# Supplementary material for: High-throughput physical map anchoring via BAC-pool sequencing
Source: BMC Plant Biol. 2015 Apr 11;15:99. doi: 10.1186/s12870-015-0429-1 (PMC4407875; doi:10.1186/s12870-015-0429-1)
Supplement: Additional file 1: — BAC pool sequencing and alignment statistics. Number of reads, estimated sequencing coverage and number of sequences covered by pool reads for GenomeZipper and Aegilopstauschii datasets are provided. [file 12870_2015_429_MOESM1_ESM.xlsx]

## Sheet: List1
pool	fwd_reads	rev_reads	total_bp	coverage	positive_seq_GenomeZipper	positive_seq_Ae_tauschii
P01	6885098	6885098	1377019600	35.8599	44	93
P02	4410328	4410328	882065600	22.9705	60	87
P03	3208398	3208398	641679600	16.7104	42	82
P04	2170549	2170549	434109800	11.3049	33	54
P05	3923368	3923368	784673600	20.4342	61	95
P06	4631958	4631958	926391600	24.1248	47	89
P07	2329719	2329719	465943800	12.134	37	61
P08	4009382	4009382	801876400	20.8822	62	74
P09	1137468	1137468	227493600	5.92431	10	29
P10	6404167	6404167	1280833400	33.355	38	87
rA	2761662	2761662	552332400	23.0138	39	67
rB	2598765	2598765	519753000	21.6564	34	67
rC	3602137	3602137	720427400	30.0178	28	70
rD	2562149	2562149	512429800	21.3512	31	60
rE	7616075	7616075	1523215000	63.4673	42	83
rF	1544567	1544567	308913400	12.8714	35	51
rG	2883633	2883633	576726600	24.0303	48	66
rH	1685836	1685836	337167200	14.0486	38	56
rI	1502738	1502738	300547600	12.5228	18	46
rJ	3685020	3685020	737004000	30.7085	46	70
rK	1257186	1257186	251437200	10.4765	37	52
rL	2247438	2247438	449487600	18.7287	36	74
rM	4255319	4255319	851063800	35.461	49	74
rN	3473938	3473938	694787600	28.9495	47	68
rO	1955131	1955131	391026200	16.2928	44	65
rP	19979034	19979034	3995806800	166.492	43	82
c01	832132	832132	166426400	10.4017	21	40
c02	8190906	8190906	1638181200	102.386	20	37
c03	2907544	2907544	581508800	36.3443	32	55
c04	1067298	1067298	213459600	13.3412	33	37
c05	6090922	6090922	1218184400	76.1365	30	60
c06	5032423	5032423	1006484600	62.9053	32	48
c07	5160001	5160001	1032000200	64.5	29	51
c08	4443686	4443686	888737200	55.5461	32	68
c09	2619915	2619915	523983000	32.7489	24	55
c10	3719579	3719579	743915800	46.4947	22	42
c11	1173558	1173558	234711600	14.6695	30	39
c12	3100494	3100494	620098800	38.7562	26	41
c13	1604107	1604107	320821400	20.0513	28	49
c14	1637189	1637189	327437800	20.4649	36	56
c15	1950035	1950035	390007000	24.3754	19	51
c16	1828446	1828446	365689200	22.8556	20	48
c17	2352408	2352408	470481600	29.4051	37	54
c18	8872052	8872052	1774410400	110.901	24	53
c19	1657097	1657097	331419400	20.7137	19	48
c20	2925417	2925417	585083400	36.5677	29	52
c21	8011306	8011306	1602261200	100.141	18	53
c22	1174583	1174583	234916600	14.6823	33	48
c23	3243606	3243606	648721200	40.5451	37	53
c24	1637748	1637748	327549600	20.4718	18	39
