# Supplementary material for: High-throughput physical map anchoring via BAC-pool sequencing
Source: BMC Plant Biol. 2015 Apr 11;15:99. doi: 10.1186/s12870-015-0429-1 (PMC4407875; doi:10.1186/s12870-015-0429-1)
Supplement: Additional file 2: — Final analysis results at successive covered region values from 80 to 30 for both datasets. Complete list of positive pools and positive BAC clones is provided for each value of covered region and all sequences used in the study. [file 12870_2015_429_MOESM2_ESM.xlsx]

## Sheet: GenomeZipper_cov80
Status column refer to how the marker was assigned to clone(s)
anchor_type_1 - single positive pool in each dimmension (plate, row, column)
anchor_type_2 - multiple positive pools, two or more clones among candidate share same contig of the physical map
anchor_type_3 - multiple positive pools, two or more clones have a hit in End2End analysis in FPC, if used
no_clone_overlap - CANDIDATE instead of POSITIVE clones are listed
marker	status	positive_plate_pools	positive_row_pools	positive_column_pools	positive_pool_list	positive_clones
GDZVAIM01B5SR9	no_positive_BAC	0	1	1	rG c17
GDZVAIM01DA5OD	no_positive_BAC	0	1	2	rG c08 c17
GDZVAIM01EBN86	no_clone_overlap	2	2	2	p02 p06 rG rH c08 c16		TaaCsp3DS014K03 TaaCsp3DS015E17 TaaCsp3DS018C15 TaaCsp3DS018I21 TaaCsp3DS046L11 TaaCsp3DS047F06 TaaCsp3DS049P24 TaaCsp3DS050I11
GDZVAIM01D458D	anchor_type_2	2	2	2	p06 p07 rG rN c07 c22	TaaCsp3DS051B18 TaaCsp3DS051N14
GDZVAIM01CXKDF	no_positive_pool
GDZVAIM02G5DYM	no_positive_pool
GDZVAIM01BFO65	no_clone_overlap	1	2	2	p06 rG rN c07 c22		TaaCsp3DS044H22 TaaCsp3DS047L16 TaaCsp3DS048I18 TaaCsp3DS051B18
GDZVAIM02HDYFN	no_clone_overlap	1	2	2	p06 rG rN c07 c22		TaaCsp3DS044H22 TaaCsp3DS047L16 TaaCsp3DS048I18 TaaCsp3DS051B18
GDZVAIM01ARPVN	no_positive_BAC	0	1	1	rN c17
GDZVAIM02GWCRH	no_positive_pool
GDZVAIM01BDRC6	anchor_type_2	2	2	2	p03 p04 rC rO c05 c20	TaaCsp3DS019J06 TaaCsp3DS030I11
GDZVAIM01C5N23	anchor_type_2	2	2	2	p05 p08 rE rG c15 c23	TaaCsp3DS036I23 TaaCsp3DS061I17
GDZVAIM02H4J6J	no_clone_overlap	1	2	2	p08 rE rG c15 c23		TaaCsp3DS061I17 TaaCsp3DS063C09 TaaCsp3DS061I21 TaaCsp3DS063C13
GDZVAIM01COZFF	anchor_type_2	2	2	2	p04 p06 rK rL c12 c17	TaaCsp3DS034A09 TaaCsp3DS045H13
GDZVAIM02II858	no_positive_BAC	1	1	0	p08 rC
GDZVAIM02JVN19	no_clone_overlap	2	2	1	p05 p08 rE rJ c01		TaaCsp3DS035C17 TaaCsp3DS038I12 TaaCsp3DS059P17 TaaCsp3DS065O14
GDZVAIM01CGUKH	no_positive_pool
GDZVAIM01AE2MA	no_positive_BAC	0	2	1	rE rJ c01
GDZVAIM02GU0U7	no_positive_pool
GDZVAIM01EIRGP	anchor_type_2	2	1	2	p05 p07 rJ c05 c20	TaaCsp3DS043B07 TaaCsp3DS056D21
GDZVAIM02J5L32	no_positive_pool
GDZVAIM01A9B8K	anchor_type_2	3	3	3	p02 p06 p10 rD rK rO c05 c14 c15	TaaCsp3DS048P17 TaaCsp3DS090G16
GDZVAIM01DKQRV	no_clone_overlap	1	2	2	p05 rM rN c04 c05		TaaCsp3DS036N09 TaaCsp3DS035I22 TaaCsp3DS041B07 TaaCsp3DS039A04
GDZVAIM02GHXI8	no_positive_BAC	0	1	2	rM c04 c05
GDZVAIM01D76LE	no_positive_BAC	0	1	2	rM c03 c04
GDZVAIM02HPGL9	no_positive_BAC	0	1	2	rM c03 c04
GDZVAIM01AI1AC	anchor_type_2	2	1	2	p04 p05 rM c03 c04	TaaCsp3DS029D10 TaaCsp3DS035G14
GDZVAIM01BK6KH	no_positive_pool
GDZVAIM02GFSV3	anchor_type_1	1	1	1	p08 rA c09	TaaCsp3DS060M05
GDZVAIM02GEZN9	no_clone_overlap	1	1	2	p08 rL c02 c16		TaaCsp3DS069C09 TaaCsp3DS070F22
GDZVAIM02JSFKA	no_positive_pool
GDZVAIM01D69CE	no_clone_overlap	2	2	2	p03 p10 rG rJ c11 c23		TaaCsp3DS020D08 TaaCsp3DS021A05 TaaCsp3DS024G01 TaaCsp3DS025C03 TaaCsp3DS085L08 TaaCsp3DS087L03 TaaCsp3DS092K18 TaaCsp3DS094F19
GDZVAIM02FZ144	no_clone_overlap	1	2	2	p10 rG rJ c11 c23		TaaCsp3DS085L08 TaaCsp3DS087L03 TaaCsp3DS092K18 TaaCsp3DS094F19
GDZVAIM02HP6KF	no_clone_overlap	1	1	2	p10 rG c11 c13		TaaCsp3DS085L08 TaaCsp3DS085P09
GDZVAIM01ERYLJ	anchor_type_1	1	1	1	p06 rM c09	TaaCsp3DS044N21
GDZVAIM01B6HUD	no_clone_overlap	1	2	2	p02 rC rM c09 c24		TaaCsp3DS012O06 TaaCsp3DS015K19 TaaCsp3DS012P14 TaaCsp3DS015M18
GDZVAIM01EEOHG	no_positive_BAC	1	1	0	p02 rC
GDZVAIM02F2CRK	no_positive_pool
GDZVAIM01DSOSJ	no_clone_overlap	1	1	2	p10 rP c05 c21		TaaCsp3DS092B16 TaaCsp3DS094D03
GDZVAIM01CLEKJ	no_clone_overlap	2	2	2	p03 p06 rE rH c02 c14		TaaCsp3DS021E02 TaaCsp3DS022H05 TaaCsp3DS025D18 TaaCsp3DS026B19 TaaCsp3DS046A04 TaaCsp3DS047D10 TaaCsp3DS049M08 TaaCsp3DS050G05
GDZVAIM02GBNYG	anchor_type_2	3	2	3	p03 p07 p10 rL rM c04 c05 c17	TaaCsp3DS021M14 TaaCsp3DS056D24 TaaCsp3DS021M14 TaaCsp3DS093K20 TaaCsp3DS056D24 TaaCsp3DS093K20
GDZVAIM02HJQ7T	anchor_type_1	1	1	1	p05 rB c07	TaaCsp3DS039A13
GDZVAIM01DSC5M	no_positive_pool
GDZVAIM01DHS0J	no_clone_overlap	1	2	2	p06 rH rP c11 c12		TaaCsp3DS048M04 TaaCsp3DS050D16 TaaCsp3DS048M18 TaaCsp3DS050F04
GDZVAIM01AI7KL	no_positive_BAC	0	3	3	rD rK rM c06 c10 c22
GDZVAIM01EVJOK	no_positive_pool
GDZVAIM01E2736	no_positive_pool
GDZVAIM02JBTI0	anchor_type_1	1	1	1	p05 rC c10	TaaCsp3DS037C23
GDZVAIM02HHBFS	no_clone_overlap	1	3	3	p01 rC rL rN c09 c12 c14		TaaCsp3DS001P01 TaaCsp3DS005N10 TaaCsp3DS006A10 TaaCsp3DS008B15 TaaCsp3DS010H14 TaaCsp3DS010L16 TaaCsp3DS008B21 TaaCsp3DS010H21 TaaCsp3DS010L17
GDZVAIM02GT6MB	no_positive_pool
GDZVAIM01EKU2U	no_positive_BAC	0	1	0	rF
GDZVAIM01BH6FK	no_positive_pool
GDZVAIM01ED5H4	no_positive_pool
GDZVAIM02HLX4R	no_positive_pool
GDZVAIM02INOQV	anchor_type_2	2	2	2	p03 p08 rB rN c08 c24	TaaCsp3DS025L22 TaaCsp3DS071E18
GDZVAIM01B75RV	no_clone_overlap	1	2	2	p02 rJ rO c08 c11		TaaCsp3DS018C22 TaaCsp3DS016M04 TaaCsp3DS014L19 TaaCsp3DS013F03
GDZVAIM02JHH74	no_clone_overlap	2	2	1	p01 p10 rA rB c07		TaaCsp3DS001L19 TaaCsp3DS007M19 TaaCsp3DS084H20 TaaCsp3DS092D19
GDZVAIM01DZ44X	no_clone_overlap	1	2	3	p01 rB rG c06 c12 c15		TaaCsp3DS010A05 TaaCsp3DS010F21 TaaCsp3DS008H10 TaaCsp3DS005B18 TaaCsp3DS005N23 TaaCsp3DS002N06
GDZVAIM01CKDUU	no_clone_overlap	2	3	3	p01 p03 rA rE rI c01 c08 c21		TaaCsp3DS001A20 TaaCsp3DS005I01 TaaCsp3DS003J06 TaaCsp3DS001B21 TaaCsp3DS005I16 TaaCsp3DS003L04 TaaCsp3DS001C10 TaaCsp3DS005I18 TaaCsp3DS003M15 TaaCsp3DS019E08 TaaCsp3DS021O08 TaaCsp3DS020M09 TaaCsp3DS019F04 TaaCsp3DS021P20 TaaCsp3DS020N17 TaaCsp3DS019F12 TaaCsp3DS022A15 TaaCsp3DS020O11
GDZVAIM01EFHJS	no_positive_pool
GDZVAIM01CWKW7	no_clone_overlap	2	3	3	p02 p10 rG rK rP c04 c10 c23		TaaCsp3DS014E16 TaaCsp3DS014N18 TaaCsp3DS013O18 TaaCsp3DS014E24 TaaCsp3DS014O24 TaaCsp3DS014A18 TaaCsp3DS017N21 TaaCsp3DS018F06 TaaCsp3DS017J15 TaaCsp3DS088M16 TaaCsp3DS089M04 TaaCsp3DS087L03 TaaCsp3DS089A11 TaaCsp3DS089N07 TaaCsp3DS087N04 TaaCsp3DS095A03 TaaCsp3DS095J23 TaaCsp3DS094H18
GDZVAIM01BXI7K	no_positive_pool
GDZVAIM01E3F9X	no_positive_BAC	0	1	1	rE c17
GDZVAIM02FID2P	no_clone_overlap	1	2	2	p07 rE rK c01 c17		TaaCsp3DS051E15 TaaCsp3DS052I01 TaaCsp3DS051F05 TaaCsp3DS052I21
GDZVAIM02GIXNV	no_positive_pool
GDZVAIM02JUQ95	no_clone_overlap	1	2	2	p07 rE rK c01 c17		TaaCsp3DS051E15 TaaCsp3DS052I01 TaaCsp3DS051F05 TaaCsp3DS052I21
GDZVAIM01COU4S	anchor_type_2	2	2	2	p02 p07 rJ rM c01 c18	TaaCsp3DS015G21 TaaCsp3DS055O10
GDZVAIM01C1ANP	anchor_type_1	1	1	1	p01 rB c18	TaaCsp3DS011A13
GDZVAIM01CMAK7	no_positive_pool
GDZVAIM02FL8ZQ	anchor_type_2	2	2	2	p02 p03 rB rE c03 c17	TaaCsp3DS015P14 TaaCsp3DS020J23
GDZVAIM01BB8KA	no_positive_BAC	0	0	1	c09
GDZVAIM02HTHU8	no_positive_BAC	0	1	1	rJ c09
GDZVAIM02HFGWQ	no_clone_overlap	1	2	2	p04 rD rJ c02 c09		TaaCsp3DS033C07 TaaCsp3DS031N12 TaaCsp3DS033D09 TaaCsp3DS031N24
GDZVAIM02FZBAT	no_positive_pool
GDZVAIM01B3P0X	anchor_type_2	2	2	2	p02 p03 rD rG c05 c18	TaaCsp3DS018J09 TaaCsp3DS019J09
GDZVAIM02I8I81	no_positive_BAC	0	0	1	c22
GDZVAIM02IDU77	anchor_type_1	1	1	1	p06 rI c22	TaaCsp3DS047L18
GDZVAIM01CD02W	anchor_type_2	2	2	3	p02 p06 rC rH c07 c15 c23	TaaCsp3DS017G24 TaaCsp3DS045E13
GDZVAIM01DIV2K	no_positive_BAC	0	1	1	rK c04
GDZVAIM01EFFGI	no_clone_overlap	1	3	2	p04 rC rG rK c04 c21		TaaCsp3DS029B18 TaaCsp3DS028J03 TaaCsp3DS029C23 TaaCsp3DS028J13 TaaCsp3DS029D09 TaaCsp3DS028K21
GDZVAIM01CH2Z3	anchor_type_3	2	2	2	p07 p10 rL rP c21 c22	TaaCsp3DS059K11 TaaCsp3DS094C09
GDZVAIM02I2CXG	no_clone_overlap	1	2	2	p02 rJ rL c04 c14		TaaCsp3DS017M12 TaaCsp3DS018H19 TaaCsp3DS017N06 TaaCsp3DS018H23
GDZVAIM02ICQ3W	anchor_type_2	2	3	3	p01 p02 rG rJ rL c04 c13 c14	TaaCsp3DS002J06 TaaCsp3DS017N06
GDZVAIM02IONS1	anchor_type_2	2	2	2	p01 p05 rB rG c03 c13	TaaCsp3DS002J06 TaaCsp3DS038K19
GDZVAIM02JPXZQ	anchor_type_2	2	2	2	p01 p05 rB rG c03 c13	TaaCsp3DS002J06 TaaCsp3DS038K19
GDZVAIM02F19GK	no_positive_BAC	0	2	1	rB rM c08
GDZVAIM01DED0H	no_positive_pool
GDZVAIM01EBOGO	no_clone_overlap	1	2	2	p07 rK rP c10 c12		TaaCsp3DS054E11 TaaCsp3DS054I18 TaaCsp3DS058N01 TaaCsp3DS058O06
GDZVAIM01AWJTM	no_positive_pool
GDZVAIM01ETA03	no_positive_BAC	0	1	1	rK c12
GDZVAIM02J22SS	anchor_type_1	1	1	1	p08 rJ c14	TaaCsp3DS070C10
GDZVAIM02GJS1D	no_clone_overlap	1	2	2	p05 rA rG c04 c20		TaaCsp3DS036M01 TaaCsp3DS037O19 TaaCsp3DS036M23 TaaCsp3DS037P09
GDZVAIM02JJEW8	anchor_type_2	2	1	2	p01 p05 rA c04 c18	TaaCsp3DS006G10 TaaCsp3DS036M01
GDZVAIM01CZ0GM	no_positive_pool
GDZVAIM01EETIH	no_positive_BAC	0	1	1	rL c04
GDZVAIM02GJJUZ	no_positive_BAC	0	1	0	rL
GDZVAIM02HYGIW	no_positive_BAC	0	0	1	c23
GDZVAIM01AD4BF	no_positive_pool
GDZVAIM01AJ5U3	no_clone_overlap	1	1	2	p02 rO c11 c23		TaaCsp3DS013F03 TaaCsp3DS014B03
GDZVAIM02I9JP4	no_positive_BAC	0	1	1	rE c10
GDZVAIM02JEUME	no_positive_pool
GDZVAIM01B1JU9	anchor_type_2	2	2	2	p05 p07 rG rH c04 c12	TaaCsp3DS041O13 TaaCsp3DS053J11
GDZVAIM01C6GF0	anchor_type_1	1	1	1	p07 rG c04	TaaCsp3DS053J11
GDZVAIM02GNSSJ	no_positive_BAC	0	0	1	c23
GDZVAIM02JKYBZ	no_positive_pool
GDZVAIM01E1FDP	no_positive_BAC	0	1	1	rJ c05
GDZVAIM01BZAWX	no_positive_pool
GDZVAIM02G8TLA	anchor_type_2	2	2	2	p05 p08 rM rP c19 c20	TaaCsp3DS036G07 TaaCsp3DS071A03
GDZVAIM01BNK6R	no_positive_pool
GDZVAIM01AZIKM	anchor_type_1	1	1	1	p06 rC c23	TaaCsp3DS045N10
GDZVAIM01EMSL2	no_positive_pool
GDZVAIM02IDJEO	no_positive_pool
GDZVAIM02G431R	anchor_type_1	1	1	1	p05 rO c05	TaaCsp3DS035J12
GDZVAIM01ESTOO	no_positive_BAC	0	0	1	c09
GDZVAIM02JCWZF	no_positive_BAC	0	1	1	rH c03
GDZVAIM01C6DWN	anchor_type_3	2	2	3	p03 p05 rB rN c14 c15 c23	TaaCsp3DS025C11 TaaCsp3DS042C24
GDZVAIM02HCWG5	no_positive_pool
GDZVAIM01DZ6A0	no_positive_pool
GDZVAIM02F5HKD	no_positive_BAC	0	1	0	rG
GDZVAIM01AHF0E	anchor_type_1	1	1	1	p03 rB c23	TaaCsp3DS025A21
GDZVAIM01ENXNZ	anchor_type_2	2	2	3	p05 p08 rA rF c10 c18 c22	TaaCsp3DS037C22 TaaCsp3DS071B12
GDZVAIM02HU05V	anchor_type_1	1	1	1	p08 rF c22	TaaCsp3DS071B12
GDZVAIM02HA1FM	no_clone_overlap	1	1	2	p05 rA c10 c22		TaaCsp3DS037C22 TaaCsp3DS038B04
GDZVAIM02GJUJ1	anchor_type_2	2	2	2	p05 p08 rA rF c10 c22	TaaCsp3DS037C22 TaaCsp3DS071B12
GDZVAIM01DM4IS	no_positive_BAC	0	1	0	rA
GDZVAIM01CBQHQ	no_positive_pool
GDZVAIM01BQ4ZZ	anchor_type_1	1	1	1	p03 rI c12	TaaCsp3DS022F10
GDZVAIM01C2CT0	no_positive_BAC	0	1	1	rI c12
GDZVAIM01ENAZW	no_clone_overlap	1	1	2	p03 rE c07 c15		TaaCsp3DS019M01 TaaCsp3DS020I05
GDZVAIM02JKB59	anchor_type_2	2	2	2	p05 p07 rI rO c14 c18	TaaCsp3DS037J20 TaaCsp3DS055C23
GDZVAIM02ILE33	no_clone_overlap	1	2	1	p01 rI rJ c12		TaaCsp3DS005O06 TaaCsp3DS010H13
GDZVAIM01D0N37	no_positive_BAC	0	1	0	rJ
GDZVAIM01BX6GZ	anchor_type_1	1	1	1	p09 rG c24	TaaCsp3DS076K03
GDZVAIM02FMAGB	no_clone_overlap	1	2	2	p04 rG rH c13 c20		TaaCsp3DS027P07 TaaCsp3DS030H13 TaaCsp3DS032F06 TaaCsp3DS034J20
GDZVAIM01BMGD7	no_positive_pool
GDZVAIM01BQ0FN	no_clone_overlap	1	2	2	p01 rC rN c01 c05		TaaCsp3DS001B13 TaaCsp3DS001K10 TaaCsp3DS007D14 TaaCsp3DS007L24
GDZVAIM02G9DSQ	no_positive_pool
GDZVAIM02H2D7P	anchor_type_1	1	1	1	p01 rN c01	TaaCsp3DS007D14
GDZVAIM02HWO64	anchor_type_2	3	3	3	p01 p07 p10 rE rF rG c05 c10 c13	TaaCsp3DS001K15 TaaCsp3DS001K19 TaaCsp3DS008G14 TaaCsp3DS084C23
GDZVAIM01AREIN	no_positive_pool
GDZVAIM01DADGP	no_positive_BAC	0	1	1	rC c03
GDZVAIM01B7U2G	no_positive_pool
GDZVAIM01D995Y	no_positive_BAC	0	1	1	rN c16
GDZVAIM01BJ163	no_clone_overlap	1	2	3	p06 rC rF c05 c13 c16		TaaCsp3DS044C08 TaaCsp3DS045B16 TaaCsp3DS047E20 TaaCsp3DS048F20 TaaCsp3DS048M24 TaaCsp3DS050I09
GDZVAIM01EYDP6	no_clone_overlap	1	2	2	p07 rJ rO c04 c07		TaaCsp3DS058E05 TaaCsp3DS056G10 TaaCsp3DS053L22 TaaCsp3DS051P15
GDZVAIM02G7ZLM	anchor_type_1	1	1	1	p09 rA c01	TaaCsp3DS071G08
GDZVAIM01B8ZA1	anchor_type_1	1	1	1	p09 rA c01	TaaCsp3DS071G08
GDZVAIM01CB6DO	anchor_type_2	2	2	2	p02 p03 rE rN c01 c06	TaaCsp3DS018A20 TaaCsp3DS019F04
GDZVAIM02G36CF	anchor_type_2	1	2	2	p07 rJ rP c15 c16	TaaCsp3DS057C10 TaaCsp3DS059C05
GDZVAIM02FPELA	anchor_type_1	1	1	1	p05 rA c14	TaaCsp3DS037J09
GDZVAIM02IZAPF	anchor_type_2	1	2	2	p07 rJ rP c15 c16	TaaCsp3DS057C10 TaaCsp3DS059C05
GDZVAIM02H9AQG	anchor_type_2	2	2	2	p02 p05 rA rF c03 c14	TaaCsp3DS016A20 TaaCsp3DS037J09
GDZVAIM02JW7QH	no_positive_pool
GDZVAIM02I35EP	no_positive_BAC	0	1	1	rA c14
GDZVAIM02GLBSN	anchor_type_2	1	2	2	p02 rB rM c08 c19	TaaCsp3DS018B10 TaaCsp3DS013L24
GDZVAIM02GVNGT	no_positive_BAC	0	1	1	rE c08
GDZVAIM02HEIMV	anchor_type_1	1	1	1	p04 rO c03	TaaCsp3DS027E16
GDZVAIM01CYYUG	anchor_type_2	2	2	2	p04 p06 rA rO c03 c05	TaaCsp3DS027E16 TaaCsp3DS044C05
GDZVAIM02JX3B4	no_clone_overlap	1	1	2	p02 rN c08 c20		TaaCsp3DS018D03 TaaCsp3DS018M24
GDZVAIM02GL0OK	anchor_type_1	1	1	1	p02 rN c20	TaaCsp3DS018M24
GDZVAIM01CE4OJ	no_positive_BAC	0	1	1	rN c20
GDZVAIM02FXL6M	no_positive_pool
GDZVAIM01B2YX1	no_clone_overlap	2	2	2	p03 p10 rA rB c08 c18		TaaCsp3DS021O08 TaaCsp3DS022M23 TaaCsp3DS025J20 TaaCsp3DS026G01 TaaCsp3DS089G09 TaaCsp3DS090L09 TaaCsp3DS095C13 TaaCsp3DS096J08
GDZVAIM02F9MXO	no_positive_pool
GDZVAIM01EPM9J	no_positive_pool
GDZVAIM02JAUYN	no_positive_pool
GDZVAIM01A32JL	no_positive_BAC	0	1	1	rH c11
GDZVAIM02G6C4A	no_positive_pool
GDZVAIM02FWKPE	anchor_type_2	2	2	2	p02 p10 rE rF c09 c10	TaaCsp3DS016J15 TaaCsp3DS089L23
GDZVAIM01DZG3Q	no_positive_pool
GDZVAIM01D3X3F	no_positive_pool
GDZVAIM02G58AT	no_positive_pool
GDZVAIM01BMRA1	anchor_type_1	1	1	1	p08 rP c14	TaaCsp3DS070D04
GDZVAIM01BUNHM	anchor_type_1	1	1	1	p08 rP c14	TaaCsp3DS070D04
GDZVAIM01AKKY8	anchor_type_1	1	1	1	p08 rP c14	TaaCsp3DS070D04
GDZVAIM02GTABM	no_clone_overlap	2	2	3	p01 p05 rA rB c01 c02 c12		TaaCsp3DS001A20 TaaCsp3DS004G21 TaaCsp3DS005N01 TaaCsp3DS007B22 TaaCsp3DS009G08 TaaCsp3DS010F21 TaaCsp3DS035C10 TaaCsp3DS036K17 TaaCsp3DS037F13 TaaCsp3DS038H03 TaaCsp3DS040N03 TaaCsp3DS041M20
GDZVAIM01C16QI	no_positive_pool
GDZVAIM01DSPKX	anchor_type_2	2	3	3	p03 p09 rL rM rO c06 c19 c24	TaaCsp3DS020L23 TaaCsp3DS076L16
GDZVAIM02F4ZSA	no_clone_overlap	1	2	2	p09 rL rO c06 c24		TaaCsp3DS081H20 TaaCsp3DS082P02 TaaCsp3DS075A10 TaaCsp3DS076L16
GDZVAIM02GZXHT	anchor_type_2	2	2	2	p06 p07 rK rP c02 c11	TaaCsp3DS046A09 TaaCsp3DS056N12
GDZVAIM01DSXY4	no_positive_BAC	0	1	1	rM c24
GDZVAIM01A5N2G	no_positive_pool
GDZVAIM02HDW64	no_clone_overlap	2	1	2	p04 p10 rE c11 c18		TaaCsp3DS027L23 TaaCsp3DS030E04 TaaCsp3DS085K12 TaaCsp3DS090L12
GDZVAIM02IRXMV	anchor_type_2	2	2	2	p04 p10 rE rK c11 c18	TaaCsp3DS027N01 TaaCsp3DS090L12
GDZVAIM02IJF87	no_clone_overlap	1	2	2	p05 rG rH c07 c20		TaaCsp3DS035K22 TaaCsp3DS037P09 TaaCsp3DS039C01 TaaCsp3DS043B03
GDZVAIM01CMH4I	no_positive_pool
GDZVAIM01B040F	no_positive_pool
GDZVAIM01CA9BQ	no_positive_pool
GDZVAIM01ATNYC	no_positive_BAC	1	1	0	p06 rP
GDZVAIM01DDV4X	no_positive_pool
GDZVAIM01B3SRA	no_positive_pool
GDZVAIM01CM01G	anchor_type_2	1	2	2	p02 rB rM c08 c19	TaaCsp3DS018B10 TaaCsp3DS013L24
GDZVAIM01ETBTM	anchor_type_2	2	2	2	p02 p04 rF rO c17 c22	TaaCsp3DS017C21 TaaCsp3DS030J06
GDZVAIM02IDPOW	anchor_type_2	3	3	3	p04 p06 p08 rA rK rP c05 c08 c17	TaaCsp3DS028F09 TaaCsp3DS048G11 TaaCsp3DS028F09 TaaCsp3DS064E06 TaaCsp3DS048G11 TaaCsp3DS064E06
GDZVAIM02G6YXX	no_clone_overlap	1	1	2	p02 rO c17 c22		TaaCsp3DS013J22 TaaCsp3DS015K02
GDZVAIM02HUZ57	no_positive_pool
GDZVAIM02HT7AL	no_positive_pool
GDZVAIM01EP5SS	anchor_type_2	3	3	3	p04 p06 p08 rA rK rP c05 c08 c17	TaaCsp3DS028F09 TaaCsp3DS048G11 TaaCsp3DS028F09 TaaCsp3DS064E06 TaaCsp3DS048G11 TaaCsp3DS064E06
GDZVAIM02J1XYB	no_positive_BAC	0	2	2	rB rK c05 c11
GDZVAIM02HP8LY	no_positive_BAC	0	2	2	rB rK c05 c11
GDZVAIM01E2IN7	no_positive_pool
GDZVAIM02GMDJJ	anchor_type_1	1	1	1	p02 rM c20	TaaCsp3DS015I14
GDZVAIM01DBKRC	anchor_type_1	1	1	1	p02 rM c20	TaaCsp3DS015I14
GDZVAIM01BP0L8	no_positive_pool
GDZVAIM01DSETK	no_positive_pool
GDZVAIM01C1HR0	anchor_type_1	1	1	1	p07 rP c20	TaaCsp3DS059H21
GDZVAIM02JFTQV	no_clone_overlap	1	1	2	p10 rH c07 c21		TaaCsp3DS092E09 TaaCsp3DS094A10
GDZVAIM01EO3FT	anchor_type_2	2	2	2	p03 p08 rM rN c04 c09	TaaCsp3DS025H10 TaaCsp3DS060P09
GDZVAIM02HIUSG	no_positive_BAC	0	1	1	rM c09
GDZVAIM02GJIUX	anchor_type_1	1	1	1	p08 rM c09	TaaCsp3DS060P09
GDZVAIM01CHWZ4	no_positive_pool
GDZVAIM01D4C52	anchor_type_1	1	1	1	p08 rM c09	TaaCsp3DS060P09
GDZVAIM01COK68	anchor_type_1	1	1	1	p07 rJ c08	TaaCsp3DS058I13
GDZVAIM01AJ9T2	no_positive_BAC	0	2	2	rD rJ c03 c21
GDZVAIM02I4PF0	no_positive_pool
GDZVAIM02GYYRG	no_positive_BAC	0	0	2	c07 c08
GDZVAIM02GGSGY	anchor_type_1	1	1	1	p06 rE c08	TaaCsp3DS046L09
GDZVAIM01E3B5M	anchor_type_1	1	1	1	p06 rI c11	TaaCsp3DS045A17
GDZVAIM01D3AJO	no_positive_pool
GDZVAIM02IJYKR	no_clone_overlap	1	2	2	p06 rF rI c05 c11		TaaCsp3DS048F20 TaaCsp3DS048L24 TaaCsp3DS044D16 TaaCsp3DS045A17
GDZVAIM01ETP8Q	no_clone_overlap	1	2	1	p10 rA rO c08		TaaCsp3DS089G09 TaaCsp3DS089K05
GDZVAIM02ILN3F	anchor_type_1	1	1	1	p02 rM c02	TaaCsp3DS014D16
GDZVAIM02JD9S8	anchor_type_1	1	1	1	p08 rO c21	TaaCsp3DS063B09
GDZVAIM02GTOTC	no_positive_pool
GDZVAIM01C2VTU	no_positive_pool
GDZVAIM02GV7XI	no_positive_pool
GDZVAIM02HZXL5	no_positive_pool
GDZVAIM01A9DG1	no_positive_pool
GDZVAIM02IOCH0	no_positive_BAC	0	2	1	rD rM c06
GDZVAIM01DCL3E	anchor_type_1	1	1	1	p05 rN c09	TaaCsp3DS039G11
GDZVAIM02HQQ7V	no_positive_pool
GDZVAIM01B5E7W	no_clone_overlap	1	2	2	p01 rC rK c07 c17		TaaCsp3DS001M17 TaaCsp3DS002P24 TaaCsp3DS001O02 TaaCsp3DS003C21
GDZVAIM01DMNRY	no_positive_pool
GDZVAIM01BLLOK	no_positive_pool
GDZVAIM02FTVHN	no_clone_overlap	1	1	2	p10 rC c17 c20		TaaCsp3DS086I11 TaaCsp3DS090N17
GDZVAIM02G294B	anchor_type_2	2	2	2	p06 p10 rB rH c14 c17	TaaCsp3DS050F18 TaaCsp3DS093K04
GDZVAIM02ISMJF	no_clone_overlap	1	2	2	p10 rB rH c14 c17		TaaCsp3DS095P02 TaaCsp3DS093J13 TaaCsp3DS096A05 TaaCsp3DS093K04
GDZVAIM01C18D4	anchor_type_1	1	1	1	p05 rH c06	TaaCsp3DS041E09
GDZVAIM02IY0ZC	no_clone_overlap	1	3	2	p10 rF rG rO c06 c17		TaaCsp3DS095A18 TaaCsp3DS093J24 TaaCsp3DS089C06 TaaCsp3DS086L24 TaaCsp3DS089F23 TaaCsp3DS087B24
GDZVAIM01DHOYV	no_positive_pool
GDZVAIM01B2NPT	no_positive_BAC	0	2	2	rD rE c08 c14
GDZVAIM01C25VA	no_clone_overlap	2	2	2	p03 p06 rE rN c20 c21		TaaCsp3DS023A04 TaaCsp3DS020N17 TaaCsp3DS026J11 TaaCsp3DS025A08 TaaCsp3DS047I14 TaaCsp3DS045L11 TaaCsp3DS050O07 TaaCsp3DS049J05
GDZVAIM02GOXEW	no_positive_BAC	0	1	1	rN c20
GDZVAIM02HBE9X	no_positive_BAC	0	1	1	rG c23
GDZVAIM01EB4KK	no_clone_overlap	1	2	2	p05 rB rP c07 c15		TaaCsp3DS039A13 TaaCsp3DS039N10 TaaCsp3DS039D08 TaaCsp3DS039P17
GDZVAIM02HEPQ6	no_clone_overlap	1	2	2	p08 rE rP c04 c21		TaaCsp3DS063K08 TaaCsp3DS062O05 TaaCsp3DS069G07 TaaCsp3DS068M24
GDZVAIM01AL3QU	no_clone_overlap	1	2	2	p08 rE rP c04 c21		TaaCsp3DS063K08 TaaCsp3DS062O05 TaaCsp3DS069G07 TaaCsp3DS068M24
GDZVAIM01CSRWJ	anchor_type_1	1	1	1	p07 rF c23	TaaCsp3DS057N06
GDZVAIM02I8LI3	anchor_type_1	1	1	1	p07 rF c23	TaaCsp3DS057N06
GDZVAIM02HZ4JL	no_positive_BAC	0	1	1	rF c23
GDZVAIM02J2U9E	no_positive_BAC	0	1	1	rD c09
GDZVAIM02GIK4Y	anchor_type_1	1	1	1	p03 rP c18	TaaCsp3DS026I08
GDZVAIM02H2AOG	no_clone_overlap	1	2	2	p08 rD rJ c14 c17		TaaCsp3DS070A24 TaaCsp3DS068D18 TaaCsp3DS070C10 TaaCsp3DS068E05
GDZVAIM01B6TKW	no_clone_overlap	1	2	2	p08 rD rJ c14 c17		TaaCsp3DS070A24 TaaCsp3DS068D18 TaaCsp3DS070C10 TaaCsp3DS068E05
GDZVAIM01BJ9ZP	anchor_type_2	2	2	2	p08 p09 rD rJ c14 c17	TaaCsp3DS070A24 TaaCsp3DS079J22
GDZVAIM01B52FI	no_clone_overlap	1	2	2	p08 rD rJ c14 c17		TaaCsp3DS070A24 TaaCsp3DS068D18 TaaCsp3DS070C10 TaaCsp3DS068E05
GDZVAIM02JRRBW	anchor_type_2	3	3	3	p01 p02 p03 rB rH rK c15 c16 c24	TaaCsp3DS017B08 TaaCsp3DS022L23
GDZVAIM02GUG6P	no_positive_pool
GDZVAIM02IRKBE	anchor_type_1	1	1	1	p03 rA c20	TaaCsp3DS022P14
GDZVAIM01B6V4V	no_positive_pool
GDZVAIM02GR4Q4	anchor_type_1	1	1	1	p03 rE c20	TaaCsp3DS023A04
GDZVAIM02H4ZBK	no_positive_BAC	1	0	1	p10 c06
GDZVAIM02HID2D	anchor_type_3	2	2	2	p01 p10 rE rI c06 c17	TaaCsp3DS005B09 TaaCsp3DS086O11
GDZVAIM02IG61X	no_positive_pool
GDZVAIM02JM9JD	no_positive_BAC	0	0	1	c07
GDZVAIM01B6EAK	no_positive_BAC	1	0	0	p02
GDZVAIM02HQAS4	no_positive_pool
GDZVAIM02FF0MO	anchor_type_2	2	2	2	p03 p05 rJ rP c03 c07	TaaCsp3DS023K23 TaaCsp3DS039C15
GDZVAIM01D0KDO	anchor_type_2	2	2	2	p03 p05 rJ rP c03 c07	TaaCsp3DS023K23 TaaCsp3DS039C15
GDZVAIM02I8M79	anchor_type_1	1	1	1	p07 rH c05	TaaCsp3DS056D13
GDZVAIM02JSYQL	no_clone_overlap	1	2	2	p07 rF rH c05 c09		TaaCsp3DS056D02 TaaCsp3DS056K08 TaaCsp3DS056D13 TaaCsp3DS056K09
GDZVAIM02HI728	anchor_type_1	1	1	1	p09 rF c03	TaaCsp3DS077F21
GDZVAIM01BKLXG	no_clone_overlap	1	2	2	p02 rF rK c07 c22		TaaCsp3DS016F05 TaaCsp3DS018O08 TaaCsp3DS012L07 TaaCsp3DS015J14
GDZVAIM02FGQAL	no_positive_pool
GDZVAIM02F82E2	no_positive_BAC	0	1	1	rP c08
GDZVAIM02IZYL1	no_positive_pool
GDZVAIM02I0ZVL	no_positive_pool
GDZVAIM01ECBPF	no_clone_overlap	1	3	3	p02 rC rG rH c05 c15 c19		TaaCsp3DS011P16 TaaCsp3DS013G22 TaaCsp3DS013K17 TaaCsp3DS011P23 TaaCsp3DS013H10 TaaCsp3DS013K24 TaaCsp3DS016D12 TaaCsp3DS017B08 TaaCsp3DS017E22
GDZVAIM02GOEZU	no_positive_BAC	0	2	2	rA rL c10 c15
GDZVAIM01DIY6Q	no_positive_BAC	1	0	1	p06 c10
GDZVAIM02I33VW	anchor_type_1	1	1	1	p06 rJ c17	TaaCsp3DS049C10
GDZVAIM02G4VJD	no_clone_overlap	2	1	3	p01 p03 rB c06 c07 c20		TaaCsp3DS010A05 TaaCsp3DS007M19 TaaCsp3DS011D02 TaaCsp3DS025I02 TaaCsp3DS023O20 TaaCsp3DS026I09
GDZVAIM01DF2ZC	no_positive_BAC	0	0	1	c12
GDZVAIM02IBRAW	anchor_type_2	1	2	2	p08 rJ rP c17 c18	TaaCsp3DS070K18 TaaCsp3DS068F16
GDZVAIM01ENP8A	no_clone_overlap	1	1	2	p08 rJ c17 c18		TaaCsp3DS068E05 TaaCsp3DS070K18
GDZVAIM02HJC8Y	no_clone_overlap	1	1	2	p06 rK c06 c12		TaaCsp3DS046J08 TaaCsp3DS047B21
GDZVAIM01ELAWU	anchor_type_2	2	2	2	p03 p04 rK rO c14 c17	TaaCsp3DS020K22 TaaCsp3DS029P23
GDZVAIM01C1X3W	no_positive_pool
GDZVAIM01DPX7U	no_positive_BAC	0	2	1	rK rO c14
GDZVAIM01BUXTC	no_positive_BAC	0	0	1	c16
GDZVAIM02JBX4S	no_positive_pool
GDZVAIM02F2QV3	anchor_type_1	1	1	1	p04 rE c11	TaaCsp3DS027L23
GDZVAIM01B7I8I	no_positive_BAC	0	1	0	rE
GDZVAIM02FZ1NW	no_positive_pool
GDZVAIM01DW6V9	no_positive_pool
GDZVAIM01BK3NO	no_positive_pool
GDZVAIM01EOV2T	no_clone_overlap	1	2	2	p06 rD rK c06 c22		TaaCsp3DS049N19 TaaCsp3DS050P07 TaaCsp3DS046J08 TaaCsp3DS047M12
GDZVAIM01EBAUC	no_clone_overlap	1	2	2	p10 rG rN c04 c23		TaaCsp3DS088M16 TaaCsp3DS087L03 TaaCsp3DS094P24 TaaCsp3DS094G16
GDZVAIM01CZOOD	no_positive_pool
GDZVAIM02F2TU3	no_positive_BAC	0	1	1	rN c03
GDZVAIM01DIBS7	no_positive_BAC	0	1	1	rL c04
GDZVAIM02JRJ0H	no_positive_pool
GDZVAIM01CP1AI	no_clone_overlap	1	2	1	p07 rE rM c22		TaaCsp3DS055G13 TaaCsp3DS055H16
GDZVAIM02JCDBL	no_positive_BAC	0	2	1	rE rM c22
GDZVAIM01CCFS7	anchor_type_2	2	2	1	p03 p07 rE rM c22	TaaCsp3DS023C04 TaaCsp3DS055H16
GDZVAIM01A24P6	no_positive_pool
GDZVAIM01C23UU	anchor_type_1	1	1	1	p02 rK c17	TaaCsp3DS013I22
GDZVAIM01EQFHU	anchor_type_1	1	1	1	p06 rN c03	TaaCsp3DS048E18
GDZVAIM01EYLCS	no_clone_overlap	2	1	2	p04 p08 rA c13 c23		TaaCsp3DS027O24 TaaCsp3DS028L15 TaaCsp3DS061E24 TaaCsp3DS063B16
GDZVAIM02H0BP6	no_clone_overlap	1	2	2	p08 rA rF c13 c23		TaaCsp3DS061E24 TaaCsp3DS063B16 TaaCsp3DS067O14 TaaCsp3DS068N24
GDZVAIM02H31EW	anchor_type_2	2	2	2	p04 p08 rA rF c13 c23	TaaCsp3DS032E08 TaaCsp3DS063B16
GDZVAIM01DGVSE	anchor_type_3	2	2	2	p04 p05 rH rP c01 c22	TaaCsp3DS030M19 TaaCsp3DS043H22
GDZVAIM02IZC6E	no_clone_overlap	1	2	2	p05 rH rP c01 c22		TaaCsp3DS038I06 TaaCsp3DS043G21 TaaCsp3DS038J21 TaaCsp3DS043H22
GDZVAIM01DPEAF	no_positive_pool
GDZVAIM01CHB8Y	anchor_type_3	2	2	2	p04 p05 rH rP c01 c22	TaaCsp3DS030M19 TaaCsp3DS043H22
GDZVAIM02JLMTT	no_positive_BAC	0	0	1	c12
GDZVAIM02G252V	no_positive_BAC	0	1	1	rH c06
GDZVAIM01CIWOA	no_positive_BAC	0	1	1	rH c06
GDZVAIM02G7XPM	anchor_type_1	1	1	1	p09 rH c06	TaaCsp3DS081G08
GDZVAIM01BXG4L	no_clone_overlap	1	2	1	p08 rH rL c06		TaaCsp3DS069H15 TaaCsp3DS069I09
GDZVAIM01DAD8G	anchor_type_1	1	1	1	p08 rH c06	TaaCsp3DS069H15
GDZVAIM02FR61J	anchor_type_2	2	2	2	p01 p08 rD rO c06 c16	TaaCsp3DS006G01 TaaCsp3DS069H07
GDZVAIM02FGWMJ	no_positive_BAC	1	0	1	p06 c07
GDZVAIM01D3TUK	anchor_type_1	1	1	1	p06 rB c07	TaaCsp3DS048G18
GDZVAIM02I3T6W	no_positive_BAC	0	2	2	rD rP c12 c20
GDZVAIM01CTDA2	no_positive_BAC	0	2	2	rF rM c06 c18
GDZVAIM01DMRM4	anchor_type_2	2	2	2	p02 p07 rF rO c23 c24	TaaCsp3DS014B03 TaaCsp3DS059L08
GDZVAIM01CJZLP	anchor_type_2	2	2	2	p02 p07 rF rO c23 c24	TaaCsp3DS014B03 TaaCsp3DS059L08
GDZVAIM01CCWYM	no_positive_pool
GDZVAIM02G7GCE	no_positive_pool
GDZVAIM01CBIQY	no_positive_pool
GDZVAIM01BPNJ6	anchor_type_1	1	1	1	p06 rE c24	TaaCsp3DS047N19
GDZVAIM02JPG3Q	anchor_type_2	2	3	2	p05 p06 rA rF rL c01 c19	TaaCsp3DS038H14 TaaCsp3DS049H01
GDZVAIM01DZOUV	anchor_type_2	2	2	2	p02 p10 rG rH c05 c18	TaaCsp3DS016D12 TaaCsp3DS090L15
GDZVAIM02FYLOV	no_positive_pool
GDZVAIM01D9AY4	no_positive_BAC	0	1	2	rJ c09 c22
GDZVAIM01DH49Z	no_positive_BAC	0	1	2	rJ c09 c22
GDZVAIM02JLIHN	no_clone_overlap	1	2	2	p02 rL rN c04 c08		TaaCsp3DS017N06 TaaCsp3DS018C24 TaaCsp3DS017N15 TaaCsp3DS018D03
GDZVAIM01DKEY2	no_clone_overlap	1	2	2	p02 rL rN c04 c08		TaaCsp3DS017N06 TaaCsp3DS018C24 TaaCsp3DS017N15 TaaCsp3DS018D03
GDZVAIM02J2VVY	no_positive_pool
GDZVAIM01DIVN3	anchor_type_2	2	2	2	p02 p07 rL rN c04 c08	TaaCsp3DS018C24 TaaCsp3DS058E24
GDZVAIM01CJUA8	anchor_type_2	1	2	2	p05 rH rK c01 c14	TaaCsp3DS038I06 TaaCsp3DS037J23
GDZVAIM02F7RL3	no_positive_BAC	1	2	0	p05 rH rK
GDZVAIM01BGRBJ	no_clone_overlap	1	1	2	p05 rH c01 c14		TaaCsp3DS038I06 TaaCsp3DS042F11
GDZVAIM02JC594	no_positive_pool
GDZVAIM01C7NL5	anchor_type_2	3	3	3	p04 p06 p07 rA rC rM c10 c12 c23	TaaCsp3DS029K09 TaaCsp3DS053A06 TaaCsp3DS045O01 TaaCsp3DS054G13
GDZVAIM02GCGAH	no_positive_pool
GDZVAIM01B16IH	no_clone_overlap	1	2	2	p01 rF rG c07 c20		TaaCsp3DS007N19 TaaCsp3DS011D13 TaaCsp3DS001N24 TaaCsp3DS006K19
GDZVAIM01EPQJO	anchor_type_1	1	1	1	p02 rG c07	TaaCsp3DS012K11
GDZVAIM02HVUZG	no_clone_overlap	1	1	2	p01 rM c04 c17		TaaCsp3DS004P20 TaaCsp3DS003D03
GDZVAIM01EK4F7	anchor_type_2	1	2	2	p01 rL rM c04 c17	TaaCsp3DS008M08 TaaCsp3DS004P20
GDZVAIM02II2S4	no_positive_BAC	0	1	0	rJ
GDZVAIM01B30G9	no_positive_pool
GDZVAIM01DRENT	anchor_type_2	2	3	3	p03 p06 rD rL rN c11 c17 c18	TaaCsp3DS024G06 TaaCsp3DS050L08
GDZVAIM01BBGBE	anchor_type_2	3	4	4	p03 p06 p10 rD rI rL rN c11 c14 c17 c18	TaaCsp3DS024G06 TaaCsp3DS050L08 TaaCsp3DS092L09 TaaCsp3DS093L09
GDZVAIM02I4W3R	anchor_type_2	2	2	2	p03 p08 rE rK c10 c24	TaaCsp3DS023E08 TaaCsp3DS064N06
GDZVAIM02FO46U	anchor_type_2	2	2	2	p01 p06 rK rM c07 c13	TaaCsp3DS002K12 TaaCsp3DS044K09
GDZVAIM02IG5NA	anchor_type_1	1	1	1	p01 rK c13	TaaCsp3DS002K12
GDZVAIM01BB6RA	no_positive_pool
GDZVAIM02HR7EL	anchor_type_2	3	3	3	p02 p05 p10 rE rF rK c05 c07 c14	TaaCsp3DS012H16 TaaCsp3DS042E21
GDZVAIM01B9D5W	no_positive_pool
GDZVAIM02H05WO	no_positive_BAC	0	2	2	rE rF c14 c23
GDZVAIM01E1I9Z	no_positive_pool
GDZVAIM01BUVHU	anchor_type_1	1	1	1	p02 rO c06	TaaCsp3DS014I23
GDZVAIM01ATQ42	anchor_type_1	1	1	1	p05 rO c02	TaaCsp3DS036L23
GDZVAIM02INCCO	no_positive_BAC	1	1	0	p05 rO
GDZVAIM01A4Y05	no_positive_BAC	0	0	1	c02
GDZVAIM01EUOK2	no_positive_pool
GDZVAIM01DFNJB	no_clone_overlap	2	2	1	p01 p07 rM rN c23		TaaCsp3DS004G14 TaaCsp3DS009F21 TaaCsp3DS053D01 TaaCsp3DS058A09
GDZVAIM02IYQOT	no_clone_overlap	2	3	3	p04 p08 rA rD rG c08 c16 c21		TaaCsp3DS029F21 TaaCsp3DS030B09 TaaCsp3DS028J02 TaaCsp3DS033K14 TaaCsp3DS034D17 TaaCsp3DS032N17 TaaCsp3DS029G18 TaaCsp3DS030C07 TaaCsp3DS028J13 TaaCsp3DS064E06 TaaCsp3DS065D04 TaaCsp3DS062N04 TaaCsp3DS069J24 TaaCsp3DS070D21 TaaCsp3DS068J08 TaaCsp3DS064H02 TaaCsp3DS065E13 TaaCsp3DS062P06
GDZVAIM01EKSV2	no_clone_overlap	1	2	2	p08 rD rG c08 c21		TaaCsp3DS069J24 TaaCsp3DS068J08 TaaCsp3DS064H02 TaaCsp3DS062P06
GDZVAIM01EGQB2	anchor_type_2	2	2	2	p02 p05 rJ rN c15 c19	TaaCsp3DS017C04 TaaCsp3DS040G02
GDZVAIM02GQ5XM	no_positive_pool
GDZVAIM01CBQ89	anchor_type_1	1	1	1	p05 rP c15	TaaCsp3DS039P17
GDZVAIM02HCMNX	no_positive_pool
GDZVAIM01B1SD5	no_positive_BAC	0	1	1	rI c16
GDZVAIM02G3HWV	no_positive_pool
GDZVAIM01BWLWI	no_positive_BAC	0	0	2	c04 c21
GDZVAIM02IWX5E	no_positive_pool
GDZVAIM01DNUTL	no_positive_BAC	0	1	0	rL
GDZVAIM01B34IV	no_positive_BAC	1	0	1	p08 c19
GDZVAIM01D3MCC	no_positive_BAC	0	0	1	c19
GDZVAIM01ER30C	no_positive_pool
GDZVAIM02G912V	anchor_type_1	1	1	1	p08 rL c19	TaaCsp3DS068H16
GDZVAIM01EYS5D	no_positive_BAC	1	0	2	p10 c05 c11
GDZVAIM01EAXXJ	anchor_type_2	2	1	2	p05 p08 rF c10 c14	TaaCsp3DS041K14 TaaCsp3DS070C05
GDZVAIM02I1FDR	no_positive_BAC	0	1	1	rF c10
GDZVAIM02IAM6R	anchor_type_2	2	2	2	p01 p10 rB rP c06 c23	TaaCsp3DS009E07 TaaCsp3DS095C10
GDZVAIM02F2JI9	no_positive_pool
GDZVAIM02JUG7G	no_positive_BAC	0	1	0	rG
GDZVAIM01BPRJ2	no_clone_overlap	1	1	2	p05 rF c05 c08		TaaCsp3DS038P02 TaaCsp3DS041G18
GDZVAIM02GIQV8	no_positive_pool
GDZVAIM01DTTEX	no_clone_overlap	1	1	2	p06 rA c12 c21		TaaCsp3DS047A18 TaaCsp3DS045L02
GDZVAIM02HHISI	no_positive_pool
GDZVAIM02G0QRA	anchor_type_1	1	1	1	p08 rM c08	TaaCsp3DS064K03
GDZVAIM01CH7ZM	no_positive_pool
GDZVAIM02GARE2	no_positive_pool
GDZVAIM01EBZE1	no_clone_overlap	2	1	2	p02 p05 rN c10 c17		TaaCsp3DS018F04 TaaCsp3DS017D20 TaaCsp3DS041M08 TaaCsp3DS040D13
GDZVAIM01EJ2EY	no_positive_pool
GDZVAIM02HV0XC	anchor_type_2	2	2	2	p03 p08 rC rG c03 c09	TaaCsp3DS019G11 TaaCsp3DS060N08
GDZVAIM01B9GXX	no_positive_BAC	1	0	0	p08
GDZVAIM02IXMD0	anchor_type_2	2	2	2	p01 p08 rC rG c09 c11	TaaCsp3DS002D14 TaaCsp3DS060N08
GDZVAIM02JRXLL	no_positive_pool
GDZVAIM02IW0AA	no_positive_pool
GDZVAIM01CO20Z	no_positive_pool
GDZVAIM02GI6TM	anchor_type_2	2	2	1	p02 p05 rF rH c16	TaaCsp3DS018I20 TaaCsp3DS042J13
GDZVAIM02GXHAN	anchor_type_1	1	1	1	p01 rG c07	TaaCsp3DS001N24
GDZVAIM01CL1CT	no_positive_pool
GDZVAIM01BXWZ1	anchor_type_2	2	2	2	p08 p10 rD rF c01 c11	TaaCsp3DS067L24 TaaCsp3DS091G05
GDZVAIM01DX8FW	no_clone_overlap	2	1	2	p05 p07 rB c06 c11		TaaCsp3DS041C15 TaaCsp3DS039H18 TaaCsp3DS058F24 TaaCsp3DS056L23
GDZVAIM01DUYAZ	anchor_type_2	2	3	2	p02 p04 rA rC rJ c13 c22	TaaCsp3DS015J05 TaaCsp3DS027O24
GDZVAIM02HHKEG	no_positive_BAC	0	1	2	rC c14 c15
GDZVAIM02H3HPA	no_positive_pool
GDZVAIM02I8HTZ	no_clone_overlap	1	1	2	p07 rC c08 c12		TaaCsp3DS053O20 TaaCsp3DS054G15
GDZVAIM01CZC82	no_positive_BAC	0	1	1	rO c03
GDZVAIM02ISA2C	no_clone_overlap	1	2	2	p04 rC rD c08 c13		TaaCsp3DS029F23 TaaCsp3DS027P01 TaaCsp3DS033K14 TaaCsp3DS032E06
GDZVAIM01CEHIY	no_clone_overlap	2	2	2	p04 p07 rC rO c02 c13		TaaCsp3DS028O24 TaaCsp3DS027P01 TaaCsp3DS029B06 TaaCsp3DS028A15 TaaCsp3DS053D21 TaaCsp3DS052D22 TaaCsp3DS053H12 TaaCsp3DS052F05
GDZVAIM01B1AKD	anchor_type_2	2	2	2	p01 p04 rL rO c02 c15	TaaCsp3DS008I19 TaaCsp3DS029B06
GDZVAIM01D3QGO	no_positive_BAC	0	1	1	rN c18
GDZVAIM01CQFPZ	no_positive_pool
GDZVAIM02JR8ON	no_positive_BAC	0	1	1	rN c18
GDZVAIM02H3GV7	no_clone_overlap	1	2	2	p01 rH rO c13 c16		TaaCsp3DS008G16 TaaCsp3DS010N18 TaaCsp3DS002L11 TaaCsp3DS006G01
GDZVAIM01BT1NU	anchor_type_2	2	2	2	p01 p04 rH rO c13 c16	TaaCsp3DS002L11 TaaCsp3DS034E06
GDZVAIM02FPNO1	no_positive_pool
GDZVAIM01BQRAZ	anchor_type_2	2	2	2	p01 p05 rL rO c02 c19	TaaCsp3DS003J01 TaaCsp3DS040P06
GDZVAIM01EFJVN	anchor_type_2	2	2	2	p01 p05 rL rO c02 c19	TaaCsp3DS003J01 TaaCsp3DS040P06
GDZVAIM01BST2Q	no_positive_BAC	1	1	0	p01 rL
GDZVAIM01EXKWD	anchor_type_2	2	2	2	p02 p03 rE rP c09 c18	TaaCsp3DS016K07 TaaCsp3DS022N05
GDZVAIM01A7YEF	no_clone_overlap	1	1	2	p05 rE c10 c13		TaaCsp3DS037D07 TaaCsp3DS036A13
GDZVAIM01CMBRM	no_positive_BAC	0	2	2	rE rI c10 c13
GDZVAIM01CGY3U	anchor_type_1	1	1	1	p08 rD c02	TaaCsp3DS069A15
GDZVAIM02FP3I6	anchor_type_1	1	1	1	p05 rO c22	TaaCsp3DS038C20
GDZVAIM01AURLZ	no_positive_pool
GDZVAIM01AM58L	no_positive_pool
GDZVAIM02HSDC3	anchor_type_2	2	2	3	p03 p06 rD rK c04 c06 c16	TaaCsp3DS049N19 TaaCsp3DS047F16
GDZVAIM01DXU53	anchor_type_1	1	1	1	p06 rM c22	TaaCsp3DS047M16
GDZVAIM02IT3BF	no_clone_overlap	1	1	2	p10 rG c10 c12		TaaCsp3DS089M04 TaaCsp3DS089P08
GDZVAIM01DBEE7	anchor_type_2	1	2	2	p08 rI rJ c19 c22	TaaCsp3DS065K23 TaaCsp3DS068H10
GDZVAIM01APU44	no_positive_BAC	0	1	2	rE c02 c21
GDZVAIM02GVZIR	no_positive_BAC	1	0	0	p10
GDZVAIM02F7NAU	no_clone_overlap	1	2	1	p10 rN rO c22		TaaCsp3DS091B14
GDZVAIM01CGN13	no_clone_overlap	1	2	2	p01 rD rL c16 c17		TaaCsp3DS010M15 TaaCsp3DS008L10 TaaCsp3DS010O15 TaaCsp3DS008M08
GDZVAIM02JSYU7	no_positive_BAC	0	0	1	c13
GDZVAIM02I62Y3	no_positive_BAC	0	0	1	c03
GDZVAIM02JX2X3	no_positive_pool
GDZVAIM02GIE4W	no_positive_BAC	0	3	3	rG rK rN c06 c14 c19
GDZVAIM01CNU0S	no_positive_pool
GDZVAIM02HY8RZ	no_positive_BAC	0	1	1	rH c23
GDZVAIM01BYIJY	no_clone_overlap	1	2	2	p01 rB rL c13 c21		TaaCsp3DS008F07 TaaCsp3DS009A19 TaaCsp3DS008G20 TaaCsp3DS009D01
GDZVAIM02IGV7S	anchor_type_2	2	2	2	p04 p06 rE rH c22 c23	TaaCsp3DS033A09 TaaCsp3DS047L09
GDZVAIM01BP2OY	no_positive_pool
GDZVAIM01ATLIE	no_positive_pool
GDZVAIM02HU0FN	no_positive_pool
GDZVAIM02FH4C0	anchor_type_1	1	1	1	p08 rN c17	TaaCsp3DS068E13
GDZVAIM01A8S4D	anchor_type_1	1	1	1	p08 rN c19	TaaCsp3DS068I03
GDZVAIM02HP0Y1	no_positive_pool
GDZVAIM01B53H1	anchor_type_2	3	3	2	p03 p06 p08 rL rN rO c04 c15	TaaCsp3DS021M21 TaaCsp3DS068C23
GDZVAIM01CC7N8	no_clone_overlap	1	2	3	p10 rG rP c02 c17 c20		TaaCsp3DS088D04 TaaCsp3DS086L24 TaaCsp3DS090N21 TaaCsp3DS094M17 TaaCsp3DS093L18
GDZVAIM02HBOZV	no_positive_pool
GDZVAIM01CGL5F	anchor_type_2	2	2	2	p03 p08 rC rH c07 c14	TaaCsp3DS022H01 TaaCsp3DS067D17
GDZVAIM02H0YGY	anchor_type_1	1	1	1	p05 rP c11	TaaCsp3DS039K10
GDZVAIM01CH9MV	no_clone_overlap	2	2	1	p05 p06 rG rP c10		TaaCsp3DS037D17 TaaCsp3DS041M10 TaaCsp3DS046P05 TaaCsp3DS050C13
GDZVAIM02HM55Y	no_positive_BAC	0	1	1	rO c16
GDZVAIM02II80N	no_clone_overlap	1	2	2	p01 rH rM c19 c22		TaaCsp3DS008O24 TaaCsp3DS011G01 TaaCsp3DS003I15 TaaCsp3DS006O03
GDZVAIM02GEYX0	no_clone_overlap	1	2	2	p01 rH rM c19 c22		TaaCsp3DS008O24 TaaCsp3DS011G01 TaaCsp3DS003I15 TaaCsp3DS006O03
GDZVAIM01CHY4M	no_positive_pool
GDZVAIM01DHW8F	no_clone_overlap	2	3	3	p02 p03 rA rB rJ c03 c12 c20		TaaCsp3DS011K08 TaaCsp3DS014P19 TaaCsp3DS015H12 TaaCsp3DS015P14 TaaCsp3DS018F08 TaaCsp3DS018K18 TaaCsp3DS016B14 TaaCsp3DS018G09 TaaCsp3DS018M18 TaaCsp3DS019G09 TaaCsp3DS022E17 TaaCsp3DS022P14 TaaCsp3DS023I05 TaaCsp3DS025P05 TaaCsp3DS026I09 TaaCsp3DS023J07 TaaCsp3DS026A22 TaaCsp3DS026J04
GDZVAIM01C1Z2T	no_clone_overlap	2	3	3	p02 p03 rA rF rJ c03 c09 c12		TaaCsp3DS011K08 TaaCsp3DS012N17 TaaCsp3DS014P19 TaaCsp3DS016A20 TaaCsp3DS016J15 TaaCsp3DS018F21 TaaCsp3DS016B14 TaaCsp3DS016J17 TaaCsp3DS018G09 TaaCsp3DS019G09 TaaCsp3DS019P08 TaaCsp3DS022E17 TaaCsp3DS023I21 TaaCsp3DS024B16 TaaCsp3DS025P24 TaaCsp3DS023J07 TaaCsp3DS024C18 TaaCsp3DS026A22
GDZVAIM01AQWHW	no_clone_overlap	2	3	3	p02 p03 rA rF rJ c03 c09 c12		TaaCsp3DS011K08 TaaCsp3DS012N17 TaaCsp3DS014P19 TaaCsp3DS016A20 TaaCsp3DS016J15 TaaCsp3DS018F21 TaaCsp3DS016B14 TaaCsp3DS016J17 TaaCsp3DS018G09 TaaCsp3DS019G09 TaaCsp3DS019P08 TaaCsp3DS022E17 TaaCsp3DS023I21 TaaCsp3DS024B16 TaaCsp3DS025P24 TaaCsp3DS023J07 TaaCsp3DS024C18 TaaCsp3DS026A22
GDZVAIM02HZOOW	no_positive_BAC	0	1	0	rD
GDZVAIM01DTI2X	no_positive_pool
GDZVAIM02JB5JU	no_positive_pool
GDZVAIM02G1268	no_positive_BAC	0	2	2	rM rN c11 c16
GDZVAIM01AZVAA	anchor_type_2	2	2	2	p03 p05 rJ rN c03 c11	TaaCsp3DS024G08 TaaCsp3DS038M11
GDZVAIM01D6NNZ	no_clone_overlap	1	2	2	p04 rF rG c03 c19		TaaCsp3DS031C08 TaaCsp3DS032M12 TaaCsp3DS027D19 TaaCsp3DS028G16
GDZVAIM01C9RP2	no_positive_pool
GDZVAIM02F1KOT	no_positive_pool
GDZVAIM01C1XUQ	no_positive_pool
GDZVAIM02ISP9M	anchor_type_1	1	1	1	p06 rP c23	TaaCsp3DS049K14
GDZVAIM01EHGED	no_positive_BAC	0	1	1	rO c18
GDZVAIM01CZO2L	anchor_type_1	1	1	1	p06 rO c18	TaaCsp3DS047H12
GDZVAIM01BOT0O	no_clone_overlap	1	1	2	p08 rO c15 c24		TaaCsp3DS061L19 TaaCsp3DS065N10
GDZVAIM01CFSL7	no_positive_pool
GDZVAIM01CGZ7E	no_positive_pool
GDZVAIM01BTNPU	no_positive_BAC	0	0	1	c13
GDZVAIM02JXB5Q	anchor_type_1	1	1	1	p01 rM c03	TaaCsp3DS001H20
GDZVAIM01EU93M	no_positive_BAC	0	1	1	rL c14
GDZVAIM01C5AT8	no_positive_BAC	0	1	1	rL c14
GDZVAIM01DJ16H	no_positive_pool
GDZVAIM01C5KHA	no_positive_pool
GDZVAIM02F9J0Z	no_positive_BAC	0	1	1	rJ c19
GDZVAIM01D0TSM	no_positive_BAC	0	1	1	rP c11
GDZVAIM01BNDW0	anchor_type_2	2	2	2	p02 p03 rE rG c10 c20	TaaCsp3DS015H23 TaaCsp3DS022D12
GDZVAIM01E12AR	no_positive_BAC	0	2	1	rD rP c20
GDZVAIM02HF8CK	anchor_type_2	1	2	2	p01 rN rP c12 c21	TaaCsp3DS010H21 TaaCsp3DS009D15
GDZVAIM02F6RK4	no_clone_overlap	2	1	1	p05 p08 rM c20		TaaCsp3DS038A08 TaaCsp3DS065K06
GDZVAIM02HPSKW	no_positive_pool
GDZVAIM01E1PC9	no_positive_pool
GDZVAIM01AFLC7	no_clone_overlap	1	2	1	p02 rB rN c17		TaaCsp3DS017C12 TaaCsp3DS017D20
GDZVAIM01EDIJF	anchor_type_1	1	1	1	p02 rN c14	TaaCsp3DS018I01
GDZVAIM01CJM1M	no_positive_pool
GDZVAIM02G3V7A	no_positive_pool
GDZVAIM01B4OE1	no_positive_BAC	0	1	2	rD c04 c12
GDZVAIM01C5XVU	no_positive_pool
GDZVAIM01EUZLA	no_positive_pool
GDZVAIM01BOOS2	anchor_type_1	1	1	1	p09 rM c22	TaaCsp3DS076H18
GDZVAIM02FZQ75	no_positive_BAC	0	1	1	rM c22
GDZVAIM02FHLX9	no_positive_pool
GDZVAIM02F09SJ	anchor_type_3	2	2	2	p08 p10 rI rN c11 c23	TaaCsp3DS069A08 TaaCsp3DS085L19
GDZVAIM02I5ZKN	anchor_type_2	1	2	2	p10 rI rO c11 c23	TaaCsp3DS085L19 TaaCsp3DS087P01
GDZVAIM02IZVAT	anchor_type_3	2	2	2	p08 p10 rI rN c11 c23	TaaCsp3DS069A08 TaaCsp3DS085L19
GDZVAIM02F1TTK	no_clone_overlap	1	2	2	p01 rB rL c13 c21		TaaCsp3DS008F07 TaaCsp3DS009A19 TaaCsp3DS008G20 TaaCsp3DS009D01
GDZVAIM01DO7B9	no_positive_BAC	0	1	1	rK c02
GDZVAIM02GXZNF	anchor_type_2	2	3	4	p08 p10 rG rJ rK c02 c03 c11 c23	TaaCsp3DS069C02 TaaCsp3DS067N01
GDZVAIM01B0VVF	no_clone_overlap	1	2	1	p02 rB rM c04		TaaCsp3DS017L06 TaaCsp3DS014F01
GDZVAIM01BXZUB	anchor_type_2	2	2	2	p03 p07 rM rO c13 c23	TaaCsp3DS021C22 TaaCsp3DS052F04
GDZVAIM02G09L3	anchor_type_2	2	2	2	p08 p10 rD rO c07 c08	TaaCsp3DS069J24 TaaCsp3DS084O14
GDZVAIM01DJJUE	anchor_type_2	3	2	3	p03 p06 p09 rB rC c01 c06 c13	TaaCsp3DS021N02 TaaCsp3DS072M17
GDZVAIM01E2OXL	no_positive_BAC	0	1	0	rG
GDZVAIM01CJBCZ	no_positive_pool
GDZVAIM01D3Z7Y	no_clone_overlap	1	1	2	p01 rK c05 c16		TaaCsp3DS001L12 TaaCsp3DS006F18
GDZVAIM02JPRZE	no_positive_pool
GDZVAIM02H6XMI	no_positive_BAC	1	0	0	p08
GDZVAIM02GM39V	no_clone_overlap	1	2	2	p02 rJ rM c20 c24		TaaCsp3DS018M18 TaaCsp3DS019C09 TaaCsp3DS015I14 TaaCsp3DS015M18
GDZVAIM02IK18R	no_clone_overlap	1	2	3	p02 rJ rM c03 c20 c24		TaaCsp3DS016B14 TaaCsp3DS018M18 TaaCsp3DS019C09 TaaCsp3DS011P06 TaaCsp3DS015I14 TaaCsp3DS015M18
GDZVAIM01AVXG2	no_positive_pool
GDZVAIM02HURGK	no_clone_overlap	1	2	3	p02 rJ rM c03 c20 c24		TaaCsp3DS016B14 TaaCsp3DS018M18 TaaCsp3DS019C09 TaaCsp3DS011P06 TaaCsp3DS015I14 TaaCsp3DS015M18
GDZVAIM01AZ8JP	anchor_type_1	1	1	1	p07 rM c05	TaaCsp3DS051M09
GDZVAIM02G2DKD	no_clone_overlap	1	2	1	p05 rA rB c06		TaaCsp3DS036O07 TaaCsp3DS041C15
GDZVAIM01BXWUP	no_clone_overlap	1	2	1	p05 rA rB c06		TaaCsp3DS036O07 TaaCsp3DS041C15
GDZVAIM01B17TO	anchor_type_1	1	1	1	p05 rA c06	TaaCsp3DS036O07
GDZVAIM02IUZNH	no_positive_pool
GDZVAIM01BQAK6	no_clone_overlap	1	1	2	p07 rP c03 c18		TaaCsp3DS056C01 TaaCsp3DS059F01
GDZVAIM01BXE3W	no_positive_pool
GDZVAIM01CMEDM	no_positive_pool
GDZVAIM02HO9ZG	no_positive_pool
GDZVAIM01B422N	anchor_type_2	1	2	2	p04 rC rL c08 c23	TaaCsp3DS028M10 TaaCsp3DS033M15
GDZVAIM02G8R14	anchor_type_1	1	1	1	p04 rL c08	TaaCsp3DS033M15
GDZVAIM02GERI8	anchor_type_2	2	3	3	p04 p05 rK rO rP c04 c05 c07	TaaCsp3DS031G18 TaaCsp3DS036N08
GDZVAIM01DIAES	no_positive_pool
GDZVAIM02GESJ6	anchor_type_1	1	1	1	p08 rI c12	TaaCsp3DS064P14
GDZVAIM01B5JOI	no_positive_pool
GDZVAIM01CYN53	no_positive_pool
GDZVAIM01EVK1D	no_positive_pool
GDZVAIM02F44PO	anchor_type_2	2	2	2	p01 p02 rI rP c05 c06	TaaCsp3DS010B08 TaaCsp3DS012B16
GDZVAIM01CKLPA	no_positive_pool
GDZVAIM01EF8NC	anchor_type_1	1	1	1	p06 rA c13	TaaCsp3DS045B12
GDZVAIM01EXMXD	anchor_type_2	2	2	2	p05 p06 rA rN c08 c13	TaaCsp3DS041J02 TaaCsp3DS045B12
GDZVAIM02GE6HA	anchor_type_1	1	1	1	p08 rN c24	TaaCsp3DS071F23
GDZVAIM01C286F	no_positive_pool
GDZVAIM01A8NZK	no_positive_BAC	0	1	1	rE c06
GDZVAIM02HN9Q5	no_positive_pool
GDZVAIM01AR9HX	no_positive_pool
GDZVAIM01DDUIB	no_positive_BAC	0	2	2	rJ rN c03 c12
GDZVAIM01DTQDH	anchor_type_1	1	1	1	p08 rD c03	TaaCsp3DS066B22
GDZVAIM01C36TN	no_positive_pool
GDZVAIM01ESWAO	no_positive_pool
GDZVAIM02JF27U	anchor_type_2	2	2	2	p05 p07 rB rP c23 c24	TaaCsp3DS043K17 TaaCsp3DS057L22
GDZVAIM02GG3Z1	no_clone_overlap	1	2	1	p02 rE rK c06		TaaCsp3DS014G24 TaaCsp3DS014I07
GDZVAIM01CPZ29	no_clone_overlap	1	2	1	p02 rC rG c18		TaaCsp3DS015F19 TaaCsp3DS015G02
GDZVAIM01DEGRL	anchor_type_2	2	2	2	p02 p07 rF rP c02 c24	TaaCsp3DS017J24 TaaCsp3DS059N09
GDZVAIM02HJCC1	anchor_type_3	2	2	3	p03 p05 rD rL c01 c07 c18	TaaCsp3DS026G02 TaaCsp3DS038J06
GDZVAIM02GFM2T	anchor_type_1	1	1	1	p02 rJ c02	TaaCsp3DS017K15
GDZVAIM01C4LGJ	anchor_type_1	1	1	1	p05 rO c02	TaaCsp3DS036L23
GDZVAIM01BUXW2	anchor_type_1	1	1	1	p01 rH c23	TaaCsp3DS009E18
GDZVAIM02ISIJI	anchor_type_2	1	2	2	p04 rA rM c16 c20	TaaCsp3DS030F12 TaaCsp3DS030D11
GDZVAIM01EZR74	anchor_type_2	1	3	3	p02 rC rD rO c11 c13 c14	TaaCsp3DS016K17 TaaCsp3DS015D09

## Sheet: GenomeZipper_cov70
Status column refer to how the marker was assigned to clone(s)
anchor_type_1 - single positive pool in each dimmension (plate, row, column)
anchor_type_2 - multiple positive pools, two or more clones among candidate share same contig of the physical map
anchor_type_3 - multiple positive pools, two or more clones have a hit in End2End analysis in FPC, if used
no_clone_overlap - CANDIDATE instead of POSITIVE clones are listed
marker	status	positive_plate_pools	positive_row_pools	positive_column_pools	positive_pool_list	positive_clones
GDZVAIM01B5SR9	no_clone_overlap	1	1	2	p01 rG c11 c17		TaaCsp3DS002F11 TaaCsp3DS003A21
GDZVAIM01DA5OD	no_clone_overlap	2	2	2	p02 p06 rB rG c08 c17		TaaCsp3DS018B10 TaaCsp3DS017C12 TaaCsp3DS014K03 TaaCsp3DS013I19 TaaCsp3DS049P07 TaaCsp3DS049B10 TaaCsp3DS046L11 TaaCsp3DS045H02
GDZVAIM01EBN86	no_clone_overlap	2	2	2	p02 p06 rG rH c08 c16		TaaCsp3DS014K03 TaaCsp3DS015E17 TaaCsp3DS018C15 TaaCsp3DS018I21 TaaCsp3DS046L11 TaaCsp3DS047F06 TaaCsp3DS049P24 TaaCsp3DS050I11
GDZVAIM01D458D	anchor_type_2	2	2	2	p06 p07 rG rN c07 c22	TaaCsp3DS051B18 TaaCsp3DS051N14
GDZVAIM01CXKDF	no_positive_pool
GDZVAIM02G5DYM	no_positive_pool
GDZVAIM01BFO65	no_clone_overlap	1	2	2	p06 rG rN c07 c22		TaaCsp3DS044H22 TaaCsp3DS047L16 TaaCsp3DS048I18 TaaCsp3DS051B18
GDZVAIM02HDYFN	no_clone_overlap	1	2	2	p06 rG rN c07 c22		TaaCsp3DS044H22 TaaCsp3DS047L16 TaaCsp3DS048I18 TaaCsp3DS051B18
GDZVAIM01ARPVN	no_clone_overlap	1	1	2	p01 rN c11 c17		TaaCsp3DS008E10 TaaCsp3DS008N06
GDZVAIM02GWCRH	no_positive_BAC	0	0	1	c11
GDZVAIM01BDRC6	anchor_type_2	2	2	2	p03 p04 rC rO c05 c20	TaaCsp3DS019J06 TaaCsp3DS030I11
GDZVAIM01C5N23	anchor_type_2	2	2	2	p05 p08 rE rG c15 c23	TaaCsp3DS036I23 TaaCsp3DS061I17
GDZVAIM02H4J6J	no_clone_overlap	1	2	2	p08 rE rG c15 c23		TaaCsp3DS061I17 TaaCsp3DS063C09 TaaCsp3DS061I21 TaaCsp3DS063C13
GDZVAIM01COZFF	anchor_type_2	2	2	2	p04 p06 rK rL c12 c17	TaaCsp3DS034A09 TaaCsp3DS045H13
GDZVAIM02II858	no_positive_BAC	1	1	0	p08 rC
GDZVAIM02JVN19	anchor_type_2	2	2	2	p05 p08 rE rJ c01 c13	TaaCsp3DS035C17 TaaCsp3DS067P03
GDZVAIM01CGUKH	no_positive_pool
GDZVAIM01AE2MA	anchor_type_2	2	2	2	p05 p08 rE rJ c01 c13	TaaCsp3DS035C17 TaaCsp3DS067P03
GDZVAIM02GU0U7	no_positive_BAC	0	0	1	c05
GDZVAIM01EIRGP	anchor_type_2	2	1	2	p05 p07 rJ c05 c20	TaaCsp3DS043B07 TaaCsp3DS056D21
GDZVAIM02J5L32	no_positive_pool
GDZVAIM01A9B8K	anchor_type_2	3	3	3	p02 p06 p10 rD rK rO c05 c14 c15	TaaCsp3DS048P17 TaaCsp3DS090G16
GDZVAIM01DKQRV	anchor_type_2	2	2	2	p04 p05 rM rN c04 c05	TaaCsp3DS029D10 TaaCsp3DS039A04
GDZVAIM02GHXI8	no_clone_overlap	1	2	2	p05 rM rN c04 c05		TaaCsp3DS036N09 TaaCsp3DS035I22 TaaCsp3DS041B07 TaaCsp3DS039A04
GDZVAIM01D76LE	no_clone_overlap	1	1	2	p05 rM c03 c04		TaaCsp3DS035G14 TaaCsp3DS036N09
GDZVAIM02HPGL9	no_clone_overlap	1	1	2	p05 rM c03 c04		TaaCsp3DS035G14 TaaCsp3DS036N09
GDZVAIM01AI1AC	anchor_type_2	2	1	2	p04 p05 rM c03 c04	TaaCsp3DS029D10 TaaCsp3DS035G14
GDZVAIM01BK6KH	no_positive_pool
GDZVAIM02GFSV3	anchor_type_1	1	1	1	p08 rA c09	TaaCsp3DS060M05
GDZVAIM02GEZN9	anchor_type_2	1	2	2	p08 rA rL c02 c16	TaaCsp3DS065D04 TaaCsp3DS069C09
GDZVAIM02JSFKA	no_positive_BAC	0	2	1	rG rJ c11
GDZVAIM01D69CE	no_clone_overlap	2	2	3	p03 p10 rG rJ c11 c13 c23		TaaCsp3DS020D08 TaaCsp3DS020G05 TaaCsp3DS021A05 TaaCsp3DS024G01 TaaCsp3DS024H09 TaaCsp3DS025C03 TaaCsp3DS085L08 TaaCsp3DS085P09 TaaCsp3DS087L03 TaaCsp3DS092K18 TaaCsp3DS093C05 TaaCsp3DS094F19
GDZVAIM02FZ144	no_clone_overlap	1	2	3	p10 rG rJ c11 c13 c23		TaaCsp3DS085L08 TaaCsp3DS085P09 TaaCsp3DS087L03 TaaCsp3DS092K18 TaaCsp3DS093C05 TaaCsp3DS094F19
GDZVAIM02HP6KF	no_clone_overlap	1	1	2	p10 rG c11 c13		TaaCsp3DS085L08 TaaCsp3DS085P09
GDZVAIM01ERYLJ	anchor_type_1	1	1	1	p06 rM c09	TaaCsp3DS044N21
GDZVAIM01B6HUD	no_clone_overlap	1	2	2	p02 rC rM c09 c24		TaaCsp3DS012O06 TaaCsp3DS015K19 TaaCsp3DS012P14 TaaCsp3DS015M18
GDZVAIM01EEOHG	no_clone_overlap	1	1	2	p02 rC c09 c24		TaaCsp3DS012O06 TaaCsp3DS015K19
GDZVAIM02F2CRK	no_clone_overlap	1	1	2	p10 rP c05 c21		TaaCsp3DS092B16 TaaCsp3DS094D03
GDZVAIM01DSOSJ	no_clone_overlap	1	1	2	p10 rP c05 c21		TaaCsp3DS092B16 TaaCsp3DS094D03
GDZVAIM01CLEKJ	no_clone_overlap	2	2	2	p03 p06 rE rH c02 c14		TaaCsp3DS021E02 TaaCsp3DS022H05 TaaCsp3DS025D18 TaaCsp3DS026B19 TaaCsp3DS046A04 TaaCsp3DS047D10 TaaCsp3DS049M08 TaaCsp3DS050G05
GDZVAIM02GBNYG	anchor_type_2	3	2	3	p03 p07 p10 rL rM c04 c05 c17	TaaCsp3DS021M14 TaaCsp3DS056D24 TaaCsp3DS021M14 TaaCsp3DS093K20 TaaCsp3DS056D24 TaaCsp3DS093K20
GDZVAIM02HJQ7T	anchor_type_1	1	1	1	p05 rB c07	TaaCsp3DS039A13
GDZVAIM01DSC5M	no_positive_pool
GDZVAIM01DHS0J	no_clone_overlap	1	2	2	p06 rH rP c11 c12		TaaCsp3DS048M04 TaaCsp3DS050D16 TaaCsp3DS048M18 TaaCsp3DS050F04
GDZVAIM01AI7KL	anchor_type_3	2	3	3	p02 p04 rD rK rM c06 c10 c22	TaaCsp3DS018O07 TaaCsp3DS029J22
GDZVAIM01EVJOK	no_positive_pool
GDZVAIM01E2736	no_positive_pool
GDZVAIM02JBTI0	anchor_type_2	2	2	2	p05 p09 rC rG c10 c11	TaaCsp3DS037C23 TaaCsp3DS072H10
GDZVAIM02HHBFS	no_clone_overlap	2	3	3	p01 p03 rC rL rN c09 c12 c14		TaaCsp3DS001P01 TaaCsp3DS005N10 TaaCsp3DS006A10 TaaCsp3DS008B15 TaaCsp3DS010H14 TaaCsp3DS010L16 TaaCsp3DS008B21 TaaCsp3DS010H21 TaaCsp3DS010L17 TaaCsp3DS019P17 TaaCsp3DS022E21 TaaCsp3DS022H01 TaaCsp3DS024D12 TaaCsp3DS026A23 TaaCsp3DS026C02 TaaCsp3DS024D15 TaaCsp3DS026A24 TaaCsp3DS026C09
GDZVAIM02GT6MB	anchor_type_1	1	1	1	p10 rM c08	TaaCsp3DS089J21
GDZVAIM01EKU2U	no_positive_BAC	0	1	0	rF
GDZVAIM01BH6FK	no_positive_pool
GDZVAIM01ED5H4	no_positive_pool
GDZVAIM02HLX4R	no_positive_pool
GDZVAIM02INOQV	anchor_type_2	2	2	2	p03 p08 rB rN c08 c24	TaaCsp3DS025L22 TaaCsp3DS071E18
GDZVAIM01B75RV	anchor_type_2	2	2	2	p02 p09 rJ rO c08 c11	TaaCsp3DS014L19 TaaCsp3DS078G08
GDZVAIM02JHH74	anchor_type_2	2	2	2	p01 p10 rA rB c01 c07	TaaCsp3DS007B22 TaaCsp3DS084H20
GDZVAIM01DZ44X	anchor_type_2	3	3	3	p01 p04 p06 rB rG rM c06 c12 c15	TaaCsp3DS010F21 TaaCsp3DS029E10
GDZVAIM01CKDUU	no_clone_overlap	2	3	3	p01 p03 rA rE rI c01 c08 c21		TaaCsp3DS001A20 TaaCsp3DS005I01 TaaCsp3DS003J06 TaaCsp3DS001B21 TaaCsp3DS005I16 TaaCsp3DS003L04 TaaCsp3DS001C10 TaaCsp3DS005I18 TaaCsp3DS003M15 TaaCsp3DS019E08 TaaCsp3DS021O08 TaaCsp3DS020M09 TaaCsp3DS019F04 TaaCsp3DS021P20 TaaCsp3DS020N17 TaaCsp3DS019F12 TaaCsp3DS022A15 TaaCsp3DS020O11
GDZVAIM01EFHJS	no_clone_overlap	1	1	3	p01 rE c01 c08 c21		TaaCsp3DS001B21 TaaCsp3DS005I16 TaaCsp3DS003L04
GDZVAIM01CWKW7	no_clone_overlap	2	3	3	p02 p10 rG rK rP c04 c10 c23		TaaCsp3DS014E16 TaaCsp3DS014N18 TaaCsp3DS013O18 TaaCsp3DS014E24 TaaCsp3DS014O24 TaaCsp3DS014A18 TaaCsp3DS017N21 TaaCsp3DS018F06 TaaCsp3DS017J15 TaaCsp3DS088M16 TaaCsp3DS089M04 TaaCsp3DS087L03 TaaCsp3DS089A11 TaaCsp3DS089N07 TaaCsp3DS087N04 TaaCsp3DS095A03 TaaCsp3DS095J23 TaaCsp3DS094H18
GDZVAIM01BXI7K	no_positive_pool
GDZVAIM01E3F9X	no_clone_overlap	1	2	2	p03 rE rK c01 c17		TaaCsp3DS019F04 TaaCsp3DS020J23 TaaCsp3DS019F15 TaaCsp3DS020K17
GDZVAIM02FID2P	anchor_type_2	2	2	2	p03 p07 rE rK c01 c17	TaaCsp3DS020J23 TaaCsp3DS051F05
GDZVAIM02GIXNV	no_positive_pool
GDZVAIM02JUQ95	no_clone_overlap	1	2	2	p07 rE rK c01 c17		TaaCsp3DS051E15 TaaCsp3DS052I01 TaaCsp3DS051F05 TaaCsp3DS052I21
GDZVAIM01COU4S	anchor_type_2	2	2	2	p02 p07 rJ rM c01 c18	TaaCsp3DS015G21 TaaCsp3DS055O10
GDZVAIM01C1ANP	anchor_type_1	1	1	1	p01 rB c18	TaaCsp3DS011A13
GDZVAIM01CMAK7	no_positive_pool
GDZVAIM02FL8ZQ	anchor_type_2	2	2	2	p02 p03 rB rE c03 c17	TaaCsp3DS015P14 TaaCsp3DS020J23
GDZVAIM01BB8KA	no_positive_BAC	0	1	1	rJ c09
GDZVAIM02HTHU8	no_positive_BAC	0	1	1	rJ c09
GDZVAIM02HFGWQ	anchor_type_2	2	2	2	p01 p04 rD rJ c02 c09	TaaCsp3DS009G11 TaaCsp3DS031N24
GDZVAIM02FZBAT	no_positive_pool
GDZVAIM01B3P0X	anchor_type_2	2	2	2	p02 p03 rD rG c05 c18	TaaCsp3DS018J09 TaaCsp3DS019J09
GDZVAIM02I8I81	anchor_type_1	1	1	1	p06 rI c22	TaaCsp3DS047L18
GDZVAIM02IDU77	anchor_type_1	1	1	1	p06 rI c22	TaaCsp3DS047L18
GDZVAIM01CD02W	anchor_type_2	2	2	3	p02 p06 rC rH c07 c15 c23	TaaCsp3DS017G24 TaaCsp3DS045E13
GDZVAIM01DIV2K	anchor_type_1	1	1	1	p04 rK c04	TaaCsp3DS029D09
GDZVAIM01EFFGI	anchor_type_2	3	3	3	p03 p04 p06 rC rG rK c04 c20 c21	TaaCsp3DS020N12 TaaCsp3DS029D09
GDZVAIM01CH2Z3	anchor_type_3	2	2	2	p07 p10 rL rP c21 c22	TaaCsp3DS059K11 TaaCsp3DS094C09
GDZVAIM02I2CXG	anchor_type_2	2	2	2	p02 p09 rJ rL c04 c14	TaaCsp3DS017N06 TaaCsp3DS082B19
GDZVAIM02ICQ3W	anchor_type_2	3	3	3	p01 p02 p09 rG rJ rL c04 c13 c14	TaaCsp3DS002J06 TaaCsp3DS017N06 TaaCsp3DS002J06 TaaCsp3DS082B19 TaaCsp3DS017N06 TaaCsp3DS082B19
GDZVAIM02IONS1	anchor_type_2	2	2	2	p01 p05 rB rG c03 c13	TaaCsp3DS002J06 TaaCsp3DS038K19
GDZVAIM02JPXZQ	anchor_type_2	2	2	2	p01 p05 rB rG c03 c13	TaaCsp3DS002J06 TaaCsp3DS038K19
GDZVAIM02F19GK	no_positive_BAC	0	2	2	rB rM c08 c14
GDZVAIM01DED0H	no_positive_pool
GDZVAIM01EBOGO	no_clone_overlap	1	2	2	p07 rK rP c10 c12		TaaCsp3DS054E11 TaaCsp3DS054I18 TaaCsp3DS058N01 TaaCsp3DS058O06
GDZVAIM01AWJTM	no_positive_pool
GDZVAIM01ETA03	no_positive_BAC	0	1	1	rK c12
GDZVAIM02J22SS	no_clone_overlap	1	2	1	p08 rB rJ c14		TaaCsp3DS070A18 TaaCsp3DS070C10
GDZVAIM02GJS1D	no_clone_overlap	1	2	2	p05 rA rG c04 c20		TaaCsp3DS036M01 TaaCsp3DS037O19 TaaCsp3DS036M23 TaaCsp3DS037P09
GDZVAIM02JJEW8	anchor_type_2	2	2	3	p01 p05 rA rE c04 c16 c18	TaaCsp3DS006G10 TaaCsp3DS036M01
GDZVAIM01CZ0GM	no_positive_BAC	0	1	1	rG c10
GDZVAIM01EETIH	no_positive_BAC	0	1	1	rL c04
GDZVAIM02GJJUZ	no_positive_BAC	0	1	0	rL
GDZVAIM02HYGIW	anchor_type_2	2	2	2	p02 p04 rF rO c11 c23	TaaCsp3DS016K23 TaaCsp3DS028O12
GDZVAIM01AD4BF	no_positive_pool
GDZVAIM01AJ5U3	no_clone_overlap	1	2	2	p02 rF rO c11 c23		TaaCsp3DS016K23 TaaCsp3DS017G14 TaaCsp3DS013F03 TaaCsp3DS014B03
GDZVAIM02I9JP4	no_clone_overlap	1	2	2	p10 rE rM c10 c12		TaaCsp3DS089L23 TaaCsp3DS089O16 TaaCsp3DS089N21 TaaCsp3DS090B20
GDZVAIM02JEUME	no_positive_pool
GDZVAIM01B1JU9	anchor_type_2	2	2	2	p05 p07 rG rH c04 c12	TaaCsp3DS041O13 TaaCsp3DS053J11
GDZVAIM01C6GF0	anchor_type_1	1	1	1	p07 rG c04	TaaCsp3DS053J11
GDZVAIM02GNSSJ	no_positive_BAC	0	1	1	rD c23
GDZVAIM02JKYBZ	no_positive_pool
GDZVAIM01E1FDP	no_positive_BAC	0	1	1	rJ c05
GDZVAIM01BZAWX	no_positive_pool
GDZVAIM02G8TLA	anchor_type_2	2	2	2	p05 p08 rM rP c19 c20	TaaCsp3DS036G07 TaaCsp3DS071A03
GDZVAIM01BNK6R	no_positive_pool
GDZVAIM01AZIKM	anchor_type_1	1	1	1	p06 rC c23	TaaCsp3DS045N10
GDZVAIM01EMSL2	no_positive_pool
GDZVAIM02IDJEO	no_positive_BAC	1	1	0	p10 rA
GDZVAIM02G431R	anchor_type_1	1	1	1	p05 rO c05	TaaCsp3DS035J12
GDZVAIM01ESTOO	no_positive_BAC	0	1	2	rA c09 c19
GDZVAIM02JCWZF	no_positive_BAC	0	1	1	rH c03
GDZVAIM01C6DWN	anchor_type_3	2	2	3	p03 p05 rB rN c14 c15 c23	TaaCsp3DS025C11 TaaCsp3DS042C24
GDZVAIM02HCWG5	anchor_type_1	1	1	1	p06 rE c10	TaaCsp3DS046P01
GDZVAIM01DZ6A0	no_positive_BAC	0	2	1	rC rD c16
GDZVAIM02F5HKD	no_positive_BAC	0	2	0	rB rG
GDZVAIM01AHF0E	anchor_type_1	1	1	1	p03 rB c23	TaaCsp3DS025A21
GDZVAIM01ENXNZ	anchor_type_2	2	3	3	p05 p08 rA rB rF c10 c18 c22	TaaCsp3DS037C22 TaaCsp3DS071B12
GDZVAIM02HU05V	anchor_type_1	1	1	1	p08 rF c22	TaaCsp3DS071B12
GDZVAIM02HA1FM	anchor_type_2	2	2	3	p05 p08 rA rF c10 c18 c22	TaaCsp3DS037C22 TaaCsp3DS071B12
GDZVAIM02GJUJ1	anchor_type_2	2	2	2	p05 p08 rA rF c10 c22	TaaCsp3DS037C22 TaaCsp3DS071B12
GDZVAIM01DM4IS	anchor_type_1	1	1	1	p08 rA c10	TaaCsp3DS064L10
GDZVAIM01CBQHQ	no_positive_BAC	0	0	1	c18
GDZVAIM01BQ4ZZ	anchor_type_1	1	1	1	p03 rI c12	TaaCsp3DS022F10
GDZVAIM01C2CT0	anchor_type_1	1	1	1	p03 rI c12	TaaCsp3DS022F10
GDZVAIM01ENAZW	no_clone_overlap	2	1	2	p03 p09 rE c07 c15		TaaCsp3DS019M01 TaaCsp3DS020I05 TaaCsp3DS072A03 TaaCsp3DS072P17
GDZVAIM02JKB59	anchor_type_2	3	2	2	p04 p05 p07 rI rO c14 c18	TaaCsp3DS037J20 TaaCsp3DS055C23
GDZVAIM02ILE33	no_clone_overlap	1	2	1	p01 rI rJ c12		TaaCsp3DS005O06 TaaCsp3DS010H13
GDZVAIM01D0N37	no_clone_overlap	1	2	1	p01 rI rJ c12		TaaCsp3DS005O06 TaaCsp3DS010H13
GDZVAIM01BX6GZ	anchor_type_1	1	1	1	p09 rG c24	TaaCsp3DS076K03
GDZVAIM02FMAGB	no_clone_overlap	1	2	2	p04 rG rH c13 c20		TaaCsp3DS027P07 TaaCsp3DS030H13 TaaCsp3DS032F06 TaaCsp3DS034J20
GDZVAIM01BMGD7	anchor_type_1	1	1	1	p05 rC c05	TaaCsp3DS035H03
GDZVAIM01BQ0FN	anchor_type_2	2	2	2	p01 p05 rC rN c01 c05	TaaCsp3DS007D14 TaaCsp3DS035H03
GDZVAIM02G9DSQ	no_positive_BAC	0	1	0	rJ
GDZVAIM02H2D7P	anchor_type_1	1	1	1	p01 rN c01	TaaCsp3DS007D14
GDZVAIM02HWO64	anchor_type_2	3	3	3	p01 p07 p10 rE rF rG c05 c10 c13	TaaCsp3DS001K15 TaaCsp3DS001K19 TaaCsp3DS008G14 TaaCsp3DS084C23
GDZVAIM01AREIN	no_positive_pool
GDZVAIM01DADGP	no_positive_BAC	0	1	1	rC c03
GDZVAIM01B7U2G	no_positive_BAC	0	1	1	rN c16
GDZVAIM01D995Y	no_positive_BAC	0	1	1	rN c16
GDZVAIM01BJ163	anchor_type_2	3	3	3	p02 p05 p06 rC rF rN c05 c13 c16	TaaCsp3DS039L05 TaaCsp3DS047E20
GDZVAIM01EYDP6	anchor_type_2	2	2	2	p03 p07 rJ rO c04 c07	TaaCsp3DS023P19 TaaCsp3DS053L22
GDZVAIM02G7ZLM	anchor_type_1	1	1	1	p09 rA c01	TaaCsp3DS071G08
GDZVAIM01B8ZA1	anchor_type_1	1	1	1	p09 rA c01	TaaCsp3DS071G08
GDZVAIM01CB6DO	anchor_type_2	2	2	2	p02 p03 rE rN c01 c06	TaaCsp3DS018A20 TaaCsp3DS019F04
GDZVAIM02G36CF	anchor_type_2	1	2	2	p07 rJ rP c15 c16	TaaCsp3DS057C10 TaaCsp3DS059C05
GDZVAIM02FPELA	anchor_type_1	1	1	1	p05 rA c14	TaaCsp3DS037J09
GDZVAIM02IZAPF	anchor_type_2	1	2	2	p07 rJ rP c15 c16	TaaCsp3DS057C10 TaaCsp3DS059C05
GDZVAIM02H9AQG	anchor_type_2	2	2	2	p02 p05 rA rF c03 c14	TaaCsp3DS016A20 TaaCsp3DS037J09
GDZVAIM02JW7QH	no_positive_pool
GDZVAIM02I35EP	anchor_type_1	1	1	1	p05 rA c14	TaaCsp3DS037J09
GDZVAIM02GLBSN	anchor_type_2	1	2	2	p02 rB rM c08 c19	TaaCsp3DS018B10 TaaCsp3DS013L24
GDZVAIM02GVNGT	anchor_type_1	1	1	1	p04 rE c08	TaaCsp3DS029G10
GDZVAIM02HEIMV	anchor_type_1	1	1	1	p04 rO c03	TaaCsp3DS027E16
GDZVAIM01CYYUG	anchor_type_2	2	2	2	p04 p06 rA rO c03 c05	TaaCsp3DS027E16 TaaCsp3DS044C05
GDZVAIM02JX3B4	no_clone_overlap	1	1	2	p02 rN c08 c20		TaaCsp3DS018D03 TaaCsp3DS018M24
GDZVAIM02GL0OK	anchor_type_1	1	1	1	p02 rN c20	TaaCsp3DS018M24
GDZVAIM01CE4OJ	no_positive_BAC	0	1	1	rN c20
GDZVAIM02FXL6M	no_clone_overlap	2	2	2	p03 p10 rA rB c08 c18		TaaCsp3DS021O08 TaaCsp3DS022M23 TaaCsp3DS025J20 TaaCsp3DS026G01 TaaCsp3DS089G09 TaaCsp3DS090L09 TaaCsp3DS095C13 TaaCsp3DS096J08
GDZVAIM01B2YX1	no_clone_overlap	2	2	2	p03 p10 rA rB c08 c18		TaaCsp3DS021O08 TaaCsp3DS022M23 TaaCsp3DS025J20 TaaCsp3DS026G01 TaaCsp3DS089G09 TaaCsp3DS090L09 TaaCsp3DS095C13 TaaCsp3DS096J08
GDZVAIM02F9MXO	no_positive_BAC	0	0	1	c08
GDZVAIM01EPM9J	no_positive_pool
GDZVAIM02JAUYN	no_positive_pool
GDZVAIM01A32JL	no_positive_BAC	0	1	1	rH c11
GDZVAIM02G6C4A	no_positive_BAC	0	1	1	rH c03
GDZVAIM02FWKPE	anchor_type_2	2	2	2	p02 p10 rE rF c09 c10	TaaCsp3DS016J15 TaaCsp3DS089L23
GDZVAIM01DZG3Q	no_positive_pool
GDZVAIM01D3X3F	no_positive_pool
GDZVAIM02G58AT	no_positive_BAC	0	1	0	rF
GDZVAIM01BMRA1	anchor_type_1	1	1	1	p08 rP c14	TaaCsp3DS070D04
GDZVAIM01BUNHM	anchor_type_1	1	1	1	p08 rP c14	TaaCsp3DS070D04
GDZVAIM01AKKY8	anchor_type_1	1	1	1	p08 rP c14	TaaCsp3DS070D04
GDZVAIM02GTABM	no_clone_overlap	2	2	3	p01 p05 rA rB c01 c02 c12		TaaCsp3DS001A20 TaaCsp3DS004G21 TaaCsp3DS005N01 TaaCsp3DS007B22 TaaCsp3DS009G08 TaaCsp3DS010F21 TaaCsp3DS035C10 TaaCsp3DS036K17 TaaCsp3DS037F13 TaaCsp3DS038H03 TaaCsp3DS040N03 TaaCsp3DS041M20
GDZVAIM01C16QI	anchor_type_1	1	1	1	p08 rP c14	TaaCsp3DS070D04
GDZVAIM01DSPKX	anchor_type_2	2	3	3	p03 p09 rL rM rO c06 c19 c24	TaaCsp3DS020L23 TaaCsp3DS076L16
GDZVAIM02F4ZSA	no_clone_overlap	2	2	2	p03 p09 rL rO c06 c24		TaaCsp3DS025I17 TaaCsp3DS026P04 TaaCsp3DS021N21 TaaCsp3DS023F16 TaaCsp3DS081H20 TaaCsp3DS082P02 TaaCsp3DS075A10 TaaCsp3DS076L16
GDZVAIM02GZXHT	anchor_type_2	2	2	2	p06 p07 rK rP c02 c11	TaaCsp3DS046A09 TaaCsp3DS056N12
GDZVAIM01DSXY4	no_positive_BAC	0	1	1	rM c24
GDZVAIM01A5N2G	no_positive_pool
GDZVAIM02HDW64	anchor_type_2	2	2	2	p04 p10 rE rK c11 c18	TaaCsp3DS027N01 TaaCsp3DS090L12
GDZVAIM02IRXMV	anchor_type_2	2	2	2	p04 p10 rE rK c11 c18	TaaCsp3DS027N01 TaaCsp3DS090L12
GDZVAIM02IJF87	no_clone_overlap	1	2	2	p05 rG rH c07 c20		TaaCsp3DS035K22 TaaCsp3DS037P09 TaaCsp3DS039C01 TaaCsp3DS043B03
GDZVAIM01CMH4I	anchor_type_1	1	1	1	p10 rA c21	TaaCsp3DS087F20
GDZVAIM01B040F	no_positive_pool
GDZVAIM01CA9BQ	no_positive_pool
GDZVAIM01ATNYC	no_clone_overlap	1	1	2	p06 rP c07 c16		TaaCsp3DS048I23 TaaCsp3DS050J05
GDZVAIM01DDV4X	no_positive_pool
GDZVAIM01B3SRA	no_positive_pool
GDZVAIM01CM01G	anchor_type_2	1	2	2	p02 rB rM c08 c19	TaaCsp3DS018B10 TaaCsp3DS013L24
GDZVAIM01ETBTM	anchor_type_2	2	2	2	p02 p04 rF rO c17 c22	TaaCsp3DS017C21 TaaCsp3DS030J06
GDZVAIM02IDPOW	anchor_type_2	3	3	3	p04 p06 p08 rA rK rP c05 c08 c17	TaaCsp3DS028F09 TaaCsp3DS048G11 TaaCsp3DS028F09 TaaCsp3DS064E06 TaaCsp3DS048G11 TaaCsp3DS064E06
GDZVAIM02G6YXX	no_clone_overlap	1	2	2	p02 rF rO c17 c22		TaaCsp3DS017C21 TaaCsp3DS018O08 TaaCsp3DS013J22 TaaCsp3DS015K02
GDZVAIM02HUZ57	no_positive_BAC	0	0	1	c17
GDZVAIM02HT7AL	no_positive_BAC	1	1	0	p04 rO
GDZVAIM01EP5SS	anchor_type_2	3	3	3	p04 p06 p08 rA rK rP c05 c08 c17	TaaCsp3DS028F09 TaaCsp3DS048G11 TaaCsp3DS028F09 TaaCsp3DS064E06 TaaCsp3DS048G11 TaaCsp3DS064E06
GDZVAIM02J1XYB	no_positive_BAC	0	2	2	rB rK c05 c11
GDZVAIM02HP8LY	anchor_type_2	2	2	2	p02 p05 rB rK c05 c11	TaaCsp3DS016K09 TaaCsp3DS035I17
GDZVAIM01E2IN7	no_positive_pool
GDZVAIM02GMDJJ	anchor_type_1	1	1	1	p02 rM c20	TaaCsp3DS015I14
GDZVAIM01DBKRC	anchor_type_1	1	1	1	p02 rM c20	TaaCsp3DS015I14
GDZVAIM01BP0L8	no_positive_BAC	0	1	1	rM c20
GDZVAIM01DSETK	no_positive_BAC	0	0	1	c06
GDZVAIM01C1HR0	anchor_type_1	1	1	1	p07 rP c20	TaaCsp3DS059H21
GDZVAIM02JFTQV	no_clone_overlap	2	1	2	p02 p10 rH c07 c21		TaaCsp3DS016F15 TaaCsp3DS017F22 TaaCsp3DS092E09 TaaCsp3DS094A10
GDZVAIM01EO3FT	anchor_type_2	2	2	2	p03 p08 rM rN c04 c09	TaaCsp3DS025H10 TaaCsp3DS060P09
GDZVAIM02HIUSG	anchor_type_1	1	1	1	p08 rM c09	TaaCsp3DS060P09
GDZVAIM02GJIUX	anchor_type_1	1	1	1	p08 rM c09	TaaCsp3DS060P09
GDZVAIM01CHWZ4	no_positive_BAC	0	1	1	rM c09
GDZVAIM01D4C52	anchor_type_1	1	1	1	p08 rM c09	TaaCsp3DS060P09
GDZVAIM01COK68	anchor_type_1	1	1	1	p07 rJ c08	TaaCsp3DS058I13
GDZVAIM01AJ9T2	anchor_type_2	2	2	2	p01 p04 rD rJ c03 c21	TaaCsp3DS007G22 TaaCsp3DS032N17
GDZVAIM02I4PF0	no_positive_pool
GDZVAIM02GYYRG	no_positive_BAC	0	1	2	rE c07 c08
GDZVAIM02GGSGY	anchor_type_1	1	1	1	p06 rE c08	TaaCsp3DS046L09
GDZVAIM01E3B5M	anchor_type_1	1	1	1	p06 rI c11	TaaCsp3DS045A17
GDZVAIM01D3AJO	no_positive_pool
GDZVAIM02IJYKR	no_clone_overlap	1	2	2	p06 rF rI c05 c11		TaaCsp3DS048F20 TaaCsp3DS048L24 TaaCsp3DS044D16 TaaCsp3DS045A17
GDZVAIM01ETP8Q	no_clone_overlap	2	2	3	p04 p10 rA rO c07 c08 c10		TaaCsp3DS027H23 TaaCsp3DS029F21 TaaCsp3DS029I09 TaaCsp3DS027K05 TaaCsp3DS029I02 TaaCsp3DS029J23 TaaCsp3DS084H20 TaaCsp3DS089G09 TaaCsp3DS089K16 TaaCsp3DS084O14 TaaCsp3DS089K05 TaaCsp3DS089N22
GDZVAIM02ILN3F	anchor_type_1	1	1	1	p02 rM c02	TaaCsp3DS014D16
GDZVAIM02JD9S8	anchor_type_1	1	1	1	p08 rO c21	TaaCsp3DS063B09
GDZVAIM02GTOTC	no_positive_BAC	0	1	1	rF c08
GDZVAIM01C2VTU	no_positive_pool
GDZVAIM02GV7XI	no_positive_BAC	0	0	1	c06
GDZVAIM02HZXL5	no_clone_overlap	1	2	2	p06 rD rH c06 c12		TaaCsp3DS049N19 TaaCsp3DS050D01 TaaCsp3DS049O04 TaaCsp3DS050D16
GDZVAIM01A9DG1	no_positive_BAC	0	2	2	rD rM c06 c18
GDZVAIM02IOCH0	no_positive_BAC	0	2	2	rD rM c06 c18
GDZVAIM01DCL3E	anchor_type_1	1	1	1	p05 rN c09	TaaCsp3DS039G11
GDZVAIM02HQQ7V	no_positive_pool
GDZVAIM01B5E7W	no_clone_overlap	1	3	2	p01 rC rI rK c07 c17		TaaCsp3DS001M17 TaaCsp3DS002P24 TaaCsp3DS001O01 TaaCsp3DS003C02 TaaCsp3DS001O02 TaaCsp3DS003C21
GDZVAIM01DMNRY	no_positive_BAC	1	0	1	p01 c15
GDZVAIM01BLLOK	no_positive_BAC	0	1	1	rE c21
GDZVAIM02FTVHN	anchor_type_3	2	2	2	p07 p10 rC rH c17 c20	TaaCsp3DS055E09 TaaCsp3DS093K04
GDZVAIM02G294B	anchor_type_2	2	2	2	p06 p10 rB rH c14 c17	TaaCsp3DS050F18 TaaCsp3DS093K04
GDZVAIM02ISMJF	anchor_type_2	2	2	2	p06 p10 rB rH c14 c17	TaaCsp3DS050F18 TaaCsp3DS093K04
GDZVAIM01C18D4	anchor_type_1	1	1	1	p05 rH c06	TaaCsp3DS041E09
GDZVAIM02IY0ZC	anchor_type_2	3	3	4	p05 p07 p10 rF rG rO c06 c10 c17 c22	TaaCsp3DS037A03 TaaCsp3DS086L24
GDZVAIM01DHOYV	no_positive_pool
GDZVAIM01B2NPT	no_positive_BAC	0	2	2	rD rE c08 c14
GDZVAIM01C25VA	anchor_type_3	2	3	3	p03 p06 rE rK rN c06 c20 c21	TaaCsp3DS020N17 TaaCsp3DS021N17
GDZVAIM02GOXEW	no_positive_BAC	0	1	1	rN c20
GDZVAIM02HBE9X	no_clone_overlap	1	1	2	p05 rG c07 c23		TaaCsp3DS035K22 TaaCsp3DS036I23
GDZVAIM01EB4KK	no_clone_overlap	1	2	2	p05 rB rP c07 c15		TaaCsp3DS039A13 TaaCsp3DS039N10 TaaCsp3DS039D08 TaaCsp3DS039P17
GDZVAIM02HEPQ6	no_clone_overlap	1	2	2	p08 rE rP c04 c21		TaaCsp3DS063K08 TaaCsp3DS062O05 TaaCsp3DS069G07 TaaCsp3DS068M24
GDZVAIM01AL3QU	no_clone_overlap	1	2	2	p08 rE rP c04 c21		TaaCsp3DS063K08 TaaCsp3DS062O05 TaaCsp3DS069G07 TaaCsp3DS068M24
GDZVAIM01CSRWJ	anchor_type_1	1	1	1	p07 rF c23	TaaCsp3DS057N06
GDZVAIM02I8LI3	anchor_type_1	1	1	1	p07 rF c23	TaaCsp3DS057N06
GDZVAIM02HZ4JL	anchor_type_1	1	1	1	p07 rF c23	TaaCsp3DS057N06
GDZVAIM02J2U9E	no_positive_BAC	0	2	2	rB rD c09 c20
GDZVAIM02GIK4Y	anchor_type_1	1	1	1	p03 rP c18	TaaCsp3DS026I08
GDZVAIM02H2AOG	anchor_type_2	2	2	2	p08 p09 rD rJ c14 c17	TaaCsp3DS070A24 TaaCsp3DS079J22
GDZVAIM01B6TKW	no_clone_overlap	1	2	2	p08 rD rJ c14 c17		TaaCsp3DS070A24 TaaCsp3DS068D18 TaaCsp3DS070C10 TaaCsp3DS068E05
GDZVAIM01BJ9ZP	anchor_type_2	2	2	2	p08 p09 rD rJ c14 c17	TaaCsp3DS070A24 TaaCsp3DS079J22
GDZVAIM01B52FI	no_clone_overlap	1	2	2	p08 rD rJ c14 c17		TaaCsp3DS070A24 TaaCsp3DS068D18 TaaCsp3DS070C10 TaaCsp3DS068E05
GDZVAIM02JRRBW	anchor_type_2	3	3	3	p01 p02 p03 rB rH rK c15 c16 c24	TaaCsp3DS017B08 TaaCsp3DS022L23
GDZVAIM02GUG6P	no_positive_BAC	0	0	1	c20
GDZVAIM02IRKBE	anchor_type_1	1	1	1	p03 rA c20	TaaCsp3DS022P14
GDZVAIM01B6V4V	no_positive_pool
GDZVAIM02GR4Q4	anchor_type_1	1	1	1	p03 rE c20	TaaCsp3DS023A04
GDZVAIM02H4ZBK	anchor_type_2	3	2	3	p01 p05 p10 rE rI c03 c06 c17	TaaCsp3DS005B09 TaaCsp3DS001F08
GDZVAIM02HID2D	anchor_type_3	2	2	2	p01 p10 rE rI c06 c17	TaaCsp3DS005B09 TaaCsp3DS086O11
GDZVAIM02IG61X	no_positive_pool
GDZVAIM02JM9JD	no_clone_overlap	1	2	2	p05 rJ rM c07 c09		TaaCsp3DS039C15 TaaCsp3DS039F13 TaaCsp3DS035L13 TaaCsp3DS035N20
GDZVAIM01B6EAK	no_positive_BAC	1	0	1	p02 c03
GDZVAIM02HQAS4	no_positive_BAC	0	1	1	rM c11
GDZVAIM02FF0MO	anchor_type_2	2	2	2	p03 p05 rJ rP c03 c07	TaaCsp3DS023K23 TaaCsp3DS039C15
GDZVAIM01D0KDO	anchor_type_2	2	2	2	p03 p05 rJ rP c03 c07	TaaCsp3DS023K23 TaaCsp3DS039C15
GDZVAIM02I8M79	no_clone_overlap	1	1	3	p07 rH c05 c09 c22		TaaCsp3DS056D13 TaaCsp3DS056K09 TaaCsp3DS059J12
GDZVAIM02JSYQL	no_clone_overlap	2	2	2	p07 p09 rF rH c05 c09		TaaCsp3DS056D02 TaaCsp3DS056K08 TaaCsp3DS056D13 TaaCsp3DS056K09 TaaCsp3DS077L20 TaaCsp3DS078B07 TaaCsp3DS077M01 TaaCsp3DS078B13
GDZVAIM02HI728	anchor_type_1	1	1	1	p09 rF c03	TaaCsp3DS077F21
GDZVAIM01BKLXG	anchor_type_2	2	2	2	p02 p06 rF rK c07 c22	TaaCsp3DS018O08 TaaCsp3DS044J18
GDZVAIM02FGQAL	no_positive_pool
GDZVAIM02F82E2	no_positive_BAC	0	1	1	rP c08
GDZVAIM02IZYL1	no_positive_pool
GDZVAIM02I0ZVL	no_positive_BAC	0	2	1	rE rG c13
GDZVAIM01ECBPF	anchor_type_3	2	3	4	p02 p10 rC rG rH c05 c13 c15 c19	TaaCsp3DS011P16 TaaCsp3DS093H05
GDZVAIM02GOEZU	anchor_type_2	2	2	2	p04 p06 rA rL c10 c15	TaaCsp3DS029I09 TaaCsp3DS049A15
GDZVAIM01DIY6Q	no_clone_overlap	1	2	2	p06 rA rL c10 c15		TaaCsp3DS046N18 TaaCsp3DS045D19 TaaCsp3DS050C09 TaaCsp3DS049A15
GDZVAIM02I33VW	no_clone_overlap	1	2	2	p06 rJ rP c06 c17		TaaCsp3DS049O07 TaaCsp3DS049C10 TaaCsp3DS049O24 TaaCsp3DS049E02
GDZVAIM02G4VJD	no_clone_overlap	2	1	4	p01 p03 rB c06 c07 c20 c22		TaaCsp3DS010A05 TaaCsp3DS007M19 TaaCsp3DS011D02 TaaCsp3DS011E18 TaaCsp3DS025I02 TaaCsp3DS023O20 TaaCsp3DS026I09 TaaCsp3DS026L02
GDZVAIM01DF2ZC	no_positive_BAC	0	0	1	c12
GDZVAIM02IBRAW	anchor_type_2	1	2	2	p08 rJ rP c17 c18	TaaCsp3DS070K18 TaaCsp3DS068F16
GDZVAIM01ENP8A	anchor_type_2	1	2	2	p08 rJ rP c17 c18	TaaCsp3DS070K18 TaaCsp3DS068F16
GDZVAIM02HJC8Y	no_clone_overlap	1	2	2	p06 rI rK c06 c12		TaaCsp3DS046I13 TaaCsp3DS047B20 TaaCsp3DS046J08 TaaCsp3DS047B21
GDZVAIM01ELAWU	anchor_type_2	2	3	2	p03 p04 rJ rK rO c14 c17	TaaCsp3DS020K22 TaaCsp3DS029P23
GDZVAIM01C1X3W	no_positive_pool
GDZVAIM01DPX7U	no_clone_overlap	1	2	2	p04 rK rO c14 c17		TaaCsp3DS029P23 TaaCsp3DS028F09 TaaCsp3DS030B04 TaaCsp3DS028F24
GDZVAIM01BUXTC	no_positive_BAC	0	0	1	c16
GDZVAIM02JBX4S	no_positive_pool
GDZVAIM02F2QV3	anchor_type_1	1	1	1	p04 rE c11	TaaCsp3DS027L23
GDZVAIM01B7I8I	no_positive_BAC	0	1	1	rE c11
GDZVAIM02FZ1NW	no_positive_BAC	0	1	2	rG c11 c15
GDZVAIM01DW6V9	no_positive_pool
GDZVAIM01BK3NO	no_positive_BAC	0	1	1	rD c22
GDZVAIM01EOV2T	no_clone_overlap	1	2	2	p06 rD rK c06 c22		TaaCsp3DS049N19 TaaCsp3DS050P07 TaaCsp3DS046J08 TaaCsp3DS047M12
GDZVAIM01EBAUC	anchor_type_2	2	2	2	p06 p10 rG rN c04 c23	TaaCsp3DS049N15 TaaCsp3DS087L03
GDZVAIM01CZOOD	anchor_type_1	1	1	1	p01 rP c03	TaaCsp3DS007I23
GDZVAIM02F2TU3	no_positive_BAC	0	1	1	rN c03
GDZVAIM01DIBS7	no_positive_BAC	0	2	1	rG rL c04
GDZVAIM02JRJ0H	no_positive_pool
GDZVAIM01CP1AI	anchor_type_2	2	2	1	p03 p07 rE rM c22	TaaCsp3DS023C04 TaaCsp3DS055H16
GDZVAIM02JCDBL	anchor_type_2	2	2	1	p03 p07 rE rM c22	TaaCsp3DS023C04 TaaCsp3DS055H16
GDZVAIM01CCFS7	anchor_type_2	2	2	1	p03 p07 rE rM c22	TaaCsp3DS023C04 TaaCsp3DS055H16
GDZVAIM01A24P6	no_positive_pool
GDZVAIM01C23UU	anchor_type_1	1	1	1	p02 rK c17	TaaCsp3DS013I22
GDZVAIM01EQFHU	no_clone_overlap	1	1	2	p06 rN c03 c19		TaaCsp3DS048E18 TaaCsp3DS049H02
GDZVAIM01EYLCS	no_clone_overlap	2	1	2	p04 p08 rA c13 c23		TaaCsp3DS027O24 TaaCsp3DS028L15 TaaCsp3DS061E24 TaaCsp3DS063B16
GDZVAIM02H0BP6	anchor_type_2	2	2	2	p04 p08 rA rF c13 c23	TaaCsp3DS032E08 TaaCsp3DS063B16
GDZVAIM02H31EW	anchor_type_2	2	2	2	p04 p08 rA rF c13 c23	TaaCsp3DS032E08 TaaCsp3DS063B16
GDZVAIM01DGVSE	anchor_type_3	2	2	2	p04 p05 rH rP c01 c22	TaaCsp3DS030M19 TaaCsp3DS043H22
GDZVAIM02IZC6E	no_clone_overlap	1	2	2	p05 rH rP c01 c22		TaaCsp3DS038I06 TaaCsp3DS043G21 TaaCsp3DS038J21 TaaCsp3DS043H22
GDZVAIM01DPEAF	no_positive_pool
GDZVAIM01CHB8Y	anchor_type_3	2	2	2	p04 p05 rH rP c01 c22	TaaCsp3DS030M19 TaaCsp3DS043H22
GDZVAIM02JLMTT	no_positive_BAC	0	1	1	rG c12
GDZVAIM02G252V	no_positive_BAC	0	1	1	rH c06
GDZVAIM01CIWOA	no_positive_BAC	0	1	1	rH c06
GDZVAIM02G7XPM	anchor_type_1	1	1	1	p09 rH c06	TaaCsp3DS081G08
GDZVAIM01BXG4L	anchor_type_3	2	2	1	p08 p09 rH rL c06	TaaCsp3DS069I09 TaaCsp3DS081G08
GDZVAIM01DAD8G	no_clone_overlap	1	2	1	p08 rH rL c06		TaaCsp3DS069H15 TaaCsp3DS069I09
GDZVAIM02FR61J	anchor_type_2	2	2	2	p01 p08 rD rO c06 c16	TaaCsp3DS006G01 TaaCsp3DS069H07
GDZVAIM02FGWMJ	anchor_type_1	1	1	1	p06 rB c07	TaaCsp3DS048G18
GDZVAIM01D3TUK	anchor_type_1	1	1	1	p06 rB c07	TaaCsp3DS048G18
GDZVAIM02I3T6W	no_clone_overlap	1	2	2	p04 rD rP c12 c20		TaaCsp3DS033P08 TaaCsp3DS034J12 TaaCsp3DS034A20 TaaCsp3DS034K21
GDZVAIM01CTDA2	no_positive_BAC	0	2	2	rF rM c06 c18
GDZVAIM01DMRM4	anchor_type_2	2	2	2	p02 p07 rF rO c23 c24	TaaCsp3DS014B03 TaaCsp3DS059L08
GDZVAIM01CJZLP	anchor_type_2	2	2	2	p02 p07 rF rO c23 c24	TaaCsp3DS014B03 TaaCsp3DS059L08
GDZVAIM01CCWYM	no_positive_BAC	1	0	2	p01 c15 c19
GDZVAIM02G7GCE	no_positive_pool
GDZVAIM01CBIQY	no_positive_pool
GDZVAIM01BPNJ6	anchor_type_1	1	1	1	p06 rE c24	TaaCsp3DS047N19
GDZVAIM02JPG3Q	anchor_type_2	2	3	2	p05 p06 rA rF rL c01 c19	TaaCsp3DS038H14 TaaCsp3DS049H01
GDZVAIM01DZOUV	anchor_type_2	2	2	2	p02 p10 rG rH c05 c18	TaaCsp3DS016D12 TaaCsp3DS090L15
GDZVAIM02FYLOV	no_positive_pool
GDZVAIM01D9AY4	no_positive_BAC	0	2	2	rJ rO c09 c22
GDZVAIM01DH49Z	no_positive_BAC	0	1	2	rJ c09 c22
GDZVAIM02JLIHN	no_clone_overlap	1	2	2	p02 rL rN c04 c08		TaaCsp3DS017N06 TaaCsp3DS018C24 TaaCsp3DS017N15 TaaCsp3DS018D03
GDZVAIM01DKEY2	no_clone_overlap	1	2	2	p02 rL rN c04 c08		TaaCsp3DS017N06 TaaCsp3DS018C24 TaaCsp3DS017N15 TaaCsp3DS018D03
GDZVAIM02J2VVY	no_positive_BAC	0	0	2	c04 c08
GDZVAIM01DIVN3	anchor_type_2	2	2	2	p02 p07 rL rN c04 c08	TaaCsp3DS018C24 TaaCsp3DS058E24
GDZVAIM01CJUA8	anchor_type_2	1	3	2	p05 rH rK rP c01 c14	TaaCsp3DS038I06 TaaCsp3DS037J23
GDZVAIM02F7RL3	no_clone_overlap	1	2	1	p05 rH rK c14		TaaCsp3DS042F11 TaaCsp3DS037J23
GDZVAIM01BGRBJ	no_clone_overlap	1	1	2	p05 rH c01 c14		TaaCsp3DS038I06 TaaCsp3DS042F11
GDZVAIM02JC594	no_positive_pool
GDZVAIM01C7NL5	anchor_type_2	3	3	3	p04 p06 p07 rA rC rM c10 c12 c23	TaaCsp3DS029K09 TaaCsp3DS053A06 TaaCsp3DS045O01 TaaCsp3DS054G13
GDZVAIM02GCGAH	no_positive_pool
GDZVAIM01B16IH	anchor_type_2	2	2	2	p01 p02 rF rG c07 c20	TaaCsp3DS001N24 TaaCsp3DS018L22
GDZVAIM01EPQJO	no_clone_overlap	2	1	2	p01 p02 rG c07 c20		TaaCsp3DS001N24 TaaCsp3DS006K19 TaaCsp3DS012K11 TaaCsp3DS015H24
GDZVAIM02HVUZG	anchor_type_2	1	2	2	p01 rL rM c04 c17	TaaCsp3DS008M08 TaaCsp3DS004P20
GDZVAIM01EK4F7	anchor_type_2	1	2	2	p01 rL rM c04 c17	TaaCsp3DS008M08 TaaCsp3DS004P20
GDZVAIM02II2S4	no_positive_BAC	0	1	1	rJ c13
GDZVAIM01B30G9	no_positive_BAC	0	1	1	rG c06
GDZVAIM01DRENT	anchor_type_2	2	3	3	p03 p06 rD rL rN c11 c17 c18	TaaCsp3DS024G06 TaaCsp3DS050L08
GDZVAIM01BBGBE	anchor_type_2	3	4	5	p03 p06 p10 rD rI rL rN c05 c11 c14 c17 c18	TaaCsp3DS024G06 TaaCsp3DS050L08 TaaCsp3DS092L09 TaaCsp3DS093L09
GDZVAIM02I4W3R	anchor_type_2	2	2	2	p03 p08 rE rK c10 c24	TaaCsp3DS023E08 TaaCsp3DS064N06
GDZVAIM02FO46U	anchor_type_2	2	2	2	p01 p06 rK rM c07 c13	TaaCsp3DS002K12 TaaCsp3DS044K09
GDZVAIM02IG5NA	anchor_type_1	1	1	1	p01 rK c13	TaaCsp3DS002K12
GDZVAIM01BB6RA	no_positive_pool
GDZVAIM02HR7EL	anchor_type_2	3	3	3	p02 p05 p10 rE rF rK c05 c07 c14	TaaCsp3DS012H16 TaaCsp3DS042E21
GDZVAIM01B9D5W	no_positive_pool
GDZVAIM02H05WO	no_clone_overlap	1	2	2	p01 rE rF c14 c23		TaaCsp3DS006A20 TaaCsp3DS004D04 TaaCsp3DS010J17 TaaCsp3DS009E15
GDZVAIM01E1I9Z	no_positive_pool
GDZVAIM01BUVHU	anchor_type_1	1	1	1	p02 rO c06	TaaCsp3DS014I23
GDZVAIM01ATQ42	anchor_type_1	1	1	1	p05 rO c02	TaaCsp3DS036L23
GDZVAIM02INCCO	anchor_type_1	1	1	1	p05 rO c02	TaaCsp3DS036L23
GDZVAIM01A4Y05	no_positive_BAC	0	0	1	c02
GDZVAIM01EUOK2	anchor_type_1	1	1	1	p05 rO c02	TaaCsp3DS036L23
GDZVAIM01DFNJB	anchor_type_3	2	2	2	p01 p07 rM rN c04 c23	TaaCsp3DS009P14 TaaCsp3DS053D01
GDZVAIM02IYQOT	anchor_type_2	3	3	3	p04 p05 p08 rA rD rG c08 c16 c21	TaaCsp3DS041G04 TaaCsp3DS062P06
GDZVAIM01EKSV2	anchor_type_2	2	2	2	p05 p08 rD rG c08 c21	TaaCsp3DS041G04 TaaCsp3DS062P06
GDZVAIM01EGQB2	anchor_type_2	2	2	2	p02 p05 rJ rN c15 c19	TaaCsp3DS017C04 TaaCsp3DS040G02
GDZVAIM02GQ5XM	no_positive_BAC	0	1	2	rJ c15 c19
GDZVAIM01CBQ89	anchor_type_1	1	1	1	p05 rP c15	TaaCsp3DS039P17
GDZVAIM02HCMNX	no_positive_BAC	0	0	1	c16
GDZVAIM01B1SD5	no_positive_BAC	0	1	1	rI c16
GDZVAIM02G3HWV	no_positive_pool
GDZVAIM01BWLWI	anchor_type_2	2	2	2	p02 p10 rG rK c04 c21	TaaCsp3DS013N12 TaaCsp3DS088M16
GDZVAIM02IWX5E	no_positive_pool
GDZVAIM01DNUTL	no_positive_BAC	1	1	0	p08 rL
GDZVAIM01B34IV	anchor_type_1	1	1	1	p08 rL c19	TaaCsp3DS068H16
GDZVAIM01D3MCC	no_positive_BAC	0	1	1	rL c19
GDZVAIM01ER30C	no_positive_pool
GDZVAIM02G912V	anchor_type_1	1	1	1	p08 rL c19	TaaCsp3DS068H16
GDZVAIM01EYS5D	no_positive_BAC	1	0	2	p10 c05 c11
GDZVAIM01EAXXJ	anchor_type_2	2	1	2	p05 p08 rF c10 c14	TaaCsp3DS041K14 TaaCsp3DS070C05
GDZVAIM02I1FDR	no_positive_BAC	0	1	1	rF c10
GDZVAIM02IAM6R	anchor_type_2	2	2	2	p01 p10 rB rP c06 c23	TaaCsp3DS009E07 TaaCsp3DS095C10
GDZVAIM02F2JI9	no_positive_pool
GDZVAIM02JUG7G	anchor_type_1	1	1	1	p01 rG c11	TaaCsp3DS002F11
GDZVAIM01BPRJ2	anchor_type_2	2	2	2	p05 p06 rF rI c05 c08	TaaCsp3DS037B12 TaaCsp3DS048F20
GDZVAIM02GIQV8	no_positive_pool
GDZVAIM01DTTEX	anchor_type_2	2	2	2	p06 p10 rA rB c12 c21	TaaCsp3DS045L02 TaaCsp3DS095K17
GDZVAIM02HHISI	no_positive_BAC	0	1	1	rB c12
GDZVAIM02G0QRA	anchor_type_1	1	1	1	p08 rM c08	TaaCsp3DS064K03
GDZVAIM01CH7ZM	no_positive_pool
GDZVAIM02GARE2	no_positive_pool
GDZVAIM01EBZE1	anchor_type_2	2	2	2	p02 p05 rN rO c10 c17	TaaCsp3DS013J22 TaaCsp3DS041M08
GDZVAIM01EJ2EY	no_positive_pool
GDZVAIM02HV0XC	anchor_type_2	2	2	2	p03 p08 rC rG c03 c09	TaaCsp3DS019G11 TaaCsp3DS060N08
GDZVAIM01B9GXX	no_positive_BAC	1	0	0	p08
GDZVAIM02IXMD0	anchor_type_2	2	2	2	p01 p08 rC rG c09 c11	TaaCsp3DS002D14 TaaCsp3DS060N08
GDZVAIM02JRXLL	no_positive_pool
GDZVAIM02IW0AA	no_positive_pool
GDZVAIM01CO20Z	no_positive_pool
GDZVAIM02GI6TM	anchor_type_2	2	2	1	p02 p05 rF rH c16	TaaCsp3DS018I20 TaaCsp3DS042J13
GDZVAIM02GXHAN	no_clone_overlap	2	2	1	p01 p02 rG rN c07		TaaCsp3DS001N24 TaaCsp3DS007P05 TaaCsp3DS012K11 TaaCsp3DS016H09
GDZVAIM01CL1CT	no_positive_pool
GDZVAIM01BXWZ1	anchor_type_2	2	2	2	p08 p10 rD rF c01 c11	TaaCsp3DS067L24 TaaCsp3DS091G05
GDZVAIM01DX8FW	no_clone_overlap	2	2	2	p05 p07 rB rP c06 c11		TaaCsp3DS041C15 TaaCsp3DS039H18 TaaCsp3DS041F14 TaaCsp3DS039K10 TaaCsp3DS058F24 TaaCsp3DS056L23 TaaCsp3DS058H12 TaaCsp3DS056N12
GDZVAIM01DUYAZ	anchor_type_2	2	3	2	p02 p04 rA rC rJ c13 c22	TaaCsp3DS015J05 TaaCsp3DS027O24
GDZVAIM02HHKEG	no_positive_BAC	0	1	2	rC c14 c15
GDZVAIM02H3HPA	no_positive_pool
GDZVAIM02I8HTZ	no_clone_overlap	1	2	2	p07 rC rP c08 c12		TaaCsp3DS053O20 TaaCsp3DS054G15 TaaCsp3DS058J09 TaaCsp3DS058O06
GDZVAIM01CZC82	anchor_type_1	1	1	1	p03 rO c03	TaaCsp3DS019I10
GDZVAIM02ISA2C	anchor_type_2	2	2	2	p04 p07 rC rD c08 c13	TaaCsp3DS033K14 TaaCsp3DS052D22
GDZVAIM01CEHIY	no_clone_overlap	2	2	2	p04 p07 rC rO c02 c13		TaaCsp3DS028O24 TaaCsp3DS027P01 TaaCsp3DS029B06 TaaCsp3DS028A15 TaaCsp3DS053D21 TaaCsp3DS052D22 TaaCsp3DS053H12 TaaCsp3DS052F05
GDZVAIM01B1AKD	anchor_type_2	2	2	2	p01 p04 rL rO c02 c15	TaaCsp3DS008I19 TaaCsp3DS029B06
GDZVAIM01D3QGO	no_positive_BAC	0	1	1	rN c18
GDZVAIM01CQFPZ	no_positive_pool
GDZVAIM02JR8ON	no_positive_BAC	0	1	1	rN c18
GDZVAIM02H3GV7	anchor_type_2	2	2	2	p01 p04 rH rO c13 c16	TaaCsp3DS002L11 TaaCsp3DS034E06
GDZVAIM01BT1NU	anchor_type_2	2	2	2	p01 p04 rH rO c13 c16	TaaCsp3DS002L11 TaaCsp3DS034E06
GDZVAIM02FPNO1	no_positive_pool
GDZVAIM01BQRAZ	anchor_type_2	2	2	2	p01 p05 rL rO c02 c19	TaaCsp3DS003J01 TaaCsp3DS040P06
GDZVAIM01EFJVN	anchor_type_2	2	2	2	p01 p05 rL rO c02 c19	TaaCsp3DS003J01 TaaCsp3DS040P06
GDZVAIM01BST2Q	no_clone_overlap	2	1	2	p01 p05 rL c02 c19		TaaCsp3DS009I07 TaaCsp3DS009A09 TaaCsp3DS040P06 TaaCsp3DS040G04
GDZVAIM01EXKWD	anchor_type_2	2	2	2	p02 p03 rE rP c09 c18	TaaCsp3DS016K07 TaaCsp3DS022N05
GDZVAIM01A7YEF	anchor_type_2	1	2	2	p05 rE rI c10 c13	TaaCsp3DS037D07 TaaCsp3DS036A18
GDZVAIM01CMBRM	anchor_type_2	1	2	2	p05 rE rI c10 c13	TaaCsp3DS037D07 TaaCsp3DS036A18
GDZVAIM01CGY3U	no_clone_overlap	2	1	2	p05 p08 rD c02 c13		TaaCsp3DS040N12 TaaCsp3DS039K24 TaaCsp3DS069A15 TaaCsp3DS067O13
GDZVAIM02FP3I6	anchor_type_1	1	1	1	p05 rO c22	TaaCsp3DS038C20
GDZVAIM01AURLZ	no_positive_pool
GDZVAIM01AM58L	no_positive_pool
GDZVAIM02HSDC3	anchor_type_2	2	3	3	p03 p06 rD rH rK c04 c06 c16	TaaCsp3DS025F22 TaaCsp3DS049O04 TaaCsp3DS049N19 TaaCsp3DS047F16
GDZVAIM01DXU53	anchor_type_1	1	1	1	p06 rM c22	TaaCsp3DS047M16
GDZVAIM02IT3BF	no_clone_overlap	1	1	2	p10 rG c10 c12		TaaCsp3DS089M04 TaaCsp3DS089P08
GDZVAIM01DBEE7	anchor_type_2	1	2	2	p08 rI rJ c19 c22	TaaCsp3DS065K23 TaaCsp3DS068H10
GDZVAIM01APU44	no_clone_overlap	1	2	2	p05 rE rG c02 c21		TaaCsp3DS036L02 TaaCsp3DS036I08 TaaCsp3DS036L04 TaaCsp3DS036I10
GDZVAIM02GVZIR	anchor_type_2	1	2	2	p10 rN rO c15 c22	TaaCsp3DS093I13 TaaCsp3DS091B14
GDZVAIM02F7NAU	anchor_type_2	1	2	2	p10 rN rO c15 c22	TaaCsp3DS093I13 TaaCsp3DS091B14
GDZVAIM01CGN13	no_clone_overlap	1	2	2	p01 rD rL c16 c17		TaaCsp3DS010M15 TaaCsp3DS008L10 TaaCsp3DS010O15 TaaCsp3DS008M08
GDZVAIM02JSYU7	no_positive_BAC	0	0	1	c13
GDZVAIM02I62Y3	no_positive_BAC	0	1	1	rO c03
GDZVAIM02JX2X3	no_positive_pool
GDZVAIM02GIE4W	no_clone_overlap	1	3	3	p08 rG rK rN c06 c14 c19		TaaCsp3DS064B10 TaaCsp3DS065C13 TaaCsp3DS062I07 TaaCsp3DS064C11 TaaCsp3DS065C17 TaaCsp3DS062K04 TaaCsp3DS069I11 TaaCsp3DS070D02 TaaCsp3DS068I03
GDZVAIM01CNU0S	no_positive_pool
GDZVAIM02HY8RZ	no_positive_BAC	0	1	1	rH c23
GDZVAIM01BYIJY	anchor_type_2	2	2	2	p01 p09 rB rL c13 c21	TaaCsp3DS008G20 TaaCsp3DS080B22
GDZVAIM02IGV7S	anchor_type_2	2	2	2	p04 p06 rE rH c22 c23	TaaCsp3DS033A09 TaaCsp3DS047L09
GDZVAIM01BP2OY	no_positive_BAC	0	1	1	rE c22
GDZVAIM01ATLIE	no_positive_pool
GDZVAIM02HU0FN	anchor_type_1	1	1	1	p08 rN c17	TaaCsp3DS068E13
GDZVAIM02FH4C0	anchor_type_1	1	1	1	p08 rN c17	TaaCsp3DS068E13
GDZVAIM01A8S4D	anchor_type_1	1	1	1	p08 rN c19	TaaCsp3DS068I03
GDZVAIM02HP0Y1	no_positive_pool
GDZVAIM01B53H1	anchor_type_2	3	3	2	p03 p06 p08 rL rN rO c04 c15	TaaCsp3DS021M21 TaaCsp3DS068C23
GDZVAIM01CC7N8	no_clone_overlap	1	2	3	p10 rG rP c02 c17 c20		TaaCsp3DS088D04 TaaCsp3DS086L24 TaaCsp3DS090N21 TaaCsp3DS094M17 TaaCsp3DS093L18
GDZVAIM02HBOZV	no_positive_BAC	0	0	1	c07
GDZVAIM01CGL5F	anchor_type_2	2	2	2	p03 p08 rC rH c07 c14	TaaCsp3DS022H01 TaaCsp3DS067D17
GDZVAIM02H0YGY	anchor_type_2	2	2	2	p05 p06 rK rP c10 c11	TaaCsp3DS041M10 TaaCsp3DS045A19
GDZVAIM01CH9MV	anchor_type_2	2	2	2	p05 p06 rG rP c06 c10	TaaCsp3DS041M10 TaaCsp3DS046I01
GDZVAIM02HM55Y	anchor_type_1	1	1	1	p03 rO c16	TaaCsp3DS022M17
GDZVAIM02II80N	anchor_type_2	2	2	2	p01 p04 rH rM c19 c22	TaaCsp3DS003I15 TaaCsp3DS034M15
GDZVAIM02GEYX0	anchor_type_2	2	2	2	p01 p04 rH rM c19 c22	TaaCsp3DS003I15 TaaCsp3DS034M15
GDZVAIM01CHY4M	no_positive_pool
GDZVAIM01DHW8F	no_clone_overlap	2	3	3	p02 p03 rA rB rJ c03 c12 c20		TaaCsp3DS011K08 TaaCsp3DS014P19 TaaCsp3DS015H12 TaaCsp3DS015P14 TaaCsp3DS018F08 TaaCsp3DS018K18 TaaCsp3DS016B14 TaaCsp3DS018G09 TaaCsp3DS018M18 TaaCsp3DS019G09 TaaCsp3DS022E17 TaaCsp3DS022P14 TaaCsp3DS023I05 TaaCsp3DS025P05 TaaCsp3DS026I09 TaaCsp3DS023J07 TaaCsp3DS026A22 TaaCsp3DS026J04
GDZVAIM01C1Z2T	no_clone_overlap	2	3	3	p02 p03 rA rF rJ c03 c09 c12		TaaCsp3DS011K08 TaaCsp3DS012N17 TaaCsp3DS014P19 TaaCsp3DS016A20 TaaCsp3DS016J15 TaaCsp3DS018F21 TaaCsp3DS016B14 TaaCsp3DS016J17 TaaCsp3DS018G09 TaaCsp3DS019G09 TaaCsp3DS019P08 TaaCsp3DS022E17 TaaCsp3DS023I21 TaaCsp3DS024B16 TaaCsp3DS025P24 TaaCsp3DS023J07 TaaCsp3DS024C18 TaaCsp3DS026A22
GDZVAIM01AQWHW	no_clone_overlap	2	3	3	p02 p03 rA rF rJ c03 c09 c12		TaaCsp3DS011K08 TaaCsp3DS012N17 TaaCsp3DS014P19 TaaCsp3DS016A20 TaaCsp3DS016J15 TaaCsp3DS018F21 TaaCsp3DS016B14 TaaCsp3DS016J17 TaaCsp3DS018G09 TaaCsp3DS019G09 TaaCsp3DS019P08 TaaCsp3DS022E17 TaaCsp3DS023I21 TaaCsp3DS024B16 TaaCsp3DS025P24 TaaCsp3DS023J07 TaaCsp3DS024C18 TaaCsp3DS026A22
GDZVAIM02HZOOW	no_positive_BAC	0	1	0	rD
GDZVAIM01DTI2X	no_positive_pool
GDZVAIM02JB5JU	no_positive_pool
GDZVAIM02G1268	no_clone_overlap	1	2	2	p03 rM rN c11 c16		TaaCsp3DS020E10 TaaCsp3DS022M04 TaaCsp3DS024G08 TaaCsp3DS026F12
GDZVAIM01AZVAA	anchor_type_2	2	2	2	p03 p05 rJ rN c03 c11	TaaCsp3DS024G08 TaaCsp3DS038M11
GDZVAIM01D6NNZ	no_clone_overlap	2	2	2	p03 p04 rF rG c03 c19		TaaCsp3DS023I21 TaaCsp3DS024M09 TaaCsp3DS019H04 TaaCsp3DS020L10 TaaCsp3DS031C08 TaaCsp3DS032M12 TaaCsp3DS027D19 TaaCsp3DS028G16
GDZVAIM01C9RP2	no_positive_pool
GDZVAIM02F1KOT	no_positive_BAC	0	2	2	rC rP c08 c23
GDZVAIM01C1XUQ	anchor_type_1	1	1	1	p06 rP c23	TaaCsp3DS049K14
GDZVAIM02ISP9M	anchor_type_1	1	1	1	p06 rP c23	TaaCsp3DS049K14
GDZVAIM01EHGED	anchor_type_1	1	1	1	p06 rO c18	TaaCsp3DS047H12
GDZVAIM01CZO2L	anchor_type_1	1	1	1	p06 rO c18	TaaCsp3DS047H12
GDZVAIM01BOT0O	no_clone_overlap	1	1	2	p08 rO c15 c24		TaaCsp3DS061L19 TaaCsp3DS065N10
GDZVAIM01CFSL7	no_positive_pool
GDZVAIM01CGZ7E	no_positive_pool
GDZVAIM01BTNPU	no_positive_BAC	0	1	1	rO c13
GDZVAIM02JXB5Q	anchor_type_1	1	1	1	p01 rM c03	TaaCsp3DS001H20
GDZVAIM01EU93M	no_positive_BAC	0	1	1	rL c14
GDZVAIM01C5AT8	no_positive_BAC	0	1	1	rL c14
GDZVAIM01DJ16H	no_positive_pool
GDZVAIM01C5KHA	anchor_type_1	1	1	1	p08 rI c21	TaaCsp3DS062P14
GDZVAIM02F9J0Z	anchor_type_1	1	1	1	p01 rJ c19	TaaCsp3DS008P04
GDZVAIM01D0TSM	no_positive_BAC	0	1	1	rP c11
GDZVAIM01BNDW0	anchor_type_2	2	2	2	p02 p03 rE rG c10 c20	TaaCsp3DS015H23 TaaCsp3DS022D12
GDZVAIM01E12AR	no_positive_BAC	0	2	2	rD rP c12 c20
GDZVAIM02HF8CK	anchor_type_2	1	2	2	p01 rN rP c12 c21	TaaCsp3DS010H21 TaaCsp3DS009D15
GDZVAIM02F6RK4	no_clone_overlap	2	2	1	p05 p08 rF rM c20		TaaCsp3DS042P13 TaaCsp3DS038A08 TaaCsp3DS070M19 TaaCsp3DS065K06
GDZVAIM02HPSKW	no_positive_pool
GDZVAIM01E1PC9	no_positive_pool
GDZVAIM01AFLC7	anchor_type_2	2	2	1	p02 p04 rB rN c17	TaaCsp3DS017C12 TaaCsp3DS032L21
GDZVAIM01EDIJF	no_clone_overlap	1	2	1	p02 rL rN c14		TaaCsp3DS018H23 TaaCsp3DS018I01
GDZVAIM01CJM1M	no_positive_BAC	0	1	1	rB c19
GDZVAIM02G3V7A	anchor_type_1	1	1	1	p01 rB c19	TaaCsp3DS008N16
GDZVAIM01B4OE1	no_clone_overlap	1	1	2	p03 rD c04 c12		TaaCsp3DS025F22 TaaCsp3DS025P17
GDZVAIM01C5XVU	no_positive_pool
GDZVAIM01EUZLA	no_positive_BAC	1	0	0	p06
GDZVAIM01BOOS2	anchor_type_1	1	1	1	p09 rM c22	TaaCsp3DS076H18
GDZVAIM02FZQ75	no_positive_BAC	0	1	1	rM c22
GDZVAIM02FHLX9	no_positive_pool
GDZVAIM02F09SJ	anchor_type_3	2	2	2	p08 p10 rI rN c11 c23	TaaCsp3DS069A08 TaaCsp3DS085L19
GDZVAIM02I5ZKN	anchor_type_2	1	2	2	p10 rI rO c11 c23	TaaCsp3DS085L19 TaaCsp3DS087P01
GDZVAIM02IZVAT	anchor_type_3	2	2	2	p08 p10 rI rN c11 c23	TaaCsp3DS069A08 TaaCsp3DS085L19
GDZVAIM02F1TTK	no_clone_overlap	1	2	2	p01 rB rL c13 c21		TaaCsp3DS008F07 TaaCsp3DS009A19 TaaCsp3DS008G20 TaaCsp3DS009D01
GDZVAIM01DO7B9	no_positive_BAC	0	1	2	rK c02 c03
GDZVAIM02GXZNF	anchor_type_2	2	3	4	p08 p10 rG rJ rK c02 c03 c11 c23	TaaCsp3DS069C02 TaaCsp3DS067N01
GDZVAIM01B0VVF	no_clone_overlap	1	2	1	p02 rB rM c04		TaaCsp3DS017L06 TaaCsp3DS014F01
GDZVAIM01BXZUB	anchor_type_2	2	2	2	p03 p07 rM rO c13 c23	TaaCsp3DS021C22 TaaCsp3DS052F04
GDZVAIM02G09L3	anchor_type_2	2	2	2	p08 p10 rD rO c07 c08	TaaCsp3DS069J24 TaaCsp3DS084O14
GDZVAIM01DJJUE	anchor_type_2	3	2	3	p03 p06 p09 rB rC c01 c06 c13	TaaCsp3DS021N02 TaaCsp3DS072M17
GDZVAIM01E2OXL	anchor_type_1	1	1	1	p04 rG c17	TaaCsp3DS028F03
GDZVAIM01CJBCZ	no_positive_pool
GDZVAIM01D3Z7Y	anchor_type_2	2	2	2	p01 p05 rI rK c05 c16	TaaCsp3DS001L12 TaaCsp3DS037M02
GDZVAIM02JPRZE	no_positive_pool
GDZVAIM02H6XMI	anchor_type_1	1	1	1	p08 rN c10	TaaCsp3DS069N19
GDZVAIM02GM39V	no_clone_overlap	1	2	2	p02 rJ rM c20 c24		TaaCsp3DS018M18 TaaCsp3DS019C09 TaaCsp3DS015I14 TaaCsp3DS015M18
GDZVAIM02IK18R	no_clone_overlap	1	2	3	p02 rJ rM c03 c20 c24		TaaCsp3DS016B14 TaaCsp3DS018M18 TaaCsp3DS019C09 TaaCsp3DS011P06 TaaCsp3DS015I14 TaaCsp3DS015M18
GDZVAIM01AVXG2	no_positive_BAC	0	1	0	rJ
GDZVAIM02HURGK	no_clone_overlap	1	2	3	p02 rJ rM c03 c20 c24		TaaCsp3DS016B14 TaaCsp3DS018M18 TaaCsp3DS019C09 TaaCsp3DS011P06 TaaCsp3DS015I14 TaaCsp3DS015M18
GDZVAIM01AZ8JP	anchor_type_1	1	1	1	p07 rM c05	TaaCsp3DS051M09
GDZVAIM02G2DKD	no_clone_overlap	1	2	1	p05 rA rB c06		TaaCsp3DS036O07 TaaCsp3DS041C15
GDZVAIM01BXWUP	no_clone_overlap	1	2	1	p05 rA rB c06		TaaCsp3DS036O07 TaaCsp3DS041C15
GDZVAIM01B17TO	anchor_type_1	1	1	1	p05 rA c06	TaaCsp3DS036O07
GDZVAIM02IUZNH	no_positive_pool
GDZVAIM01BQAK6	anchor_type_2	1	2	2	p07 rL rP c03 c18	TaaCsp3DS059D19 TaaCsp3DS056C01
GDZVAIM01BXE3W	no_positive_pool
GDZVAIM01CMEDM	no_positive_pool
GDZVAIM02HO9ZG	no_positive_pool
GDZVAIM01B422N	anchor_type_2	1	2	2	p04 rC rL c08 c23	TaaCsp3DS028M10 TaaCsp3DS033M15
GDZVAIM02G8R14	anchor_type_2	1	2	2	p04 rC rL c08 c23	TaaCsp3DS028M10 TaaCsp3DS033M15
GDZVAIM02GERI8	anchor_type_2	2	3	3	p04 p05 rK rO rP c04 c05 c07	TaaCsp3DS031G18 TaaCsp3DS036N08
GDZVAIM01DIAES	no_positive_pool
GDZVAIM02GESJ6	anchor_type_1	1	1	1	p08 rI c12	TaaCsp3DS064P14
GDZVAIM01B5JOI	no_positive_pool
GDZVAIM01CYN53	no_positive_pool
GDZVAIM01EVK1D	no_positive_pool
GDZVAIM02F44PO	anchor_type_2	2	2	2	p01 p02 rI rP c05 c06	TaaCsp3DS010B08 TaaCsp3DS012B16
GDZVAIM01CKLPA	no_clone_overlap	1	1	2	p01 rP c05 c06		TaaCsp3DS007M02 TaaCsp3DS010B08
GDZVAIM01EF8NC	anchor_type_1	1	1	1	p06 rA c13	TaaCsp3DS045B12
GDZVAIM01EXMXD	anchor_type_2	2	2	2	p05 p06 rA rN c08 c13	TaaCsp3DS041J02 TaaCsp3DS045B12
GDZVAIM02GE6HA	anchor_type_2	2	2	2	p02 p08 rG rN c08 c24	TaaCsp3DS014K03 TaaCsp3DS071F23
GDZVAIM01C286F	no_positive_pool
GDZVAIM01A8NZK	no_positive_BAC	0	1	1	rE c06
GDZVAIM02HN9Q5	no_positive_pool
GDZVAIM01AR9HX	no_positive_pool
GDZVAIM01DDUIB	no_clone_overlap	1	2	2	p06 rJ rN c03 c12		TaaCsp3DS048E01 TaaCsp3DS050D17 TaaCsp3DS048E18 TaaCsp3DS050E23
GDZVAIM01DTQDH	anchor_type_1	1	1	1	p08 rD c03	TaaCsp3DS066B22
GDZVAIM01C36TN	no_positive_pool
GDZVAIM01ESWAO	no_positive_pool
GDZVAIM02JF27U	anchor_type_2	2	2	2	p05 p07 rB rP c23 c24	TaaCsp3DS043K17 TaaCsp3DS057L22
GDZVAIM02GG3Z1	anchor_type_2	2	2	2	p02 p07 rE rK c06 c14	TaaCsp3DS014G24 TaaCsp3DS054M11
GDZVAIM01CPZ29	no_clone_overlap	1	2	1	p02 rC rG c18		TaaCsp3DS015F19 TaaCsp3DS015G02
GDZVAIM01DEGRL	anchor_type_2	2	2	2	p02 p07 rF rP c02 c24	TaaCsp3DS017J24 TaaCsp3DS059N09
GDZVAIM02HJCC1	anchor_type_2	2	3	3	p03 p05 rD rK rL c01 c07 c18	TaaCsp3DS035L12 TaaCsp3DS038J06
GDZVAIM02GFM2T	anchor_type_1	1	1	1	p02 rJ c02	TaaCsp3DS017K15
GDZVAIM01C4LGJ	anchor_type_1	1	1	1	p05 rO c02	TaaCsp3DS036L23
GDZVAIM01BUXW2	anchor_type_1	1	1	1	p01 rH c23	TaaCsp3DS009E18
GDZVAIM02ISIJI	anchor_type_2	1	2	2	p04 rA rM c16 c20	TaaCsp3DS030F12 TaaCsp3DS030D11
GDZVAIM01EZR74	anchor_type_2	1	3	3	p02 rC rD rO c11 c13 c14	TaaCsp3DS016K17 TaaCsp3DS015D09

## Sheet: GenomeZipper_cov60
Status column refer to how the marker was assigned to clone(s)
anchor_type_1 - single positive pool in each dimmension (plate, row, column)
anchor_type_2 - multiple positive pools, two or more clones among candidate share same contig of the physical map
anchor_type_3 - multiple positive pools, two or more clones have a hit in End2End analysis in FPC, if used
no_clone_overlap - CANDIDATE instead of POSITIVE clones are listed
marker	status	positive_plate_pools	positive_row_pools	positive_column_pools	positive_pool_list	positive_clones
GDZVAIM01B5SR9	no_clone_overlap	2	2	2	p01 p02 rB rG c11 c17		TaaCsp3DS008C12 TaaCsp3DS008K22 TaaCsp3DS002F11 TaaCsp3DS003A21 TaaCsp3DS016K09 TaaCsp3DS017C12 TaaCsp3DS013C22 TaaCsp3DS013I19
GDZVAIM01DA5OD	anchor_type_2	3	2	3	p01 p02 p06 rB rG c08 c11 c17	TaaCsp3DS008C12 TaaCsp3DS046L11
GDZVAIM01EBN86	no_clone_overlap	2	2	2	p02 p06 rG rH c08 c16		TaaCsp3DS014K03 TaaCsp3DS015E17 TaaCsp3DS018C15 TaaCsp3DS018I21 TaaCsp3DS046L11 TaaCsp3DS047F06 TaaCsp3DS049P24 TaaCsp3DS050I11
GDZVAIM01D458D	anchor_type_2	2	2	2	p06 p07 rG rN c07 c22	TaaCsp3DS051B18 TaaCsp3DS051N14
GDZVAIM01CXKDF	no_positive_BAC	0	2	1	rG rN c07
GDZVAIM02G5DYM	anchor_type_2	2	2	2	p06 p07 rG rN c07 c22	TaaCsp3DS051B18 TaaCsp3DS051N14
GDZVAIM01BFO65	no_clone_overlap	1	2	2	p06 rG rN c07 c22		TaaCsp3DS044H22 TaaCsp3DS047L16 TaaCsp3DS048I18 TaaCsp3DS051B18
GDZVAIM02HDYFN	no_clone_overlap	1	2	2	p06 rG rN c07 c22		TaaCsp3DS044H22 TaaCsp3DS047L16 TaaCsp3DS048I18 TaaCsp3DS051B18
GDZVAIM01ARPVN	no_clone_overlap	1	2	2	p01 rN rP c11 c17		TaaCsp3DS008E10 TaaCsp3DS008N06 TaaCsp3DS008E21 TaaCsp3DS008N09
GDZVAIM02GWCRH	no_positive_BAC	0	1	2	rP c11 c17
GDZVAIM01BDRC6	anchor_type_2	2	2	2	p03 p04 rC rO c05 c20	TaaCsp3DS019J06 TaaCsp3DS030I11
GDZVAIM01C5N23	anchor_type_2	2	2	2	p05 p08 rE rG c15 c23	TaaCsp3DS036I23 TaaCsp3DS061I17
GDZVAIM02H4J6J	anchor_type_2	2	2	2	p05 p08 rE rG c15 c23	TaaCsp3DS036I23 TaaCsp3DS061I17
GDZVAIM01COZFF	anchor_type_2	2	2	2	p04 p06 rK rL c12 c17	TaaCsp3DS034A09 TaaCsp3DS045H13
GDZVAIM02II858	anchor_type_1	1	1	1	p08 rC c13	TaaCsp3DS061F07
GDZVAIM02JVN19	anchor_type_2	2	2	2	p05 p08 rE rJ c01 c13	TaaCsp3DS035C17 TaaCsp3DS067P03
GDZVAIM01CGUKH	no_positive_pool
GDZVAIM01AE2MA	anchor_type_2	2	2	2	p05 p08 rE rJ c01 c13	TaaCsp3DS035C17 TaaCsp3DS067P03
GDZVAIM02GU0U7	anchor_type_2	2	3	2	p01 p04 rC rE rH c05 c14	TaaCsp3DS001K10 TaaCsp3DS034B17
GDZVAIM01EIRGP	anchor_type_2	2	1	2	p05 p07 rJ c05 c20	TaaCsp3DS043B07 TaaCsp3DS056D21
GDZVAIM02J5L32	no_positive_pool
GDZVAIM01A9B8K	anchor_type_2	3	3	3	p02 p06 p10 rD rK rO c05 c14 c15	TaaCsp3DS048P17 TaaCsp3DS090G16
GDZVAIM01DKQRV	anchor_type_2	2	2	2	p04 p05 rM rN c04 c05	TaaCsp3DS029D10 TaaCsp3DS039A04
GDZVAIM02GHXI8	anchor_type_2	2	2	2	p04 p05 rM rN c04 c05	TaaCsp3DS029D10 TaaCsp3DS039A04
GDZVAIM01D76LE	anchor_type_2	2	1	2	p04 p05 rM c03 c04	TaaCsp3DS029D10 TaaCsp3DS035G14
GDZVAIM02HPGL9	anchor_type_2	2	1	2	p04 p05 rM c03 c04	TaaCsp3DS029D10 TaaCsp3DS035G14
GDZVAIM01AI1AC	anchor_type_2	2	1	2	p04 p05 rM c03 c04	TaaCsp3DS029D10 TaaCsp3DS035G14
GDZVAIM01BK6KH	no_positive_BAC	0	1	1	rA c09
GDZVAIM02GFSV3	anchor_type_1	1	1	1	p08 rA c09	TaaCsp3DS060M05
GDZVAIM02GEZN9	anchor_type_2	1	2	2	p08 rA rL c02 c16	TaaCsp3DS065D04 TaaCsp3DS069C09
GDZVAIM02JSFKA	no_positive_BAC	0	2	2	rG rJ c11 c23
GDZVAIM01D69CE	anchor_type_2	3	2	3	p03 p08 p10 rG rJ c11 c13 c23	TaaCsp3DS025C03 TaaCsp3DS061F10 TaaCsp3DS068O18 TaaCsp3DS085P09
GDZVAIM02FZ144	no_clone_overlap	2	2	3	p03 p10 rG rJ c11 c13 c23		TaaCsp3DS020D08 TaaCsp3DS020G05 TaaCsp3DS021A05 TaaCsp3DS024G01 TaaCsp3DS024H09 TaaCsp3DS025C03 TaaCsp3DS085L08 TaaCsp3DS085P09 TaaCsp3DS087L03 TaaCsp3DS092K18 TaaCsp3DS093C05 TaaCsp3DS094F19
GDZVAIM02HP6KF	no_clone_overlap	2	1	2	p08 p10 rG c11 c13		TaaCsp3DS061A16 TaaCsp3DS061F10 TaaCsp3DS085L08 TaaCsp3DS085P09
GDZVAIM01ERYLJ	anchor_type_1	1	1	1	p06 rM c09	TaaCsp3DS044N21
GDZVAIM01B6HUD	no_clone_overlap	1	2	2	p02 rC rM c09 c24		TaaCsp3DS012O06 TaaCsp3DS015K19 TaaCsp3DS012P14 TaaCsp3DS015M18
GDZVAIM01EEOHG	no_clone_overlap	1	1	2	p02 rC c09 c24		TaaCsp3DS012O06 TaaCsp3DS015K19
GDZVAIM02F2CRK	no_clone_overlap	1	1	2	p10 rP c05 c21		TaaCsp3DS092B16 TaaCsp3DS094D03
GDZVAIM01DSOSJ	no_clone_overlap	1	1	2	p10 rP c05 c21		TaaCsp3DS092B16 TaaCsp3DS094D03
GDZVAIM01CLEKJ	no_clone_overlap	2	2	3	p03 p06 rE rH c02 c03 c14		TaaCsp3DS021E02 TaaCsp3DS019G21 TaaCsp3DS022H05 TaaCsp3DS025D18 TaaCsp3DS023J03 TaaCsp3DS026B19 TaaCsp3DS046A04 TaaCsp3DS044A03 TaaCsp3DS047D10 TaaCsp3DS049M08 TaaCsp3DS048D21 TaaCsp3DS050G05
GDZVAIM02GBNYG	anchor_type_2	3	2	3	p03 p07 p10 rL rM c04 c05 c17	TaaCsp3DS021M14 TaaCsp3DS056D24 TaaCsp3DS021M14 TaaCsp3DS093K20 TaaCsp3DS056D24 TaaCsp3DS093K20
GDZVAIM02HJQ7T	anchor_type_1	1	1	1	p05 rB c07	TaaCsp3DS039A13
GDZVAIM01DSC5M	no_positive_pool
GDZVAIM01DHS0J	anchor_type_2	2	2	2	p04 p06 rH rP c11 c12	TaaCsp3DS032D24 TaaCsp3DS050D16
GDZVAIM01AI7KL	anchor_type_3	2	3	3	p02 p04 rD rK rM c06 c10 c22	TaaCsp3DS018O07 TaaCsp3DS029J22
GDZVAIM01EVJOK	no_positive_pool
GDZVAIM01E2736	no_positive_pool
GDZVAIM02JBTI0	anchor_type_2	2	2	2	p05 p09 rC rG c10 c11	TaaCsp3DS037C23 TaaCsp3DS072H10
GDZVAIM02HHBFS	anchor_type_3	3	3	3	p01 p02 p03 rC rL rN c09 c12 c14	TaaCsp3DS006A10 TaaCsp3DS018G19
GDZVAIM02GT6MB	no_clone_overlap	1	2	1	p10 rF rM c08		TaaCsp3DS095E09 TaaCsp3DS089J21
GDZVAIM01EKU2U	no_positive_BAC	1	1	0	p03 rF
GDZVAIM01BH6FK	no_positive_pool
GDZVAIM01ED5H4	no_positive_pool
GDZVAIM02HLX4R	no_positive_pool
GDZVAIM02INOQV	anchor_type_2	2	2	2	p03 p08 rB rN c08 c24	TaaCsp3DS025L22 TaaCsp3DS071E18
GDZVAIM01B75RV	anchor_type_2	2	2	2	p02 p09 rJ rO c08 c11	TaaCsp3DS014L19 TaaCsp3DS078G08
GDZVAIM02JHH74	anchor_type_2	2	2	2	p01 p10 rA rB c01 c07	TaaCsp3DS007B22 TaaCsp3DS084H20
GDZVAIM01DZ44X	anchor_type_2	3	3	3	p01 p04 p06 rB rG rM c06 c12 c15	TaaCsp3DS010F21 TaaCsp3DS029E10
GDZVAIM01CKDUU	anchor_type_2	3	3	3	p01 p03 p09 rA rE rI c01 c08 c21	TaaCsp3DS001B21 TaaCsp3DS075C10
GDZVAIM01EFHJS	no_clone_overlap	1	4	3	p01 rA rE rF rI c01 c08 c21		TaaCsp3DS001A20 TaaCsp3DS005I01 TaaCsp3DS003J06 TaaCsp3DS001B21 TaaCsp3DS005I16 TaaCsp3DS003L04 TaaCsp3DS007C04 TaaCsp3DS010B22 TaaCsp3DS009B12 TaaCsp3DS001C10 TaaCsp3DS005I18 TaaCsp3DS003M15
GDZVAIM01CWKW7	no_clone_overlap	2	3	3	p02 p10 rG rK rP c04 c10 c23		TaaCsp3DS014E16 TaaCsp3DS014N18 TaaCsp3DS013O18 TaaCsp3DS014E24 TaaCsp3DS014O24 TaaCsp3DS014A18 TaaCsp3DS017N21 TaaCsp3DS018F06 TaaCsp3DS017J15 TaaCsp3DS088M16 TaaCsp3DS089M04 TaaCsp3DS087L03 TaaCsp3DS089A11 TaaCsp3DS089N07 TaaCsp3DS087N04 TaaCsp3DS095A03 TaaCsp3DS095J23 TaaCsp3DS094H18
GDZVAIM01BXI7K	no_positive_pool
GDZVAIM01E3F9X	anchor_type_2	2	2	2	p03 p07 rE rK c01 c17	TaaCsp3DS020J23 TaaCsp3DS051F05
GDZVAIM02FID2P	anchor_type_2	2	2	2	p03 p07 rE rK c01 c17	TaaCsp3DS020J23 TaaCsp3DS051F05
GDZVAIM02GIXNV	no_positive_pool
GDZVAIM02JUQ95	no_clone_overlap	1	2	2	p07 rE rK c01 c17		TaaCsp3DS051E15 TaaCsp3DS052I01 TaaCsp3DS051F05 TaaCsp3DS052I21
GDZVAIM01COU4S	anchor_type_2	2	2	2	p02 p07 rJ rM c01 c18	TaaCsp3DS015G21 TaaCsp3DS055O10
GDZVAIM01C1ANP	anchor_type_1	1	1	1	p01 rB c18	TaaCsp3DS011A13
GDZVAIM01CMAK7	no_positive_pool
GDZVAIM02FL8ZQ	anchor_type_2	2	2	2	p02 p03 rB rE c03 c17	TaaCsp3DS015P14 TaaCsp3DS020J23
GDZVAIM01BB8KA	no_positive_BAC	0	1	1	rJ c09
GDZVAIM02HTHU8	anchor_type_1	1	1	1	p04 rJ c09	TaaCsp3DS031N24
GDZVAIM02HFGWQ	anchor_type_2	2	2	2	p01 p04 rD rJ c02 c09	TaaCsp3DS009G11 TaaCsp3DS031N24
GDZVAIM02FZBAT	no_positive_pool
GDZVAIM01B3P0X	anchor_type_2	2	2	2	p02 p03 rD rG c05 c18	TaaCsp3DS018J09 TaaCsp3DS019J09
GDZVAIM02I8I81	anchor_type_1	1	1	1	p06 rI c22	TaaCsp3DS047L18
GDZVAIM02IDU77	anchor_type_1	1	1	1	p06 rI c22	TaaCsp3DS047L18
GDZVAIM01CD02W	anchor_type_2	2	2	3	p02 p06 rC rH c07 c15 c23	TaaCsp3DS017G24 TaaCsp3DS045E13
GDZVAIM01DIV2K	anchor_type_1	1	1	1	p04 rK c04	TaaCsp3DS029D09
GDZVAIM01EFFGI	anchor_type_2	3	3	3	p03 p04 p06 rC rG rK c04 c20 c21	TaaCsp3DS020N12 TaaCsp3DS029D09
GDZVAIM01CH2Z3	anchor_type_3	2	2	2	p07 p10 rL rP c21 c22	TaaCsp3DS059K11 TaaCsp3DS094C09
GDZVAIM02I2CXG	anchor_type_2	2	2	2	p02 p09 rJ rL c04 c14	TaaCsp3DS017N06 TaaCsp3DS082B19
GDZVAIM02ICQ3W	anchor_type_2	3	3	3	p01 p02 p09 rG rJ rL c04 c13 c14	TaaCsp3DS002J06 TaaCsp3DS017N06 TaaCsp3DS002J06 TaaCsp3DS082B19 TaaCsp3DS017N06 TaaCsp3DS082B19
GDZVAIM02IONS1	anchor_type_2	2	2	2	p01 p05 rB rG c03 c13	TaaCsp3DS002J06 TaaCsp3DS038K19
GDZVAIM02JPXZQ	anchor_type_2	2	2	2	p01 p05 rB rG c03 c13	TaaCsp3DS002J06 TaaCsp3DS038K19
GDZVAIM02F19GK	no_positive_BAC	0	2	2	rB rM c08 c14
GDZVAIM01DED0H	no_positive_pool
GDZVAIM01EBOGO	no_clone_overlap	1	2	2	p07 rK rP c10 c12		TaaCsp3DS054E11 TaaCsp3DS054I18 TaaCsp3DS058N01 TaaCsp3DS058O06
GDZVAIM01AWJTM	no_positive_BAC	0	0	1	c10
GDZVAIM01ETA03	no_positive_BAC	0	1	2	rK c12 c21
GDZVAIM02J22SS	no_clone_overlap	2	2	2	p08 p09 rB rJ c07 c14		TaaCsp3DS067C05 TaaCsp3DS070A18 TaaCsp3DS067D21 TaaCsp3DS070C10 TaaCsp3DS077O23 TaaCsp3DS082A19 TaaCsp3DS077P16 TaaCsp3DS082B19
GDZVAIM02GJS1D	anchor_type_2	2	2	2	p05 p07 rA rG c04 c20	TaaCsp3DS036M01 TaaCsp3DS055F05
GDZVAIM02JJEW8	anchor_type_2	2	2	3	p01 p05 rA rE c04 c16 c18	TaaCsp3DS006G10 TaaCsp3DS036M01
GDZVAIM01CZ0GM	no_positive_BAC	0	1	1	rG c10
GDZVAIM01EETIH	no_positive_BAC	0	1	1	rL c04
GDZVAIM02GJJUZ	no_positive_BAC	0	1	1	rL c04
GDZVAIM02HYGIW	anchor_type_2	2	2	2	p02 p04 rF rO c11 c23	TaaCsp3DS016K23 TaaCsp3DS028O12
GDZVAIM01AD4BF	no_positive_pool
GDZVAIM01AJ5U3	no_clone_overlap	1	2	2	p02 rF rO c11 c23		TaaCsp3DS016K23 TaaCsp3DS017G14 TaaCsp3DS013F03 TaaCsp3DS014B03
GDZVAIM02I9JP4	no_clone_overlap	1	2	2	p10 rE rM c10 c12		TaaCsp3DS089L23 TaaCsp3DS089O16 TaaCsp3DS089N21 TaaCsp3DS090B20
GDZVAIM02JEUME	no_positive_pool
GDZVAIM01B1JU9	anchor_type_2	2	2	2	p05 p07 rG rH c04 c12	TaaCsp3DS041O13 TaaCsp3DS053J11
GDZVAIM01C6GF0	anchor_type_1	1	1	1	p07 rG c04	TaaCsp3DS053J11
GDZVAIM02GNSSJ	no_positive_BAC	0	1	1	rD c23
GDZVAIM02JKYBZ	anchor_type_1	1	1	1	p03 rD c23	TaaCsp3DS025A22
GDZVAIM01E1FDP	no_positive_BAC	0	1	1	rJ c05
GDZVAIM01BZAWX	anchor_type_2	2	2	2	p05 p08 rM rP c19 c20	TaaCsp3DS036G07 TaaCsp3DS071A03
GDZVAIM02G8TLA	anchor_type_2	2	2	2	p05 p08 rM rP c19 c20	TaaCsp3DS036G07 TaaCsp3DS071A03
GDZVAIM01BNK6R	no_positive_pool
GDZVAIM01AZIKM	anchor_type_1	1	1	1	p06 rC c23	TaaCsp3DS045N10
GDZVAIM01EMSL2	no_positive_pool
GDZVAIM02IDJEO	anchor_type_1	1	1	1	p10 rA c09	TaaCsp3DS084P01
GDZVAIM02G431R	anchor_type_1	1	1	1	p05 rO c05	TaaCsp3DS035J12
GDZVAIM01ESTOO	no_clone_overlap	1	2	2	p10 rA rE c09 c19		TaaCsp3DS084P01 TaaCsp3DS087C17 TaaCsp3DS085B21 TaaCsp3DS087D01
GDZVAIM02JCWZF	no_positive_BAC	0	1	1	rH c03
GDZVAIM01C6DWN	anchor_type_3	2	2	3	p03 p05 rB rN c14 c15 c23	TaaCsp3DS025C11 TaaCsp3DS042C24
GDZVAIM02HCWG5	anchor_type_1	1	1	1	p06 rE c10	TaaCsp3DS046P01
GDZVAIM01DZ6A0	no_clone_overlap	1	2	2	p03 rC rD c16 c19		TaaCsp3DS022K15 TaaCsp3DS020L03 TaaCsp3DS026D20 TaaCsp3DS024M06
GDZVAIM02F5HKD	no_clone_overlap	1	2	2	p03 rB rG c01 c23		TaaCsp3DS023F20 TaaCsp3DS025A21 TaaCsp3DS019F11 TaaCsp3DS021A05
GDZVAIM01AHF0E	anchor_type_1	1	1	1	p03 rB c23	TaaCsp3DS025A21
GDZVAIM01ENXNZ	anchor_type_2	2	3	3	p05 p08 rA rB rF c10 c18 c22	TaaCsp3DS037C22 TaaCsp3DS071B12
GDZVAIM02HU05V	anchor_type_1	1	1	1	p08 rF c22	TaaCsp3DS071B12
GDZVAIM02HA1FM	anchor_type_2	2	2	3	p05 p08 rA rF c10 c18 c22	TaaCsp3DS037C22 TaaCsp3DS071B12
GDZVAIM02GJUJ1	anchor_type_2	2	2	2	p05 p08 rA rF c10 c22	TaaCsp3DS037C22 TaaCsp3DS071B12
GDZVAIM01DM4IS	anchor_type_1	1	1	1	p08 rA c10	TaaCsp3DS064L10
GDZVAIM01CBQHQ	anchor_type_1	1	1	1	p02 rN c18	TaaCsp3DS018J20
GDZVAIM01BQ4ZZ	anchor_type_1	1	1	1	p03 rI c12	TaaCsp3DS022F10
GDZVAIM01C2CT0	anchor_type_1	1	1	1	p03 rI c12	TaaCsp3DS022F10
GDZVAIM01ENAZW	no_clone_overlap	2	1	2	p03 p09 rE c07 c15		TaaCsp3DS019M01 TaaCsp3DS020I05 TaaCsp3DS072A03 TaaCsp3DS072P17
GDZVAIM02JKB59	anchor_type_2	3	2	2	p04 p05 p07 rI rO c14 c18	TaaCsp3DS037J20 TaaCsp3DS055C23
GDZVAIM02ILE33	no_clone_overlap	1	2	1	p01 rI rJ c12		TaaCsp3DS005O06 TaaCsp3DS010H13
GDZVAIM01D0N37	no_clone_overlap	1	2	1	p01 rI rJ c12		TaaCsp3DS005O06 TaaCsp3DS010H13
GDZVAIM01BX6GZ	anchor_type_1	1	1	1	p09 rG c24	TaaCsp3DS076K03
GDZVAIM02FMAGB	no_clone_overlap	1	2	2	p04 rG rH c13 c20		TaaCsp3DS027P07 TaaCsp3DS030H13 TaaCsp3DS032F06 TaaCsp3DS034J20
GDZVAIM01BMGD7	anchor_type_1	1	1	1	p05 rC c05	TaaCsp3DS035H03
GDZVAIM01BQ0FN	anchor_type_2	2	2	2	p01 p05 rC rN c01 c05	TaaCsp3DS007D14 TaaCsp3DS035H03
GDZVAIM02G9DSQ	no_positive_BAC	0	1	1	rJ c20
GDZVAIM02H2D7P	anchor_type_1	1	1	1	p01 rN c01	TaaCsp3DS007D14
GDZVAIM02HWO64	anchor_type_2	3	3	3	p01 p07 p10 rE rF rG c05 c10 c13	TaaCsp3DS001K15 TaaCsp3DS001K19 TaaCsp3DS008G14 TaaCsp3DS084C23
GDZVAIM01AREIN	no_positive_pool
GDZVAIM01DADGP	no_positive_BAC	0	1	1	rC c03
GDZVAIM01B7U2G	no_positive_BAC	0	1	1	rN c16
GDZVAIM01D995Y	no_positive_BAC	0	1	1	rN c16
GDZVAIM01BJ163	anchor_type_2	3	3	3	p02 p05 p06 rC rF rN c05 c13 c16	TaaCsp3DS039L05 TaaCsp3DS047E20
GDZVAIM01EYDP6	anchor_type_2	2	2	2	p03 p07 rJ rO c04 c07	TaaCsp3DS023P19 TaaCsp3DS053L22
GDZVAIM02G7ZLM	anchor_type_1	1	1	1	p09 rA c01	TaaCsp3DS071G08
GDZVAIM01B8ZA1	anchor_type_1	1	1	1	p09 rA c01	TaaCsp3DS071G08
GDZVAIM01CB6DO	anchor_type_2	2	2	2	p02 p03 rE rN c01 c06	TaaCsp3DS018A20 TaaCsp3DS019F04
GDZVAIM02G36CF	anchor_type_2	1	2	2	p07 rJ rP c15 c16	TaaCsp3DS057C10 TaaCsp3DS059C05
GDZVAIM02FPELA	anchor_type_1	1	1	1	p05 rA c14	TaaCsp3DS037J09
GDZVAIM02IZAPF	anchor_type_2	1	2	2	p07 rJ rP c15 c16	TaaCsp3DS057C10 TaaCsp3DS059C05
GDZVAIM02H9AQG	anchor_type_2	2	2	2	p02 p05 rA rF c03 c14	TaaCsp3DS016A20 TaaCsp3DS037J09
GDZVAIM02JW7QH	no_clone_overlap	1	1	2	p05 rA c03 c14		TaaCsp3DS035E11 TaaCsp3DS037J09
GDZVAIM02I35EP	anchor_type_1	1	1	1	p05 rA c14	TaaCsp3DS037J09
GDZVAIM02GLBSN	anchor_type_2	1	2	2	p02 rB rM c08 c19	TaaCsp3DS018B10 TaaCsp3DS013L24
GDZVAIM02GVNGT	anchor_type_1	1	1	1	p04 rE c08	TaaCsp3DS029G10
GDZVAIM02HEIMV	anchor_type_1	1	1	1	p04 rO c03	TaaCsp3DS027E16
GDZVAIM01CYYUG	anchor_type_2	2	2	2	p04 p06 rA rO c03 c05	TaaCsp3DS027E16 TaaCsp3DS044C05
GDZVAIM02JX3B4	no_clone_overlap	1	1	2	p02 rN c08 c20		TaaCsp3DS018D03 TaaCsp3DS018M24
GDZVAIM02GL0OK	anchor_type_1	1	1	1	p02 rN c20	TaaCsp3DS018M24
GDZVAIM01CE4OJ	anchor_type_1	1	1	1	p02 rN c20	TaaCsp3DS018M24
GDZVAIM02FXL6M	no_clone_overlap	2	2	2	p03 p10 rA rB c08 c18		TaaCsp3DS021O08 TaaCsp3DS022M23 TaaCsp3DS025J20 TaaCsp3DS026G01 TaaCsp3DS089G09 TaaCsp3DS090L09 TaaCsp3DS095C13 TaaCsp3DS096J08
GDZVAIM01B2YX1	no_clone_overlap	2	2	2	p03 p10 rA rB c08 c18		TaaCsp3DS021O08 TaaCsp3DS022M23 TaaCsp3DS025J20 TaaCsp3DS026G01 TaaCsp3DS089G09 TaaCsp3DS090L09 TaaCsp3DS095C13 TaaCsp3DS096J08
GDZVAIM02F9MXO	no_positive_BAC	1	0	1	p03 c08
GDZVAIM01EPM9J	no_positive_pool
GDZVAIM02JAUYN	no_positive_pool
GDZVAIM01A32JL	no_clone_overlap	1	2	2	p08 rE rH c03 c11		TaaCsp3DS060D23 TaaCsp3DS061A12 TaaCsp3DS066F06 TaaCsp3DS067M11
GDZVAIM02G6C4A	no_clone_overlap	2	1	2	p06 p08 rH c03 c11		TaaCsp3DS048D21 TaaCsp3DS048M04 TaaCsp3DS066F06 TaaCsp3DS067M11
GDZVAIM02FWKPE	anchor_type_2	2	2	2	p02 p10 rE rF c09 c10	TaaCsp3DS016J15 TaaCsp3DS089L23
GDZVAIM01DZG3Q	no_positive_pool
GDZVAIM01D3X3F	no_positive_BAC	0	1	0	rP
GDZVAIM02G58AT	anchor_type_2	2	2	2	p05 p08 rF rP c14 c22	TaaCsp3DS043G15 TaaCsp3DS070D04
GDZVAIM01BMRA1	anchor_type_1	1	1	1	p08 rP c14	TaaCsp3DS070D04
GDZVAIM01BUNHM	anchor_type_1	1	1	1	p08 rP c14	TaaCsp3DS070D04
GDZVAIM01AKKY8	anchor_type_1	1	1	1	p08 rP c14	TaaCsp3DS070D04
GDZVAIM02GTABM	anchor_type_2	3	2	3	p01 p03 p05 rA rB c01 c02 c12	TaaCsp3DS025P05 TaaCsp3DS038H03
GDZVAIM01C16QI	anchor_type_1	1	1	1	p08 rP c14	TaaCsp3DS070D04
GDZVAIM01DSPKX	anchor_type_2	2	3	3	p03 p09 rL rM rO c06 c19 c24	TaaCsp3DS020L23 TaaCsp3DS076L16
GDZVAIM02F4ZSA	no_clone_overlap	2	2	2	p03 p09 rL rO c06 c24		TaaCsp3DS025I17 TaaCsp3DS026P04 TaaCsp3DS021N21 TaaCsp3DS023F16 TaaCsp3DS081H20 TaaCsp3DS082P02 TaaCsp3DS075A10 TaaCsp3DS076L16
GDZVAIM02GZXHT	anchor_type_2	2	2	2	p06 p07 rK rP c02 c11	TaaCsp3DS046A09 TaaCsp3DS056N12
GDZVAIM01DSXY4	anchor_type_1	1	1	1	p09 rM c24	TaaCsp3DS076L08
GDZVAIM01A5N2G	no_positive_pool
GDZVAIM02HDW64	anchor_type_2	2	2	2	p04 p10 rE rK c11 c18	TaaCsp3DS027N01 TaaCsp3DS090L12
GDZVAIM02IRXMV	anchor_type_2	2	2	2	p04 p10 rE rK c11 c18	TaaCsp3DS027N01 TaaCsp3DS090L12
GDZVAIM02IJF87	no_clone_overlap	1	2	2	p05 rG rH c07 c20		TaaCsp3DS035K22 TaaCsp3DS037P09 TaaCsp3DS039C01 TaaCsp3DS043B03
GDZVAIM01CMH4I	anchor_type_1	1	1	1	p10 rA c21	TaaCsp3DS087F20
GDZVAIM01B040F	no_positive_pool
GDZVAIM01CA9BQ	no_positive_pool
GDZVAIM01ATNYC	anchor_type_2	2	2	2	p06 p07 rB rP c07 c16	TaaCsp3DS048I23 TaaCsp3DS059A09
GDZVAIM01DDV4X	no_positive_pool
GDZVAIM01B3SRA	no_positive_pool
GDZVAIM01CM01G	anchor_type_2	1	2	2	p02 rB rM c08 c19	TaaCsp3DS018B10 TaaCsp3DS013L24
GDZVAIM01ETBTM	anchor_type_2	2	2	2	p02 p04 rF rO c17 c22	TaaCsp3DS017C21 TaaCsp3DS030J06
GDZVAIM02IDPOW	anchor_type_2	3	3	3	p04 p06 p08 rA rK rP c05 c08 c17	TaaCsp3DS028F09 TaaCsp3DS048G11 TaaCsp3DS028F09 TaaCsp3DS064E06 TaaCsp3DS048G11 TaaCsp3DS064E06
GDZVAIM02G6YXX	anchor_type_2	2	2	2	p02 p04 rF rO c17 c22	TaaCsp3DS017C21 TaaCsp3DS030J06
GDZVAIM02HUZ57	no_positive_BAC	0	0	1	c17
GDZVAIM02HT7AL	no_clone_overlap	2	1	2	p02 p04 rO c17 c22		TaaCsp3DS013J22 TaaCsp3DS015K02 TaaCsp3DS028F24 TaaCsp3DS030J06
GDZVAIM01EP5SS	anchor_type_2	3	3	3	p04 p06 p08 rA rK rP c05 c08 c17	TaaCsp3DS028F09 TaaCsp3DS048G11 TaaCsp3DS028F09 TaaCsp3DS064E06 TaaCsp3DS048G11 TaaCsp3DS064E06
GDZVAIM02J1XYB	no_positive_BAC	0	2	2	rB rK c05 c11
GDZVAIM02HP8LY	anchor_type_2	2	2	2	p02 p05 rB rK c05 c11	TaaCsp3DS016K09 TaaCsp3DS035I17
GDZVAIM01E2IN7	no_positive_BAC	0	0	1	c05
GDZVAIM02GMDJJ	anchor_type_1	1	1	1	p02 rM c20	TaaCsp3DS015I14
GDZVAIM01DBKRC	anchor_type_1	1	1	1	p02 rM c20	TaaCsp3DS015I14
GDZVAIM01BP0L8	no_positive_BAC	0	1	1	rM c20
GDZVAIM01DSETK	no_positive_BAC	0	0	1	c06
GDZVAIM01C1HR0	anchor_type_1	1	1	1	p07 rP c20	TaaCsp3DS059H21
GDZVAIM02JFTQV	no_clone_overlap	2	1	2	p02 p10 rH c07 c21		TaaCsp3DS016F15 TaaCsp3DS017F22 TaaCsp3DS092E09 TaaCsp3DS094A10
GDZVAIM01EO3FT	anchor_type_2	2	2	2	p03 p08 rM rN c04 c09	TaaCsp3DS025H10 TaaCsp3DS060P09
GDZVAIM02HIUSG	anchor_type_1	1	1	1	p08 rM c09	TaaCsp3DS060P09
GDZVAIM02GJIUX	anchor_type_1	1	1	1	p08 rM c09	TaaCsp3DS060P09
GDZVAIM01CHWZ4	anchor_type_1	1	1	1	p08 rM c09	TaaCsp3DS060P09
GDZVAIM01D4C52	anchor_type_1	1	1	1	p08 rM c09	TaaCsp3DS060P09
GDZVAIM01COK68	anchor_type_1	1	1	1	p07 rJ c08	TaaCsp3DS058I13
GDZVAIM01AJ9T2	anchor_type_2	2	2	2	p01 p04 rD rJ c03 c21	TaaCsp3DS007G22 TaaCsp3DS032N17
GDZVAIM02I4PF0	no_positive_pool
GDZVAIM02GYYRG	no_positive_BAC	0	2	2	rE rP c07 c08
GDZVAIM02GGSGY	anchor_type_1	1	1	1	p06 rE c08	TaaCsp3DS046L09
GDZVAIM01E3B5M	anchor_type_1	1	1	1	p06 rI c11	TaaCsp3DS045A17
GDZVAIM01D3AJO	no_positive_pool
GDZVAIM02IJYKR	no_clone_overlap	1	2	2	p06 rF rI c05 c11		TaaCsp3DS048F20 TaaCsp3DS048L24 TaaCsp3DS044D16 TaaCsp3DS045A17
GDZVAIM01ETP8Q	no_clone_overlap	2	2	3	p04 p10 rA rO c07 c08 c10		TaaCsp3DS027H23 TaaCsp3DS029F21 TaaCsp3DS029I09 TaaCsp3DS027K05 TaaCsp3DS029I02 TaaCsp3DS029J23 TaaCsp3DS084H20 TaaCsp3DS089G09 TaaCsp3DS089K16 TaaCsp3DS084O14 TaaCsp3DS089K05 TaaCsp3DS089N22
GDZVAIM02ILN3F	anchor_type_1	1	1	1	p02 rM c02	TaaCsp3DS014D16
GDZVAIM02JD9S8	anchor_type_1	1	1	1	p08 rO c21	TaaCsp3DS063B09
GDZVAIM02GTOTC	no_clone_overlap	1	1	2	p10 rF c06 c08		TaaCsp3DS095A18 TaaCsp3DS095E09
GDZVAIM01C2VTU	no_positive_BAC	0	0	1	c06
GDZVAIM02GV7XI	no_positive_BAC	0	0	1	c06
GDZVAIM02HZXL5	no_clone_overlap	1	2	2	p06 rD rH c06 c12		TaaCsp3DS049N19 TaaCsp3DS050D01 TaaCsp3DS049O04 TaaCsp3DS050D16
GDZVAIM01A9DG1	no_positive_BAC	0	2	2	rD rM c06 c18
GDZVAIM02IOCH0	no_clone_overlap	1	2	2	p07 rD rM c06 c18		TaaCsp3DS058G01 TaaCsp3DS059C16 TaaCsp3DS053N09 TaaCsp3DS055C16
GDZVAIM01DCL3E	anchor_type_1	1	1	1	p05 rN c09	TaaCsp3DS039G11
GDZVAIM02HQQ7V	no_positive_pool
GDZVAIM01B5E7W	anchor_type_2	2	4	4	p01 p03 rC rI rJ rK c05 c07 c17 c18	TaaCsp3DS001L08 TaaCsp3DS023M21 TaaCsp3DS001L08 TaaCsp3DS020K17 TaaCsp3DS023M21 TaaCsp3DS020K17
GDZVAIM01DMNRY	no_positive_BAC	1	0	1	p01 c15
GDZVAIM01BLLOK	no_clone_overlap	1	2	2	p06 rC rE c05 c21		TaaCsp3DS044C08 TaaCsp3DS045L03 TaaCsp3DS044C17 TaaCsp3DS045L11
GDZVAIM02FTVHN	anchor_type_3	2	2	2	p07 p10 rC rH c17 c20	TaaCsp3DS055E09 TaaCsp3DS093K04
GDZVAIM02G294B	anchor_type_2	2	2	2	p06 p10 rB rH c14 c17	TaaCsp3DS050F18 TaaCsp3DS093K04
GDZVAIM02ISMJF	anchor_type_2	2	2	2	p06 p10 rB rH c14 c17	TaaCsp3DS050F18 TaaCsp3DS093K04
GDZVAIM01C18D4	anchor_type_1	1	1	1	p05 rH c06	TaaCsp3DS041E09
GDZVAIM02IY0ZC	anchor_type_2	3	4	4	p05 p07 p10 rF rG rL rO c06 c10 c17 c22	TaaCsp3DS037A03 TaaCsp3DS086L24 TaaCsp3DS058K08 TaaCsp3DS059K08 TaaCsp3DS057F12 TaaCsp3DS089F23
GDZVAIM01DHOYV	no_positive_pool
GDZVAIM01B2NPT	anchor_type_2	2	2	2	p02 p03 rD rE c08 c14	TaaCsp3DS015C17 TaaCsp3DS025K08
GDZVAIM01C25VA	anchor_type_3	2	3	3	p03 p06 rE rK rN c06 c20 c21	TaaCsp3DS020N17 TaaCsp3DS021N17
GDZVAIM02GOXEW	anchor_type_1	1	1	1	p06 rN c20	TaaCsp3DS050O07
GDZVAIM02HBE9X	no_clone_overlap	1	1	2	p05 rG c07 c23		TaaCsp3DS035K22 TaaCsp3DS036I23
GDZVAIM01EB4KK	anchor_type_2	2	2	2	p05 p10 rB rP c07 c15	TaaCsp3DS039D08 TaaCsp3DS093F10
GDZVAIM02HEPQ6	anchor_type_2	2	2	2	p08 p09 rE rP c04 c21	TaaCsp3DS069G07 TaaCsp3DS073N23
GDZVAIM01AL3QU	no_clone_overlap	1	2	2	p08 rE rP c04 c21		TaaCsp3DS063K08 TaaCsp3DS062O05 TaaCsp3DS069G07 TaaCsp3DS068M24
GDZVAIM01CSRWJ	anchor_type_1	1	1	1	p07 rF c23	TaaCsp3DS057N06
GDZVAIM02I8LI3	anchor_type_1	1	1	1	p07 rF c23	TaaCsp3DS057N06
GDZVAIM02HZ4JL	anchor_type_1	1	1	1	p07 rF c23	TaaCsp3DS057N06
GDZVAIM02J2U9E	no_positive_BAC	0	2	2	rB rD c09 c20
GDZVAIM02GIK4Y	anchor_type_1	1	1	1	p03 rP c18	TaaCsp3DS026I08
GDZVAIM02H2AOG	anchor_type_2	2	2	2	p08 p09 rD rJ c14 c17	TaaCsp3DS070A24 TaaCsp3DS079J22
GDZVAIM01B6TKW	anchor_type_2	2	2	2	p08 p09 rD rJ c14 c17	TaaCsp3DS070A24 TaaCsp3DS079J22
GDZVAIM01BJ9ZP	anchor_type_2	2	2	2	p08 p09 rD rJ c14 c17	TaaCsp3DS070A24 TaaCsp3DS079J22
GDZVAIM01B52FI	anchor_type_2	2	2	2	p08 p09 rD rJ c14 c17	TaaCsp3DS070A24 TaaCsp3DS079J22
GDZVAIM02JRRBW	anchor_type_2	3	3	3	p01 p02 p03 rB rH rK c15 c16 c24	TaaCsp3DS017B08 TaaCsp3DS022L23
GDZVAIM02GUG6P	no_positive_BAC	0	0	1	c20
GDZVAIM02IRKBE	anchor_type_1	1	1	1	p03 rA c20	TaaCsp3DS022P14
GDZVAIM01B6V4V	anchor_type_1	1	1	1	p03 rA c20	TaaCsp3DS022P14
GDZVAIM02GR4Q4	anchor_type_1	1	1	1	p03 rE c20	TaaCsp3DS023A04
GDZVAIM02H4ZBK	anchor_type_2	3	2	3	p01 p05 p10 rE rI c03 c06 c17	TaaCsp3DS005B09 TaaCsp3DS001F08
GDZVAIM02HID2D	anchor_type_3	2	2	2	p01 p10 rE rI c06 c17	TaaCsp3DS005B09 TaaCsp3DS086O11
GDZVAIM02IG61X	no_positive_BAC	0	1	1	rJ c09
GDZVAIM02JM9JD	no_clone_overlap	1	2	2	p05 rJ rM c07 c09		TaaCsp3DS039C15 TaaCsp3DS039F13 TaaCsp3DS035L13 TaaCsp3DS035N20
GDZVAIM01B6EAK	anchor_type_1	1	1	1	p02 rK c03	TaaCsp3DS011N24
GDZVAIM02HQAS4	no_positive_BAC	0	1	1	rM c11
GDZVAIM02FF0MO	anchor_type_2	2	2	2	p03 p05 rJ rP c03 c07	TaaCsp3DS023K23 TaaCsp3DS039C15
GDZVAIM01D0KDO	anchor_type_2	2	2	2	p03 p05 rJ rP c03 c07	TaaCsp3DS023K23 TaaCsp3DS039C15
GDZVAIM02I8M79	no_clone_overlap	1	1	3	p07 rH c05 c09 c22		TaaCsp3DS056D13 TaaCsp3DS056K09 TaaCsp3DS059J12
GDZVAIM02JSYQL	anchor_type_2	3	3	2	p06 p07 p09 rC rF rH c05 c09	TaaCsp3DS048J12 TaaCsp3DS056D13
GDZVAIM02HI728	anchor_type_1	1	1	1	p09 rF c03	TaaCsp3DS077F21
GDZVAIM01BKLXG	anchor_type_2	2	2	2	p02 p06 rF rK c07 c22	TaaCsp3DS018O08 TaaCsp3DS044J18
GDZVAIM02FGQAL	no_positive_BAC	0	0	1	c08
GDZVAIM02F82E2	anchor_type_1	1	1	1	p02 rP c08	TaaCsp3DS018D11
GDZVAIM02IZYL1	no_positive_pool
GDZVAIM02I0ZVL	no_positive_BAC	0	2	2	rE rG c13 c14
GDZVAIM01ECBPF	anchor_type_3	3	3	4	p02 p08 p10 rC rG rH c05 c13 c15 c19	TaaCsp3DS011P16 TaaCsp3DS093H05
GDZVAIM02GOEZU	anchor_type_2	2	2	2	p04 p06 rA rL c10 c15	TaaCsp3DS029I09 TaaCsp3DS049A15
GDZVAIM01DIY6Q	anchor_type_2	2	2	2	p04 p06 rA rL c10 c15	TaaCsp3DS029I09 TaaCsp3DS049A15
GDZVAIM02I33VW	no_clone_overlap	1	2	2	p06 rJ rP c06 c17		TaaCsp3DS049O07 TaaCsp3DS049C10 TaaCsp3DS049O24 TaaCsp3DS049E02
GDZVAIM02G4VJD	no_clone_overlap	2	2	4	p01 p03 rB rI c06 c07 c20 c22		TaaCsp3DS010A05 TaaCsp3DS007M19 TaaCsp3DS011D02 TaaCsp3DS011E18 TaaCsp3DS005C04 TaaCsp3DS001O01 TaaCsp3DS006K20 TaaCsp3DS006N10 TaaCsp3DS025I02 TaaCsp3DS023O20 TaaCsp3DS026I09 TaaCsp3DS026L02 TaaCsp3DS021N08 TaaCsp3DS019N18 TaaCsp3DS023A22 TaaCsp3DS023C11
GDZVAIM01DF2ZC	no_positive_BAC	0	0	1	c12
GDZVAIM02IBRAW	anchor_type_2	1	2	2	p08 rJ rP c17 c18	TaaCsp3DS070K18 TaaCsp3DS068F16
GDZVAIM01ENP8A	anchor_type_2	1	2	2	p08 rJ rP c17 c18	TaaCsp3DS070K18 TaaCsp3DS068F16
GDZVAIM02HJC8Y	anchor_type_2	2	2	2	p03 p06 rI rK c06 c12	TaaCsp3DS021N08 TaaCsp3DS047B21
GDZVAIM01ELAWU	anchor_type_2	2	3	3	p03 p04 rJ rK rO c14 c17 c24	TaaCsp3DS020K22 TaaCsp3DS029P23
GDZVAIM01C1X3W	no_positive_pool
GDZVAIM01DPX7U	no_clone_overlap	1	2	2	p04 rK rO c14 c17		TaaCsp3DS029P23 TaaCsp3DS028F09 TaaCsp3DS030B04 TaaCsp3DS028F24
GDZVAIM01BUXTC	no_positive_BAC	0	0	1	c16
GDZVAIM02JBX4S	no_positive_pool
GDZVAIM02F2QV3	anchor_type_1	1	1	1	p04 rE c11	TaaCsp3DS027L23
GDZVAIM01B7I8I	anchor_type_1	1	1	1	p04 rE c11	TaaCsp3DS027L23
GDZVAIM02FZ1NW	no_positive_BAC	0	1	2	rG c11 c15
GDZVAIM01DW6V9	no_positive_pool
GDZVAIM01BK3NO	no_positive_BAC	0	1	1	rD c22
GDZVAIM01EOV2T	no_clone_overlap	1	2	2	p06 rD rK c06 c22		TaaCsp3DS049N19 TaaCsp3DS050P07 TaaCsp3DS046J08 TaaCsp3DS047M12
GDZVAIM01EBAUC	anchor_type_2	2	2	2	p06 p10 rG rN c04 c23	TaaCsp3DS049N15 TaaCsp3DS087L03
GDZVAIM01CZOOD	anchor_type_1	1	1	1	p01 rP c03	TaaCsp3DS007I23
GDZVAIM02F2TU3	anchor_type_1	1	1	1	p09 rN c03	TaaCsp3DS077H17
GDZVAIM01DIBS7	no_positive_BAC	0	2	1	rG rL c04
GDZVAIM02JRJ0H	no_positive_BAC	0	2	0	rE rM
GDZVAIM01CP1AI	anchor_type_2	2	2	1	p03 p07 rE rM c22	TaaCsp3DS023C04 TaaCsp3DS055H16
GDZVAIM02JCDBL	anchor_type_2	2	2	1	p03 p07 rE rM c22	TaaCsp3DS023C04 TaaCsp3DS055H16
GDZVAIM01CCFS7	anchor_type_2	2	2	1	p03 p07 rE rM c22	TaaCsp3DS023C04 TaaCsp3DS055H16
GDZVAIM01A24P6	no_positive_pool
GDZVAIM01C23UU	anchor_type_1	1	1	1	p02 rK c17	TaaCsp3DS013I22
GDZVAIM01EQFHU	no_clone_overlap	1	1	2	p06 rN c03 c19		TaaCsp3DS048E18 TaaCsp3DS049H02
GDZVAIM01EYLCS	anchor_type_2	2	2	2	p04 p08 rA rF c13 c23	TaaCsp3DS032E08 TaaCsp3DS063B16
GDZVAIM02H0BP6	anchor_type_2	2	2	2	p04 p08 rA rF c13 c23	TaaCsp3DS032E08 TaaCsp3DS063B16
GDZVAIM02H31EW	anchor_type_2	2	2	2	p04 p08 rA rF c13 c23	TaaCsp3DS032E08 TaaCsp3DS063B16
GDZVAIM01DGVSE	anchor_type_3	2	2	2	p04 p05 rH rP c01 c22	TaaCsp3DS030M19 TaaCsp3DS043H22
GDZVAIM02IZC6E	anchor_type_3	2	2	2	p04 p05 rH rP c01 c22	TaaCsp3DS030M19 TaaCsp3DS043H22
GDZVAIM01DPEAF	anchor_type_3	2	2	2	p04 p05 rH rP c01 c22	TaaCsp3DS030M19 TaaCsp3DS043H22
GDZVAIM01CHB8Y	anchor_type_3	2	2	2	p04 p05 rH rP c01 c22	TaaCsp3DS030M19 TaaCsp3DS043H22
GDZVAIM02JLMTT	no_positive_BAC	0	1	1	rG c12
GDZVAIM02G252V	anchor_type_1	1	1	1	p09 rH c06	TaaCsp3DS081G08
GDZVAIM01CIWOA	no_positive_BAC	0	1	1	rH c06
GDZVAIM02G7XPM	anchor_type_1	1	1	1	p09 rH c06	TaaCsp3DS081G08
GDZVAIM01BXG4L	anchor_type_3	2	2	1	p08 p09 rH rL c06	TaaCsp3DS069I09 TaaCsp3DS081G08
GDZVAIM01DAD8G	no_clone_overlap	1	2	1	p08 rH rL c06		TaaCsp3DS069H15 TaaCsp3DS069I09
GDZVAIM02FR61J	anchor_type_2	2	2	2	p01 p08 rD rO c06 c16	TaaCsp3DS006G01 TaaCsp3DS069H07
GDZVAIM02FGWMJ	anchor_type_1	1	1	1	p06 rB c07	TaaCsp3DS048G18
GDZVAIM01D3TUK	anchor_type_1	1	1	1	p06 rB c07	TaaCsp3DS048G18
GDZVAIM02I3T6W	anchor_type_2	2	2	2	p03 p04 rD rP c12 c20	TaaCsp3DS026I11 TaaCsp3DS034A20
GDZVAIM01CTDA2	no_clone_overlap	1	2	2	p07 rF rM c06 c18		TaaCsp3DS058G05 TaaCsp3DS059D04 TaaCsp3DS053N09 TaaCsp3DS055C16
GDZVAIM01DMRM4	anchor_type_2	2	2	2	p02 p07 rF rO c23 c24	TaaCsp3DS014B03 TaaCsp3DS059L08
GDZVAIM01CJZLP	anchor_type_2	2	2	2	p02 p07 rF rO c23 c24	TaaCsp3DS014B03 TaaCsp3DS059L08
GDZVAIM01CCWYM	anchor_type_3	2	2	2	p01 p06 rA rF c15 c19	TaaCsp3DS003E17 TaaCsp3DS049A12
GDZVAIM02G7GCE	no_positive_pool
GDZVAIM01CBIQY	no_positive_BAC	0	1	0	rI
GDZVAIM01BPNJ6	anchor_type_1	1	1	1	p06 rE c24	TaaCsp3DS047N19
GDZVAIM02JPG3Q	anchor_type_2	2	3	3	p05 p06 rA rF rL c01 c10 c19	TaaCsp3DS038H14 TaaCsp3DS049H01
GDZVAIM01DZOUV	anchor_type_2	2	2	2	p02 p10 rG rH c05 c18	TaaCsp3DS016D12 TaaCsp3DS090L15
GDZVAIM02FYLOV	no_positive_pool
GDZVAIM01D9AY4	no_positive_BAC	0	2	2	rJ rO c09 c22
GDZVAIM01DH49Z	no_positive_BAC	0	1	2	rJ c09 c22
GDZVAIM02JLIHN	anchor_type_2	2	2	2	p02 p07 rL rN c04 c08	TaaCsp3DS018C24 TaaCsp3DS058E24
GDZVAIM01DKEY2	no_clone_overlap	1	2	2	p02 rL rN c04 c08		TaaCsp3DS017N06 TaaCsp3DS018C24 TaaCsp3DS017N15 TaaCsp3DS018D03
GDZVAIM02J2VVY	no_clone_overlap	1	1	2	p02 rN c04 c08		TaaCsp3DS017N15 TaaCsp3DS018D03
GDZVAIM01DIVN3	anchor_type_2	2	2	2	p02 p07 rL rN c04 c08	TaaCsp3DS018C24 TaaCsp3DS058E24
GDZVAIM01CJUA8	anchor_type_2	2	3	2	p02 p05 rH rK rP c01 c14	TaaCsp3DS038I06 TaaCsp3DS037J23
GDZVAIM02F7RL3	no_clone_overlap	1	2	1	p05 rH rK c14		TaaCsp3DS042F11 TaaCsp3DS037J23
GDZVAIM01BGRBJ	no_clone_overlap	1	1	2	p05 rH c01 c14		TaaCsp3DS038I06 TaaCsp3DS042F11
GDZVAIM02JC594	anchor_type_1	1	1	1	p05 rA c18	TaaCsp3DS037M19
GDZVAIM01C7NL5	anchor_type_2	3	3	3	p04 p06 p07 rA rC rM c10 c12 c23	TaaCsp3DS029K09 TaaCsp3DS053A06 TaaCsp3DS045O01 TaaCsp3DS054G13
GDZVAIM02GCGAH	no_clone_overlap	1	1	2	p08 rJ c21 c24		TaaCsp3DS068L21 TaaCsp3DS071F08
GDZVAIM01B16IH	anchor_type_2	2	2	2	p01 p02 rF rG c07 c20	TaaCsp3DS001N24 TaaCsp3DS018L22
GDZVAIM01EPQJO	no_clone_overlap	2	1	2	p01 p02 rG c07 c20		TaaCsp3DS001N24 TaaCsp3DS006K19 TaaCsp3DS012K11 TaaCsp3DS015H24
GDZVAIM02HVUZG	anchor_type_2	1	2	2	p01 rL rM c04 c17	TaaCsp3DS008M08 TaaCsp3DS004P20
GDZVAIM01EK4F7	anchor_type_2	1	2	2	p01 rL rM c04 c17	TaaCsp3DS008M08 TaaCsp3DS004P20
GDZVAIM02II2S4	anchor_type_1	1	1	1	p03 rJ c13	TaaCsp3DS024H09
GDZVAIM01B30G9	no_clone_overlap	1	2	2	p08 rG rJ c01 c06		TaaCsp3DS060B11 TaaCsp3DS064B10 TaaCsp3DS065O14 TaaCsp3DS069H21
GDZVAIM01DRENT	anchor_type_2	3	3	3	p03 p06 p09 rD rL rN c11 c17 c18	TaaCsp3DS024G06 TaaCsp3DS050L08 TaaCsp3DS024G06 TaaCsp3DS079I24 TaaCsp3DS050L08 TaaCsp3DS079I24
GDZVAIM01BBGBE	anchor_type_2	3	4	5	p03 p06 p10 rD rI rL rN c05 c11 c14 c17 c18	TaaCsp3DS024G06 TaaCsp3DS050L08 TaaCsp3DS092L09 TaaCsp3DS093L09
GDZVAIM02I4W3R	anchor_type_2	2	3	4	p03 p08 rC rE rK c09 c10 c20 c24	TaaCsp3DS023E08 TaaCsp3DS064N06
GDZVAIM02FO46U	anchor_type_2	2	2	3	p01 p06 rK rM c07 c10 c13	TaaCsp3DS002K12 TaaCsp3DS044K09
GDZVAIM02IG5NA	anchor_type_1	1	1	1	p01 rK c13	TaaCsp3DS002K12
GDZVAIM01BB6RA	no_positive_pool
GDZVAIM02HR7EL	anchor_type_2	4	3	3	p02 p05 p09 p10 rE rF rK c05 c07 c14	TaaCsp3DS012H16 TaaCsp3DS042E21
GDZVAIM01B9D5W	no_positive_pool
GDZVAIM02H05WO	anchor_type_2	2	2	2	p01 p03 rE rF c14 c23	TaaCsp3DS009E15 TaaCsp3DS022H05
GDZVAIM01E1I9Z	no_positive_pool
GDZVAIM01BUVHU	anchor_type_1	1	1	1	p02 rO c06	TaaCsp3DS014I23
GDZVAIM01ATQ42	anchor_type_1	1	1	1	p05 rO c02	TaaCsp3DS036L23
GDZVAIM02INCCO	anchor_type_1	1	1	1	p05 rO c02	TaaCsp3DS036L23
GDZVAIM01A4Y05	anchor_type_1	1	1	1	p05 rO c02	TaaCsp3DS036L23
GDZVAIM01EUOK2	anchor_type_1	1	1	1	p05 rO c02	TaaCsp3DS036L23
GDZVAIM01DFNJB	anchor_type_3	2	2	2	p01 p07 rM rN c04 c23	TaaCsp3DS009P14 TaaCsp3DS053D01
GDZVAIM02IYQOT	anchor_type_2	3	3	3	p04 p05 p08 rA rD rG c08 c16 c21	TaaCsp3DS041G04 TaaCsp3DS062P06
GDZVAIM01EKSV2	anchor_type_2	2	2	2	p05 p08 rD rG c08 c21	TaaCsp3DS041G04 TaaCsp3DS062P06
GDZVAIM01EGQB2	anchor_type_2	2	2	2	p02 p05 rJ rN c15 c19	TaaCsp3DS017C04 TaaCsp3DS040G02
GDZVAIM02GQ5XM	anchor_type_2	2	2	2	p02 p05 rJ rN c15 c19	TaaCsp3DS017C04 TaaCsp3DS040G02
GDZVAIM01CBQ89	anchor_type_1	1	1	1	p05 rP c15	TaaCsp3DS039P17
GDZVAIM02HCMNX	no_positive_BAC	0	1	1	rI c16
GDZVAIM01B1SD5	no_positive_BAC	0	1	1	rI c16
GDZVAIM02G3HWV	no_positive_pool
GDZVAIM01BWLWI	anchor_type_2	2	2	2	p02 p10 rG rK c04 c21	TaaCsp3DS013N12 TaaCsp3DS088M16
GDZVAIM02IWX5E	no_positive_pool
GDZVAIM01DNUTL	no_positive_BAC	1	2	0	p08 rB rL
GDZVAIM01B34IV	anchor_type_1	1	1	1	p08 rL c19	TaaCsp3DS068H16
GDZVAIM01D3MCC	anchor_type_1	1	1	1	p08 rL c19	TaaCsp3DS068H16
GDZVAIM01ER30C	no_positive_pool
GDZVAIM02G912V	anchor_type_1	1	1	1	p08 rL c19	TaaCsp3DS068H16
GDZVAIM01EYS5D	no_clone_overlap	1	1	2	p10 rE c05 c11		TaaCsp3DS084C23 TaaCsp3DS085K12
GDZVAIM01EAXXJ	anchor_type_2	2	1	2	p05 p08 rF c10 c14	TaaCsp3DS041K14 TaaCsp3DS070C05
GDZVAIM02I1FDR	no_clone_overlap	1	1	2	p08 rF c10 c14		TaaCsp3DS069M17 TaaCsp3DS070C05
GDZVAIM02IAM6R	anchor_type_2	2	2	2	p01 p10 rB rP c06 c23	TaaCsp3DS009E07 TaaCsp3DS095C10
GDZVAIM02F2JI9	no_positive_pool
GDZVAIM02JUG7G	anchor_type_1	1	1	1	p01 rG c11	TaaCsp3DS002F11
GDZVAIM01BPRJ2	anchor_type_2	2	2	2	p05 p06 rF rI c05 c08	TaaCsp3DS037B12 TaaCsp3DS048F20
GDZVAIM02GIQV8	no_positive_pool
GDZVAIM01DTTEX	anchor_type_2	2	2	2	p06 p10 rA rB c12 c21	TaaCsp3DS045L02 TaaCsp3DS095K17
GDZVAIM02HHISI	anchor_type_2	2	2	2	p06 p10 rA rB c12 c21	TaaCsp3DS045L02 TaaCsp3DS095K17
GDZVAIM02G0QRA	anchor_type_1	1	1	1	p08 rM c08	TaaCsp3DS064K03
GDZVAIM01CH7ZM	no_positive_pool
GDZVAIM02GARE2	no_positive_BAC	0	0	1	c08
GDZVAIM01EBZE1	anchor_type_2	2	2	2	p02 p05 rN rO c10 c17	TaaCsp3DS013J22 TaaCsp3DS041M08
GDZVAIM01EJ2EY	no_positive_pool
GDZVAIM02HV0XC	anchor_type_2	2	2	2	p03 p08 rC rG c03 c09	TaaCsp3DS019G11 TaaCsp3DS060N08
GDZVAIM01B9GXX	no_positive_BAC	1	0	0	p08
GDZVAIM02IXMD0	anchor_type_2	2	2	2	p01 p08 rC rG c09 c11	TaaCsp3DS002D14 TaaCsp3DS060N08
GDZVAIM02JRXLL	anchor_type_1	1	1	1	p06 rB c10	TaaCsp3DS050B08
GDZVAIM02IW0AA	no_positive_pool
GDZVAIM01CO20Z	no_positive_pool
GDZVAIM02GI6TM	anchor_type_2	2	2	1	p02 p05 rF rH c16	TaaCsp3DS018I20 TaaCsp3DS042J13
GDZVAIM02GXHAN	no_clone_overlap	2	2	1	p01 p02 rG rN c07		TaaCsp3DS001N24 TaaCsp3DS007P05 TaaCsp3DS012K11 TaaCsp3DS016H09
GDZVAIM01CL1CT	no_positive_BAC	1	0	1	p01 c23
GDZVAIM01BXWZ1	anchor_type_2	2	2	2	p08 p10 rD rF c01 c11	TaaCsp3DS067L24 TaaCsp3DS091G05
GDZVAIM01DX8FW	no_clone_overlap	2	2	2	p05 p07 rB rP c06 c11		TaaCsp3DS041C15 TaaCsp3DS039H18 TaaCsp3DS041F14 TaaCsp3DS039K10 TaaCsp3DS058F24 TaaCsp3DS056L23 TaaCsp3DS058H12 TaaCsp3DS056N12
GDZVAIM01DUYAZ	anchor_type_2	2	3	2	p02 p04 rA rC rJ c13 c22	TaaCsp3DS015J05 TaaCsp3DS027O24
GDZVAIM02HHKEG	no_positive_BAC	0	2	2	rC rL c14 c15
GDZVAIM02H3HPA	no_positive_pool
GDZVAIM02I8HTZ	no_clone_overlap	1	2	2	p07 rC rP c08 c12		TaaCsp3DS053O20 TaaCsp3DS054G15 TaaCsp3DS058J09 TaaCsp3DS058O06
GDZVAIM01CZC82	anchor_type_1	1	1	1	p03 rO c03	TaaCsp3DS019I10
GDZVAIM02ISA2C	anchor_type_2	2	2	2	p04 p07 rC rD c08 c13	TaaCsp3DS033K14 TaaCsp3DS052D22
GDZVAIM01CEHIY	no_clone_overlap	2	2	2	p04 p07 rC rO c02 c13		TaaCsp3DS028O24 TaaCsp3DS027P01 TaaCsp3DS029B06 TaaCsp3DS028A15 TaaCsp3DS053D21 TaaCsp3DS052D22 TaaCsp3DS053H12 TaaCsp3DS052F05
GDZVAIM01B1AKD	anchor_type_2	2	2	2	p01 p04 rL rO c02 c15	TaaCsp3DS008I19 TaaCsp3DS029B06
GDZVAIM01D3QGO	no_positive_BAC	0	1	1	rN c18
GDZVAIM01CQFPZ	no_positive_BAC	0	1	1	rN c18
GDZVAIM02JR8ON	anchor_type_1	1	1	1	p09 rN c18	TaaCsp3DS082I20
GDZVAIM02H3GV7	anchor_type_2	2	2	2	p01 p04 rH rO c13 c16	TaaCsp3DS002L11 TaaCsp3DS034E06
GDZVAIM01BT1NU	anchor_type_2	2	2	2	p01 p04 rH rO c13 c16	TaaCsp3DS002L11 TaaCsp3DS034E06
GDZVAIM02FPNO1	no_positive_pool
GDZVAIM01BQRAZ	anchor_type_2	2	2	2	p01 p05 rL rO c02 c19	TaaCsp3DS003J01 TaaCsp3DS040P06
GDZVAIM01EFJVN	anchor_type_2	2	2	2	p01 p05 rL rO c02 c19	TaaCsp3DS003J01 TaaCsp3DS040P06
GDZVAIM01BST2Q	anchor_type_2	2	2	2	p01 p05 rL rO c02 c19	TaaCsp3DS003J01 TaaCsp3DS040P06
GDZVAIM01EXKWD	anchor_type_2	2	2	2	p02 p03 rE rP c09 c18	TaaCsp3DS016K07 TaaCsp3DS022N05
GDZVAIM01A7YEF	anchor_type_2	1	2	2	p05 rE rI c10 c13	TaaCsp3DS037D07 TaaCsp3DS036A18
GDZVAIM01CMBRM	anchor_type_2	1	2	2	p05 rE rI c10 c13	TaaCsp3DS037D07 TaaCsp3DS036A18
GDZVAIM01CGY3U	no_clone_overlap	2	1	2	p05 p08 rD c02 c13		TaaCsp3DS040N12 TaaCsp3DS039K24 TaaCsp3DS069A15 TaaCsp3DS067O13
GDZVAIM02FP3I6	anchor_type_1	1	1	1	p05 rO c22	TaaCsp3DS038C20
GDZVAIM01AURLZ	no_positive_pool
GDZVAIM01AM58L	no_positive_pool
GDZVAIM02HSDC3	anchor_type_2	2	3	3	p03 p06 rD rH rK c04 c06 c16	TaaCsp3DS025F22 TaaCsp3DS049O04 TaaCsp3DS049N19 TaaCsp3DS047F16
GDZVAIM01DXU53	anchor_type_1	1	1	1	p06 rM c22	TaaCsp3DS047M16
GDZVAIM02IT3BF	anchor_type_2	2	1	2	p06 p10 rG c10 c12	TaaCsp3DS046P05 TaaCsp3DS089P08
GDZVAIM01DBEE7	anchor_type_2	1	2	2	p08 rI rJ c19 c22	TaaCsp3DS065K23 TaaCsp3DS068H10
GDZVAIM01APU44	anchor_type_2	2	2	2	p05 p07 rE rG c02 c21	TaaCsp3DS036L02 TaaCsp3DS052N16
GDZVAIM02GVZIR	anchor_type_2	1	2	2	p10 rN rO c15 c22	TaaCsp3DS093I13 TaaCsp3DS091B14
GDZVAIM02F7NAU	anchor_type_2	1	2	2	p10 rN rO c15 c22	TaaCsp3DS093I13 TaaCsp3DS091B14
GDZVAIM01CGN13	no_clone_overlap	1	2	2	p01 rD rL c16 c17		TaaCsp3DS010M15 TaaCsp3DS008L10 TaaCsp3DS010O15 TaaCsp3DS008M08
GDZVAIM02JSYU7	no_positive_BAC	0	0	1	c13
GDZVAIM02I62Y3	no_positive_BAC	0	1	1	rO c03
GDZVAIM02JX2X3	no_positive_pool
GDZVAIM02GIE4W	no_clone_overlap	1	3	3	p08 rG rK rN c06 c14 c19		TaaCsp3DS064B10 TaaCsp3DS065C13 TaaCsp3DS062I07 TaaCsp3DS064C11 TaaCsp3DS065C17 TaaCsp3DS062K04 TaaCsp3DS069I11 TaaCsp3DS070D02 TaaCsp3DS068I03
GDZVAIM01CNU0S	no_positive_BAC	0	2	2	rG rN c06 c14
GDZVAIM02HY8RZ	anchor_type_1	1	1	1	p04 rH c23	TaaCsp3DS033A09
GDZVAIM01BYIJY	anchor_type_2	2	2	2	p01 p09 rB rL c13 c21	TaaCsp3DS008G20 TaaCsp3DS080B22
GDZVAIM02IGV7S	anchor_type_2	2	2	2	p04 p06 rE rH c22 c23	TaaCsp3DS033A09 TaaCsp3DS047L09
GDZVAIM01BP2OY	anchor_type_1	1	1	1	p06 rE c22	TaaCsp3DS047L09
GDZVAIM01ATLIE	no_positive_BAC	0	1	1	rK c24
GDZVAIM02HU0FN	anchor_type_1	1	1	1	p08 rN c17	TaaCsp3DS068E13
GDZVAIM02FH4C0	anchor_type_1	1	1	1	p08 rN c17	TaaCsp3DS068E13
GDZVAIM01A8S4D	no_clone_overlap	1	1	2	p08 rN c19 c20		TaaCsp3DS068I03 TaaCsp3DS070P09
GDZVAIM02HP0Y1	no_positive_pool
GDZVAIM01B53H1	anchor_type_2	3	3	3	p03 p06 p08 rL rN rO c01 c04 c15	TaaCsp3DS021M21 TaaCsp3DS068C23
GDZVAIM01CC7N8	no_clone_overlap	1	2	3	p10 rG rP c02 c17 c20		TaaCsp3DS088D04 TaaCsp3DS086L24 TaaCsp3DS090N21 TaaCsp3DS094M17 TaaCsp3DS093L18
GDZVAIM02HBOZV	anchor_type_1	1	1	1	p08 rC c07	TaaCsp3DS060K09
GDZVAIM01CGL5F	anchor_type_2	2	2	2	p03 p08 rC rH c07 c14	TaaCsp3DS022H01 TaaCsp3DS067D17
GDZVAIM02H0YGY	anchor_type_2	2	2	2	p05 p06 rK rP c10 c11	TaaCsp3DS041M10 TaaCsp3DS045A19
GDZVAIM01CH9MV	anchor_type_2	2	2	2	p05 p06 rG rP c06 c10	TaaCsp3DS041M10 TaaCsp3DS046I01
GDZVAIM02HM55Y	anchor_type_1	1	1	1	p03 rO c16	TaaCsp3DS022M17
GDZVAIM02II80N	anchor_type_2	2	2	2	p01 p04 rH rM c19 c22	TaaCsp3DS003I15 TaaCsp3DS034M15
GDZVAIM02GEYX0	anchor_type_2	2	2	2	p01 p04 rH rM c19 c22	TaaCsp3DS003I15 TaaCsp3DS034M15
GDZVAIM01CHY4M	no_positive_pool
GDZVAIM01DHW8F	no_clone_overlap	2	3	3	p02 p03 rA rB rJ c03 c12 c20		TaaCsp3DS011K08 TaaCsp3DS014P19 TaaCsp3DS015H12 TaaCsp3DS015P14 TaaCsp3DS018F08 TaaCsp3DS018K18 TaaCsp3DS016B14 TaaCsp3DS018G09 TaaCsp3DS018M18 TaaCsp3DS019G09 TaaCsp3DS022E17 TaaCsp3DS022P14 TaaCsp3DS023I05 TaaCsp3DS025P05 TaaCsp3DS026I09 TaaCsp3DS023J07 TaaCsp3DS026A22 TaaCsp3DS026J04
GDZVAIM01C1Z2T	no_clone_overlap	2	3	3	p02 p03 rA rF rJ c03 c09 c12		TaaCsp3DS011K08 TaaCsp3DS012N17 TaaCsp3DS014P19 TaaCsp3DS016A20 TaaCsp3DS016J15 TaaCsp3DS018F21 TaaCsp3DS016B14 TaaCsp3DS016J17 TaaCsp3DS018G09 TaaCsp3DS019G09 TaaCsp3DS019P08 TaaCsp3DS022E17 TaaCsp3DS023I21 TaaCsp3DS024B16 TaaCsp3DS025P24 TaaCsp3DS023J07 TaaCsp3DS024C18 TaaCsp3DS026A22
GDZVAIM01AQWHW	no_clone_overlap	2	3	3	p02 p03 rA rF rJ c03 c09 c12		TaaCsp3DS011K08 TaaCsp3DS012N17 TaaCsp3DS014P19 TaaCsp3DS016A20 TaaCsp3DS016J15 TaaCsp3DS018F21 TaaCsp3DS016B14 TaaCsp3DS016J17 TaaCsp3DS018G09 TaaCsp3DS019G09 TaaCsp3DS019P08 TaaCsp3DS022E17 TaaCsp3DS023I21 TaaCsp3DS024B16 TaaCsp3DS025P24 TaaCsp3DS023J07 TaaCsp3DS024C18 TaaCsp3DS026A22
GDZVAIM02HZOOW	no_positive_BAC	0	1	0	rD
GDZVAIM01DTI2X	no_positive_BAC	0	1	0	rD
GDZVAIM02JB5JU	no_positive_pool
GDZVAIM02G1268	no_clone_overlap	1	2	2	p03 rM rN c11 c16		TaaCsp3DS020E10 TaaCsp3DS022M04 TaaCsp3DS024G08 TaaCsp3DS026F12
GDZVAIM01AZVAA	anchor_type_2	2	2	2	p03 p05 rJ rN c03 c11	TaaCsp3DS024G08 TaaCsp3DS038M11
GDZVAIM01D6NNZ	no_clone_overlap	2	2	2	p03 p04 rF rG c03 c19		TaaCsp3DS023I21 TaaCsp3DS024M09 TaaCsp3DS019H04 TaaCsp3DS020L10 TaaCsp3DS031C08 TaaCsp3DS032M12 TaaCsp3DS027D19 TaaCsp3DS028G16
GDZVAIM01C9RP2	no_positive_pool
GDZVAIM02F1KOT	no_clone_overlap	1	2	2	p06 rC rP c08 c23		TaaCsp3DS046K18 TaaCsp3DS045N10 TaaCsp3DS050B05 TaaCsp3DS049K14
GDZVAIM01C1XUQ	anchor_type_1	1	1	1	p06 rP c23	TaaCsp3DS049K14
GDZVAIM02ISP9M	anchor_type_1	1	1	1	p06 rP c23	TaaCsp3DS049K14
GDZVAIM01EHGED	anchor_type_1	1	1	1	p06 rO c18	TaaCsp3DS047H12
GDZVAIM01CZO2L	anchor_type_1	1	1	1	p06 rO c18	TaaCsp3DS047H12
GDZVAIM01BOT0O	anchor_type_2	1	2	2	p08 rB rO c15 c24	TaaCsp3DS068A17 TaaCsp3DS065N10
GDZVAIM01CFSL7	no_positive_BAC	0	1	2	rO c15 c24
GDZVAIM01CGZ7E	anchor_type_2	2	2	2	p04 p07 rA rO c02 c19	TaaCsp3DS028I16 TaaCsp3DS053D13
GDZVAIM01BTNPU	anchor_type_1	1	1	1	p02 rO c13	TaaCsp3DS013G17
GDZVAIM02JXB5Q	anchor_type_1	1	1	1	p01 rM c03	TaaCsp3DS001H20
GDZVAIM01EU93M	no_positive_BAC	0	1	1	rL c14
GDZVAIM01C5AT8	anchor_type_1	1	1	1	p04 rL c14	TaaCsp3DS034B22
GDZVAIM01DJ16H	no_positive_pool
GDZVAIM01C5KHA	anchor_type_2	2	2	2	p03 p08 rA rI c05 c21	TaaCsp3DS019J15 TaaCsp3DS062N04
GDZVAIM02F9J0Z	anchor_type_1	1	1	1	p01 rJ c19	TaaCsp3DS008P04
GDZVAIM01D0TSM	anchor_type_1	1	1	1	p09 rP c11	TaaCsp3DS078J22
GDZVAIM01BNDW0	anchor_type_2	2	2	2	p02 p03 rE rG c10 c20	TaaCsp3DS015H23 TaaCsp3DS022D12
GDZVAIM01E12AR	anchor_type_2	2	2	2	p03 p04 rD rP c12 c20	TaaCsp3DS026I11 TaaCsp3DS034A20
GDZVAIM02HF8CK	anchor_type_2	1	2	2	p01 rN rP c12 c21	TaaCsp3DS010H21 TaaCsp3DS009D15
GDZVAIM02F6RK4	anchor_type_2	2	2	2	p05 p08 rF rM c01 c20	TaaCsp3DS042P13 TaaCsp3DS060D01
GDZVAIM02HPSKW	no_positive_pool
GDZVAIM01E1PC9	no_positive_pool
GDZVAIM01AFLC7	anchor_type_2	2	2	1	p02 p04 rB rN c17	TaaCsp3DS017C12 TaaCsp3DS032L21
GDZVAIM01EDIJF	anchor_type_2	3	4	2	p02 p04 p08 rG rL rN rO c14 c24	TaaCsp3DS030L12 TaaCsp3DS065D01
GDZVAIM01CJM1M	anchor_type_1	1	1	1	p01 rB c19	TaaCsp3DS008N16
GDZVAIM02G3V7A	anchor_type_1	1	1	1	p01 rB c19	TaaCsp3DS008N16
GDZVAIM01B4OE1	anchor_type_2	1	2	2	p03 rD rK c04 c12	TaaCsp3DS025P17 TaaCsp3DS021L20
GDZVAIM01C5XVU	no_clone_overlap	1	1	2	p01 rG c20 c23		TaaCsp3DS006K19 TaaCsp3DS004D09
GDZVAIM01EUZLA	no_positive_BAC	1	0	1	p06 c15
GDZVAIM01BOOS2	anchor_type_1	1	1	1	p09 rM c22	TaaCsp3DS076H18
GDZVAIM02FZQ75	no_positive_BAC	0	1	1	rM c22
GDZVAIM02FHLX9	no_positive_pool
GDZVAIM02F09SJ	anchor_type_3	2	2	2	p08 p10 rI rN c11 c23	TaaCsp3DS069A08 TaaCsp3DS085L19
GDZVAIM02I5ZKN	anchor_type_2	1	2	2	p10 rI rO c11 c23	TaaCsp3DS085L19 TaaCsp3DS087P01
GDZVAIM02IZVAT	anchor_type_3	2	2	2	p08 p10 rI rN c11 c23	TaaCsp3DS069A08 TaaCsp3DS085L19
GDZVAIM02F1TTK	anchor_type_2	2	2	2	p01 p09 rB rL c13 c21	TaaCsp3DS008G20 TaaCsp3DS080B22
GDZVAIM01DO7B9	no_clone_overlap	1	1	2	p10 rK c02 c03		TaaCsp3DS088F05 TaaCsp3DS083M24
GDZVAIM02GXZNF	anchor_type_2	2	3	4	p08 p10 rG rJ rK c02 c03 c11 c23	TaaCsp3DS069C02 TaaCsp3DS067N01
GDZVAIM01B0VVF	no_clone_overlap	1	2	2	p02 rB rM c03 c04		TaaCsp3DS015P14 TaaCsp3DS017L06 TaaCsp3DS011P06 TaaCsp3DS014F01
GDZVAIM01BXZUB	anchor_type_2	2	2	2	p03 p07 rM rO c13 c23	TaaCsp3DS021C22 TaaCsp3DS052F04
GDZVAIM02G09L3	anchor_type_2	2	2	2	p08 p10 rD rO c07 c08	TaaCsp3DS069J24 TaaCsp3DS084O14
GDZVAIM01DJJUE	anchor_type_2	3	2	3	p03 p06 p09 rB rC c01 c06 c13	TaaCsp3DS021N02 TaaCsp3DS072M17
GDZVAIM01E2OXL	anchor_type_1	1	1	1	p04 rG c17	TaaCsp3DS028F03
GDZVAIM01CJBCZ	no_positive_pool
GDZVAIM01D3Z7Y	anchor_type_2	2	2	2	p01 p05 rI rK c05 c16	TaaCsp3DS001L12 TaaCsp3DS037M02
GDZVAIM02JPRZE	no_positive_BAC	0	1	1	rP c22
GDZVAIM02H6XMI	anchor_type_1	1	1	1	p08 rN c10	TaaCsp3DS069N19
GDZVAIM02GM39V	no_clone_overlap	1	2	2	p02 rJ rM c20 c24		TaaCsp3DS018M18 TaaCsp3DS019C09 TaaCsp3DS015I14 TaaCsp3DS015M18
GDZVAIM02IK18R	no_clone_overlap	1	2	3	p02 rJ rM c03 c20 c24		TaaCsp3DS016B14 TaaCsp3DS018M18 TaaCsp3DS019C09 TaaCsp3DS011P06 TaaCsp3DS015I14 TaaCsp3DS015M18
GDZVAIM01AVXG2	no_positive_BAC	0	2	0	rJ rO
GDZVAIM02HURGK	no_clone_overlap	1	2	3	p02 rJ rM c03 c20 c24		TaaCsp3DS016B14 TaaCsp3DS018M18 TaaCsp3DS019C09 TaaCsp3DS011P06 TaaCsp3DS015I14 TaaCsp3DS015M18
GDZVAIM01AZ8JP	anchor_type_1	1	1	1	p07 rM c05	TaaCsp3DS051M09
GDZVAIM02G2DKD	no_clone_overlap	1	2	1	p05 rA rB c06		TaaCsp3DS036O07 TaaCsp3DS041C15
GDZVAIM01BXWUP	anchor_type_2	2	2	1	p05 p09 rA rB c06	TaaCsp3DS036O07 TaaCsp3DS081E01
GDZVAIM01B17TO	anchor_type_1	1	1	1	p05 rA c06	TaaCsp3DS036O07
GDZVAIM02IUZNH	no_positive_pool
GDZVAIM01BQAK6	anchor_type_2	1	2	2	p07 rL rP c03 c18	TaaCsp3DS059D19 TaaCsp3DS056C01
GDZVAIM01BXE3W	no_positive_pool
GDZVAIM01CMEDM	no_positive_pool
GDZVAIM02HO9ZG	no_positive_pool
GDZVAIM01B422N	anchor_type_2	1	2	2	p04 rC rL c08 c23	TaaCsp3DS028M10 TaaCsp3DS033M15
GDZVAIM02G8R14	anchor_type_2	1	2	2	p04 rC rL c08 c23	TaaCsp3DS028M10 TaaCsp3DS033M15
GDZVAIM02GERI8	anchor_type_2	3	3	3	p04 p05 p06 rK rO rP c04 c05 c07	TaaCsp3DS031G18 TaaCsp3DS036N08 TaaCsp3DS031G18 TaaCsp3DS044L11 TaaCsp3DS036N08 TaaCsp3DS044L11
GDZVAIM01DIAES	no_positive_pool
GDZVAIM02GESJ6	anchor_type_1	1	1	1	p08 rI c12	TaaCsp3DS064P14
GDZVAIM01B5JOI	anchor_type_2	2	2	2	p01 p09 rB rL c13 c21	TaaCsp3DS008G20 TaaCsp3DS080B22
GDZVAIM01CYN53	no_positive_pool
GDZVAIM01EVK1D	no_positive_pool
GDZVAIM02F44PO	anchor_type_2	2	2	2	p01 p02 rI rP c05 c06	TaaCsp3DS010B08 TaaCsp3DS012B16
GDZVAIM01CKLPA	anchor_type_2	2	2	2	p01 p02 rI rP c05 c06	TaaCsp3DS010B08 TaaCsp3DS012B16
GDZVAIM01EF8NC	anchor_type_1	1	1	1	p06 rA c13	TaaCsp3DS045B12
GDZVAIM01EXMXD	anchor_type_2	2	2	2	p05 p06 rA rN c08 c13	TaaCsp3DS041J02 TaaCsp3DS045B12
GDZVAIM02GE6HA	anchor_type_2	2	2	2	p02 p08 rG rN c08 c24	TaaCsp3DS014K03 TaaCsp3DS071F23
GDZVAIM01C286F	no_positive_pool
GDZVAIM01A8NZK	no_positive_BAC	0	1	1	rE c06
GDZVAIM02HN9Q5	no_positive_BAC	0	1	1	rJ c03
GDZVAIM01AR9HX	no_positive_pool
GDZVAIM01DDUIB	no_clone_overlap	1	2	2	p06 rJ rN c03 c12		TaaCsp3DS048E01 TaaCsp3DS050D17 TaaCsp3DS048E18 TaaCsp3DS050E23
GDZVAIM01DTQDH	anchor_type_1	1	1	1	p08 rD c03	TaaCsp3DS066B22
GDZVAIM01C36TN	no_positive_pool
GDZVAIM01ESWAO	no_positive_pool
GDZVAIM02JF27U	anchor_type_2	2	2	2	p05 p07 rB rP c23 c24	TaaCsp3DS043K17 TaaCsp3DS057L22
GDZVAIM02GG3Z1	anchor_type_2	2	2	2	p02 p07 rE rK c06 c14	TaaCsp3DS014G24 TaaCsp3DS054M11
GDZVAIM01CPZ29	no_clone_overlap	1	2	1	p02 rC rG c18		TaaCsp3DS015F19 TaaCsp3DS015G02
GDZVAIM01DEGRL	anchor_type_2	2	2	2	p02 p07 rF rP c02 c24	TaaCsp3DS017J24 TaaCsp3DS059N09
GDZVAIM02HJCC1	anchor_type_2	2	3	3	p03 p05 rD rK rL c01 c07 c18	TaaCsp3DS035L12 TaaCsp3DS038J06
GDZVAIM02GFM2T	anchor_type_1	1	1	1	p02 rJ c02	TaaCsp3DS017K15
GDZVAIM01C4LGJ	anchor_type_1	1	1	1	p05 rO c02	TaaCsp3DS036L23
GDZVAIM01BUXW2	anchor_type_1	1	1	1	p01 rH c23	TaaCsp3DS009E18
GDZVAIM02ISIJI	anchor_type_2	1	2	2	p04 rA rM c16 c20	TaaCsp3DS030F12 TaaCsp3DS030D11
GDZVAIM01EZR74	anchor_type_2	2	3	3	p02 p03 rC rD rO c11 c13 c14	TaaCsp3DS016K17 TaaCsp3DS015D09 TaaCsp3DS016K17 TaaCsp3DS020F04 TaaCsp3DS015D09 TaaCsp3DS020F04

## Sheet: GenomeZipper_cov50
Status column refer to how the marker was assigned to clone(s)
anchor_type_1 - single positive pool in each dimmension (plate, row, column)
anchor_type_2 - multiple positive pools, two or more clones among candidate share same contig of the physical map
anchor_type_3 - multiple positive pools, two or more clones have a hit in End2End analysis in FPC, if used
no_clone_overlap - CANDIDATE instead of POSITIVE clones are listed
marker	status	positive_plate_pools	positive_row_pools	positive_column_pools	positive_pool_list	positive_clones
GDZVAIM01B5SR9	no_clone_overlap	2	2	2	p01 p02 rB rG c11 c17		TaaCsp3DS008C12 TaaCsp3DS008K22 TaaCsp3DS002F11 TaaCsp3DS003A21 TaaCsp3DS016K09 TaaCsp3DS017C12 TaaCsp3DS013C22 TaaCsp3DS013I19
GDZVAIM01DA5OD	anchor_type_2	3	2	3	p01 p02 p06 rB rG c08 c11 c17	TaaCsp3DS008C12 TaaCsp3DS046L11
GDZVAIM01EBN86	no_clone_overlap	2	2	2	p02 p06 rG rH c08 c16		TaaCsp3DS014K03 TaaCsp3DS015E17 TaaCsp3DS018C15 TaaCsp3DS018I21 TaaCsp3DS046L11 TaaCsp3DS047F06 TaaCsp3DS049P24 TaaCsp3DS050I11
GDZVAIM01D458D	anchor_type_2	2	3	2	p06 p07 rB rG rN c07 c22	TaaCsp3DS051B18 TaaCsp3DS051N14
GDZVAIM01CXKDF	no_clone_overlap	1	2	2	p07 rG rN c07 c22		TaaCsp3DS051N14 TaaCsp3DS055G23 TaaCsp3DS056H04 TaaCsp3DS059K10
GDZVAIM02G5DYM	anchor_type_2	2	2	2	p06 p07 rG rN c07 c22	TaaCsp3DS051B18 TaaCsp3DS051N14
GDZVAIM01BFO65	anchor_type_2	2	2	2	p06 p07 rG rN c07 c22	TaaCsp3DS051B18 TaaCsp3DS051N14
GDZVAIM02HDYFN	anchor_type_2	2	2	2	p06 p07 rG rN c07 c22	TaaCsp3DS051B18 TaaCsp3DS051N14
GDZVAIM01ARPVN	no_clone_overlap	1	2	2	p01 rN rP c11 c17		TaaCsp3DS008E10 TaaCsp3DS008N06 TaaCsp3DS008E21 TaaCsp3DS008N09
GDZVAIM02GWCRH	no_clone_overlap	1	1	2	p01 rP c11 c17		TaaCsp3DS008E21 TaaCsp3DS008N09
GDZVAIM01BDRC6	anchor_type_2	2	2	2	p03 p04 rC rO c05 c20	TaaCsp3DS019J06 TaaCsp3DS030I11
GDZVAIM01C5N23	anchor_type_2	2	2	2	p05 p08 rE rG c15 c23	TaaCsp3DS036I23 TaaCsp3DS061I17
GDZVAIM02H4J6J	anchor_type_2	2	2	2	p05 p08 rE rG c15 c23	TaaCsp3DS036I23 TaaCsp3DS061I17
GDZVAIM01COZFF	anchor_type_2	2	2	2	p04 p06 rK rL c12 c17	TaaCsp3DS034A09 TaaCsp3DS045H13
GDZVAIM02II858	anchor_type_1	1	1	1	p08 rC c13	TaaCsp3DS061F07
GDZVAIM02JVN19	anchor_type_2	2	2	2	p05 p08 rE rJ c01 c13	TaaCsp3DS035C17 TaaCsp3DS067P03
GDZVAIM01CGUKH	anchor_type_2	2	2	2	p05 p08 rE rJ c01 c13	TaaCsp3DS035C17 TaaCsp3DS067P03
GDZVAIM01AE2MA	anchor_type_2	2	2	2	p05 p08 rE rJ c01 c13	TaaCsp3DS035C17 TaaCsp3DS067P03
GDZVAIM02GU0U7	anchor_type_2	2	4	4	p01 p04 rC rE rH rM c05 c08 c14 c23	TaaCsp3DS001K10 TaaCsp3DS034B17
GDZVAIM01EIRGP	anchor_type_2	2	1	2	p05 p07 rJ c05 c20	TaaCsp3DS043B07 TaaCsp3DS056D21
GDZVAIM02J5L32	no_positive_pool
GDZVAIM01A9B8K	anchor_type_2	3	3	3	p02 p06 p10 rD rK rO c05 c14 c15	TaaCsp3DS048P17 TaaCsp3DS090G16
GDZVAIM01DKQRV	anchor_type_2	2	2	2	p04 p05 rM rN c04 c05	TaaCsp3DS029D10 TaaCsp3DS039A04
GDZVAIM02GHXI8	anchor_type_2	2	2	2	p04 p05 rM rN c04 c05	TaaCsp3DS029D10 TaaCsp3DS039A04
GDZVAIM01D76LE	anchor_type_2	2	1	2	p04 p05 rM c03 c04	TaaCsp3DS029D10 TaaCsp3DS035G14
GDZVAIM02HPGL9	anchor_type_2	2	1	2	p04 p05 rM c03 c04	TaaCsp3DS029D10 TaaCsp3DS035G14
GDZVAIM01AI1AC	anchor_type_2	2	1	2	p04 p05 rM c03 c04	TaaCsp3DS029D10 TaaCsp3DS035G14
GDZVAIM01BK6KH	no_clone_overlap	1	2	1	p03 rA rB c09		TaaCsp3DS019P08 TaaCsp3DS024B05
GDZVAIM02GFSV3	anchor_type_1	1	1	1	p08 rA c09	TaaCsp3DS060M05
GDZVAIM02GEZN9	anchor_type_2	1	2	2	p08 rA rL c02 c16	TaaCsp3DS065D04 TaaCsp3DS069C09
GDZVAIM02JSFKA	no_positive_BAC	0	2	2	rG rJ c11 c23
GDZVAIM01D69CE	anchor_type_2	3	2	3	p03 p08 p10 rG rJ c11 c13 c23	TaaCsp3DS025C03 TaaCsp3DS061F10 TaaCsp3DS068O18 TaaCsp3DS085P09
GDZVAIM02FZ144	no_clone_overlap	2	2	3	p03 p10 rG rJ c11 c13 c23		TaaCsp3DS020D08 TaaCsp3DS020G05 TaaCsp3DS021A05 TaaCsp3DS024G01 TaaCsp3DS024H09 TaaCsp3DS025C03 TaaCsp3DS085L08 TaaCsp3DS085P09 TaaCsp3DS087L03 TaaCsp3DS092K18 TaaCsp3DS093C05 TaaCsp3DS094F19
GDZVAIM02HP6KF	no_clone_overlap	2	1	2	p08 p10 rG c11 c13		TaaCsp3DS061A16 TaaCsp3DS061F10 TaaCsp3DS085L08 TaaCsp3DS085P09
GDZVAIM01ERYLJ	anchor_type_1	1	1	1	p06 rM c09	TaaCsp3DS044N21
GDZVAIM01B6HUD	anchor_type_2	2	2	2	p02 p06 rC rM c09 c24	TaaCsp3DS015K19 TaaCsp3DS044N21
GDZVAIM01EEOHG	no_clone_overlap	1	2	2	p02 rC rM c09 c24		TaaCsp3DS012O06 TaaCsp3DS015K19 TaaCsp3DS012P14 TaaCsp3DS015M18
GDZVAIM02F2CRK	no_clone_overlap	1	1	2	p10 rP c05 c21		TaaCsp3DS092B16 TaaCsp3DS094D03
GDZVAIM01DSOSJ	no_clone_overlap	1	1	2	p10 rP c05 c21		TaaCsp3DS092B16 TaaCsp3DS094D03
GDZVAIM01CLEKJ	no_clone_overlap	2	3	3	p03 p06 rE rH rM c02 c03 c14		TaaCsp3DS021E02 TaaCsp3DS019G21 TaaCsp3DS022H05 TaaCsp3DS025D18 TaaCsp3DS023J03 TaaCsp3DS026B19 TaaCsp3DS021H20 TaaCsp3DS019I08 TaaCsp3DS022J03 TaaCsp3DS046A04 TaaCsp3DS044A03 TaaCsp3DS047D10 TaaCsp3DS049M08 TaaCsp3DS048D21 TaaCsp3DS050G05 TaaCsp3DS046A14 TaaCsp3DS044B12 TaaCsp3DS047D24
GDZVAIM02GBNYG	anchor_type_2	3	2	3	p03 p07 p10 rL rM c04 c05 c17	TaaCsp3DS021M14 TaaCsp3DS056D24 TaaCsp3DS021M14 TaaCsp3DS093K20 TaaCsp3DS056D24 TaaCsp3DS093K20
GDZVAIM02HJQ7T	anchor_type_1	1	1	1	p05 rB c07	TaaCsp3DS039A13
GDZVAIM01DSC5M	no_positive_pool
GDZVAIM01DHS0J	anchor_type_2	2	2	2	p04 p06 rH rP c11 c12	TaaCsp3DS032D24 TaaCsp3DS050D16
GDZVAIM01AI7KL	anchor_type_2	3	3	3	p02 p04 p09 rD rK rM c06 c10 c22	TaaCsp3DS029J22 TaaCsp3DS074O10
GDZVAIM01EVJOK	no_positive_pool
GDZVAIM01E2736	no_positive_BAC	0	0	1	c06
GDZVAIM02JBTI0	anchor_type_2	2	2	2	p05 p09 rC rG c10 c11	TaaCsp3DS037C23 TaaCsp3DS072H10
GDZVAIM02HHBFS	anchor_type_3	3	3	3	p01 p02 p03 rC rL rN c09 c12 c14	TaaCsp3DS006A10 TaaCsp3DS018G19
GDZVAIM02GT6MB	no_clone_overlap	1	2	2	p10 rF rM c01 c08		TaaCsp3DS091G11 TaaCsp3DS095E09 TaaCsp3DS083E07 TaaCsp3DS089J21
GDZVAIM01EKU2U	no_positive_BAC	1	1	0	p03 rF
GDZVAIM01BH6FK	no_positive_pool
GDZVAIM01ED5H4	no_positive_pool
GDZVAIM02HLX4R	no_positive_pool
GDZVAIM02INOQV	anchor_type_2	2	2	2	p03 p08 rB rN c08 c24	TaaCsp3DS025L22 TaaCsp3DS071E18
GDZVAIM01B75RV	anchor_type_2	2	2	2	p02 p09 rJ rO c08 c11	TaaCsp3DS014L19 TaaCsp3DS078G08
GDZVAIM02JHH74	anchor_type_2	2	2	2	p01 p10 rA rB c01 c07	TaaCsp3DS007B22 TaaCsp3DS084H20
GDZVAIM01DZ44X	anchor_type_2	3	3	3	p01 p04 p06 rB rG rM c06 c12 c15	TaaCsp3DS010F21 TaaCsp3DS029E10
GDZVAIM01CKDUU	anchor_type_2	3	3	3	p01 p03 p09 rA rE rI c01 c08 c21	TaaCsp3DS001B21 TaaCsp3DS075C10
GDZVAIM01EFHJS	anchor_type_2	3	4	3	p01 p03 p09 rA rE rF rI c01 c08 c21	TaaCsp3DS003J06 TaaCsp3DS080E08 TaaCsp3DS001B21 TaaCsp3DS075C10
GDZVAIM01CWKW7	no_clone_overlap	2	4	3	p02 p10 rC rG rK rP c04 c10 c23		TaaCsp3DS014E03 TaaCsp3DS014N11 TaaCsp3DS013O10 TaaCsp3DS014E16 TaaCsp3DS014N18 TaaCsp3DS013O18 TaaCsp3DS014E24 TaaCsp3DS014O24 TaaCsp3DS014A18 TaaCsp3DS017N21 TaaCsp3DS018F06 TaaCsp3DS017J15 TaaCsp3DS088L03 TaaCsp3DS089L04 TaaCsp3DS087J17 TaaCsp3DS088M16 TaaCsp3DS089M04 TaaCsp3DS087L03 TaaCsp3DS089A11 TaaCsp3DS089N07 TaaCsp3DS087N04 TaaCsp3DS095A03 TaaCsp3DS095J23 TaaCsp3DS094H18
GDZVAIM01BXI7K	no_positive_pool
GDZVAIM01E3F9X	anchor_type_2	2	2	2	p03 p07 rE rK c01 c17	TaaCsp3DS020J23 TaaCsp3DS051F05
GDZVAIM02FID2P	anchor_type_2	2	2	2	p03 p07 rE rK c01 c17	TaaCsp3DS020J23 TaaCsp3DS051F05
GDZVAIM02GIXNV	no_clone_overlap	1	2	1	p07 rE rK c17		TaaCsp3DS052I01 TaaCsp3DS052I21
GDZVAIM02JUQ95	anchor_type_2	2	2	2	p03 p07 rE rK c01 c17	TaaCsp3DS020J23 TaaCsp3DS051F05
GDZVAIM01COU4S	anchor_type_2	2	2	2	p02 p07 rJ rM c01 c18	TaaCsp3DS015G21 TaaCsp3DS055O10
GDZVAIM01C1ANP	anchor_type_1	1	1	1	p01 rB c18	TaaCsp3DS011A13
GDZVAIM01CMAK7	no_positive_BAC	1	1	0	p01 rI
GDZVAIM02FL8ZQ	anchor_type_2	2	2	2	p02 p03 rB rE c03 c17	TaaCsp3DS015P14 TaaCsp3DS020J23
GDZVAIM01BB8KA	no_positive_BAC	0	1	1	rJ c09
GDZVAIM02HTHU8	anchor_type_1	1	1	1	p04 rJ c09	TaaCsp3DS031N24
GDZVAIM02HFGWQ	anchor_type_2	2	2	2	p01 p04 rD rJ c02 c09	TaaCsp3DS009G11 TaaCsp3DS031N24
GDZVAIM02FZBAT	no_clone_overlap	2	2	1	p01 p04 rD rJ c09		TaaCsp3DS008A21 TaaCsp3DS008B12 TaaCsp3DS031N12 TaaCsp3DS031N24
GDZVAIM01B3P0X	anchor_type_2	2	2	2	p02 p03 rD rG c05 c18	TaaCsp3DS018J09 TaaCsp3DS019J09
GDZVAIM02I8I81	anchor_type_1	1	1	1	p06 rI c22	TaaCsp3DS047L18
GDZVAIM02IDU77	anchor_type_1	1	1	1	p06 rI c22	TaaCsp3DS047L18
GDZVAIM01CD02W	anchor_type_2	3	2	3	p02 p06 p08 rC rH c07 c15 c23	TaaCsp3DS017G24 TaaCsp3DS045E13
GDZVAIM01DIV2K	anchor_type_1	1	1	1	p04 rK c04	TaaCsp3DS029D09
GDZVAIM01EFFGI	anchor_type_2	3	3	3	p03 p04 p06 rC rG rK c04 c20 c21	TaaCsp3DS020N12 TaaCsp3DS029D09
GDZVAIM01CH2Z3	anchor_type_3	2	2	2	p07 p10 rL rP c21 c22	TaaCsp3DS059K11 TaaCsp3DS094C09
GDZVAIM02I2CXG	anchor_type_2	2	2	2	p02 p09 rJ rL c04 c14	TaaCsp3DS017N06 TaaCsp3DS082B19
GDZVAIM02ICQ3W	anchor_type_2	3	3	3	p01 p02 p09 rG rJ rL c04 c13 c14	TaaCsp3DS002J06 TaaCsp3DS017N06 TaaCsp3DS002J06 TaaCsp3DS082B19 TaaCsp3DS017N06 TaaCsp3DS082B19
GDZVAIM02IONS1	anchor_type_2	2	2	2	p01 p05 rB rG c03 c13	TaaCsp3DS002J06 TaaCsp3DS038K19
GDZVAIM02JPXZQ	anchor_type_2	2	2	2	p01 p05 rB rG c03 c13	TaaCsp3DS002J06 TaaCsp3DS038K19
GDZVAIM02F19GK	no_clone_overlap	1	2	2	p10 rB rM c08 c14		TaaCsp3DS095C13 TaaCsp3DS095P02 TaaCsp3DS089J21 TaaCsp3DS090F10
GDZVAIM01DED0H	no_positive_pool
GDZVAIM01EBOGO	anchor_type_2	2	2	2	p07 p09 rK rP c10 c12	TaaCsp3DS058N01 TaaCsp3DS075H24
GDZVAIM01AWJTM	no_positive_BAC	0	2	2	rK rP c10 c12
GDZVAIM01ETA03	no_positive_BAC	0	2	2	rD rK c12 c21
GDZVAIM02J22SS	no_clone_overlap	2	2	2	p08 p09 rB rJ c07 c14		TaaCsp3DS067C05 TaaCsp3DS070A18 TaaCsp3DS067D21 TaaCsp3DS070C10 TaaCsp3DS077O23 TaaCsp3DS082A19 TaaCsp3DS077P16 TaaCsp3DS082B19
GDZVAIM02GJS1D	anchor_type_2	2	2	2	p05 p07 rA rG c04 c20	TaaCsp3DS036M01 TaaCsp3DS055F05
GDZVAIM02JJEW8	anchor_type_2	2	2	3	p01 p05 rA rE c04 c16 c18	TaaCsp3DS006G10 TaaCsp3DS036M01
GDZVAIM01CZ0GM	no_positive_BAC	0	1	1	rG c10
GDZVAIM01EETIH	anchor_type_1	1	1	1	p06 rL c04	TaaCsp3DS049N09
GDZVAIM02GJJUZ	no_positive_BAC	0	1	1	rL c04
GDZVAIM02HYGIW	anchor_type_2	2	2	2	p02 p04 rF rO c11 c23	TaaCsp3DS016K23 TaaCsp3DS028O12
GDZVAIM01AD4BF	no_positive_pool
GDZVAIM01AJ5U3	anchor_type_2	2	2	2	p02 p04 rF rO c11 c23	TaaCsp3DS016K23 TaaCsp3DS028O12
GDZVAIM02I9JP4	no_clone_overlap	1	2	2	p10 rE rM c10 c12		TaaCsp3DS089L23 TaaCsp3DS089O16 TaaCsp3DS089N21 TaaCsp3DS090B20
GDZVAIM02JEUME	no_positive_BAC	0	1	0	rM
GDZVAIM01B1JU9	anchor_type_2	2	2	2	p05 p07 rG rH c04 c12	TaaCsp3DS041O13 TaaCsp3DS053J11
GDZVAIM01C6GF0	anchor_type_1	1	1	1	p07 rG c04	TaaCsp3DS053J11
GDZVAIM02GNSSJ	anchor_type_1	1	1	1	p03 rD c23	TaaCsp3DS025A22
GDZVAIM02JKYBZ	anchor_type_1	1	1	1	p03 rD c23	TaaCsp3DS025A22
GDZVAIM01E1FDP	no_positive_BAC	0	1	1	rJ c05
GDZVAIM01BZAWX	anchor_type_2	2	2	2	p05 p08 rM rP c19 c20	TaaCsp3DS036G07 TaaCsp3DS071A03
GDZVAIM02G8TLA	anchor_type_2	2	2	2	p05 p08 rM rP c19 c20	TaaCsp3DS036G07 TaaCsp3DS071A03
GDZVAIM01BNK6R	no_positive_pool
GDZVAIM01AZIKM	anchor_type_1	1	1	1	p06 rC c23	TaaCsp3DS045N10
GDZVAIM01EMSL2	no_clone_overlap	1	2	2	p06 rC rG c10 c23		TaaCsp3DS046O14 TaaCsp3DS045N10 TaaCsp3DS046P05 TaaCsp3DS045N17
GDZVAIM02IDJEO	no_clone_overlap	1	2	1	p10 rA rE c09		TaaCsp3DS084P01 TaaCsp3DS085B21
GDZVAIM02G431R	anchor_type_1	1	1	1	p05 rO c05	TaaCsp3DS035J12
GDZVAIM01ESTOO	no_clone_overlap	1	2	2	p10 rA rE c09 c19		TaaCsp3DS084P01 TaaCsp3DS087C17 TaaCsp3DS085B21 TaaCsp3DS087D01
GDZVAIM02JCWZF	no_positive_BAC	0	1	1	rH c03
GDZVAIM01C6DWN	anchor_type_3	2	2	3	p03 p05 rB rN c14 c15 c23	TaaCsp3DS025C11 TaaCsp3DS042C24
GDZVAIM02HCWG5	anchor_type_1	1	1	1	p06 rE c10	TaaCsp3DS046P01
GDZVAIM01DZ6A0	no_clone_overlap	1	2	2	p03 rC rD c16 c19		TaaCsp3DS022K15 TaaCsp3DS020L03 TaaCsp3DS026D20 TaaCsp3DS024M06
GDZVAIM02F5HKD	anchor_type_2	2	2	2	p03 p04 rB rG c01 c23	TaaCsp3DS025A21 TaaCsp3DS027B14
GDZVAIM01AHF0E	anchor_type_1	1	1	1	p03 rB c23	TaaCsp3DS025A21
GDZVAIM01ENXNZ	anchor_type_2	2	3	3	p05 p08 rA rB rF c10 c18 c22	TaaCsp3DS037C22 TaaCsp3DS071B12
GDZVAIM02HU05V	anchor_type_1	1	1	1	p08 rF c22	TaaCsp3DS071B12
GDZVAIM02HA1FM	anchor_type_2	2	2	3	p05 p08 rA rF c10 c18 c22	TaaCsp3DS037C22 TaaCsp3DS071B12
GDZVAIM02GJUJ1	anchor_type_2	2	2	2	p05 p08 rA rF c10 c22	TaaCsp3DS037C22 TaaCsp3DS071B12
GDZVAIM01DM4IS	no_clone_overlap	2	1	1	p05 p08 rA c10		TaaCsp3DS037C22 TaaCsp3DS064L10
GDZVAIM01CBQHQ	anchor_type_1	1	1	1	p02 rN c18	TaaCsp3DS018J20
GDZVAIM01BQ4ZZ	anchor_type_1	1	1	1	p03 rI c12	TaaCsp3DS022F10
GDZVAIM01C2CT0	anchor_type_1	1	1	1	p03 rI c12	TaaCsp3DS022F10
GDZVAIM01ENAZW	no_clone_overlap	2	1	2	p03 p09 rE c07 c15		TaaCsp3DS019M01 TaaCsp3DS020I05 TaaCsp3DS072A03 TaaCsp3DS072P17
GDZVAIM02JKB59	anchor_type_2	3	2	2	p04 p05 p07 rI rO c14 c18	TaaCsp3DS037J20 TaaCsp3DS055C23
GDZVAIM02ILE33	no_clone_overlap	1	3	1	p01 rB rI rJ c12		TaaCsp3DS010F21 TaaCsp3DS005O06 TaaCsp3DS010H13
GDZVAIM01D0N37	no_clone_overlap	1	2	1	p01 rI rJ c12		TaaCsp3DS005O06 TaaCsp3DS010H13
GDZVAIM01BX6GZ	anchor_type_1	1	1	1	p09 rG c24	TaaCsp3DS076K03
GDZVAIM02FMAGB	no_clone_overlap	1	2	2	p04 rG rH c13 c20		TaaCsp3DS027P07 TaaCsp3DS030H13 TaaCsp3DS032F06 TaaCsp3DS034J20
GDZVAIM01BMGD7	anchor_type_1	1	1	1	p05 rC c05	TaaCsp3DS035H03
GDZVAIM01BQ0FN	anchor_type_2	2	2	2	p01 p05 rC rN c01 c05	TaaCsp3DS007D14 TaaCsp3DS035H03
GDZVAIM02G9DSQ	anchor_type_1	1	1	1	p02 rJ c20	TaaCsp3DS018M18
GDZVAIM02H2D7P	anchor_type_1	1	1	1	p01 rN c01	TaaCsp3DS007D14
GDZVAIM02HWO64	anchor_type_2	3	3	3	p01 p07 p10 rE rF rG c05 c10 c13	TaaCsp3DS001K15 TaaCsp3DS001K19 TaaCsp3DS008G14 TaaCsp3DS084C23
GDZVAIM01AREIN	anchor_type_3	2	2	2	p01 p07 rM rN c04 c23	TaaCsp3DS009P14 TaaCsp3DS053D01
GDZVAIM01DADGP	anchor_type_1	1	1	1	p09 rC c03	TaaCsp3DS071J24
GDZVAIM01B7U2G	no_positive_BAC	0	1	1	rN c16
GDZVAIM01D995Y	no_positive_BAC	0	1	1	rN c16
GDZVAIM01BJ163	anchor_type_2	3	3	3	p02 p05 p06 rC rF rN c05 c13 c16	TaaCsp3DS039L05 TaaCsp3DS047E20
GDZVAIM01EYDP6	anchor_type_2	2	2	2	p03 p07 rJ rO c04 c07	TaaCsp3DS023P19 TaaCsp3DS053L22
GDZVAIM02G7ZLM	anchor_type_1	1	1	1	p09 rA c01	TaaCsp3DS071G08
GDZVAIM01B8ZA1	anchor_type_1	1	1	1	p09 rA c01	TaaCsp3DS071G08
GDZVAIM01CB6DO	anchor_type_2	2	2	2	p02 p03 rE rN c01 c06	TaaCsp3DS018A20 TaaCsp3DS019F04
GDZVAIM02G36CF	anchor_type_2	1	2	2	p07 rJ rP c15 c16	TaaCsp3DS057C10 TaaCsp3DS059C05
GDZVAIM02FPELA	anchor_type_1	1	1	1	p05 rA c14	TaaCsp3DS037J09
GDZVAIM02IZAPF	anchor_type_2	1	2	2	p07 rJ rP c15 c16	TaaCsp3DS057C10 TaaCsp3DS059C05
GDZVAIM02H9AQG	anchor_type_2	2	2	2	p02 p05 rA rF c03 c14	TaaCsp3DS016A20 TaaCsp3DS037J09
GDZVAIM02JW7QH	anchor_type_2	2	2	2	p02 p05 rA rF c03 c14	TaaCsp3DS016A20 TaaCsp3DS037J09
GDZVAIM02I35EP	anchor_type_1	1	1	1	p05 rA c14	TaaCsp3DS037J09
GDZVAIM02GLBSN	anchor_type_2	1	2	2	p02 rB rM c08 c19	TaaCsp3DS018B10 TaaCsp3DS013L24
GDZVAIM02GVNGT	anchor_type_1	1	1	1	p04 rE c08	TaaCsp3DS029G10
GDZVAIM02HEIMV	anchor_type_1	1	1	1	p04 rO c03	TaaCsp3DS027E16
GDZVAIM01CYYUG	anchor_type_2	2	2	2	p04 p06 rA rO c03 c05	TaaCsp3DS027E16 TaaCsp3DS044C05
GDZVAIM02JX3B4	no_clone_overlap	1	1	2	p02 rN c08 c20		TaaCsp3DS018D03 TaaCsp3DS018M24
GDZVAIM02GL0OK	no_clone_overlap	1	1	2	p02 rN c20 c22		TaaCsp3DS018M24 TaaCsp3DS018P13
GDZVAIM01CE4OJ	anchor_type_1	1	1	1	p02 rN c20	TaaCsp3DS018M24
GDZVAIM02FXL6M	no_clone_overlap	2	2	2	p03 p10 rA rB c08 c18		TaaCsp3DS021O08 TaaCsp3DS022M23 TaaCsp3DS025J20 TaaCsp3DS026G01 TaaCsp3DS089G09 TaaCsp3DS090L09 TaaCsp3DS095C13 TaaCsp3DS096J08
GDZVAIM01B2YX1	no_clone_overlap	2	2	2	p03 p10 rA rB c08 c18		TaaCsp3DS021O08 TaaCsp3DS022M23 TaaCsp3DS025J20 TaaCsp3DS026G01 TaaCsp3DS089G09 TaaCsp3DS090L09 TaaCsp3DS095C13 TaaCsp3DS096J08
GDZVAIM02F9MXO	anchor_type_1	1	1	1	p03 rB c08	TaaCsp3DS025J20
GDZVAIM01EPM9J	no_positive_pool
GDZVAIM02JAUYN	no_positive_pool
GDZVAIM01A32JL	anchor_type_2	2	2	2	p06 p08 rE rH c03 c11	TaaCsp3DS048M04 TaaCsp3DS060D23
GDZVAIM02G6C4A	anchor_type_2	2	2	2	p06 p08 rE rH c03 c11	TaaCsp3DS048M04 TaaCsp3DS060D23
GDZVAIM02FWKPE	anchor_type_2	2	2	2	p02 p10 rE rF c09 c10	TaaCsp3DS016J15 TaaCsp3DS089L23
GDZVAIM01DZG3Q	anchor_type_2	2	2	2	p03 p06 rI rJ c02 c08	TaaCsp3DS021F09 TaaCsp3DS050A18
GDZVAIM01D3X3F	anchor_type_2	2	2	2	p05 p08 rF rP c14 c22	TaaCsp3DS043G15 TaaCsp3DS070D04
GDZVAIM02G58AT	anchor_type_2	2	2	2	p05 p08 rF rP c14 c22	TaaCsp3DS043G15 TaaCsp3DS070D04
GDZVAIM01BMRA1	anchor_type_1	1	1	1	p08 rP c14	TaaCsp3DS070D04
GDZVAIM01BUNHM	anchor_type_1	1	1	1	p08 rP c14	TaaCsp3DS070D04
GDZVAIM01AKKY8	anchor_type_1	1	1	1	p08 rP c14	TaaCsp3DS070D04
GDZVAIM02GTABM	anchor_type_2	3	2	3	p01 p03 p05 rA rB c01 c02 c12	TaaCsp3DS025P05 TaaCsp3DS038H03
GDZVAIM01C16QI	no_clone_overlap	1	3	2	p08 rM rO rP c14 c20		TaaCsp3DS065C24 TaaCsp3DS065K06 TaaCsp3DS065D01 TaaCsp3DS065K07 TaaCsp3DS070D04 TaaCsp3DS071A03
GDZVAIM01DSPKX	anchor_type_2	2	3	3	p03 p09 rL rM rO c06 c19 c24	TaaCsp3DS020L23 TaaCsp3DS076L16
GDZVAIM02F4ZSA	no_clone_overlap	2	2	2	p03 p09 rL rO c06 c24		TaaCsp3DS025I17 TaaCsp3DS026P04 TaaCsp3DS021N21 TaaCsp3DS023F16 TaaCsp3DS081H20 TaaCsp3DS082P02 TaaCsp3DS075A10 TaaCsp3DS076L16
GDZVAIM02GZXHT	anchor_type_2	2	2	2	p06 p07 rK rP c02 c11	TaaCsp3DS046A09 TaaCsp3DS056N12
GDZVAIM01DSXY4	anchor_type_1	1	1	1	p09 rM c24	TaaCsp3DS076L08
GDZVAIM01A5N2G	no_positive_pool
GDZVAIM02HDW64	anchor_type_2	2	2	2	p04 p10 rE rK c11 c18	TaaCsp3DS027N01 TaaCsp3DS090L12
GDZVAIM02IRXMV	anchor_type_2	2	2	2	p04 p10 rE rK c11 c18	TaaCsp3DS027N01 TaaCsp3DS090L12
GDZVAIM02IJF87	no_clone_overlap	1	2	2	p05 rG rH c07 c20		TaaCsp3DS035K22 TaaCsp3DS037P09 TaaCsp3DS039C01 TaaCsp3DS043B03
GDZVAIM01CMH4I	anchor_type_1	1	1	1	p10 rA c21	TaaCsp3DS087F20
GDZVAIM01B040F	no_positive_pool
GDZVAIM01CA9BQ	no_positive_pool
GDZVAIM01ATNYC	anchor_type_2	2	2	2	p06 p07 rB rP c07 c16	TaaCsp3DS048I23 TaaCsp3DS059A09
GDZVAIM01DDV4X	no_positive_pool
GDZVAIM01B3SRA	no_positive_pool
GDZVAIM01CM01G	anchor_type_2	1	2	2	p02 rB rM c08 c19	TaaCsp3DS018B10 TaaCsp3DS013L24
GDZVAIM01ETBTM	anchor_type_2	2	2	2	p02 p04 rF rO c17 c22	TaaCsp3DS017C21 TaaCsp3DS030J06
GDZVAIM02IDPOW	anchor_type_2	3	3	3	p04 p06 p08 rA rK rP c05 c08 c17	TaaCsp3DS028F09 TaaCsp3DS048G11 TaaCsp3DS028F09 TaaCsp3DS064E06 TaaCsp3DS048G11 TaaCsp3DS064E06
GDZVAIM02G6YXX	anchor_type_2	2	2	2	p02 p04 rF rO c17 c22	TaaCsp3DS017C21 TaaCsp3DS030J06
GDZVAIM02HUZ57	no_clone_overlap	1	1	2	p02 rF c17 c22		TaaCsp3DS017C21 TaaCsp3DS018O08
GDZVAIM02HT7AL	no_clone_overlap	2	1	2	p02 p04 rO c17 c22		TaaCsp3DS013J22 TaaCsp3DS015K02 TaaCsp3DS028F24 TaaCsp3DS030J06
GDZVAIM01EP5SS	anchor_type_2	3	3	3	p04 p06 p08 rA rK rP c05 c08 c17	TaaCsp3DS028F09 TaaCsp3DS048G11 TaaCsp3DS028F09 TaaCsp3DS064E06 TaaCsp3DS048G11 TaaCsp3DS064E06
GDZVAIM02J1XYB	anchor_type_2	2	2	2	p02 p05 rB rK c05 c11	TaaCsp3DS016K09 TaaCsp3DS035I17
GDZVAIM02HP8LY	anchor_type_2	2	2	2	p02 p05 rB rK c05 c11	TaaCsp3DS016K09 TaaCsp3DS035I17
GDZVAIM01E2IN7	no_positive_BAC	0	0	1	c05
GDZVAIM02GMDJJ	anchor_type_1	1	1	1	p02 rM c20	TaaCsp3DS015I14
GDZVAIM01DBKRC	anchor_type_1	1	1	1	p02 rM c20	TaaCsp3DS015I14
GDZVAIM01BP0L8	anchor_type_1	1	1	1	p02 rM c20	TaaCsp3DS015I14
GDZVAIM01DSETK	anchor_type_1	1	1	1	p04 rK c06	TaaCsp3DS029E20
GDZVAIM01C1HR0	anchor_type_1	1	1	1	p07 rP c20	TaaCsp3DS059H21
GDZVAIM02JFTQV	no_clone_overlap	2	1	2	p02 p10 rH c07 c21		TaaCsp3DS016F15 TaaCsp3DS017F22 TaaCsp3DS092E09 TaaCsp3DS094A10
GDZVAIM01EO3FT	anchor_type_2	2	2	2	p03 p08 rM rN c04 c09	TaaCsp3DS025H10 TaaCsp3DS060P09
GDZVAIM02HIUSG	anchor_type_1	1	1	1	p08 rM c09	TaaCsp3DS060P09
GDZVAIM02GJIUX	anchor_type_1	1	1	1	p08 rM c09	TaaCsp3DS060P09
GDZVAIM01CHWZ4	anchor_type_1	1	1	1	p08 rM c09	TaaCsp3DS060P09
GDZVAIM01D4C52	anchor_type_1	1	1	1	p08 rM c09	TaaCsp3DS060P09
GDZVAIM01COK68	anchor_type_1	1	1	1	p07 rJ c08	TaaCsp3DS058I13
GDZVAIM01AJ9T2	anchor_type_2	2	2	2	p01 p04 rD rJ c03 c21	TaaCsp3DS007G22 TaaCsp3DS032N17
GDZVAIM02I4PF0	no_positive_pool
GDZVAIM02GYYRG	no_positive_BAC	0	2	2	rE rP c07 c08
GDZVAIM02GGSGY	anchor_type_1	1	1	1	p06 rE c08	TaaCsp3DS046L09
GDZVAIM01E3B5M	anchor_type_1	1	1	1	p06 rI c11	TaaCsp3DS045A17
GDZVAIM01D3AJO	no_positive_pool
GDZVAIM02IJYKR	no_clone_overlap	1	2	2	p06 rF rI c05 c11		TaaCsp3DS048F20 TaaCsp3DS048L24 TaaCsp3DS044D16 TaaCsp3DS045A17
GDZVAIM01ETP8Q	no_clone_overlap	2	2	3	p04 p10 rA rO c07 c08 c10		TaaCsp3DS027H23 TaaCsp3DS029F21 TaaCsp3DS029I09 TaaCsp3DS027K05 TaaCsp3DS029I02 TaaCsp3DS029J23 TaaCsp3DS084H20 TaaCsp3DS089G09 TaaCsp3DS089K16 TaaCsp3DS084O14 TaaCsp3DS089K05 TaaCsp3DS089N22
GDZVAIM02ILN3F	anchor_type_1	1	1	1	p02 rM c02	TaaCsp3DS014D16
GDZVAIM02JD9S8	anchor_type_1	1	1	1	p08 rO c21	TaaCsp3DS063B09
GDZVAIM02GTOTC	no_clone_overlap	1	1	2	p10 rF c06 c08		TaaCsp3DS095A18 TaaCsp3DS095E09
GDZVAIM01C2VTU	no_positive_BAC	1	0	1	p05 c06
GDZVAIM02GV7XI	anchor_type_1	1	1	1	p05 rK c06	TaaCsp3DS036P04
GDZVAIM02HZXL5	anchor_type_2	2	2	2	p06 p09 rD rH c06 c12	TaaCsp3DS049N19 TaaCsp3DS081P01
GDZVAIM01A9DG1	no_positive_BAC	0	2	2	rD rM c06 c18
GDZVAIM02IOCH0	anchor_type_2	2	2	2	p06 p07 rD rM c06 c18	TaaCsp3DS049N19 TaaCsp3DS055C16
GDZVAIM01DCL3E	anchor_type_1	1	1	1	p05 rN c09	TaaCsp3DS039G11
GDZVAIM02HQQ7V	no_positive_pool
GDZVAIM01B5E7W	to_many_positive_pools	2	4	7
GDZVAIM01DMNRY	anchor_type_1	1	1	1	p01 rG c15	TaaCsp3DS002N06
GDZVAIM01BLLOK	no_clone_overlap	1	2	2	p06 rC rE c05 c21		TaaCsp3DS044C08 TaaCsp3DS045L03 TaaCsp3DS044C17 TaaCsp3DS045L11
GDZVAIM02FTVHN	anchor_type_3	2	2	2	p07 p10 rC rH c17 c20	TaaCsp3DS055E09 TaaCsp3DS093K04
GDZVAIM02G294B	anchor_type_2	2	2	2	p06 p10 rB rH c14 c17	TaaCsp3DS050F18 TaaCsp3DS093K04
GDZVAIM02ISMJF	anchor_type_2	2	2	2	p06 p10 rB rH c14 c17	TaaCsp3DS050F18 TaaCsp3DS093K04
GDZVAIM01C18D4	anchor_type_1	1	1	1	p05 rH c06	TaaCsp3DS041E09
GDZVAIM02IY0ZC	anchor_type_2	3	4	4	p05 p07 p10 rF rG rL rO c06 c10 c17 c22	TaaCsp3DS037A03 TaaCsp3DS086L24 TaaCsp3DS058K08 TaaCsp3DS059K08 TaaCsp3DS057F12 TaaCsp3DS089F23
GDZVAIM01DHOYV	no_positive_BAC	1	0	3	p10 c06 c10 c17
GDZVAIM01B2NPT	anchor_type_2	2	2	2	p02 p03 rD rE c08 c14	TaaCsp3DS015C17 TaaCsp3DS025K08
GDZVAIM01C25VA	anchor_type_3	2	3	3	p03 p06 rE rK rN c06 c20 c21	TaaCsp3DS020N17 TaaCsp3DS021N17
GDZVAIM02GOXEW	anchor_type_1	1	1	1	p06 rN c20	TaaCsp3DS050O07
GDZVAIM02HBE9X	anchor_type_2	1	2	2	p05 rF rG c07 c23	TaaCsp3DS040L05 TaaCsp3DS035K22
GDZVAIM01EB4KK	anchor_type_2	2	2	2	p05 p10 rB rP c07 c15	TaaCsp3DS039D08 TaaCsp3DS093F10
GDZVAIM02HEPQ6	anchor_type_2	2	2	2	p08 p09 rE rP c04 c21	TaaCsp3DS069G07 TaaCsp3DS073N23
GDZVAIM01AL3QU	no_clone_overlap	1	2	2	p08 rE rP c04 c21		TaaCsp3DS063K08 TaaCsp3DS062O05 TaaCsp3DS069G07 TaaCsp3DS068M24
GDZVAIM01CSRWJ	anchor_type_1	1	1	1	p07 rF c23	TaaCsp3DS057N06
GDZVAIM02I8LI3	anchor_type_1	1	1	1	p07 rF c23	TaaCsp3DS057N06
GDZVAIM02HZ4JL	anchor_type_1	1	1	1	p07 rF c23	TaaCsp3DS057N06
GDZVAIM02J2U9E	no_positive_BAC	0	2	2	rB rD c09 c20
GDZVAIM02GIK4Y	anchor_type_1	1	1	1	p03 rP c18	TaaCsp3DS026I08
GDZVAIM02H2AOG	anchor_type_2	2	2	2	p08 p09 rD rJ c14 c17	TaaCsp3DS070A24 TaaCsp3DS079J22
GDZVAIM01B6TKW	anchor_type_2	2	2	2	p08 p09 rD rJ c14 c17	TaaCsp3DS070A24 TaaCsp3DS079J22
GDZVAIM01BJ9ZP	anchor_type_2	2	2	2	p08 p09 rD rJ c14 c17	TaaCsp3DS070A24 TaaCsp3DS079J22
GDZVAIM01B52FI	anchor_type_2	2	2	3	p08 p09 rD rJ c11 c14 c17	TaaCsp3DS070A24 TaaCsp3DS079J22
GDZVAIM02JRRBW	anchor_type_2	3	3	3	p01 p02 p03 rB rH rK c15 c16 c24	TaaCsp3DS017B08 TaaCsp3DS022L23
GDZVAIM02GUG6P	anchor_type_1	1	1	1	p03 rA c20	TaaCsp3DS022P14
GDZVAIM02IRKBE	anchor_type_1	1	1	1	p03 rA c20	TaaCsp3DS022P14
GDZVAIM01B6V4V	anchor_type_1	1	1	1	p03 rA c20	TaaCsp3DS022P14
GDZVAIM02GR4Q4	anchor_type_1	1	1	1	p03 rE c20	TaaCsp3DS023A04
GDZVAIM02H4ZBK	anchor_type_2	3	2	3	p01 p05 p10 rE rI c03 c06 c17	TaaCsp3DS005B09 TaaCsp3DS001F08
GDZVAIM02HID2D	anchor_type_3	2	2	2	p01 p10 rE rI c06 c17	TaaCsp3DS005B09 TaaCsp3DS086O11
GDZVAIM02IG61X	no_positive_BAC	0	2	2	rJ rM c07 c09
GDZVAIM02JM9JD	no_clone_overlap	1	2	2	p05 rJ rM c07 c09		TaaCsp3DS039C15 TaaCsp3DS039F13 TaaCsp3DS035L13 TaaCsp3DS035N20
GDZVAIM01B6EAK	anchor_type_1	1	1	1	p02 rK c03	TaaCsp3DS011N24
GDZVAIM02HQAS4	no_positive_BAC	0	1	1	rM c11
GDZVAIM02FF0MO	anchor_type_2	2	2	2	p03 p05 rJ rP c03 c07	TaaCsp3DS023K23 TaaCsp3DS039C15
GDZVAIM01D0KDO	anchor_type_2	2	2	2	p03 p05 rJ rP c03 c07	TaaCsp3DS023K23 TaaCsp3DS039C15
GDZVAIM02I8M79	no_clone_overlap	1	2	3	p07 rF rH c05 c09 c22		TaaCsp3DS056D02 TaaCsp3DS056K08 TaaCsp3DS059J07 TaaCsp3DS056D13 TaaCsp3DS056K09 TaaCsp3DS059J12
GDZVAIM02JSYQL	anchor_type_2	3	4	3	p06 p07 p09 rC rF rH rM c01 c05 c09	TaaCsp3DS048J12 TaaCsp3DS056D13
GDZVAIM02HI728	anchor_type_1	1	1	1	p09 rF c03	TaaCsp3DS077F21
GDZVAIM01BKLXG	anchor_type_2	2	2	2	p02 p06 rF rK c07 c22	TaaCsp3DS018O08 TaaCsp3DS044J18
GDZVAIM02FGQAL	no_positive_BAC	0	1	1	rP c08
GDZVAIM02F82E2	anchor_type_1	1	1	1	p02 rP c08	TaaCsp3DS018D11
GDZVAIM02IZYL1	no_clone_overlap	2	1	2	p04 p10 rA c21 c24		TaaCsp3DS028J02 TaaCsp3DS030J13 TaaCsp3DS087F20 TaaCsp3DS091B15
GDZVAIM02I0ZVL	no_clone_overlap	1	2	2	p03 rE rG c13 c14		TaaCsp3DS020F08 TaaCsp3DS022H05 TaaCsp3DS020G05 TaaCsp3DS022H10
GDZVAIM01ECBPF	anchor_type_2	4	4	4	p02 p03 p08 p10 rC rF rG rH c05 c13 c15 c19	TaaCsp3DS011P16 TaaCsp3DS068G08 TaaCsp3DS020G05 TaaCsp3DS093H05 TaaCsp3DS020I17 TaaCsp3DS061F07
GDZVAIM02GOEZU	anchor_type_2	2	2	2	p04 p06 rA rL c10 c15	TaaCsp3DS029I09 TaaCsp3DS049A15
GDZVAIM01DIY6Q	anchor_type_2	2	2	2	p04 p06 rA rL c10 c15	TaaCsp3DS029I09 TaaCsp3DS049A15
GDZVAIM02I33VW	anchor_type_2	2	2	2	p06 p09 rJ rP c06 c17	TaaCsp3DS049O07 TaaCsp3DS079L02
GDZVAIM02G4VJD	no_clone_overlap	2	2	4	p01 p03 rB rI c06 c07 c20 c22		TaaCsp3DS010A05 TaaCsp3DS007M19 TaaCsp3DS011D02 TaaCsp3DS011E18 TaaCsp3DS005C04 TaaCsp3DS001O01 TaaCsp3DS006K20 TaaCsp3DS006N10 TaaCsp3DS025I02 TaaCsp3DS023O20 TaaCsp3DS026I09 TaaCsp3DS026L02 TaaCsp3DS021N08 TaaCsp3DS019N18 TaaCsp3DS023A22 TaaCsp3DS023C11
GDZVAIM01DF2ZC	no_positive_BAC	0	0	1	c12
GDZVAIM02IBRAW	anchor_type_2	1	2	2	p08 rJ rP c17 c18	TaaCsp3DS070K18 TaaCsp3DS068F16
GDZVAIM01ENP8A	anchor_type_2	1	2	2	p08 rJ rP c17 c18	TaaCsp3DS070K18 TaaCsp3DS068F16
GDZVAIM02HJC8Y	anchor_type_2	2	2	2	p03 p06 rI rK c06 c12	TaaCsp3DS021N08 TaaCsp3DS047B21
GDZVAIM01ELAWU	anchor_type_2	2	3	3	p03 p04 rJ rK rO c14 c17 c24	TaaCsp3DS020K22 TaaCsp3DS029P23
GDZVAIM01C1X3W	no_positive_pool
GDZVAIM01DPX7U	anchor_type_2	2	2	2	p03 p04 rK rO c14 c17	TaaCsp3DS020K22 TaaCsp3DS029P23
GDZVAIM01BUXTC	no_positive_BAC	0	0	1	c16
GDZVAIM02JBX4S	no_positive_pool
GDZVAIM02F2QV3	anchor_type_1	1	1	1	p04 rE c11	TaaCsp3DS027L23
GDZVAIM01B7I8I	anchor_type_1	1	1	1	p04 rE c11	TaaCsp3DS027L23
GDZVAIM02FZ1NW	anchor_type_2	2	1	2	p01 p07 rG c11 c15	TaaCsp3DS002N06 TaaCsp3DS052C15
GDZVAIM01DW6V9	no_clone_overlap	1	2	2	p06 rD rK c06 c22		TaaCsp3DS049N19 TaaCsp3DS050P07 TaaCsp3DS046J08 TaaCsp3DS047M12
GDZVAIM01BK3NO	no_clone_overlap	2	1	2	p06 p09 rD c06 c22		TaaCsp3DS049N19 TaaCsp3DS050P07 TaaCsp3DS081F09 TaaCsp3DS082M04
GDZVAIM01EOV2T	no_clone_overlap	1	2	2	p06 rD rK c06 c22		TaaCsp3DS049N19 TaaCsp3DS050P07 TaaCsp3DS046J08 TaaCsp3DS047M12
GDZVAIM01EBAUC	anchor_type_2	2	2	2	p06 p10 rG rN c04 c23	TaaCsp3DS049N15 TaaCsp3DS087L03
GDZVAIM01CZOOD	anchor_type_1	1	1	1	p01 rP c03	TaaCsp3DS007I23
GDZVAIM02F2TU3	anchor_type_1	1	1	1	p09 rN c03	TaaCsp3DS077H17
GDZVAIM01DIBS7	no_positive_BAC	0	2	1	rG rL c04
GDZVAIM02JRJ0H	anchor_type_2	2	2	1	p03 p07 rE rM c22	TaaCsp3DS023C04 TaaCsp3DS055H16
GDZVAIM01CP1AI	anchor_type_2	2	2	1	p03 p07 rE rM c22	TaaCsp3DS023C04 TaaCsp3DS055H16
GDZVAIM02JCDBL	anchor_type_2	2	2	1	p03 p07 rE rM c22	TaaCsp3DS023C04 TaaCsp3DS055H16
GDZVAIM01CCFS7	anchor_type_2	2	2	1	p03 p07 rE rM c22	TaaCsp3DS023C04 TaaCsp3DS055H16
GDZVAIM01A24P6	no_positive_BAC	0	1	1	rJ c18
GDZVAIM01C23UU	anchor_type_1	1	1	1	p02 rK c17	TaaCsp3DS013I22
GDZVAIM01EQFHU	no_clone_overlap	1	1	2	p06 rN c03 c19		TaaCsp3DS048E18 TaaCsp3DS049H02
GDZVAIM01EYLCS	anchor_type_2	2	2	2	p04 p08 rA rF c13 c23	TaaCsp3DS032E08 TaaCsp3DS063B16
GDZVAIM02H0BP6	anchor_type_2	2	2	2	p04 p08 rA rF c13 c23	TaaCsp3DS032E08 TaaCsp3DS063B16
GDZVAIM02H31EW	anchor_type_2	2	2	2	p04 p08 rA rF c13 c23	TaaCsp3DS032E08 TaaCsp3DS063B16
GDZVAIM01DGVSE	anchor_type_3	2	2	2	p04 p05 rH rP c01 c22	TaaCsp3DS030M19 TaaCsp3DS043H22
GDZVAIM02IZC6E	anchor_type_3	2	2	2	p04 p05 rH rP c01 c22	TaaCsp3DS030M19 TaaCsp3DS043H22
GDZVAIM01DPEAF	anchor_type_3	2	2	2	p04 p05 rH rP c01 c22	TaaCsp3DS030M19 TaaCsp3DS043H22
GDZVAIM01CHB8Y	anchor_type_3	2	2	2	p04 p05 rH rP c01 c22	TaaCsp3DS030M19 TaaCsp3DS043H22
GDZVAIM02JLMTT	anchor_type_1	1	1	1	p06 rG c12	TaaCsp3DS047B14
GDZVAIM02G252V	anchor_type_1	1	1	1	p09 rH c06	TaaCsp3DS081G08
GDZVAIM01CIWOA	no_positive_BAC	0	1	1	rH c06
GDZVAIM02G7XPM	anchor_type_1	1	1	1	p09 rH c06	TaaCsp3DS081G08
GDZVAIM01BXG4L	anchor_type_3	2	2	1	p08 p09 rH rL c06	TaaCsp3DS069I09 TaaCsp3DS081G08
GDZVAIM01DAD8G	no_clone_overlap	1	2	1	p08 rH rL c06		TaaCsp3DS069H15 TaaCsp3DS069I09
GDZVAIM02FR61J	anchor_type_2	2	2	2	p01 p08 rD rO c06 c16	TaaCsp3DS006G01 TaaCsp3DS069H07
GDZVAIM02FGWMJ	anchor_type_1	1	1	1	p06 rB c07	TaaCsp3DS048G18
GDZVAIM01D3TUK	anchor_type_1	1	1	1	p06 rB c07	TaaCsp3DS048G18
GDZVAIM02I3T6W	anchor_type_2	2	2	2	p03 p04 rD rP c12 c20	TaaCsp3DS026I11 TaaCsp3DS034A20
GDZVAIM01CTDA2	no_clone_overlap	2	2	2	p07 p09 rF rM c06 c18		TaaCsp3DS058G05 TaaCsp3DS059D04 TaaCsp3DS053N09 TaaCsp3DS055C16 TaaCsp3DS081F16 TaaCsp3DS082H17 TaaCsp3DS074P07 TaaCsp3DS076C13
GDZVAIM01DMRM4	anchor_type_2	2	2	2	p02 p07 rF rO c23 c24	TaaCsp3DS014B03 TaaCsp3DS059L08
GDZVAIM01CJZLP	anchor_type_2	2	2	2	p02 p07 rF rO c23 c24	TaaCsp3DS014B03 TaaCsp3DS059L08
GDZVAIM01CCWYM	anchor_type_3	2	2	2	p01 p06 rA rF c15 c19	TaaCsp3DS003E17 TaaCsp3DS049A12
GDZVAIM02G7GCE	no_positive_BAC	0	0	1	c22
GDZVAIM01CBIQY	anchor_type_1	1	1	1	p05 rI c03	TaaCsp3DS035G04
GDZVAIM01BPNJ6	anchor_type_1	1	1	1	p06 rE c24	TaaCsp3DS047N19
GDZVAIM02JPG3Q	anchor_type_2	3	3	3	p05 p06 p09 rA rF rL c01 c10 c19	TaaCsp3DS038H14 TaaCsp3DS049H01
GDZVAIM01DZOUV	anchor_type_2	2	2	2	p02 p10 rG rH c05 c18	TaaCsp3DS016D12 TaaCsp3DS090L15
GDZVAIM02FYLOV	no_positive_pool
GDZVAIM01D9AY4	no_clone_overlap	1	2	2	p07 rJ rO c09 c22		TaaCsp3DS056K21 TaaCsp3DS059J22 TaaCsp3DS052B20 TaaCsp3DS055H18
GDZVAIM01DH49Z	no_positive_BAC	0	2	2	rJ rO c09 c22
GDZVAIM02JLIHN	anchor_type_2	2	2	2	p02 p07 rL rN c04 c08	TaaCsp3DS018C24 TaaCsp3DS058E24
GDZVAIM01DKEY2	no_clone_overlap	1	2	2	p02 rL rN c04 c08		TaaCsp3DS017N06 TaaCsp3DS018C24 TaaCsp3DS017N15 TaaCsp3DS018D03
GDZVAIM02J2VVY	anchor_type_2	2	2	2	p02 p07 rL rN c04 c08	TaaCsp3DS018C24 TaaCsp3DS058E24
GDZVAIM01DIVN3	anchor_type_2	2	2	2	p02 p07 rL rN c04 c08	TaaCsp3DS018C24 TaaCsp3DS058E24
GDZVAIM01CJUA8	anchor_type_2	2	3	2	p02 p05 rH rK rP c01 c14	TaaCsp3DS038I06 TaaCsp3DS037J23
GDZVAIM02F7RL3	no_clone_overlap	1	2	1	p05 rH rK c14		TaaCsp3DS042F11 TaaCsp3DS037J23
GDZVAIM01BGRBJ	anchor_type_2	1	3	2	p05 rH rK rP c01 c14	TaaCsp3DS038I06 TaaCsp3DS037J23
GDZVAIM02JC594	anchor_type_1	1	1	1	p05 rA c18	TaaCsp3DS037M19
GDZVAIM01C7NL5	anchor_type_2	3	3	3	p04 p06 p07 rA rC rM c10 c12 c23	TaaCsp3DS029K09 TaaCsp3DS053A06 TaaCsp3DS045O01 TaaCsp3DS054G13
GDZVAIM02GCGAH	no_clone_overlap	1	2	2	p08 rD rJ c21 c24		TaaCsp3DS068J08 TaaCsp3DS071E21 TaaCsp3DS068L21 TaaCsp3DS071F08
GDZVAIM01B16IH	anchor_type_2	2	2	2	p01 p02 rF rG c07 c20	TaaCsp3DS001N24 TaaCsp3DS018L22
GDZVAIM01EPQJO	anchor_type_2	2	2	2	p01 p02 rF rG c07 c20	TaaCsp3DS001N24 TaaCsp3DS018L22
GDZVAIM02HVUZG	anchor_type_2	1	2	2	p01 rL rM c04 c17	TaaCsp3DS008M08 TaaCsp3DS004P20
GDZVAIM01EK4F7	anchor_type_2	1	2	2	p01 rL rM c04 c17	TaaCsp3DS008M08 TaaCsp3DS004P20
GDZVAIM02II2S4	anchor_type_1	1	1	1	p03 rJ c13	TaaCsp3DS024H09
GDZVAIM01B30G9	no_clone_overlap	1	2	2	p08 rG rJ c01 c06		TaaCsp3DS060B11 TaaCsp3DS064B10 TaaCsp3DS065O14 TaaCsp3DS069H21
GDZVAIM01DRENT	anchor_type_2	3	3	3	p03 p06 p09 rD rL rN c11 c17 c18	TaaCsp3DS024G06 TaaCsp3DS050L08 TaaCsp3DS024G06 TaaCsp3DS079I24 TaaCsp3DS050L08 TaaCsp3DS079I24
GDZVAIM01BBGBE	anchor_type_2	3	4	5	p03 p06 p10 rD rI rL rN c05 c11 c14 c17 c18	TaaCsp3DS024G06 TaaCsp3DS050L08 TaaCsp3DS092L09 TaaCsp3DS093L09
GDZVAIM02I4W3R	anchor_type_2	2	3	4	p03 p08 rC rE rK c09 c10 c20 c24	TaaCsp3DS023E08 TaaCsp3DS064N06
GDZVAIM02FO46U	anchor_type_2	3	2	3	p01 p06 p08 rK rM c07 c10 c13	TaaCsp3DS002K12 TaaCsp3DS044K09 TaaCsp3DS002K12 TaaCsp3DS064N06 TaaCsp3DS044K09 TaaCsp3DS064N06
GDZVAIM02IG5NA	anchor_type_1	1	1	1	p01 rK c13	TaaCsp3DS002K12
GDZVAIM01BB6RA	no_clone_overlap	2	1	1	p01 p10 rM c21		TaaCsp3DS003O07 TaaCsp3DS087I20
GDZVAIM02HR7EL	anchor_type_2	4	3	3	p02 p05 p09 p10 rE rF rK c05 c07 c14	TaaCsp3DS012H16 TaaCsp3DS042E21
GDZVAIM01B9D5W	no_positive_pool
GDZVAIM02H05WO	anchor_type_2	2	2	2	p01 p03 rE rF c14 c23	TaaCsp3DS009E15 TaaCsp3DS022H05
GDZVAIM01E1I9Z	no_clone_overlap	1	2	2	p01 rE rF c14 c23		TaaCsp3DS006A20 TaaCsp3DS004D04 TaaCsp3DS010J17 TaaCsp3DS009E15
GDZVAIM01BUVHU	anchor_type_1	1	1	1	p02 rO c06	TaaCsp3DS014I23
GDZVAIM01ATQ42	anchor_type_1	1	1	1	p05 rO c02	TaaCsp3DS036L23
GDZVAIM02INCCO	anchor_type_1	1	1	1	p05 rO c02	TaaCsp3DS036L23
GDZVAIM01A4Y05	anchor_type_1	1	1	1	p05 rO c02	TaaCsp3DS036L23
GDZVAIM01EUOK2	anchor_type_1	1	1	1	p05 rO c02	TaaCsp3DS036L23
GDZVAIM01DFNJB	anchor_type_3	2	2	2	p01 p07 rM rN c04 c23	TaaCsp3DS009P14 TaaCsp3DS053D01
GDZVAIM02IYQOT	anchor_type_2	3	3	3	p04 p05 p08 rA rD rG c08 c16 c21	TaaCsp3DS041G04 TaaCsp3DS062P06
GDZVAIM01EKSV2	anchor_type_2	2	2	2	p05 p08 rD rG c08 c21	TaaCsp3DS041G04 TaaCsp3DS062P06
GDZVAIM01EGQB2	anchor_type_2	2	3	2	p02 p05 rB rJ rN c15 c19	TaaCsp3DS017C04 TaaCsp3DS040G02
GDZVAIM02GQ5XM	anchor_type_2	2	2	2	p02 p05 rJ rN c15 c19	TaaCsp3DS017C04 TaaCsp3DS040G02
GDZVAIM01CBQ89	anchor_type_1	1	1	1	p05 rP c15	TaaCsp3DS039P17
GDZVAIM02HCMNX	no_positive_BAC	0	1	1	rI c16
GDZVAIM01B1SD5	no_positive_BAC	0	1	1	rI c16
GDZVAIM02G3HWV	no_positive_pool
GDZVAIM01BWLWI	anchor_type_2	2	2	2	p02 p10 rG rK c04 c21	TaaCsp3DS013N12 TaaCsp3DS088M16
GDZVAIM02IWX5E	anchor_type_1	1	1	1	p08 rL c19	TaaCsp3DS068H16
GDZVAIM01DNUTL	no_clone_overlap	1	2	1	p08 rB rL c05		TaaCsp3DS066I22 TaaCsp3DS067A05
GDZVAIM01B34IV	anchor_type_1	1	1	1	p08 rL c19	TaaCsp3DS068H16
GDZVAIM01D3MCC	anchor_type_1	1	1	1	p08 rL c19	TaaCsp3DS068H16
GDZVAIM01ER30C	no_positive_BAC	0	1	1	rL c19
GDZVAIM02G912V	anchor_type_1	1	1	1	p08 rL c19	TaaCsp3DS068H16
GDZVAIM01EYS5D	no_clone_overlap	1	1	2	p10 rE c05 c11		TaaCsp3DS084C23 TaaCsp3DS085K12
GDZVAIM01EAXXJ	anchor_type_2	2	1	2	p05 p08 rF c10 c14	TaaCsp3DS041K14 TaaCsp3DS070C05
GDZVAIM02I1FDR	anchor_type_2	2	1	2	p05 p08 rF c10 c14	TaaCsp3DS041K14 TaaCsp3DS070C05
GDZVAIM02IAM6R	anchor_type_2	2	2	2	p01 p10 rB rP c06 c23	TaaCsp3DS009E07 TaaCsp3DS095C10
GDZVAIM02F2JI9	no_positive_pool
GDZVAIM02JUG7G	anchor_type_1	1	1	1	p01 rG c11	TaaCsp3DS002F11
GDZVAIM01BPRJ2	anchor_type_2	2	2	2	p05 p06 rF rI c05 c08	TaaCsp3DS037B12 TaaCsp3DS048F20
GDZVAIM02GIQV8	no_positive_pool
GDZVAIM01DTTEX	anchor_type_2	2	2	2	p06 p10 rA rB c12 c21	TaaCsp3DS045L02 TaaCsp3DS095K17
GDZVAIM02HHISI	anchor_type_2	2	2	2	p06 p10 rA rB c12 c21	TaaCsp3DS045L02 TaaCsp3DS095K17
GDZVAIM02G0QRA	anchor_type_1	1	1	1	p08 rM c08	TaaCsp3DS064K03
GDZVAIM01CH7ZM	anchor_type_1	1	1	1	p02 rE c24	TaaCsp3DS015L03
GDZVAIM02GARE2	no_positive_BAC	0	1	1	rN c08
GDZVAIM01EBZE1	anchor_type_2	2	2	2	p02 p05 rN rO c10 c17	TaaCsp3DS013J22 TaaCsp3DS041M08
GDZVAIM01EJ2EY	no_clone_overlap	1	2	2	p10 rC rH c03 c23		TaaCsp3DS083J05 TaaCsp3DS087J17 TaaCsp3DS091M10 TaaCsp3DS094F08
GDZVAIM02HV0XC	anchor_type_2	2	2	2	p03 p08 rC rG c03 c09	TaaCsp3DS019G11 TaaCsp3DS060N08
GDZVAIM01B9GXX	no_clone_overlap	1	1	2	p08 rC c03 c09		TaaCsp3DS060D22 TaaCsp3DS060M12
GDZVAIM02IXMD0	anchor_type_2	2	2	2	p01 p08 rC rG c09 c11	TaaCsp3DS002D14 TaaCsp3DS060N08
GDZVAIM02JRXLL	anchor_type_1	1	1	1	p06 rB c10	TaaCsp3DS050B08
GDZVAIM02IW0AA	no_positive_pool
GDZVAIM01CO20Z	no_positive_pool
GDZVAIM02GI6TM	anchor_type_2	2	2	1	p02 p05 rF rH c16	TaaCsp3DS018I20 TaaCsp3DS042J13
GDZVAIM02GXHAN	anchor_type_2	2	2	2	p01 p02 rG rN c07 c24	TaaCsp3DS007A18 TaaCsp3DS016H09
GDZVAIM01CL1CT	no_positive_BAC	1	0	1	p01 c23
GDZVAIM01BXWZ1	anchor_type_2	2	2	2	p08 p10 rD rF c01 c11	TaaCsp3DS067L24 TaaCsp3DS091G05
GDZVAIM01DX8FW	no_clone_overlap	2	2	2	p05 p07 rB rP c06 c11		TaaCsp3DS041C15 TaaCsp3DS039H18 TaaCsp3DS041F14 TaaCsp3DS039K10 TaaCsp3DS058F24 TaaCsp3DS056L23 TaaCsp3DS058H12 TaaCsp3DS056N12
GDZVAIM01DUYAZ	anchor_type_2	2	3	2	p02 p04 rA rC rJ c13 c22	TaaCsp3DS015J05 TaaCsp3DS027O24
GDZVAIM02HHKEG	no_clone_overlap	1	2	2	p07 rC rL c14 c15		TaaCsp3DS054K11 TaaCsp3DS052G03 TaaCsp3DS058P17 TaaCsp3DS057C16
GDZVAIM02H3HPA	no_clone_overlap	1	2	2	p02 rC rM c12 c18		TaaCsp3DS015A03 TaaCsp3DS015F19 TaaCsp3DS015B05 TaaCsp3DS015G21
GDZVAIM02I8HTZ	anchor_type_2	2	2	2	p07 p09 rC rP c08 c12	TaaCsp3DS054G15 TaaCsp3DS081L06
GDZVAIM01CZC82	anchor_type_1	1	1	1	p03 rO c03	TaaCsp3DS019I10
GDZVAIM02ISA2C	anchor_type_2	2	2	2	p04 p07 rC rD c08 c13	TaaCsp3DS033K14 TaaCsp3DS052D22
GDZVAIM01CEHIY	no_clone_overlap	2	2	2	p04 p07 rC rO c02 c13		TaaCsp3DS028O24 TaaCsp3DS027P01 TaaCsp3DS029B06 TaaCsp3DS028A15 TaaCsp3DS053D21 TaaCsp3DS052D22 TaaCsp3DS053H12 TaaCsp3DS052F05
GDZVAIM01B1AKD	anchor_type_2	2	2	2	p01 p04 rL rO c02 c15	TaaCsp3DS008I19 TaaCsp3DS029B06
GDZVAIM01D3QGO	no_positive_BAC	0	1	1	rN c18
GDZVAIM01CQFPZ	anchor_type_1	1	1	1	p09 rN c18	TaaCsp3DS082I20
GDZVAIM02JR8ON	anchor_type_1	1	1	1	p09 rN c18	TaaCsp3DS082I20
GDZVAIM02H3GV7	anchor_type_2	2	2	2	p01 p04 rH rO c13 c16	TaaCsp3DS002L11 TaaCsp3DS034E06
GDZVAIM01BT1NU	anchor_type_2	2	2	2	p01 p04 rH rO c13 c16	TaaCsp3DS002L11 TaaCsp3DS034E06
GDZVAIM02FPNO1	no_positive_pool
GDZVAIM01BQRAZ	anchor_type_2	2	2	2	p01 p05 rL rO c02 c19	TaaCsp3DS003J01 TaaCsp3DS040P06
GDZVAIM01EFJVN	anchor_type_2	2	2	2	p01 p05 rL rO c02 c19	TaaCsp3DS003J01 TaaCsp3DS040P06
GDZVAIM01BST2Q	anchor_type_2	2	2	2	p01 p05 rL rO c02 c19	TaaCsp3DS003J01 TaaCsp3DS040P06
GDZVAIM01EXKWD	anchor_type_2	2	2	2	p02 p03 rE rP c09 c18	TaaCsp3DS016K07 TaaCsp3DS022N05
GDZVAIM01A7YEF	anchor_type_2	1	2	2	p05 rE rI c10 c13	TaaCsp3DS037D07 TaaCsp3DS036A18
GDZVAIM01CMBRM	anchor_type_2	1	2	2	p05 rE rI c10 c13	TaaCsp3DS037D07 TaaCsp3DS036A18
GDZVAIM01CGY3U	no_clone_overlap	2	1	2	p05 p08 rD c02 c13		TaaCsp3DS040N12 TaaCsp3DS039K24 TaaCsp3DS069A15 TaaCsp3DS067O13
GDZVAIM02FP3I6	anchor_type_1	1	1	1	p05 rO c22	TaaCsp3DS038C20
GDZVAIM01AURLZ	no_positive_BAC	1	0	0	p05
GDZVAIM01AM58L	no_positive_BAC	0	0	1	c22
GDZVAIM02HSDC3	anchor_type_2	2	3	3	p03 p06 rD rH rK c04 c06 c16	TaaCsp3DS025F22 TaaCsp3DS049O04 TaaCsp3DS049N19 TaaCsp3DS047F16
GDZVAIM01DXU53	anchor_type_1	1	1	1	p06 rM c22	TaaCsp3DS047M16
GDZVAIM02IT3BF	anchor_type_2	2	1	2	p06 p10 rG c10 c12	TaaCsp3DS046P05 TaaCsp3DS089P08
GDZVAIM01DBEE7	anchor_type_2	1	2	2	p08 rI rJ c19 c22	TaaCsp3DS065K23 TaaCsp3DS068H10
GDZVAIM01APU44	anchor_type_2	2	2	2	p05 p07 rE rG c02 c21	TaaCsp3DS036L02 TaaCsp3DS052N16
GDZVAIM02GVZIR	anchor_type_2	1	2	2	p10 rN rO c15 c22	TaaCsp3DS093I13 TaaCsp3DS091B14
GDZVAIM02F7NAU	anchor_type_2	1	2	2	p10 rN rO c15 c22	TaaCsp3DS093I13 TaaCsp3DS091B14
GDZVAIM01CGN13	anchor_type_2	2	2	2	p01 p07 rD rL c16 c17	TaaCsp3DS010O15 TaaCsp3DS057E16
GDZVAIM02JSYU7	no_positive_BAC	0	1	1	rL c13
GDZVAIM02I62Y3	anchor_type_1	1	1	1	p09 rO c03	TaaCsp3DS071M06
GDZVAIM02JX2X3	no_positive_BAC	0	1	2	rG c06 c19
GDZVAIM02GIE4W	no_clone_overlap	1	3	3	p08 rG rK rN c06 c14 c19		TaaCsp3DS064B10 TaaCsp3DS065C13 TaaCsp3DS062I07 TaaCsp3DS064C11 TaaCsp3DS065C17 TaaCsp3DS062K04 TaaCsp3DS069I11 TaaCsp3DS070D02 TaaCsp3DS068I03
GDZVAIM01CNU0S	no_clone_overlap	1	3	3	p07 rG rK rN c06 c14 c19		TaaCsp3DS053N04 TaaCsp3DS054L18 TaaCsp3DS052K06 TaaCsp3DS053N07 TaaCsp3DS054M11 TaaCsp3DS052L01 TaaCsp3DS058H11 TaaCsp3DS058P23 TaaCsp3DS057H10
GDZVAIM02HY8RZ	anchor_type_1	1	1	1	p04 rH c23	TaaCsp3DS033A09
GDZVAIM01BYIJY	anchor_type_2	2	2	2	p01 p09 rB rL c13 c21	TaaCsp3DS008G20 TaaCsp3DS080B22
GDZVAIM02IGV7S	anchor_type_2	2	2	2	p04 p06 rE rH c22 c23	TaaCsp3DS033A09 TaaCsp3DS047L09
GDZVAIM01BP2OY	anchor_type_1	1	1	1	p06 rE c22	TaaCsp3DS047L09
GDZVAIM01ATLIE	anchor_type_1	1	1	1	p09 rK c24	TaaCsp3DS076K12
GDZVAIM02HU0FN	anchor_type_1	1	1	1	p08 rN c17	TaaCsp3DS068E13
GDZVAIM02FH4C0	anchor_type_1	1	1	1	p08 rN c17	TaaCsp3DS068E13
GDZVAIM01A8S4D	no_clone_overlap	1	2	2	p08 rI rN c19 c20		TaaCsp3DS062J20 TaaCsp3DS065J14 TaaCsp3DS068I03 TaaCsp3DS070P09
GDZVAIM02HP0Y1	no_positive_pool
GDZVAIM01B53H1	anchor_type_2	3	3	3	p03 p06 p08 rL rN rO c01 c04 c15	TaaCsp3DS021M21 TaaCsp3DS068C23
GDZVAIM01CC7N8	no_clone_overlap	1	2	3	p10 rG rP c02 c17 c20		TaaCsp3DS088D04 TaaCsp3DS086L24 TaaCsp3DS090N21 TaaCsp3DS094M17 TaaCsp3DS093L18
GDZVAIM02HBOZV	no_clone_overlap	1	2	2	p08 rC rH c07 c14		TaaCsp3DS060K09 TaaCsp3DS065B09 TaaCsp3DS067D17 TaaCsp3DS070C06
GDZVAIM01CGL5F	anchor_type_2	2	2	2	p03 p08 rC rH c07 c14	TaaCsp3DS022H01 TaaCsp3DS067D17
GDZVAIM02H0YGY	anchor_type_2	2	2	2	p05 p06 rK rP c10 c11	TaaCsp3DS041M10 TaaCsp3DS045A19
GDZVAIM01CH9MV	anchor_type_2	2	2	2	p05 p06 rG rP c06 c10	TaaCsp3DS041M10 TaaCsp3DS046I01
GDZVAIM02HM55Y	anchor_type_1	1	1	1	p03 rO c16	TaaCsp3DS022M17
GDZVAIM02II80N	anchor_type_2	2	2	2	p01 p04 rH rM c19 c22	TaaCsp3DS003I15 TaaCsp3DS034M15
GDZVAIM02GEYX0	anchor_type_2	2	2	2	p01 p04 rH rM c19 c22	TaaCsp3DS003I15 TaaCsp3DS034M15
GDZVAIM01CHY4M	no_positive_pool
GDZVAIM01DHW8F	no_clone_overlap	2	3	3	p02 p03 rA rB rJ c03 c12 c20		TaaCsp3DS011K08 TaaCsp3DS014P19 TaaCsp3DS015H12 TaaCsp3DS015P14 TaaCsp3DS018F08 TaaCsp3DS018K18 TaaCsp3DS016B14 TaaCsp3DS018G09 TaaCsp3DS018M18 TaaCsp3DS019G09 TaaCsp3DS022E17 TaaCsp3DS022P14 TaaCsp3DS023I05 TaaCsp3DS025P05 TaaCsp3DS026I09 TaaCsp3DS023J07 TaaCsp3DS026A22 TaaCsp3DS026J04
GDZVAIM01C1Z2T	no_clone_overlap	2	3	3	p02 p03 rA rF rJ c03 c09 c12		TaaCsp3DS011K08 TaaCsp3DS012N17 TaaCsp3DS014P19 TaaCsp3DS016A20 TaaCsp3DS016J15 TaaCsp3DS018F21 TaaCsp3DS016B14 TaaCsp3DS016J17 TaaCsp3DS018G09 TaaCsp3DS019G09 TaaCsp3DS019P08 TaaCsp3DS022E17 TaaCsp3DS023I21 TaaCsp3DS024B16 TaaCsp3DS025P24 TaaCsp3DS023J07 TaaCsp3DS024C18 TaaCsp3DS026A22
GDZVAIM01AQWHW	no_clone_overlap	2	3	3	p02 p03 rA rF rJ c03 c09 c12		TaaCsp3DS011K08 TaaCsp3DS012N17 TaaCsp3DS014P19 TaaCsp3DS016A20 TaaCsp3DS016J15 TaaCsp3DS018F21 TaaCsp3DS016B14 TaaCsp3DS016J17 TaaCsp3DS018G09 TaaCsp3DS019G09 TaaCsp3DS019P08 TaaCsp3DS022E17 TaaCsp3DS023I21 TaaCsp3DS024B16 TaaCsp3DS025P24 TaaCsp3DS023J07 TaaCsp3DS024C18 TaaCsp3DS026A22
GDZVAIM02HZOOW	anchor_type_3	2	2	2	p07 p09 rD rM c02 c16	TaaCsp3DS054P13 TaaCsp3DS080O11
GDZVAIM01DTI2X	no_positive_BAC	0	1	0	rD
GDZVAIM02JB5JU	no_positive_BAC	0	0	1	c16
GDZVAIM02G1268	anchor_type_2	2	2	2	p03 p07 rM rN c11 c16	TaaCsp3DS024G08 TaaCsp3DS054P13
GDZVAIM01AZVAA	anchor_type_2	2	2	2	p03 p05 rJ rN c03 c11	TaaCsp3DS024G08 TaaCsp3DS038M11
GDZVAIM01D6NNZ	no_clone_overlap	2	2	2	p03 p04 rF rG c03 c19		TaaCsp3DS023I21 TaaCsp3DS024M09 TaaCsp3DS019H04 TaaCsp3DS020L10 TaaCsp3DS031C08 TaaCsp3DS032M12 TaaCsp3DS027D19 TaaCsp3DS028G16
GDZVAIM01C9RP2	no_clone_overlap	2	1	2	p01 p06 rP c08 c23		TaaCsp3DS010C20 TaaCsp3DS009F24 TaaCsp3DS050B05 TaaCsp3DS049K14
GDZVAIM02F1KOT	anchor_type_2	2	2	2	p01 p06 rC rP c08 c23	TaaCsp3DS005I05 TaaCsp3DS049K14
GDZVAIM01C1XUQ	anchor_type_1	1	1	1	p06 rP c23	TaaCsp3DS049K14
GDZVAIM02ISP9M	anchor_type_1	1	1	1	p06 rP c23	TaaCsp3DS049K14
GDZVAIM01EHGED	anchor_type_1	1	1	1	p06 rO c18	TaaCsp3DS047H12
GDZVAIM01CZO2L	anchor_type_1	1	1	1	p06 rO c18	TaaCsp3DS047H12
GDZVAIM01BOT0O	anchor_type_2	1	2	2	p08 rB rO c15 c24	TaaCsp3DS068A17 TaaCsp3DS065N10
GDZVAIM01CFSL7	anchor_type_2	1	2	2	p08 rB rO c15 c24	TaaCsp3DS068A17 TaaCsp3DS065N10
GDZVAIM01CGZ7E	anchor_type_2	2	2	2	p04 p07 rA rO c02 c19	TaaCsp3DS028I16 TaaCsp3DS053D13
GDZVAIM01BTNPU	anchor_type_1	1	1	1	p02 rO c13	TaaCsp3DS013G17
GDZVAIM02JXB5Q	anchor_type_1	1	1	1	p01 rM c03	TaaCsp3DS001H20
GDZVAIM01EU93M	anchor_type_1	1	1	1	p04 rL c14	TaaCsp3DS034B22
GDZVAIM01C5AT8	anchor_type_1	1	1	1	p04 rL c14	TaaCsp3DS034B22
GDZVAIM01DJ16H	no_positive_pool
GDZVAIM01C5KHA	anchor_type_2	2	2	2	p03 p08 rA rI c05 c21	TaaCsp3DS019J15 TaaCsp3DS062N04
GDZVAIM02F9J0Z	anchor_type_1	1	1	1	p01 rJ c19	TaaCsp3DS008P04
GDZVAIM01D0TSM	anchor_type_1	1	1	1	p09 rP c11	TaaCsp3DS078J22
GDZVAIM01BNDW0	anchor_type_2	2	2	2	p02 p03 rE rG c10 c20	TaaCsp3DS015H23 TaaCsp3DS022D12
GDZVAIM01E12AR	anchor_type_2	2	2	2	p03 p04 rD rP c12 c20	TaaCsp3DS026I11 TaaCsp3DS034A20
GDZVAIM02HF8CK	anchor_type_2	1	2	2	p01 rN rP c12 c21	TaaCsp3DS010H21 TaaCsp3DS009D15
GDZVAIM02F6RK4	anchor_type_2	2	2	2	p05 p08 rF rM c01 c20	TaaCsp3DS042P13 TaaCsp3DS060D01
GDZVAIM02HPSKW	no_positive_pool
GDZVAIM01E1PC9	no_positive_pool
GDZVAIM01AFLC7	anchor_type_2	2	2	1	p02 p04 rB rN c17	TaaCsp3DS017C12 TaaCsp3DS032L21
GDZVAIM01EDIJF	anchor_type_2	4	4	3	p02 p04 p08 p10 rG rL rN rO c13 c14 c24	TaaCsp3DS013F24 TaaCsp3DS034B24 TaaCsp3DS030L12 TaaCsp3DS065D01
GDZVAIM01CJM1M	anchor_type_1	1	1	1	p01 rB c19	TaaCsp3DS008N16
GDZVAIM02G3V7A	anchor_type_1	1	1	1	p01 rB c19	TaaCsp3DS008N16
GDZVAIM01B4OE1	anchor_type_2	1	2	2	p03 rD rK c04 c12	TaaCsp3DS025P17 TaaCsp3DS021L20
GDZVAIM01C5XVU	no_clone_overlap	1	2	2	p01 rG rK c20 c23		TaaCsp3DS006K19 TaaCsp3DS004D09 TaaCsp3DS006K21 TaaCsp3DS004G09
GDZVAIM01EUZLA	no_positive_BAC	1	0	1	p06 c15
GDZVAIM01BOOS2	anchor_type_1	1	1	1	p09 rM c22	TaaCsp3DS076H18
GDZVAIM02FZQ75	no_positive_BAC	0	1	1	rM c22
GDZVAIM02FHLX9	no_positive_BAC	0	0	1	c12
GDZVAIM02F09SJ	anchor_type_3	2	2	3	p08 p10 rI rN c11 c20 c23	TaaCsp3DS069A08 TaaCsp3DS085L19
GDZVAIM02I5ZKN	anchor_type_2	1	2	2	p10 rI rO c11 c23	TaaCsp3DS085L19 TaaCsp3DS087P01
GDZVAIM02IZVAT	anchor_type_3	2	2	2	p08 p10 rI rN c11 c23	TaaCsp3DS069A08 TaaCsp3DS085L19
GDZVAIM02F1TTK	anchor_type_2	2	2	2	p01 p09 rB rL c13 c21	TaaCsp3DS008G20 TaaCsp3DS080B22
GDZVAIM01DO7B9	no_clone_overlap	1	1	2	p10 rK c02 c03		TaaCsp3DS088F05 TaaCsp3DS083M24
GDZVAIM02GXZNF	anchor_type_2	2	3	4	p08 p10 rG rJ rK c02 c03 c11 c23	TaaCsp3DS069C02 TaaCsp3DS067N01
GDZVAIM01B0VVF	no_clone_overlap	1	2	2	p02 rB rM c03 c04		TaaCsp3DS015P14 TaaCsp3DS017L06 TaaCsp3DS011P06 TaaCsp3DS014F01
GDZVAIM01BXZUB	anchor_type_2	2	2	2	p03 p07 rM rO c13 c23	TaaCsp3DS021C22 TaaCsp3DS052F04
GDZVAIM02G09L3	anchor_type_2	2	2	2	p08 p10 rD rO c07 c08	TaaCsp3DS069J24 TaaCsp3DS084O14
GDZVAIM01DJJUE	anchor_type_2	3	2	3	p03 p06 p09 rB rC c01 c06 c13	TaaCsp3DS021N02 TaaCsp3DS072M17
GDZVAIM01E2OXL	anchor_type_1	1	1	1	p04 rG c17	TaaCsp3DS028F03
GDZVAIM01CJBCZ	no_positive_pool
GDZVAIM01D3Z7Y	anchor_type_2	2	2	2	p01 p05 rI rK c05 c16	TaaCsp3DS001L12 TaaCsp3DS037M02
GDZVAIM02JPRZE	anchor_type_1	1	1	1	p02 rP c22	TaaCsp3DS018P23
GDZVAIM02H6XMI	anchor_type_1	1	1	1	p08 rN c10	TaaCsp3DS069N19
GDZVAIM02GM39V	no_clone_overlap	1	3	3	p02 rJ rM rO c03 c20 c24		TaaCsp3DS016B14 TaaCsp3DS018M18 TaaCsp3DS019C09 TaaCsp3DS011P06 TaaCsp3DS015I14 TaaCsp3DS015M18 TaaCsp3DS011P12 TaaCsp3DS015I20 TaaCsp3DS015M19
GDZVAIM02IK18R	no_clone_overlap	1	3	3	p02 rJ rM rO c03 c20 c24		TaaCsp3DS016B14 TaaCsp3DS018M18 TaaCsp3DS019C09 TaaCsp3DS011P06 TaaCsp3DS015I14 TaaCsp3DS015M18 TaaCsp3DS011P12 TaaCsp3DS015I20 TaaCsp3DS015M19
GDZVAIM01AVXG2	no_clone_overlap	1	3	2	p02 rJ rM rO c20 c24		TaaCsp3DS018M18 TaaCsp3DS019C09 TaaCsp3DS015I14 TaaCsp3DS015M18 TaaCsp3DS015I20 TaaCsp3DS015M19
GDZVAIM02HURGK	no_clone_overlap	1	3	3	p02 rJ rM rO c03 c20 c24		TaaCsp3DS016B14 TaaCsp3DS018M18 TaaCsp3DS019C09 TaaCsp3DS011P06 TaaCsp3DS015I14 TaaCsp3DS015M18 TaaCsp3DS011P12 TaaCsp3DS015I20 TaaCsp3DS015M19
GDZVAIM01AZ8JP	anchor_type_1	1	1	1	p07 rM c05	TaaCsp3DS051M09
GDZVAIM02G2DKD	no_clone_overlap	1	2	1	p05 rA rB c06		TaaCsp3DS036O07 TaaCsp3DS041C15
GDZVAIM01BXWUP	anchor_type_2	2	2	1	p05 p09 rA rB c06	TaaCsp3DS036O07 TaaCsp3DS081E01
GDZVAIM01B17TO	anchor_type_1	1	1	1	p05 rA c06	TaaCsp3DS036O07
GDZVAIM02IUZNH	no_positive_pool
GDZVAIM01BQAK6	anchor_type_2	1	2	2	p07 rL rP c03 c18	TaaCsp3DS059D19 TaaCsp3DS056C01
GDZVAIM01BXE3W	no_positive_pool
GDZVAIM01CMEDM	no_positive_pool
GDZVAIM02HO9ZG	no_positive_pool
GDZVAIM01B422N	anchor_type_2	1	2	2	p04 rC rL c08 c23	TaaCsp3DS028M10 TaaCsp3DS033M15
GDZVAIM02G8R14	anchor_type_2	1	2	2	p04 rC rL c08 c23	TaaCsp3DS028M10 TaaCsp3DS033M15
GDZVAIM02GERI8	anchor_type_2	3	3	3	p04 p05 p06 rK rO rP c04 c05 c07	TaaCsp3DS031G18 TaaCsp3DS036N08 TaaCsp3DS031G18 TaaCsp3DS044L11 TaaCsp3DS036N08 TaaCsp3DS044L11
GDZVAIM01DIAES	no_positive_pool
GDZVAIM02GESJ6	anchor_type_1	1	1	1	p08 rI c12	TaaCsp3DS064P14
GDZVAIM01B5JOI	anchor_type_2	2	2	2	p01 p09 rB rL c13 c21	TaaCsp3DS008G20 TaaCsp3DS080B22
GDZVAIM01CYN53	no_positive_pool
GDZVAIM01EVK1D	no_positive_pool
GDZVAIM02F44PO	anchor_type_2	2	2	2	p01 p02 rI rP c05 c06	TaaCsp3DS010B08 TaaCsp3DS012B16
GDZVAIM01CKLPA	anchor_type_2	2	2	2	p01 p02 rI rP c05 c06	TaaCsp3DS010B08 TaaCsp3DS012B16
GDZVAIM01EF8NC	anchor_type_1	1	1	1	p06 rA c13	TaaCsp3DS045B12
GDZVAIM01EXMXD	anchor_type_2	2	2	2	p05 p06 rA rN c08 c13	TaaCsp3DS041J02 TaaCsp3DS045B12
GDZVAIM02GE6HA	anchor_type_2	2	2	2	p02 p08 rG rN c08 c24	TaaCsp3DS014K03 TaaCsp3DS071F23
GDZVAIM01C286F	no_positive_pool
GDZVAIM01A8NZK	no_positive_BAC	0	1	1	rE c06
GDZVAIM02HN9Q5	no_positive_BAC	0	1	1	rJ c03
GDZVAIM01AR9HX	anchor_type_1	1	1	1	p06 rJ c03	TaaCsp3DS048E01
GDZVAIM01DDUIB	no_clone_overlap	1	2	2	p06 rJ rN c03 c12		TaaCsp3DS048E01 TaaCsp3DS050D17 TaaCsp3DS048E18 TaaCsp3DS050E23
GDZVAIM01DTQDH	anchor_type_1	1	1	1	p08 rD c03	TaaCsp3DS066B22
GDZVAIM01C36TN	no_positive_pool
GDZVAIM01ESWAO	no_positive_pool
GDZVAIM02JF27U	anchor_type_2	2	2	2	p05 p07 rB rP c23 c24	TaaCsp3DS043K17 TaaCsp3DS057L22
GDZVAIM02GG3Z1	anchor_type_2	2	2	2	p02 p07 rE rK c06 c14	TaaCsp3DS014G24 TaaCsp3DS054M11
GDZVAIM01CPZ29	no_clone_overlap	1	2	1	p02 rC rG c18		TaaCsp3DS015F19 TaaCsp3DS015G02
GDZVAIM01DEGRL	anchor_type_2	2	2	2	p02 p07 rF rP c02 c24	TaaCsp3DS017J24 TaaCsp3DS059N09
GDZVAIM02HJCC1	anchor_type_2	2	3	3	p03 p05 rD rK rL c01 c07 c18	TaaCsp3DS035L12 TaaCsp3DS038J06
GDZVAIM02GFM2T	anchor_type_1	1	1	1	p02 rJ c02	TaaCsp3DS017K15
GDZVAIM01C4LGJ	anchor_type_1	1	1	1	p05 rO c02	TaaCsp3DS036L23
GDZVAIM01BUXW2	anchor_type_1	1	1	1	p01 rH c23	TaaCsp3DS009E18
GDZVAIM02ISIJI	anchor_type_2	1	2	2	p04 rA rM c16 c20	TaaCsp3DS030F12 TaaCsp3DS030D11
GDZVAIM01EZR74	anchor_type_2	2	3	3	p02 p03 rC rD rO c11 c13 c14	TaaCsp3DS016K17 TaaCsp3DS015D09 TaaCsp3DS016K17 TaaCsp3DS020F04 TaaCsp3DS015D09 TaaCsp3DS020F04

## Sheet: GenomeZipper_cov40
Status column refer to how the marker was assigned to clone(s)
anchor_type_1 - single positive pool in each dimmension (plate, row, column)
anchor_type_2 - multiple positive pools, two or more clones among candidate share same contig of the physical map
anchor_type_3 - multiple positive pools, two or more clones have a hit in End2End analysis in FPC, if used
no_clone_overlap - CANDIDATE instead of POSITIVE clones are listed
marker	status	positive_plate_pools	positive_row_pools	positive_column_pools	positive_pool_list	positive_clones
GDZVAIM01B5SR9	no_clone_overlap	2	2	2	p01 p02 rB rG c11 c17		TaaCsp3DS008C12 TaaCsp3DS008K22 TaaCsp3DS002F11 TaaCsp3DS003A21 TaaCsp3DS016K09 TaaCsp3DS017C12 TaaCsp3DS013C22 TaaCsp3DS013I19
GDZVAIM01DA5OD	anchor_type_2	3	2	3	p01 p02 p06 rB rG c08 c11 c17	TaaCsp3DS008C12 TaaCsp3DS046L11
GDZVAIM01EBN86	no_clone_overlap	2	2	2	p02 p06 rG rH c08 c16		TaaCsp3DS014K03 TaaCsp3DS015E17 TaaCsp3DS018C15 TaaCsp3DS018I21 TaaCsp3DS046L11 TaaCsp3DS047F06 TaaCsp3DS049P24 TaaCsp3DS050I11
GDZVAIM01D458D	anchor_type_2	2	3	2	p06 p07 rB rG rN c07 c22	TaaCsp3DS051B18 TaaCsp3DS051N14
GDZVAIM01CXKDF	anchor_type_2	2	2	2	p06 p07 rG rN c07 c22	TaaCsp3DS051B18 TaaCsp3DS051N14
GDZVAIM02G5DYM	anchor_type_2	2	2	2	p06 p07 rG rN c07 c22	TaaCsp3DS051B18 TaaCsp3DS051N14
GDZVAIM01BFO65	anchor_type_2	2	2	2	p06 p07 rG rN c07 c22	TaaCsp3DS051B18 TaaCsp3DS051N14
GDZVAIM02HDYFN	anchor_type_2	2	2	2	p06 p07 rG rN c07 c22	TaaCsp3DS051B18 TaaCsp3DS051N14
GDZVAIM01ARPVN	no_clone_overlap	1	2	2	p01 rN rP c11 c17		TaaCsp3DS008E10 TaaCsp3DS008N06 TaaCsp3DS008E21 TaaCsp3DS008N09
GDZVAIM02GWCRH	no_clone_overlap	1	2	2	p01 rN rP c11 c17		TaaCsp3DS008E10 TaaCsp3DS008N06 TaaCsp3DS008E21 TaaCsp3DS008N09
GDZVAIM01BDRC6	anchor_type_2	2	2	2	p03 p04 rC rO c05 c20	TaaCsp3DS019J06 TaaCsp3DS030I11
GDZVAIM01C5N23	anchor_type_2	2	2	2	p05 p08 rE rG c15 c23	TaaCsp3DS036I23 TaaCsp3DS061I17
GDZVAIM02H4J6J	anchor_type_2	2	2	2	p05 p08 rE rG c15 c23	TaaCsp3DS036I23 TaaCsp3DS061I17
GDZVAIM01COZFF	anchor_type_2	2	2	2	p04 p06 rK rL c12 c17	TaaCsp3DS034A09 TaaCsp3DS045H13
GDZVAIM02II858	anchor_type_1	1	1	1	p08 rC c13	TaaCsp3DS061F07
GDZVAIM02JVN19	anchor_type_2	2	2	2	p05 p08 rE rJ c01 c13	TaaCsp3DS035C17 TaaCsp3DS067P03
GDZVAIM01CGUKH	anchor_type_2	2	2	2	p05 p08 rE rJ c01 c13	TaaCsp3DS035C17 TaaCsp3DS067P03
GDZVAIM01AE2MA	anchor_type_2	2	2	2	p05 p08 rE rJ c01 c13	TaaCsp3DS035C17 TaaCsp3DS067P03
GDZVAIM02GU0U7	to_many_positive_pools	4	4	7
GDZVAIM01EIRGP	anchor_type_2	2	1	2	p05 p07 rJ c05 c20	TaaCsp3DS043B07 TaaCsp3DS056D21
GDZVAIM02J5L32	no_positive_pool
GDZVAIM01A9B8K	anchor_type_2	3	3	3	p02 p06 p10 rD rK rO c05 c14 c15	TaaCsp3DS048P17 TaaCsp3DS090G16
GDZVAIM01DKQRV	anchor_type_2	2	2	2	p04 p05 rM rN c04 c05	TaaCsp3DS029D10 TaaCsp3DS039A04
GDZVAIM02GHXI8	anchor_type_2	2	2	2	p04 p05 rM rN c04 c05	TaaCsp3DS029D10 TaaCsp3DS039A04
GDZVAIM01D76LE	anchor_type_2	2	1	2	p04 p05 rM c03 c04	TaaCsp3DS029D10 TaaCsp3DS035G14
GDZVAIM02HPGL9	anchor_type_2	2	1	2	p04 p05 rM c03 c04	TaaCsp3DS029D10 TaaCsp3DS035G14
GDZVAIM01AI1AC	anchor_type_2	2	1	2	p04 p05 rM c03 c04	TaaCsp3DS029D10 TaaCsp3DS035G14
GDZVAIM01BK6KH	no_clone_overlap	2	2	1	p03 p08 rA rB c09		TaaCsp3DS019P08 TaaCsp3DS024B05 TaaCsp3DS060M05 TaaCsp3DS067G24
GDZVAIM02GFSV3	anchor_type_1	1	1	1	p08 rA c09	TaaCsp3DS060M05
GDZVAIM02GEZN9	anchor_type_2	1	2	3	p08 rA rL c02 c06 c16	TaaCsp3DS065D04 TaaCsp3DS069C09
GDZVAIM02JSFKA	no_clone_overlap	1	2	2	p08 rG rJ c11 c23		TaaCsp3DS061A16 TaaCsp3DS063C13 TaaCsp3DS067N01 TaaCsp3DS068O18
GDZVAIM01D69CE	anchor_type_2	3	2	3	p03 p08 p10 rG rJ c11 c13 c23	TaaCsp3DS025C03 TaaCsp3DS061F10 TaaCsp3DS068O18 TaaCsp3DS085P09
GDZVAIM02FZ144	no_clone_overlap	2	3	3	p03 p10 rB rG rJ c11 c13 c23		TaaCsp3DS024E17 TaaCsp3DS024G12 TaaCsp3DS025A21 TaaCsp3DS020D08 TaaCsp3DS020G05 TaaCsp3DS021A05 TaaCsp3DS024G01 TaaCsp3DS024H09 TaaCsp3DS025C03 TaaCsp3DS092J11 TaaCsp3DS093A11 TaaCsp3DS094D21 TaaCsp3DS085L08 TaaCsp3DS085P09 TaaCsp3DS087L03 TaaCsp3DS092K18 TaaCsp3DS093C05 TaaCsp3DS094F19
GDZVAIM02HP6KF	no_clone_overlap	2	1	2	p08 p10 rG c11 c13		TaaCsp3DS061A16 TaaCsp3DS061F10 TaaCsp3DS085L08 TaaCsp3DS085P09
GDZVAIM01ERYLJ	no_clone_overlap	2	1	2	p06 p07 rM c03 c09		TaaCsp3DS044B12 TaaCsp3DS044N21 TaaCsp3DS051J09 TaaCsp3DS052B18
GDZVAIM01B6HUD	anchor_type_2	2	2	2	p02 p06 rC rM c09 c24	TaaCsp3DS015K19 TaaCsp3DS044N21
GDZVAIM01EEOHG	anchor_type_2	2	2	2	p02 p06 rC rM c09 c24	TaaCsp3DS015K19 TaaCsp3DS044N21
GDZVAIM02F2CRK	no_clone_overlap	1	1	2	p10 rP c05 c21		TaaCsp3DS092B16 TaaCsp3DS094D03
GDZVAIM01DSOSJ	no_clone_overlap	1	1	2	p10 rP c05 c21		TaaCsp3DS092B16 TaaCsp3DS094D03
GDZVAIM01CLEKJ	no_clone_overlap	2	3	3	p03 p06 rE rH rM c02 c03 c14		TaaCsp3DS021E02 TaaCsp3DS019G21 TaaCsp3DS022H05 TaaCsp3DS025D18 TaaCsp3DS023J03 TaaCsp3DS026B19 TaaCsp3DS021H20 TaaCsp3DS019I08 TaaCsp3DS022J03 TaaCsp3DS046A04 TaaCsp3DS044A03 TaaCsp3DS047D10 TaaCsp3DS049M08 TaaCsp3DS048D21 TaaCsp3DS050G05 TaaCsp3DS046A14 TaaCsp3DS044B12 TaaCsp3DS047D24
GDZVAIM02GBNYG	anchor_type_2	3	2	3	p03 p07 p10 rL rM c04 c05 c17	TaaCsp3DS021M14 TaaCsp3DS056D24 TaaCsp3DS021M14 TaaCsp3DS093K20 TaaCsp3DS056D24 TaaCsp3DS093K20
GDZVAIM02HJQ7T	anchor_type_1	1	1	1	p05 rB c07	TaaCsp3DS039A13
GDZVAIM01DSC5M	anchor_type_2	1	2	2	p08 rI rO c17 c20	TaaCsp3DS061N11 TaaCsp3DS065K07
GDZVAIM01DHS0J	anchor_type_2	2	2	2	p04 p06 rH rP c11 c12	TaaCsp3DS032D24 TaaCsp3DS050D16
GDZVAIM01AI7KL	anchor_type_2	3	3	3	p02 p04 p09 rD rK rM c06 c10 c22	TaaCsp3DS029J22 TaaCsp3DS074O10
GDZVAIM01EVJOK	no_positive_pool
GDZVAIM01E2736	no_positive_BAC	0	0	1	c06
GDZVAIM02JBTI0	anchor_type_2	2	2	2	p05 p09 rC rG c10 c11	TaaCsp3DS037C23 TaaCsp3DS072H10
GDZVAIM02HHBFS	anchor_type_3	3	3	3	p01 p02 p03 rC rL rN c09 c12 c14	TaaCsp3DS006A10 TaaCsp3DS018G19
GDZVAIM02GT6MB	anchor_type_2	2	2	2	p03 p10 rF rM c01 c08	TaaCsp3DS023G06 TaaCsp3DS089J21
GDZVAIM01EKU2U	anchor_type_1	1	1	1	p03 rF c01	TaaCsp3DS023G06
GDZVAIM01BH6FK	no_positive_pool
GDZVAIM01ED5H4	no_positive_pool
GDZVAIM02HLX4R	no_positive_pool
GDZVAIM02INOQV	anchor_type_2	2	2	2	p03 p08 rB rN c08 c24	TaaCsp3DS025L22 TaaCsp3DS071E18
GDZVAIM01B75RV	anchor_type_2	2	2	2	p02 p09 rJ rO c08 c11	TaaCsp3DS014L19 TaaCsp3DS078G08
GDZVAIM02JHH74	anchor_type_2	2	2	2	p01 p10 rA rB c01 c07	TaaCsp3DS007B22 TaaCsp3DS084H20
GDZVAIM01DZ44X	anchor_type_2	3	3	3	p01 p04 p06 rB rG rM c06 c12 c15	TaaCsp3DS010F21 TaaCsp3DS029E10
GDZVAIM01CKDUU	anchor_type_2	3	3	3	p01 p03 p09 rA rE rI c01 c08 c21	TaaCsp3DS001B21 TaaCsp3DS075C10
GDZVAIM01EFHJS	anchor_type_2	3	4	3	p01 p03 p09 rA rE rF rI c01 c08 c21	TaaCsp3DS003J06 TaaCsp3DS080E08 TaaCsp3DS001B21 TaaCsp3DS075C10
GDZVAIM01CWKW7	no_clone_overlap	2	4	3	p02 p10 rC rG rK rP c04 c10 c23		TaaCsp3DS014E03 TaaCsp3DS014N11 TaaCsp3DS013O10 TaaCsp3DS014E16 TaaCsp3DS014N18 TaaCsp3DS013O18 TaaCsp3DS014E24 TaaCsp3DS014O24 TaaCsp3DS014A18 TaaCsp3DS017N21 TaaCsp3DS018F06 TaaCsp3DS017J15 TaaCsp3DS088L03 TaaCsp3DS089L04 TaaCsp3DS087J17 TaaCsp3DS088M16 TaaCsp3DS089M04 TaaCsp3DS087L03 TaaCsp3DS089A11 TaaCsp3DS089N07 TaaCsp3DS087N04 TaaCsp3DS095A03 TaaCsp3DS095J23 TaaCsp3DS094H18
GDZVAIM01BXI7K	anchor_type_1	1	1	1	p01 rN c05	TaaCsp3DS007L24
GDZVAIM01E3F9X	anchor_type_2	2	2	2	p03 p07 rE rK c01 c17	TaaCsp3DS020J23 TaaCsp3DS051F05
GDZVAIM02FID2P	anchor_type_2	3	2	2	p03 p07 p09 rE rK c01 c17	TaaCsp3DS020J23 TaaCsp3DS051F05
GDZVAIM02GIXNV	no_clone_overlap	1	2	2	p07 rE rK c01 c17		TaaCsp3DS051E15 TaaCsp3DS052I01 TaaCsp3DS051F05 TaaCsp3DS052I21
GDZVAIM02JUQ95	anchor_type_2	2	2	2	p03 p07 rE rK c01 c17	TaaCsp3DS020J23 TaaCsp3DS051F05
GDZVAIM01COU4S	anchor_type_2	2	2	2	p02 p07 rJ rM c01 c18	TaaCsp3DS015G21 TaaCsp3DS055O10
GDZVAIM01C1ANP	no_clone_overlap	1	2	2	p01 rB rJ c01 c18		TaaCsp3DS007B22 TaaCsp3DS011A13 TaaCsp3DS007D12 TaaCsp3DS011C01
GDZVAIM01CMAK7	anchor_type_1	1	1	1	p01 rI c19	TaaCsp3DS003H18
GDZVAIM02FL8ZQ	anchor_type_2	2	2	2	p02 p03 rB rE c03 c17	TaaCsp3DS015P14 TaaCsp3DS020J23
GDZVAIM01BB8KA	anchor_type_1	1	1	1	p04 rJ c09	TaaCsp3DS031N24
GDZVAIM02HTHU8	anchor_type_1	1	1	1	p04 rJ c09	TaaCsp3DS031N24
GDZVAIM02HFGWQ	anchor_type_2	2	2	2	p01 p04 rD rJ c02 c09	TaaCsp3DS009G11 TaaCsp3DS031N24
GDZVAIM02FZBAT	anchor_type_2	2	2	2	p01 p04 rD rJ c02 c09	TaaCsp3DS009G11 TaaCsp3DS031N24
GDZVAIM01B3P0X	anchor_type_2	2	2	2	p02 p03 rD rG c05 c18	TaaCsp3DS018J09 TaaCsp3DS019J09
GDZVAIM02I8I81	anchor_type_1	1	1	1	p06 rI c22	TaaCsp3DS047L18
GDZVAIM02IDU77	anchor_type_1	1	1	1	p06 rI c22	TaaCsp3DS047L18
GDZVAIM01CD02W	anchor_type_2	3	2	3	p02 p06 p08 rC rH c07 c15 c23	TaaCsp3DS017G24 TaaCsp3DS045E13
GDZVAIM01DIV2K	anchor_type_1	1	1	1	p04 rK c04	TaaCsp3DS029D09
GDZVAIM01EFFGI	anchor_type_2	3	3	3	p03 p04 p06 rC rG rK c04 c20 c21	TaaCsp3DS020N12 TaaCsp3DS029D09
GDZVAIM01CH2Z3	anchor_type_3	2	2	2	p07 p10 rL rP c21 c22	TaaCsp3DS059K11 TaaCsp3DS094C09
GDZVAIM02I2CXG	anchor_type_2	2	2	2	p02 p09 rJ rL c04 c14	TaaCsp3DS017N06 TaaCsp3DS082B19
GDZVAIM02ICQ3W	anchor_type_2	3	3	3	p01 p02 p09 rG rJ rL c04 c13 c14	TaaCsp3DS002J06 TaaCsp3DS017N06 TaaCsp3DS002J06 TaaCsp3DS082B19 TaaCsp3DS017N06 TaaCsp3DS082B19
GDZVAIM02IONS1	anchor_type_2	2	2	2	p01 p05 rB rG c03 c13	TaaCsp3DS002J06 TaaCsp3DS038K19
GDZVAIM02JPXZQ	anchor_type_2	2	2	2	p01 p05 rB rG c03 c13	TaaCsp3DS002J06 TaaCsp3DS038K19
GDZVAIM02F19GK	no_clone_overlap	1	2	2	p10 rB rM c08 c14		TaaCsp3DS095C13 TaaCsp3DS095P02 TaaCsp3DS089J21 TaaCsp3DS090F10
GDZVAIM01DED0H	no_clone_overlap	1	1	2	p10 rM c08 c14		TaaCsp3DS089J21 TaaCsp3DS090F10
GDZVAIM01EBOGO	anchor_type_2	2	2	2	p07 p09 rK rP c10 c12	TaaCsp3DS058N01 TaaCsp3DS075H24
GDZVAIM01AWJTM	no_clone_overlap	1	2	2	p07 rK rP c10 c12		TaaCsp3DS054E11 TaaCsp3DS054I18 TaaCsp3DS058N01 TaaCsp3DS058O06
GDZVAIM01ETA03	no_positive_BAC	0	2	2	rD rK c12 c21
GDZVAIM02J22SS	no_clone_overlap	2	2	2	p08 p09 rB rJ c07 c14		TaaCsp3DS067C05 TaaCsp3DS070A18 TaaCsp3DS067D21 TaaCsp3DS070C10 TaaCsp3DS077O23 TaaCsp3DS082A19 TaaCsp3DS077P16 TaaCsp3DS082B19
GDZVAIM02GJS1D	anchor_type_2	2	2	2	p05 p07 rA rG c04 c20	TaaCsp3DS036M01 TaaCsp3DS055F05
GDZVAIM02JJEW8	anchor_type_2	2	2	3	p01 p05 rA rE c04 c16 c18	TaaCsp3DS006G10 TaaCsp3DS036M01
GDZVAIM01CZ0GM	anchor_type_1	1	1	1	p09 rG c10	TaaCsp3DS075D21
GDZVAIM01EETIH	anchor_type_1	1	1	1	p06 rL c04	TaaCsp3DS049N09
GDZVAIM02GJJUZ	no_positive_BAC	0	1	1	rL c04
GDZVAIM02HYGIW	anchor_type_2	2	2	2	p02 p04 rF rO c11 c23	TaaCsp3DS016K23 TaaCsp3DS028O12
GDZVAIM01AD4BF	no_positive_pool
GDZVAIM01AJ5U3	anchor_type_2	2	2	2	p02 p04 rF rO c11 c23	TaaCsp3DS016K23 TaaCsp3DS028O12
GDZVAIM02I9JP4	anchor_type_2	2	2	2	p07 p10 rE rM c10 c12	TaaCsp3DS054H01 TaaCsp3DS089N21
GDZVAIM02JEUME	no_positive_BAC	0	1	1	rM c12
GDZVAIM01B1JU9	anchor_type_2	2	2	2	p05 p07 rG rH c04 c12	TaaCsp3DS041O13 TaaCsp3DS053J11
GDZVAIM01C6GF0	anchor_type_1	1	1	1	p07 rG c04	TaaCsp3DS053J11
GDZVAIM02GNSSJ	anchor_type_1	1	1	1	p03 rD c23	TaaCsp3DS025A22
GDZVAIM02JKYBZ	anchor_type_1	1	1	1	p03 rD c23	TaaCsp3DS025A22
GDZVAIM01E1FDP	no_positive_BAC	0	1	1	rJ c05
GDZVAIM01BZAWX	anchor_type_2	2	2	2	p05 p08 rM rP c19 c20	TaaCsp3DS036G07 TaaCsp3DS071A03
GDZVAIM02G8TLA	anchor_type_2	2	2	2	p05 p08 rM rP c19 c20	TaaCsp3DS036G07 TaaCsp3DS071A03
GDZVAIM01BNK6R	no_positive_pool
GDZVAIM01AZIKM	anchor_type_1	1	1	1	p06 rC c23	TaaCsp3DS045N10
GDZVAIM01EMSL2	anchor_type_2	2	2	2	p04 p06 rC rG c10 c23	TaaCsp3DS029I17 TaaCsp3DS045N10
GDZVAIM02IDJEO	no_clone_overlap	1	2	2	p10 rA rE c01 c09		TaaCsp3DS083B10 TaaCsp3DS084P01 TaaCsp3DS083C09 TaaCsp3DS085B21
GDZVAIM02G431R	anchor_type_1	1	1	1	p05 rO c05	TaaCsp3DS035J12
GDZVAIM01ESTOO	no_clone_overlap	2	2	3	p05 p10 rA rE c01 c09 c19		TaaCsp3DS035C10 TaaCsp3DS035L23 TaaCsp3DS036E22 TaaCsp3DS035C17 TaaCsp3DS035M17 TaaCsp3DS036F14 TaaCsp3DS083B10 TaaCsp3DS084P01 TaaCsp3DS087C17 TaaCsp3DS083C09 TaaCsp3DS085B21 TaaCsp3DS087D01
GDZVAIM02JCWZF	no_positive_BAC	0	1	1	rH c03
GDZVAIM01C6DWN	to_many_positive_pools	2	3	6
GDZVAIM02HCWG5	anchor_type_1	1	1	1	p06 rE c10	TaaCsp3DS046P01
GDZVAIM01DZ6A0	no_clone_overlap	2	2	2	p02 p03 rC rD c16 c19		TaaCsp3DS015D16 TaaCsp3DS013K17 TaaCsp3DS018I13 TaaCsp3DS017E06 TaaCsp3DS022K15 TaaCsp3DS020L03 TaaCsp3DS026D20 TaaCsp3DS024M06
GDZVAIM02F5HKD	anchor_type_2	2	2	2	p03 p04 rB rG c01 c23	TaaCsp3DS025A21 TaaCsp3DS027B14
GDZVAIM01AHF0E	no_clone_overlap	1	1	2	p03 rB c22 c23		TaaCsp3DS026L02 TaaCsp3DS025A21
GDZVAIM01ENXNZ	anchor_type_2	2	3	3	p05 p08 rA rB rF c10 c18 c22	TaaCsp3DS037C22 TaaCsp3DS071B12
GDZVAIM02HU05V	anchor_type_1	1	1	1	p08 rF c22	TaaCsp3DS071B12
GDZVAIM02HA1FM	anchor_type_2	2	2	3	p05 p08 rA rF c10 c18 c22	TaaCsp3DS037C22 TaaCsp3DS071B12
GDZVAIM02GJUJ1	anchor_type_2	2	2	2	p05 p08 rA rF c10 c22	TaaCsp3DS037C22 TaaCsp3DS071B12
GDZVAIM01DM4IS	no_clone_overlap	2	2	1	p05 p08 rA rF c10		TaaCsp3DS037C22 TaaCsp3DS041K14 TaaCsp3DS064L10 TaaCsp3DS069M17
GDZVAIM01CBQHQ	anchor_type_1	1	1	1	p02 rN c18	TaaCsp3DS018J20
GDZVAIM01BQ4ZZ	anchor_type_1	1	1	1	p03 rI c12	TaaCsp3DS022F10
GDZVAIM01C2CT0	anchor_type_1	1	1	1	p03 rI c12	TaaCsp3DS022F10
GDZVAIM01ENAZW	no_clone_overlap	2	1	2	p03 p09 rE c07 c15		TaaCsp3DS019M01 TaaCsp3DS020I05 TaaCsp3DS072A03 TaaCsp3DS072P17
GDZVAIM02JKB59	anchor_type_2	3	2	2	p04 p05 p07 rI rO c14 c18	TaaCsp3DS037J20 TaaCsp3DS055C23
GDZVAIM02ILE33	no_clone_overlap	1	3	1	p01 rB rI rJ c12		TaaCsp3DS010F21 TaaCsp3DS005O06 TaaCsp3DS010H13
GDZVAIM01D0N37	no_clone_overlap	1	2	1	p01 rI rJ c12		TaaCsp3DS005O06 TaaCsp3DS010H13
GDZVAIM01BX6GZ	anchor_type_1	1	1	1	p09 rG c24	TaaCsp3DS076K03
GDZVAIM02FMAGB	no_clone_overlap	1	2	2	p04 rG rH c13 c20		TaaCsp3DS027P07 TaaCsp3DS030H13 TaaCsp3DS032F06 TaaCsp3DS034J20
GDZVAIM01BMGD7	anchor_type_1	1	1	1	p05 rC c05	TaaCsp3DS035H03
GDZVAIM01BQ0FN	anchor_type_2	2	2	2	p01 p05 rC rN c01 c05	TaaCsp3DS007D14 TaaCsp3DS035H03
GDZVAIM02G9DSQ	anchor_type_1	1	1	1	p02 rJ c20	TaaCsp3DS018M18
GDZVAIM02H2D7P	anchor_type_1	1	1	1	p01 rN c01	TaaCsp3DS007D14
GDZVAIM02HWO64	anchor_type_2	3	3	3	p01 p07 p10 rE rF rG c05 c10 c13	TaaCsp3DS001K15 TaaCsp3DS001K19 TaaCsp3DS008G14 TaaCsp3DS084C23
GDZVAIM01AREIN	anchor_type_3	2	2	2	p01 p07 rM rN c04 c23	TaaCsp3DS009P14 TaaCsp3DS053D01
GDZVAIM01DADGP	anchor_type_1	1	1	1	p09 rC c03	TaaCsp3DS071J24
GDZVAIM01B7U2G	no_positive_BAC	0	1	1	rN c16
GDZVAIM01D995Y	anchor_type_1	1	1	1	p07 rN c16	TaaCsp3DS059B10
GDZVAIM01BJ163	anchor_type_2	3	3	3	p02 p05 p06 rC rF rN c05 c13 c16	TaaCsp3DS039L05 TaaCsp3DS047E20
GDZVAIM01EYDP6	anchor_type_2	2	2	2	p03 p07 rJ rO c04 c07	TaaCsp3DS023P19 TaaCsp3DS053L22
GDZVAIM02G7ZLM	anchor_type_1	1	1	1	p09 rA c01	TaaCsp3DS071G08
GDZVAIM01B8ZA1	anchor_type_1	1	1	1	p09 rA c01	TaaCsp3DS071G08
GDZVAIM01CB6DO	anchor_type_2	2	2	2	p02 p03 rE rN c01 c06	TaaCsp3DS018A20 TaaCsp3DS019F04
GDZVAIM02G36CF	anchor_type_2	1	2	2	p07 rJ rP c15 c16	TaaCsp3DS057C10 TaaCsp3DS059C05
GDZVAIM02FPELA	anchor_type_1	1	1	1	p05 rA c14	TaaCsp3DS037J09
GDZVAIM02IZAPF	anchor_type_2	1	2	2	p07 rJ rP c15 c16	TaaCsp3DS057C10 TaaCsp3DS059C05
GDZVAIM02H9AQG	anchor_type_2	2	2	2	p02 p05 rA rF c03 c14	TaaCsp3DS016A20 TaaCsp3DS037J09
GDZVAIM02JW7QH	anchor_type_2	2	2	2	p02 p05 rA rF c03 c14	TaaCsp3DS016A20 TaaCsp3DS037J09
GDZVAIM02I35EP	anchor_type_1	1	1	1	p05 rA c14	TaaCsp3DS037J09
GDZVAIM02GLBSN	anchor_type_2	1	2	2	p02 rB rM c08 c19	TaaCsp3DS018B10 TaaCsp3DS013L24
GDZVAIM02GVNGT	anchor_type_1	1	1	1	p04 rE c08	TaaCsp3DS029G10
GDZVAIM02HEIMV	anchor_type_1	1	1	1	p04 rO c03	TaaCsp3DS027E16
GDZVAIM01CYYUG	anchor_type_2	2	2	2	p04 p06 rA rO c03 c05	TaaCsp3DS027E16 TaaCsp3DS044C05
GDZVAIM02JX3B4	no_clone_overlap	1	1	2	p02 rN c08 c20		TaaCsp3DS018D03 TaaCsp3DS018M24
GDZVAIM02GL0OK	no_clone_overlap	1	1	2	p02 rN c20 c22		TaaCsp3DS018M24 TaaCsp3DS018P13
GDZVAIM01CE4OJ	anchor_type_1	1	1	1	p02 rN c20	TaaCsp3DS018M24
GDZVAIM02FXL6M	no_clone_overlap	2	2	2	p03 p10 rA rB c08 c18		TaaCsp3DS021O08 TaaCsp3DS022M23 TaaCsp3DS025J20 TaaCsp3DS026G01 TaaCsp3DS089G09 TaaCsp3DS090L09 TaaCsp3DS095C13 TaaCsp3DS096J08
GDZVAIM01B2YX1	no_clone_overlap	2	2	2	p03 p10 rA rB c08 c18		TaaCsp3DS021O08 TaaCsp3DS022M23 TaaCsp3DS025J20 TaaCsp3DS026G01 TaaCsp3DS089G09 TaaCsp3DS090L09 TaaCsp3DS095C13 TaaCsp3DS096J08
GDZVAIM02F9MXO	no_clone_overlap	2	1	2	p03 p10 rB c08 c18		TaaCsp3DS025J20 TaaCsp3DS026G01 TaaCsp3DS095C13 TaaCsp3DS096J08
GDZVAIM01EPM9J	no_positive_pool
GDZVAIM02JAUYN	no_positive_pool
GDZVAIM01A32JL	anchor_type_2	2	2	2	p06 p08 rE rH c03 c11	TaaCsp3DS048M04 TaaCsp3DS060D23
GDZVAIM02G6C4A	anchor_type_2	2	2	2	p06 p08 rE rH c03 c11	TaaCsp3DS048M04 TaaCsp3DS060D23
GDZVAIM02FWKPE	anchor_type_2	2	2	2	p02 p10 rE rF c09 c10	TaaCsp3DS016J15 TaaCsp3DS089L23
GDZVAIM01DZG3Q	anchor_type_2	2	2	2	p03 p06 rI rJ c02 c08	TaaCsp3DS021F09 TaaCsp3DS050A18
GDZVAIM01D3X3F	anchor_type_2	2	2	2	p05 p08 rF rP c14 c22	TaaCsp3DS043G15 TaaCsp3DS070D04
GDZVAIM02G58AT	anchor_type_2	2	2	2	p05 p08 rF rP c14 c22	TaaCsp3DS043G15 TaaCsp3DS070D04
GDZVAIM01BMRA1	anchor_type_1	1	1	1	p08 rP c14	TaaCsp3DS070D04
GDZVAIM01BUNHM	anchor_type_1	1	1	1	p08 rP c14	TaaCsp3DS070D04
GDZVAIM01AKKY8	anchor_type_1	1	1	1	p08 rP c14	TaaCsp3DS070D04
GDZVAIM02GTABM	anchor_type_2	3	2	3	p01 p03 p05 rA rB c01 c02 c12	TaaCsp3DS025P05 TaaCsp3DS038H03
GDZVAIM01C16QI	no_clone_overlap	1	3	2	p08 rM rO rP c14 c20		TaaCsp3DS065C24 TaaCsp3DS065K06 TaaCsp3DS065D01 TaaCsp3DS065K07 TaaCsp3DS070D04 TaaCsp3DS071A03
GDZVAIM01DSPKX	anchor_type_2	2	3	3	p03 p09 rL rM rO c06 c19 c24	TaaCsp3DS020L23 TaaCsp3DS076L16
GDZVAIM02F4ZSA	no_clone_overlap	2	2	2	p03 p09 rL rO c06 c24		TaaCsp3DS025I17 TaaCsp3DS026P04 TaaCsp3DS021N21 TaaCsp3DS023F16 TaaCsp3DS081H20 TaaCsp3DS082P02 TaaCsp3DS075A10 TaaCsp3DS076L16
GDZVAIM02GZXHT	anchor_type_2	2	2	2	p06 p07 rK rP c02 c11	TaaCsp3DS046A09 TaaCsp3DS056N12
GDZVAIM01DSXY4	anchor_type_1	1	1	1	p09 rM c24	TaaCsp3DS076L08
GDZVAIM01A5N2G	no_positive_BAC	0	0	1	c17
GDZVAIM02HDW64	anchor_type_2	2	2	2	p04 p10 rE rK c11 c18	TaaCsp3DS027N01 TaaCsp3DS090L12
GDZVAIM02IRXMV	anchor_type_2	2	2	2	p04 p10 rE rK c11 c18	TaaCsp3DS027N01 TaaCsp3DS090L12
GDZVAIM02IJF87	no_clone_overlap	1	2	2	p05 rG rH c07 c20		TaaCsp3DS035K22 TaaCsp3DS037P09 TaaCsp3DS039C01 TaaCsp3DS043B03
GDZVAIM01CMH4I	anchor_type_1	1	1	1	p10 rA c21	TaaCsp3DS087F20
GDZVAIM01B040F	no_positive_pool
GDZVAIM01CA9BQ	no_positive_pool
GDZVAIM01ATNYC	anchor_type_2	2	2	2	p06 p07 rB rP c07 c16	TaaCsp3DS048I23 TaaCsp3DS059A09
GDZVAIM01DDV4X	no_positive_pool
GDZVAIM01B3SRA	no_positive_pool
GDZVAIM01CM01G	anchor_type_2	1	2	2	p02 rB rM c08 c19	TaaCsp3DS018B10 TaaCsp3DS013L24
GDZVAIM01ETBTM	anchor_type_2	2	2	2	p02 p04 rF rO c17 c22	TaaCsp3DS017C21 TaaCsp3DS030J06
GDZVAIM02IDPOW	anchor_type_2	3	3	3	p04 p06 p08 rA rK rP c05 c08 c17	TaaCsp3DS028F09 TaaCsp3DS048G11 TaaCsp3DS028F09 TaaCsp3DS064E06 TaaCsp3DS048G11 TaaCsp3DS064E06
GDZVAIM02G6YXX	anchor_type_2	2	2	2	p02 p04 rF rO c17 c22	TaaCsp3DS017C21 TaaCsp3DS030J06
GDZVAIM02HUZ57	no_clone_overlap	1	1	2	p02 rF c17 c22		TaaCsp3DS017C21 TaaCsp3DS018O08
GDZVAIM02HT7AL	no_clone_overlap	2	1	2	p02 p04 rO c17 c22		TaaCsp3DS013J22 TaaCsp3DS015K02 TaaCsp3DS028F24 TaaCsp3DS030J06
GDZVAIM01EP5SS	anchor_type_2	3	3	3	p04 p06 p08 rA rK rP c05 c08 c17	TaaCsp3DS028F09 TaaCsp3DS048G11 TaaCsp3DS028F09 TaaCsp3DS064E06 TaaCsp3DS048G11 TaaCsp3DS064E06
GDZVAIM02J1XYB	anchor_type_2	2	3	2	p02 p05 rB rD rK c05 c11	TaaCsp3DS016K09 TaaCsp3DS035I17
GDZVAIM02HP8LY	anchor_type_2	2	2	2	p02 p05 rB rK c05 c11	TaaCsp3DS016K09 TaaCsp3DS035I17
GDZVAIM01E2IN7	no_positive_BAC	1	0	2	p02 c05 c11
GDZVAIM02GMDJJ	anchor_type_1	1	1	1	p02 rM c20	TaaCsp3DS015I14
GDZVAIM01DBKRC	anchor_type_1	1	1	1	p02 rM c20	TaaCsp3DS015I14
GDZVAIM01BP0L8	anchor_type_1	1	1	1	p02 rM c20	TaaCsp3DS015I14
GDZVAIM01DSETK	anchor_type_1	1	1	1	p04 rK c06	TaaCsp3DS029E20
GDZVAIM01C1HR0	anchor_type_1	1	1	1	p07 rP c20	TaaCsp3DS059H21
GDZVAIM02JFTQV	anchor_type_2	2	2	2	p02 p10 rF rH c07 c21	TaaCsp3DS017F20 TaaCsp3DS092E09
GDZVAIM01EO3FT	anchor_type_2	2	2	2	p03 p08 rM rN c04 c09	TaaCsp3DS025H10 TaaCsp3DS060P09
GDZVAIM02HIUSG	anchor_type_1	1	1	1	p08 rM c09	TaaCsp3DS060P09
GDZVAIM02GJIUX	anchor_type_1	1	1	1	p08 rM c09	TaaCsp3DS060P09
GDZVAIM01CHWZ4	anchor_type_1	1	1	1	p08 rM c09	TaaCsp3DS060P09
GDZVAIM01D4C52	anchor_type_1	1	1	1	p08 rM c09	TaaCsp3DS060P09
GDZVAIM01COK68	anchor_type_1	1	1	1	p07 rJ c08	TaaCsp3DS058I13
GDZVAIM01AJ9T2	anchor_type_2	2	2	2	p01 p04 rD rJ c03 c21	TaaCsp3DS007G22 TaaCsp3DS032N17
GDZVAIM02I4PF0	no_positive_pool
GDZVAIM02GYYRG	no_clone_overlap	1	2	2	p01 rE rP c07 c08		TaaCsp3DS001N04 TaaCsp3DS005I16 TaaCsp3DS007P24 TaaCsp3DS010C20
GDZVAIM02GGSGY	anchor_type_1	1	1	1	p06 rE c08	TaaCsp3DS046L09
GDZVAIM01E3B5M	anchor_type_1	1	1	1	p06 rI c11	TaaCsp3DS045A17
GDZVAIM01D3AJO	no_positive_BAC	0	2	1	rF rI c05
GDZVAIM02IJYKR	no_clone_overlap	1	2	2	p06 rF rI c05 c11		TaaCsp3DS048F20 TaaCsp3DS048L24 TaaCsp3DS044D16 TaaCsp3DS045A17
GDZVAIM01ETP8Q	no_clone_overlap	2	2	3	p04 p10 rA rO c07 c08 c10		TaaCsp3DS027H23 TaaCsp3DS029F21 TaaCsp3DS029I09 TaaCsp3DS027K05 TaaCsp3DS029I02 TaaCsp3DS029J23 TaaCsp3DS084H20 TaaCsp3DS089G09 TaaCsp3DS089K16 TaaCsp3DS084O14 TaaCsp3DS089K05 TaaCsp3DS089N22
GDZVAIM02ILN3F	anchor_type_1	1	1	1	p02 rM c02	TaaCsp3DS014D16
GDZVAIM02JD9S8	anchor_type_1	1	1	1	p08 rO c21	TaaCsp3DS063B09
GDZVAIM02GTOTC	no_clone_overlap	2	1	2	p05 p10 rF c06 c08		TaaCsp3DS041E02 TaaCsp3DS041G18 TaaCsp3DS095A18 TaaCsp3DS095E09
GDZVAIM01C2VTU	anchor_type_1	1	1	1	p05 rK c06	TaaCsp3DS036P04
GDZVAIM02GV7XI	anchor_type_1	1	1	1	p05 rK c06	TaaCsp3DS036P04
GDZVAIM02HZXL5	anchor_type_2	2	2	2	p06 p09 rD rH c06 c12	TaaCsp3DS049N19 TaaCsp3DS081P01
GDZVAIM01A9DG1	anchor_type_2	2	2	2	p06 p07 rD rM c06 c18	TaaCsp3DS049N19 TaaCsp3DS055C16
GDZVAIM02IOCH0	anchor_type_2	2	2	2	p06 p07 rD rM c06 c18	TaaCsp3DS049N19 TaaCsp3DS055C16
GDZVAIM01DCL3E	anchor_type_1	1	1	1	p05 rN c09	TaaCsp3DS039G11
GDZVAIM02HQQ7V	no_positive_BAC	0	1	1	rI c18
GDZVAIM01B5E7W	to_many_positive_pools	4	6	7
GDZVAIM01DMNRY	anchor_type_1	1	1	1	p01 rG c15	TaaCsp3DS002N06
GDZVAIM01BLLOK	no_clone_overlap	1	2	2	p06 rC rE c05 c21		TaaCsp3DS044C08 TaaCsp3DS045L03 TaaCsp3DS044C17 TaaCsp3DS045L11
GDZVAIM02FTVHN	anchor_type_3	2	2	2	p07 p10 rC rH c17 c20	TaaCsp3DS055E09 TaaCsp3DS093K04
GDZVAIM02G294B	anchor_type_2	2	2	2	p06 p10 rB rH c14 c17	TaaCsp3DS050F18 TaaCsp3DS093K04
GDZVAIM02ISMJF	anchor_type_2	2	2	2	p06 p10 rB rH c14 c17	TaaCsp3DS050F18 TaaCsp3DS093K04
GDZVAIM01C18D4	anchor_type_1	1	1	1	p05 rH c06	TaaCsp3DS041E09
GDZVAIM02IY0ZC	anchor_type_2	3	4	4	p05 p07 p10 rF rG rL rO c06 c10 c17 c22	TaaCsp3DS037A03 TaaCsp3DS086L24 TaaCsp3DS058K08 TaaCsp3DS059K08 TaaCsp3DS057F12 TaaCsp3DS089F23
GDZVAIM01DHOYV	no_clone_overlap	1	3	3	p10 rG rL rO c06 c10 c17		TaaCsp3DS089C06 TaaCsp3DS089M04 TaaCsp3DS086L24 TaaCsp3DS095B22 TaaCsp3DS095J13 TaaCsp3DS093K20 TaaCsp3DS089F23 TaaCsp3DS089N22 TaaCsp3DS087B24
GDZVAIM01B2NPT	anchor_type_2	2	2	2	p02 p03 rD rE c08 c14	TaaCsp3DS015C17 TaaCsp3DS025K08
GDZVAIM01C25VA	anchor_type_3	2	3	3	p03 p06 rE rK rN c06 c20 c21	TaaCsp3DS020N17 TaaCsp3DS021N17
GDZVAIM02GOXEW	anchor_type_1	1	1	1	p06 rN c20	TaaCsp3DS050O07
GDZVAIM02HBE9X	anchor_type_2	1	2	2	p05 rF rG c07 c23	TaaCsp3DS040L05 TaaCsp3DS035K22
GDZVAIM01EB4KK	anchor_type_2	2	2	2	p05 p10 rB rP c07 c15	TaaCsp3DS039D08 TaaCsp3DS093F10
GDZVAIM02HEPQ6	anchor_type_2	2	2	2	p08 p09 rE rP c04 c21	TaaCsp3DS069G07 TaaCsp3DS073N23
GDZVAIM01AL3QU	anchor_type_2	2	2	2	p08 p09 rE rP c04 c21	TaaCsp3DS069G07 TaaCsp3DS073N23
GDZVAIM01CSRWJ	anchor_type_1	1	1	1	p07 rF c23	TaaCsp3DS057N06
GDZVAIM02I8LI3	anchor_type_1	1	1	1	p07 rF c23	TaaCsp3DS057N06
GDZVAIM02HZ4JL	anchor_type_1	1	1	1	p07 rF c23	TaaCsp3DS057N06
GDZVAIM02J2U9E	no_clone_overlap	1	2	2	p01 rB rD c09 c20		TaaCsp3DS008A18 TaaCsp3DS011D02 TaaCsp3DS008A21 TaaCsp3DS011D07
GDZVAIM02GIK4Y	anchor_type_1	1	1	1	p03 rP c18	TaaCsp3DS026I08
GDZVAIM02H2AOG	anchor_type_2	2	2	2	p08 p09 rD rJ c14 c17	TaaCsp3DS070A24 TaaCsp3DS079J22
GDZVAIM01B6TKW	anchor_type_2	2	2	2	p08 p09 rD rJ c14 c17	TaaCsp3DS070A24 TaaCsp3DS079J22
GDZVAIM01BJ9ZP	anchor_type_2	2	2	3	p08 p09 rD rJ c11 c14 c17	TaaCsp3DS070A24 TaaCsp3DS079J22
GDZVAIM01B52FI	anchor_type_2	2	2	3	p08 p09 rD rJ c11 c14 c17	TaaCsp3DS070A24 TaaCsp3DS079J22
GDZVAIM02JRRBW	anchor_type_2	3	3	3	p01 p02 p03 rB rH rK c15 c16 c24	TaaCsp3DS017B08 TaaCsp3DS022L23
GDZVAIM02GUG6P	anchor_type_1	1	1	1	p03 rA c20	TaaCsp3DS022P14
GDZVAIM02IRKBE	anchor_type_1	1	1	1	p03 rA c20	TaaCsp3DS022P14
GDZVAIM01B6V4V	anchor_type_1	1	1	1	p03 rA c20	TaaCsp3DS022P14
GDZVAIM02GR4Q4	anchor_type_1	1	1	1	p03 rE c20	TaaCsp3DS023A04
GDZVAIM02H4ZBK	anchor_type_2	3	3	3	p01 p05 p10 rA rE rI c03 c06 c17	TaaCsp3DS005B09 TaaCsp3DS001F08
GDZVAIM02HID2D	anchor_type_3	2	2	2	p01 p10 rE rI c06 c17	TaaCsp3DS005B09 TaaCsp3DS086O11
GDZVAIM02IG61X	no_clone_overlap	1	2	2	p05 rJ rM c07 c09		TaaCsp3DS039C15 TaaCsp3DS039F13 TaaCsp3DS035L13 TaaCsp3DS035N20
GDZVAIM02JM9JD	anchor_type_2	2	2	2	p05 p09 rJ rM c07 c09	TaaCsp3DS039C15 TaaCsp3DS072E02
GDZVAIM01B6EAK	anchor_type_1	1	1	1	p02 rK c03	TaaCsp3DS011N24
GDZVAIM02HQAS4	no_positive_BAC	0	1	1	rM c11
GDZVAIM02FF0MO	anchor_type_2	2	2	2	p03 p05 rJ rP c03 c07	TaaCsp3DS023K23 TaaCsp3DS039C15
GDZVAIM01D0KDO	anchor_type_2	2	2	3	p03 p05 rJ rP c03 c07 c12	TaaCsp3DS023K23 TaaCsp3DS039C15
GDZVAIM02I8M79	anchor_type_2	3	2	4	p03 p06 p07 rF rH c01 c05 c09 c22	TaaCsp3DS048J12 TaaCsp3DS056D13
GDZVAIM02JSYQL	anchor_type_2	3	4	4	p06 p07 p09 rC rF rH rM c01 c05 c06 c09	TaaCsp3DS048J12 TaaCsp3DS056D13
GDZVAIM02HI728	anchor_type_1	1	1	1	p09 rF c03	TaaCsp3DS077F21
GDZVAIM01BKLXG	anchor_type_2	2	2	2	p02 p06 rF rK c07 c22	TaaCsp3DS018O08 TaaCsp3DS044J18
GDZVAIM02FGQAL	anchor_type_1	1	1	1	p02 rP c08	TaaCsp3DS018D11
GDZVAIM02F82E2	anchor_type_1	1	1	1	p02 rP c08	TaaCsp3DS018D11
GDZVAIM02IZYL1	anchor_type_3	2	2	2	p04 p10 rA rH c21 c24	TaaCsp3DS030J13 TaaCsp3DS094A10
GDZVAIM02I0ZVL	no_clone_overlap	1	2	2	p03 rE rG c13 c14		TaaCsp3DS020F08 TaaCsp3DS022H05 TaaCsp3DS020G05 TaaCsp3DS022H10
GDZVAIM01ECBPF	anchor_type_2	4	4	4	p02 p03 p08 p10 rC rF rG rH c05 c13 c15 c19	TaaCsp3DS011P16 TaaCsp3DS068G08 TaaCsp3DS020G05 TaaCsp3DS093H05 TaaCsp3DS020I17 TaaCsp3DS061F07
GDZVAIM02GOEZU	anchor_type_2	2	3	2	p04 p06 rA rL rN c10 c15	TaaCsp3DS029I09 TaaCsp3DS049A15
GDZVAIM01DIY6Q	anchor_type_2	2	2	2	p04 p06 rA rL c10 c15	TaaCsp3DS029I09 TaaCsp3DS049A15
GDZVAIM02I33VW	anchor_type_2	2	2	2	p06 p09 rJ rP c06 c17	TaaCsp3DS049O07 TaaCsp3DS079L02
GDZVAIM02G4VJD	no_clone_overlap	2	2	4	p01 p03 rB rI c06 c07 c20 c22		TaaCsp3DS010A05 TaaCsp3DS007M19 TaaCsp3DS011D02 TaaCsp3DS011E18 TaaCsp3DS005C04 TaaCsp3DS001O01 TaaCsp3DS006K20 TaaCsp3DS006N10 TaaCsp3DS025I02 TaaCsp3DS023O20 TaaCsp3DS026I09 TaaCsp3DS026L02 TaaCsp3DS021N08 TaaCsp3DS019N18 TaaCsp3DS023A22 TaaCsp3DS023C11
GDZVAIM01DF2ZC	no_positive_BAC	0	1	1	rI c12
GDZVAIM02IBRAW	anchor_type_2	1	2	2	p08 rJ rP c17 c18	TaaCsp3DS070K18 TaaCsp3DS068F16
GDZVAIM01ENP8A	anchor_type_2	1	2	2	p08 rJ rP c17 c18	TaaCsp3DS070K18 TaaCsp3DS068F16
GDZVAIM02HJC8Y	anchor_type_2	2	2	2	p03 p06 rI rK c06 c12	TaaCsp3DS021N08 TaaCsp3DS047B21
GDZVAIM01ELAWU	anchor_type_2	2	3	3	p03 p04 rJ rK rO c14 c17 c24	TaaCsp3DS020K22 TaaCsp3DS029P23
GDZVAIM01C1X3W	no_positive_pool
GDZVAIM01DPX7U	anchor_type_2	2	2	2	p03 p04 rK rO c14 c17	TaaCsp3DS020K22 TaaCsp3DS029P23
GDZVAIM01BUXTC	no_positive_BAC	0	1	1	rK c16
GDZVAIM02JBX4S	no_positive_pool
GDZVAIM02F2QV3	anchor_type_1	1	1	1	p04 rE c11	TaaCsp3DS027L23
GDZVAIM01B7I8I	anchor_type_1	1	1	1	p04 rE c11	TaaCsp3DS027L23
GDZVAIM02FZ1NW	anchor_type_2	2	1	2	p01 p07 rG c11 c15	TaaCsp3DS002N06 TaaCsp3DS052C15
GDZVAIM01DW6V9	anchor_type_3	2	2	2	p06 p09 rD rK c06 c22	TaaCsp3DS047M12 TaaCsp3DS081F09
GDZVAIM01BK3NO	anchor_type_3	2	2	2	p06 p09 rD rK c06 c22	TaaCsp3DS047M12 TaaCsp3DS081F09
GDZVAIM01EOV2T	anchor_type_3	2	2	2	p06 p09 rD rK c06 c22	TaaCsp3DS047M12 TaaCsp3DS081F09
GDZVAIM01EBAUC	anchor_type_2	2	2	2	p06 p10 rG rN c04 c23	TaaCsp3DS049N15 TaaCsp3DS087L03
GDZVAIM01CZOOD	anchor_type_1	1	1	1	p01 rP c03	TaaCsp3DS007I23
GDZVAIM02F2TU3	anchor_type_1	1	1	1	p09 rN c03	TaaCsp3DS077H17
GDZVAIM01DIBS7	no_positive_BAC	0	2	2	rG rL c04 c11
GDZVAIM02JRJ0H	anchor_type_2	2	2	1	p03 p07 rE rM c22	TaaCsp3DS023C04 TaaCsp3DS055H16
GDZVAIM01CP1AI	anchor_type_2	2	2	1	p03 p07 rE rM c22	TaaCsp3DS023C04 TaaCsp3DS055H16
GDZVAIM02JCDBL	anchor_type_2	2	2	1	p03 p07 rE rM c22	TaaCsp3DS023C04 TaaCsp3DS055H16
GDZVAIM01CCFS7	anchor_type_2	2	2	1	p03 p07 rE rM c22	TaaCsp3DS023C04 TaaCsp3DS055H16
GDZVAIM01A24P6	no_positive_BAC	0	1	1	rJ c18
GDZVAIM01C23UU	anchor_type_1	1	1	1	p02 rK c17	TaaCsp3DS013I22
GDZVAIM01EQFHU	no_clone_overlap	1	1	2	p06 rN c03 c19		TaaCsp3DS048E18 TaaCsp3DS049H02
GDZVAIM01EYLCS	anchor_type_2	2	2	2	p04 p08 rA rF c13 c23	TaaCsp3DS032E08 TaaCsp3DS063B16
GDZVAIM02H0BP6	anchor_type_2	2	2	2	p04 p08 rA rF c13 c23	TaaCsp3DS032E08 TaaCsp3DS063B16
GDZVAIM02H31EW	anchor_type_2	2	2	2	p04 p08 rA rF c13 c23	TaaCsp3DS032E08 TaaCsp3DS063B16
GDZVAIM01DGVSE	anchor_type_3	2	2	2	p04 p05 rH rP c01 c22	TaaCsp3DS030M19 TaaCsp3DS043H22
GDZVAIM02IZC6E	anchor_type_3	2	2	2	p04 p05 rH rP c01 c22	TaaCsp3DS030M19 TaaCsp3DS043H22
GDZVAIM01DPEAF	anchor_type_3	2	2	2	p04 p05 rH rP c01 c22	TaaCsp3DS030M19 TaaCsp3DS043H22
GDZVAIM01CHB8Y	anchor_type_3	2	2	2	p04 p05 rH rP c01 c22	TaaCsp3DS030M19 TaaCsp3DS043H22
GDZVAIM02JLMTT	anchor_type_1	1	1	1	p06 rG c12	TaaCsp3DS047B14
GDZVAIM02G252V	anchor_type_1	1	1	1	p09 rH c06	TaaCsp3DS081G08
GDZVAIM01CIWOA	no_positive_BAC	0	1	1	rH c06
GDZVAIM02G7XPM	anchor_type_1	1	1	1	p09 rH c06	TaaCsp3DS081G08
GDZVAIM01BXG4L	anchor_type_3	2	2	1	p08 p09 rH rL c06	TaaCsp3DS069I09 TaaCsp3DS081G08
GDZVAIM01DAD8G	no_clone_overlap	1	2	1	p08 rH rL c06		TaaCsp3DS069H15 TaaCsp3DS069I09
GDZVAIM02FR61J	anchor_type_2	2	2	2	p01 p08 rD rO c06 c16	TaaCsp3DS006G01 TaaCsp3DS069H07
GDZVAIM02FGWMJ	anchor_type_1	1	1	1	p06 rB c07	TaaCsp3DS048G18
GDZVAIM01D3TUK	anchor_type_1	1	1	1	p06 rB c07	TaaCsp3DS048G18
GDZVAIM02I3T6W	anchor_type_2	2	2	2	p03 p04 rD rP c12 c20	TaaCsp3DS026I11 TaaCsp3DS034A20
GDZVAIM01CTDA2	no_clone_overlap	2	2	3	p07 p09 rF rM c06 c18 c23		TaaCsp3DS058G05 TaaCsp3DS059D04 TaaCsp3DS057N06 TaaCsp3DS053N09 TaaCsp3DS055C16 TaaCsp3DS053D01 TaaCsp3DS081F16 TaaCsp3DS082H17 TaaCsp3DS080J11 TaaCsp3DS074P07 TaaCsp3DS076C13 TaaCsp3DS074E05
GDZVAIM01DMRM4	anchor_type_2	2	2	2	p02 p07 rF rO c23 c24	TaaCsp3DS014B03 TaaCsp3DS059L08
GDZVAIM01CJZLP	anchor_type_2	2	2	2	p02 p07 rF rO c23 c24	TaaCsp3DS014B03 TaaCsp3DS059L08
GDZVAIM01CCWYM	anchor_type_3	2	2	2	p01 p06 rA rF c15 c19	TaaCsp3DS003E17 TaaCsp3DS049A12
GDZVAIM02G7GCE	no_positive_BAC	0	0	1	c22
GDZVAIM01CBIQY	anchor_type_1	1	1	1	p05 rI c03	TaaCsp3DS035G04
GDZVAIM01BPNJ6	anchor_type_1	1	1	1	p06 rE c24	TaaCsp3DS047N19
GDZVAIM02JPG3Q	anchor_type_2	3	4	3	p05 p06 p09 rA rF rL rP c01 c10 c19	TaaCsp3DS038H14 TaaCsp3DS049H01 TaaCsp3DS038H14 TaaCsp3DS081N04 TaaCsp3DS049H01 TaaCsp3DS081N04
GDZVAIM01DZOUV	anchor_type_2	2	2	2	p02 p10 rG rH c05 c18	TaaCsp3DS016D12 TaaCsp3DS090L15
GDZVAIM02FYLOV	no_positive_BAC	0	1	2	rL c15 c16
GDZVAIM01D9AY4	no_clone_overlap	1	2	2	p07 rJ rO c09 c22		TaaCsp3DS056K21 TaaCsp3DS059J22 TaaCsp3DS052B20 TaaCsp3DS055H18
GDZVAIM01DH49Z	no_clone_overlap	1	2	2	p07 rJ rO c09 c22		TaaCsp3DS056K21 TaaCsp3DS059J22 TaaCsp3DS052B20 TaaCsp3DS055H18
GDZVAIM02JLIHN	anchor_type_2	2	2	2	p02 p07 rL rN c04 c08	TaaCsp3DS018C24 TaaCsp3DS058E24
GDZVAIM01DKEY2	no_clone_overlap	1	2	2	p02 rL rN c04 c08		TaaCsp3DS017N06 TaaCsp3DS018C24 TaaCsp3DS017N15 TaaCsp3DS018D03
GDZVAIM02J2VVY	anchor_type_2	2	2	2	p02 p07 rL rN c04 c08	TaaCsp3DS018C24 TaaCsp3DS058E24
GDZVAIM01DIVN3	anchor_type_2	2	2	2	p02 p07 rL rN c04 c08	TaaCsp3DS018C24 TaaCsp3DS058E24
GDZVAIM01CJUA8	anchor_type_2	2	3	2	p02 p05 rH rK rP c01 c14	TaaCsp3DS038I06 TaaCsp3DS037J23
GDZVAIM02F7RL3	no_clone_overlap	1	2	1	p05 rH rK c14		TaaCsp3DS042F11 TaaCsp3DS037J23
GDZVAIM01BGRBJ	anchor_type_2	1	3	2	p05 rH rK rP c01 c14	TaaCsp3DS038I06 TaaCsp3DS037J23
GDZVAIM02JC594	no_clone_overlap	1	1	2	p05 rA c10 c18		TaaCsp3DS037C22 TaaCsp3DS037M19
GDZVAIM01C7NL5	anchor_type_2	3	3	3	p04 p06 p07 rA rC rM c10 c12 c23	TaaCsp3DS029K09 TaaCsp3DS053A06 TaaCsp3DS045O01 TaaCsp3DS054G13
GDZVAIM02GCGAH	no_clone_overlap	1	2	2	p08 rD rJ c21 c24		TaaCsp3DS068J08 TaaCsp3DS071E21 TaaCsp3DS068L21 TaaCsp3DS071F08
GDZVAIM01B16IH	anchor_type_2	2	2	2	p01 p02 rF rG c07 c20	TaaCsp3DS001N24 TaaCsp3DS018L22
GDZVAIM01EPQJO	anchor_type_2	2	2	2	p01 p02 rF rG c07 c20	TaaCsp3DS001N24 TaaCsp3DS018L22
GDZVAIM02HVUZG	anchor_type_2	1	2	2	p01 rL rM c04 c17	TaaCsp3DS008M08 TaaCsp3DS004P20
GDZVAIM01EK4F7	anchor_type_2	1	2	2	p01 rL rM c04 c17	TaaCsp3DS008M08 TaaCsp3DS004P20
GDZVAIM02II2S4	anchor_type_1	1	1	1	p03 rJ c13	TaaCsp3DS024H09
GDZVAIM01B30G9	no_clone_overlap	1	2	2	p08 rG rJ c01 c06		TaaCsp3DS060B11 TaaCsp3DS064B10 TaaCsp3DS065O14 TaaCsp3DS069H21
GDZVAIM01DRENT	anchor_type_2	3	3	3	p03 p06 p09 rD rL rN c11 c17 c18	TaaCsp3DS024G06 TaaCsp3DS050L08 TaaCsp3DS024G06 TaaCsp3DS079I24 TaaCsp3DS050L08 TaaCsp3DS079I24
GDZVAIM01BBGBE	anchor_type_2	4	4	5	p03 p06 p09 p10 rD rI rL rN c05 c11 c14 c17 c18	TaaCsp3DS024G06 TaaCsp3DS050L08 TaaCsp3DS024G06 TaaCsp3DS079I24 TaaCsp3DS050L08 TaaCsp3DS079I24 TaaCsp3DS073H11 TaaCsp3DS082B23 TaaCsp3DS092L09 TaaCsp3DS093L09
GDZVAIM02I4W3R	anchor_type_2	2	4	4	p03 p08 rC rE rK rP c09 c10 c20 c24	TaaCsp3DS023E08 TaaCsp3DS064N06
GDZVAIM02FO46U	anchor_type_2	3	2	3	p01 p06 p08 rK rM c07 c10 c13	TaaCsp3DS002K12 TaaCsp3DS044K09 TaaCsp3DS002K12 TaaCsp3DS064N06 TaaCsp3DS044K09 TaaCsp3DS064N06
GDZVAIM02IG5NA	anchor_type_1	1	1	1	p01 rK c13	TaaCsp3DS002K12
GDZVAIM01BB6RA	anchor_type_2	2	2	2	p01 p10 rI rM c11 c21	TaaCsp3DS003M15 TaaCsp3DS085M08
GDZVAIM02HR7EL	anchor_type_2	4	3	3	p02 p05 p09 p10 rE rF rK c05 c07 c14	TaaCsp3DS012H16 TaaCsp3DS042E21
GDZVAIM01B9D5W	anchor_type_1	1	1	1	p01 rF c23	TaaCsp3DS009E15
GDZVAIM02H05WO	anchor_type_2	2	2	2	p01 p03 rE rF c14 c23	TaaCsp3DS009E15 TaaCsp3DS022H05
GDZVAIM01E1I9Z	anchor_type_2	2	2	2	p01 p03 rE rF c14 c23	TaaCsp3DS009E15 TaaCsp3DS022H05
GDZVAIM01BUVHU	anchor_type_1	1	1	1	p02 rO c06	TaaCsp3DS014I23
GDZVAIM01ATQ42	anchor_type_1	1	1	1	p05 rO c02	TaaCsp3DS036L23
GDZVAIM02INCCO	anchor_type_1	1	1	1	p05 rO c02	TaaCsp3DS036L23
GDZVAIM01A4Y05	anchor_type_1	1	1	1	p05 rO c02	TaaCsp3DS036L23
GDZVAIM01EUOK2	anchor_type_1	1	1	1	p05 rO c02	TaaCsp3DS036L23
GDZVAIM01DFNJB	anchor_type_3	2	2	2	p01 p07 rM rN c04 c23	TaaCsp3DS009P14 TaaCsp3DS053D01
GDZVAIM02IYQOT	anchor_type_2	3	3	3	p04 p05 p08 rA rD rG c08 c16 c21	TaaCsp3DS041G04 TaaCsp3DS062P06
GDZVAIM01EKSV2	anchor_type_2	2	2	2	p05 p08 rD rG c08 c21	TaaCsp3DS041G04 TaaCsp3DS062P06
GDZVAIM01EGQB2	anchor_type_2	2	3	2	p02 p05 rB rJ rN c15 c19	TaaCsp3DS017C04 TaaCsp3DS040G02
GDZVAIM02GQ5XM	anchor_type_2	2	2	2	p02 p05 rJ rN c15 c19	TaaCsp3DS017C04 TaaCsp3DS040G02
GDZVAIM01CBQ89	anchor_type_1	1	1	1	p05 rP c15	TaaCsp3DS039P17
GDZVAIM02HCMNX	no_positive_BAC	0	1	1	rI c16
GDZVAIM01B1SD5	no_positive_BAC	0	1	1	rI c16
GDZVAIM02G3HWV	no_positive_pool
GDZVAIM01BWLWI	anchor_type_2	2	2	2	p02 p10 rG rK c04 c21	TaaCsp3DS013N12 TaaCsp3DS088M16
GDZVAIM02IWX5E	anchor_type_1	1	1	1	p08 rL c19	TaaCsp3DS068H16
GDZVAIM01DNUTL	anchor_type_2	2	2	2	p07 p08 rB rL c05 c19	TaaCsp3DS056C07 TaaCsp3DS068H16
GDZVAIM01B34IV	no_clone_overlap	1	2	1	p08 rE rL c19		TaaCsp3DS062G23 TaaCsp3DS068H16
GDZVAIM01D3MCC	anchor_type_1	1	1	1	p08 rL c19	TaaCsp3DS068H16
GDZVAIM01ER30C	anchor_type_1	1	1	1	p08 rL c19	TaaCsp3DS068H16
GDZVAIM02G912V	anchor_type_1	1	1	1	p08 rL c19	TaaCsp3DS068H16
GDZVAIM01EYS5D	no_clone_overlap	1	1	2	p10 rE c05 c11		TaaCsp3DS084C23 TaaCsp3DS085K12
GDZVAIM01EAXXJ	anchor_type_2	2	1	2	p05 p08 rF c10 c14	TaaCsp3DS041K14 TaaCsp3DS070C05
GDZVAIM02I1FDR	anchor_type_2	2	1	2	p05 p08 rF c10 c14	TaaCsp3DS041K14 TaaCsp3DS070C05
GDZVAIM02IAM6R	anchor_type_2	2	2	2	p01 p10 rB rP c06 c23	TaaCsp3DS009E07 TaaCsp3DS095C10
GDZVAIM02F2JI9	no_positive_BAC	0	2	2	rD rG c08 c11
GDZVAIM02JUG7G	anchor_type_1	1	1	1	p01 rG c11	TaaCsp3DS002F11
GDZVAIM01BPRJ2	anchor_type_2	2	2	2	p05 p06 rF rI c05 c08	TaaCsp3DS037B12 TaaCsp3DS048F20
GDZVAIM02GIQV8	no_positive_pool
GDZVAIM01DTTEX	anchor_type_2	2	2	2	p06 p10 rA rB c12 c21	TaaCsp3DS045L02 TaaCsp3DS095K17
GDZVAIM02HHISI	anchor_type_2	2	2	2	p06 p10 rA rB c12 c21	TaaCsp3DS045L02 TaaCsp3DS095K17
GDZVAIM02G0QRA	anchor_type_1	1	1	1	p08 rM c08	TaaCsp3DS064K03
GDZVAIM01CH7ZM	anchor_type_1	1	1	1	p02 rE c24	TaaCsp3DS015L03
GDZVAIM02GARE2	anchor_type_1	1	1	1	p04 rN c08	TaaCsp3DS033M17
GDZVAIM01EBZE1	anchor_type_2	2	2	2	p02 p05 rN rO c10 c17	TaaCsp3DS013J22 TaaCsp3DS041M08
GDZVAIM01EJ2EY	no_clone_overlap	1	2	2	p10 rC rH c03 c23		TaaCsp3DS083J05 TaaCsp3DS087J17 TaaCsp3DS091M10 TaaCsp3DS094F08
GDZVAIM02HV0XC	anchor_type_2	2	2	2	p03 p08 rC rG c03 c09	TaaCsp3DS019G11 TaaCsp3DS060N08
GDZVAIM01B9GXX	anchor_type_2	2	2	2	p03 p08 rC rG c03 c09	TaaCsp3DS019G11 TaaCsp3DS060N08
GDZVAIM02IXMD0	anchor_type_2	2	2	2	p01 p08 rC rG c09 c11	TaaCsp3DS002D14 TaaCsp3DS060N08
GDZVAIM02JRXLL	anchor_type_1	1	1	1	p06 rB c10	TaaCsp3DS050B08
GDZVAIM02IW0AA	no_positive_pool
GDZVAIM01CO20Z	no_positive_pool
GDZVAIM02GI6TM	anchor_type_2	2	2	1	p02 p05 rF rH c16	TaaCsp3DS018I20 TaaCsp3DS042J13
GDZVAIM02GXHAN	anchor_type_2	2	2	2	p01 p02 rG rN c07 c24	TaaCsp3DS007A18 TaaCsp3DS016H09
GDZVAIM01CL1CT	anchor_type_1	1	1	1	p01 rO c23	TaaCsp3DS004G19
GDZVAIM01BXWZ1	anchor_type_2	2	2	2	p08 p10 rD rF c01 c11	TaaCsp3DS067L24 TaaCsp3DS091G05
GDZVAIM01DX8FW	no_clone_overlap	2	2	2	p05 p07 rB rP c06 c11		TaaCsp3DS041C15 TaaCsp3DS039H18 TaaCsp3DS041F14 TaaCsp3DS039K10 TaaCsp3DS058F24 TaaCsp3DS056L23 TaaCsp3DS058H12 TaaCsp3DS056N12
GDZVAIM01DUYAZ	anchor_type_2	2	3	2	p02 p04 rA rC rJ c13 c22	TaaCsp3DS015J05 TaaCsp3DS027O24
GDZVAIM02HHKEG	no_clone_overlap	1	2	2	p07 rC rL c14 c15		TaaCsp3DS054K11 TaaCsp3DS052G03 TaaCsp3DS058P17 TaaCsp3DS057C16
GDZVAIM02H3HPA	anchor_type_2	2	2	2	p02 p09 rC rM c12 c18	TaaCsp3DS015F19 TaaCsp3DS075I11
GDZVAIM02I8HTZ	anchor_type_2	2	2	2	p07 p09 rC rP c08 c12	TaaCsp3DS054G15 TaaCsp3DS081L06
GDZVAIM01CZC82	anchor_type_1	1	1	1	p03 rO c03	TaaCsp3DS019I10
GDZVAIM02ISA2C	anchor_type_2	2	2	2	p04 p07 rC rD c08 c13	TaaCsp3DS033K14 TaaCsp3DS052D22
GDZVAIM01CEHIY	no_clone_overlap	3	2	2	p02 p04 p07 rC rO c02 c13		TaaCsp3DS014C11 TaaCsp3DS013F12 TaaCsp3DS014D18 TaaCsp3DS013G17 TaaCsp3DS028O24 TaaCsp3DS027P01 TaaCsp3DS029B06 TaaCsp3DS028A15 TaaCsp3DS053D21 TaaCsp3DS052D22 TaaCsp3DS053H12 TaaCsp3DS052F05
GDZVAIM01B1AKD	anchor_type_2	2	2	2	p01 p04 rL rO c02 c15	TaaCsp3DS008I19 TaaCsp3DS029B06
GDZVAIM01D3QGO	no_positive_BAC	0	1	1	rN c18
GDZVAIM01CQFPZ	anchor_type_1	1	1	1	p09 rN c18	TaaCsp3DS082I20
GDZVAIM02JR8ON	anchor_type_1	1	1	1	p09 rN c18	TaaCsp3DS082I20
GDZVAIM02H3GV7	anchor_type_2	2	2	2	p01 p04 rH rO c13 c16	TaaCsp3DS002L11 TaaCsp3DS034E06
GDZVAIM01BT1NU	anchor_type_2	2	2	2	p01 p04 rH rO c13 c16	TaaCsp3DS002L11 TaaCsp3DS034E06
GDZVAIM02FPNO1	anchor_type_1	1	1	1	p01 rO c19	TaaCsp3DS003J01
GDZVAIM01BQRAZ	anchor_type_2	2	2	2	p01 p05 rL rO c02 c19	TaaCsp3DS003J01 TaaCsp3DS040P06
GDZVAIM01EFJVN	anchor_type_2	2	2	2	p01 p05 rL rO c02 c19	TaaCsp3DS003J01 TaaCsp3DS040P06
GDZVAIM01BST2Q	anchor_type_2	2	2	2	p01 p05 rL rO c02 c19	TaaCsp3DS003J01 TaaCsp3DS040P06
GDZVAIM01EXKWD	anchor_type_2	2	2	2	p02 p03 rE rP c09 c18	TaaCsp3DS016K07 TaaCsp3DS022N05
GDZVAIM01A7YEF	anchor_type_2	1	2	2	p05 rE rI c10 c13	TaaCsp3DS037D07 TaaCsp3DS036A18
GDZVAIM01CMBRM	anchor_type_2	1	2	2	p05 rE rI c10 c13	TaaCsp3DS037D07 TaaCsp3DS036A18
GDZVAIM01CGY3U	anchor_type_3	2	3	3	p05 p08 rD rI rM c02 c08 c13	TaaCsp3DS036A18 TaaCsp3DS069A15
GDZVAIM02FP3I6	anchor_type_1	1	1	1	p05 rO c22	TaaCsp3DS038C20
GDZVAIM01AURLZ	anchor_type_1	1	1	1	p05 rO c22	TaaCsp3DS038C20
GDZVAIM01AM58L	anchor_type_1	1	1	1	p05 rO c22	TaaCsp3DS038C20
GDZVAIM02HSDC3	anchor_type_2	2	3	3	p03 p06 rD rH rK c04 c06 c16	TaaCsp3DS025F22 TaaCsp3DS049O04 TaaCsp3DS049N19 TaaCsp3DS047F16
GDZVAIM01DXU53	anchor_type_1	1	1	1	p06 rM c22	TaaCsp3DS047M16
GDZVAIM02IT3BF	anchor_type_2	2	1	2	p06 p10 rG c10 c12	TaaCsp3DS046P05 TaaCsp3DS089P08
GDZVAIM01DBEE7	anchor_type_2	1	2	2	p08 rI rJ c19 c22	TaaCsp3DS065K23 TaaCsp3DS068H10
GDZVAIM01APU44	anchor_type_2	2	2	2	p05 p07 rE rG c02 c21	TaaCsp3DS036L02 TaaCsp3DS052N16
GDZVAIM02GVZIR	anchor_type_2	1	2	2	p10 rN rO c15 c22	TaaCsp3DS093I13 TaaCsp3DS091B14
GDZVAIM02F7NAU	anchor_type_2	1	2	2	p10 rN rO c15 c22	TaaCsp3DS093I13 TaaCsp3DS091B14
GDZVAIM01CGN13	anchor_type_2	2	2	2	p01 p07 rD rL c16 c17	TaaCsp3DS010O15 TaaCsp3DS057E16
GDZVAIM02JSYU7	anchor_type_1	1	1	1	p07 rL c13	TaaCsp3DS056P14
GDZVAIM02I62Y3	anchor_type_1	1	1	1	p09 rO c03	TaaCsp3DS071M06
GDZVAIM02JX2X3	no_clone_overlap	1	2	2	p08 rG rK c06 c19		TaaCsp3DS064B10 TaaCsp3DS062I07 TaaCsp3DS064C11 TaaCsp3DS062K04
GDZVAIM02GIE4W	anchor_type_2	2	3	3	p08 p09 rG rK rN c06 c14 c19	TaaCsp3DS064C11 TaaCsp3DS082C07
GDZVAIM01CNU0S	no_clone_overlap	2	3	3	p07 p08 rG rK rN c06 c14 c19		TaaCsp3DS053N04 TaaCsp3DS054L18 TaaCsp3DS052K06 TaaCsp3DS053N07 TaaCsp3DS054M11 TaaCsp3DS052L01 TaaCsp3DS058H11 TaaCsp3DS058P23 TaaCsp3DS057H10 TaaCsp3DS064B10 TaaCsp3DS065C13 TaaCsp3DS062I07 TaaCsp3DS064C11 TaaCsp3DS065C17 TaaCsp3DS062K04 TaaCsp3DS069I11 TaaCsp3DS070D02 TaaCsp3DS068I03
GDZVAIM02HY8RZ	no_clone_overlap	1	1	2	p04 rH c12 c23		TaaCsp3DS033P11 TaaCsp3DS033A09
GDZVAIM01BYIJY	anchor_type_2	2	2	2	p01 p09 rB rL c13 c21	TaaCsp3DS008G20 TaaCsp3DS080B22
GDZVAIM02IGV7S	anchor_type_2	2	2	2	p04 p06 rE rH c22 c23	TaaCsp3DS033A09 TaaCsp3DS047L09
GDZVAIM01BP2OY	anchor_type_1	1	1	1	p06 rE c22	TaaCsp3DS047L09
GDZVAIM01ATLIE	anchor_type_1	1	1	1	p09 rK c24	TaaCsp3DS076K12
GDZVAIM02HU0FN	anchor_type_1	1	1	1	p08 rN c17	TaaCsp3DS068E13
GDZVAIM02FH4C0	no_clone_overlap	2	2	1	p03 p08 rJ rN c17		TaaCsp3DS024L13 TaaCsp3DS024M02 TaaCsp3DS068E05 TaaCsp3DS068E13
GDZVAIM01A8S4D	anchor_type_2	2	2	2	p02 p08 rI rN c19 c20	TaaCsp3DS015I12 TaaCsp3DS068I03
GDZVAIM02HP0Y1	no_positive_pool
GDZVAIM01B53H1	anchor_type_2	3	3	3	p03 p06 p08 rL rN rO c01 c04 c15	TaaCsp3DS021M21 TaaCsp3DS068C23
GDZVAIM01CC7N8	no_clone_overlap	1	2	3	p10 rG rP c02 c17 c20		TaaCsp3DS088D04 TaaCsp3DS086L24 TaaCsp3DS090N21 TaaCsp3DS094M17 TaaCsp3DS093L18
GDZVAIM02HBOZV	anchor_type_2	2	2	2	p03 p08 rC rH c07 c14	TaaCsp3DS022H01 TaaCsp3DS067D17
GDZVAIM01CGL5F	anchor_type_2	2	2	2	p03 p08 rC rH c07 c14	TaaCsp3DS022H01 TaaCsp3DS067D17
GDZVAIM02H0YGY	anchor_type_2	2	2	2	p05 p06 rK rP c10 c11	TaaCsp3DS041M10 TaaCsp3DS045A19
GDZVAIM01CH9MV	anchor_type_2	2	2	2	p05 p06 rG rP c06 c10	TaaCsp3DS041M10 TaaCsp3DS046I01
GDZVAIM02HM55Y	anchor_type_1	1	1	1	p03 rO c16	TaaCsp3DS022M17
GDZVAIM02II80N	anchor_type_2	2	2	2	p01 p04 rH rM c19 c22	TaaCsp3DS003I15 TaaCsp3DS034M15
GDZVAIM02GEYX0	anchor_type_2	2	2	2	p01 p04 rH rM c19 c22	TaaCsp3DS003I15 TaaCsp3DS034M15
GDZVAIM01CHY4M	no_clone_overlap	1	3	3	p02 rA rB rJ c03 c12 c20		TaaCsp3DS011K08 TaaCsp3DS014P19 TaaCsp3DS015H12 TaaCsp3DS015P14 TaaCsp3DS018F08 TaaCsp3DS018K18 TaaCsp3DS016B14 TaaCsp3DS018G09 TaaCsp3DS018M18
GDZVAIM01DHW8F	no_clone_overlap	2	3	3	p02 p03 rA rB rJ c03 c12 c20		TaaCsp3DS011K08 TaaCsp3DS014P19 TaaCsp3DS015H12 TaaCsp3DS015P14 TaaCsp3DS018F08 TaaCsp3DS018K18 TaaCsp3DS016B14 TaaCsp3DS018G09 TaaCsp3DS018M18 TaaCsp3DS019G09 TaaCsp3DS022E17 TaaCsp3DS022P14 TaaCsp3DS023I05 TaaCsp3DS025P05 TaaCsp3DS026I09 TaaCsp3DS023J07 TaaCsp3DS026A22 TaaCsp3DS026J04
GDZVAIM01C1Z2T	no_clone_overlap	2	3	3	p02 p03 rA rF rJ c03 c09 c12		TaaCsp3DS011K08 TaaCsp3DS012N17 TaaCsp3DS014P19 TaaCsp3DS016A20 TaaCsp3DS016J15 TaaCsp3DS018F21 TaaCsp3DS016B14 TaaCsp3DS016J17 TaaCsp3DS018G09 TaaCsp3DS019G09 TaaCsp3DS019P08 TaaCsp3DS022E17 TaaCsp3DS023I21 TaaCsp3DS024B16 TaaCsp3DS025P24 TaaCsp3DS023J07 TaaCsp3DS024C18 TaaCsp3DS026A22
GDZVAIM01AQWHW	anchor_type_3	3	3	3	p02 p03 p09 rA rF rJ c03 c09 c12	TaaCsp3DS025P24 TaaCsp3DS075F12
GDZVAIM02HZOOW	anchor_type_3	2	2	2	p07 p09 rD rM c02 c16	TaaCsp3DS054P13 TaaCsp3DS080O11
GDZVAIM01DTI2X	no_positive_BAC	0	1	0	rD
GDZVAIM02JB5JU	anchor_type_1	1	1	1	p07 rM c16	TaaCsp3DS054P13
GDZVAIM02G1268	anchor_type_2	2	2	2	p03 p07 rM rN c11 c16	TaaCsp3DS024G08 TaaCsp3DS054P13
GDZVAIM01AZVAA	anchor_type_2	2	2	2	p03 p05 rJ rN c03 c11	TaaCsp3DS024G08 TaaCsp3DS038M11
GDZVAIM01D6NNZ	no_clone_overlap	2	2	2	p03 p04 rF rG c03 c19		TaaCsp3DS023I21 TaaCsp3DS024M09 TaaCsp3DS019H04 TaaCsp3DS020L10 TaaCsp3DS031C08 TaaCsp3DS032M12 TaaCsp3DS027D19 TaaCsp3DS028G16
GDZVAIM01C9RP2	no_clone_overlap	2	1	2	p01 p06 rP c08 c23		TaaCsp3DS010C20 TaaCsp3DS009F24 TaaCsp3DS050B05 TaaCsp3DS049K14
GDZVAIM02F1KOT	anchor_type_2	2	2	2	p01 p06 rC rP c08 c23	TaaCsp3DS005I05 TaaCsp3DS049K14
GDZVAIM01C1XUQ	anchor_type_1	1	1	1	p06 rP c23	TaaCsp3DS049K14
GDZVAIM02ISP9M	anchor_type_1	1	1	1	p06 rP c23	TaaCsp3DS049K14
GDZVAIM01EHGED	anchor_type_1	1	1	1	p06 rO c18	TaaCsp3DS047H12
GDZVAIM01CZO2L	no_clone_overlap	1	1	2	p06 rO c18 c22		TaaCsp3DS047H12 TaaCsp3DS047M19
GDZVAIM01BOT0O	anchor_type_2	1	2	2	p08 rB rO c15 c24	TaaCsp3DS068A17 TaaCsp3DS065N10
GDZVAIM01CFSL7	anchor_type_2	1	2	2	p08 rB rO c15 c24	TaaCsp3DS068A17 TaaCsp3DS065N10
GDZVAIM01CGZ7E	anchor_type_2	2	2	2	p04 p07 rA rO c02 c19	TaaCsp3DS028I16 TaaCsp3DS053D13
GDZVAIM01BTNPU	anchor_type_1	1	1	1	p02 rO c13	TaaCsp3DS013G17
GDZVAIM02JXB5Q	anchor_type_1	1	1	1	p01 rM c03	TaaCsp3DS001H20
GDZVAIM01EU93M	anchor_type_1	1	1	1	p04 rL c14	TaaCsp3DS034B22
GDZVAIM01C5AT8	anchor_type_1	1	1	1	p04 rL c14	TaaCsp3DS034B22
GDZVAIM01DJ16H	no_positive_BAC	0	1	1	rL c14
GDZVAIM01C5KHA	anchor_type_2	2	3	2	p03 p08 rA rI rM c05 c21	TaaCsp3DS019J15 TaaCsp3DS062N04
GDZVAIM02F9J0Z	anchor_type_1	1	1	1	p01 rJ c19	TaaCsp3DS008P04
GDZVAIM01D0TSM	anchor_type_1	1	1	1	p09 rP c11	TaaCsp3DS078J22
GDZVAIM01BNDW0	anchor_type_2	2	2	2	p02 p03 rE rG c10 c20	TaaCsp3DS015H23 TaaCsp3DS022D12
GDZVAIM01E12AR	anchor_type_2	2	2	2	p03 p04 rD rP c12 c20	TaaCsp3DS026I11 TaaCsp3DS034A20
GDZVAIM02HF8CK	anchor_type_2	1	2	2	p01 rN rP c12 c21	TaaCsp3DS010H21 TaaCsp3DS009D15
GDZVAIM02F6RK4	anchor_type_2	2	2	2	p05 p08 rF rM c01 c20	TaaCsp3DS042P13 TaaCsp3DS060D01
GDZVAIM02HPSKW	no_positive_BAC	0	1	2	rG c04 c11
GDZVAIM01E1PC9	anchor_type_2	2	2	2	p02 p08 rG rN c08 c24	TaaCsp3DS014K03 TaaCsp3DS071F23
GDZVAIM01AFLC7	anchor_type_2	2	2	1	p02 p04 rB rN c17	TaaCsp3DS017C12 TaaCsp3DS032L21
GDZVAIM01EDIJF	anchor_type_2	4	4	3	p02 p04 p08 p10 rG rL rN rO c13 c14 c24	TaaCsp3DS013F24 TaaCsp3DS034B24 TaaCsp3DS030L12 TaaCsp3DS065D01
GDZVAIM01CJM1M	anchor_type_1	1	1	1	p01 rB c19	TaaCsp3DS008N16
GDZVAIM02G3V7A	anchor_type_1	1	1	1	p01 rB c19	TaaCsp3DS008N16
GDZVAIM01B4OE1	anchor_type_2	1	2	2	p03 rD rK c04 c12	TaaCsp3DS025P17 TaaCsp3DS021L20
GDZVAIM01C5XVU	anchor_type_2	2	2	2	p01 p07 rG rK c20 c23	TaaCsp3DS004D09 TaaCsp3DS055F14
GDZVAIM01EUZLA	anchor_type_1	1	1	1	p06 rK c15	TaaCsp3DS045F20
GDZVAIM01BOOS2	anchor_type_1	1	1	1	p09 rM c22	TaaCsp3DS076H18
GDZVAIM02FZQ75	no_positive_BAC	0	1	1	rM c22
GDZVAIM02FHLX9	no_positive_BAC	0	1	1	rH c12
GDZVAIM02F09SJ	anchor_type_3	2	2	3	p08 p10 rI rN c11 c20 c23	TaaCsp3DS069A08 TaaCsp3DS085L19
GDZVAIM02I5ZKN	anchor_type_2	1	2	2	p10 rI rO c11 c23	TaaCsp3DS085L19 TaaCsp3DS087P01
GDZVAIM02IZVAT	anchor_type_3	2	2	2	p08 p10 rI rN c11 c23	TaaCsp3DS069A08 TaaCsp3DS085L19
GDZVAIM02F1TTK	anchor_type_2	2	2	2	p01 p09 rB rL c13 c21	TaaCsp3DS008G20 TaaCsp3DS080B22
GDZVAIM01DO7B9	no_clone_overlap	1	1	2	p10 rK c02 c03		TaaCsp3DS088F05 TaaCsp3DS083M24
GDZVAIM02GXZNF	anchor_type_2	2	3	4	p08 p10 rG rJ rK c02 c03 c11 c23	TaaCsp3DS069C02 TaaCsp3DS067N01
GDZVAIM01B0VVF	no_clone_overlap	1	2	2	p02 rB rM c03 c04		TaaCsp3DS015P14 TaaCsp3DS017L06 TaaCsp3DS011P06 TaaCsp3DS014F01
GDZVAIM01BXZUB	anchor_type_2	2	2	2	p03 p07 rM rO c13 c23	TaaCsp3DS021C22 TaaCsp3DS052F04
GDZVAIM02G09L3	anchor_type_2	2	2	2	p08 p10 rD rO c07 c08	TaaCsp3DS069J24 TaaCsp3DS084O14
GDZVAIM01DJJUE	anchor_type_2	3	2	3	p03 p06 p09 rB rC c01 c06 c13	TaaCsp3DS021N02 TaaCsp3DS072M17
GDZVAIM01E2OXL	anchor_type_1	1	1	1	p04 rG c17	TaaCsp3DS028F03
GDZVAIM01CJBCZ	no_positive_pool
GDZVAIM01D3Z7Y	anchor_type_2	2	2	2	p01 p05 rI rK c05 c16	TaaCsp3DS001L12 TaaCsp3DS037M02
GDZVAIM02JPRZE	anchor_type_1	1	1	1	p02 rP c22	TaaCsp3DS018P23
GDZVAIM02H6XMI	anchor_type_1	1	1	1	p08 rN c10	TaaCsp3DS069N19
GDZVAIM02GM39V	anchor_type_2	2	3	3	p02 p09 rJ rM rO c03 c20 c24	TaaCsp3DS019C09 TaaCsp3DS076E24
GDZVAIM02IK18R	anchor_type_2	3	3	3	p02 p03 p09 rJ rM rO c03 c20 c24	TaaCsp3DS019C09 TaaCsp3DS076E24
GDZVAIM01AVXG2	no_clone_overlap	1	3	2	p02 rJ rM rO c20 c24		TaaCsp3DS018M18 TaaCsp3DS019C09 TaaCsp3DS015I14 TaaCsp3DS015M18 TaaCsp3DS015I20 TaaCsp3DS015M19
GDZVAIM02HURGK	anchor_type_2	2	3	3	p02 p09 rJ rM rO c03 c20 c24	TaaCsp3DS019C09 TaaCsp3DS076E24
GDZVAIM01AZ8JP	anchor_type_1	1	1	1	p07 rM c05	TaaCsp3DS051M09
GDZVAIM02G2DKD	no_clone_overlap	1	2	1	p05 rA rB c06		TaaCsp3DS036O07 TaaCsp3DS041C15
GDZVAIM01BXWUP	anchor_type_2	2	2	1	p05 p09 rA rB c06	TaaCsp3DS036O07 TaaCsp3DS081E01
GDZVAIM01B17TO	anchor_type_1	1	1	1	p05 rA c06	TaaCsp3DS036O07
GDZVAIM02IUZNH	no_positive_pool
GDZVAIM01BQAK6	anchor_type_2	1	2	2	p07 rL rP c03 c18	TaaCsp3DS059D19 TaaCsp3DS056C01
GDZVAIM01BXE3W	anchor_type_2	1	2	2	p07 rL rP c03 c18	TaaCsp3DS059D19 TaaCsp3DS056C01
GDZVAIM01CMEDM	no_positive_pool
GDZVAIM02HO9ZG	no_positive_pool
GDZVAIM01B422N	anchor_type_2	1	2	2	p04 rC rL c08 c23	TaaCsp3DS028M10 TaaCsp3DS033M15
GDZVAIM02G8R14	anchor_type_2	1	2	2	p04 rC rL c08 c23	TaaCsp3DS028M10 TaaCsp3DS033M15
GDZVAIM02GERI8	anchor_type_2	3	3	3	p04 p05 p06 rK rO rP c04 c05 c07	TaaCsp3DS031G18 TaaCsp3DS036N08 TaaCsp3DS031G18 TaaCsp3DS044L11 TaaCsp3DS036N08 TaaCsp3DS044L11
GDZVAIM01DIAES	no_clone_overlap	1	2	2	p10 rI rM c08 c15		TaaCsp3DS089I21 TaaCsp3DS086G12 TaaCsp3DS089J21 TaaCsp3DS086H21
GDZVAIM02GESJ6	anchor_type_1	1	1	1	p08 rI c12	TaaCsp3DS064P14
GDZVAIM01B5JOI	anchor_type_2	2	2	2	p01 p09 rB rL c13 c21	TaaCsp3DS008G20 TaaCsp3DS080B22
GDZVAIM01CYN53	no_positive_pool
GDZVAIM01EVK1D	no_positive_pool
GDZVAIM02F44PO	anchor_type_2	2	2	2	p01 p02 rI rP c05 c06	TaaCsp3DS010B08 TaaCsp3DS012B16
GDZVAIM01CKLPA	anchor_type_2	2	2	2	p01 p02 rI rP c05 c06	TaaCsp3DS010B08 TaaCsp3DS012B16
GDZVAIM01EF8NC	anchor_type_1	1	1	1	p06 rA c13	TaaCsp3DS045B12
GDZVAIM01EXMXD	anchor_type_2	2	2	2	p05 p06 rA rN c08 c13	TaaCsp3DS041J02 TaaCsp3DS045B12
GDZVAIM02GE6HA	anchor_type_2	2	2	2	p02 p08 rG rN c08 c24	TaaCsp3DS014K03 TaaCsp3DS071F23
GDZVAIM01C286F	no_positive_BAC	0	0	1	c10
GDZVAIM01A8NZK	no_positive_BAC	0	1	1	rE c06
GDZVAIM02HN9Q5	anchor_type_1	1	1	1	p06 rJ c03	TaaCsp3DS048E01
GDZVAIM01AR9HX	no_clone_overlap	1	2	1	p06 rB rJ c03		TaaCsp3DS048C22 TaaCsp3DS048E01
GDZVAIM01DDUIB	no_clone_overlap	1	2	2	p06 rJ rN c03 c12		TaaCsp3DS048E01 TaaCsp3DS050D17 TaaCsp3DS048E18 TaaCsp3DS050E23
GDZVAIM01DTQDH	anchor_type_1	1	1	1	p08 rD c03	TaaCsp3DS066B22
GDZVAIM01C36TN	no_positive_pool
GDZVAIM01ESWAO	no_positive_pool
GDZVAIM02JF27U	anchor_type_2	2	2	2	p05 p07 rB rP c23 c24	TaaCsp3DS043K17 TaaCsp3DS057L22
GDZVAIM02GG3Z1	anchor_type_2	2	2	2	p02 p07 rE rK c06 c14	TaaCsp3DS014G24 TaaCsp3DS054M11
GDZVAIM01CPZ29	no_clone_overlap	1	2	1	p02 rC rG c18		TaaCsp3DS015F19 TaaCsp3DS015G02
GDZVAIM01DEGRL	anchor_type_2	2	2	2	p02 p07 rF rP c02 c24	TaaCsp3DS017J24 TaaCsp3DS059N09
GDZVAIM02HJCC1	anchor_type_2	2	3	3	p03 p05 rD rK rL c01 c07 c18	TaaCsp3DS035L12 TaaCsp3DS038J06
GDZVAIM02GFM2T	anchor_type_1	1	1	1	p02 rJ c02	TaaCsp3DS017K15
GDZVAIM01C4LGJ	anchor_type_1	1	1	1	p05 rO c02	TaaCsp3DS036L23
GDZVAIM01BUXW2	anchor_type_1	1	1	1	p01 rH c23	TaaCsp3DS009E18
GDZVAIM02ISIJI	anchor_type_2	1	2	2	p04 rA rM c16 c20	TaaCsp3DS030F12 TaaCsp3DS030D11
GDZVAIM01EZR74	anchor_type_2	2	3	3	p02 p03 rC rD rO c11 c13 c14	TaaCsp3DS016K17 TaaCsp3DS015D09 TaaCsp3DS016K17 TaaCsp3DS020F04 TaaCsp3DS015D09 TaaCsp3DS020F04

## Sheet: GenomeZipper_cov30
Status column refer to how the marker was assigned to clone(s)
anchor_type_1 - single positive pool in each dimmension (plate, row, column)
anchor_type_2 - multiple positive pools, two or more clones among candidate share same contig of the physical map
anchor_type_3 - multiple positive pools, two or more clones have a hit in End2End analysis in FPC, if used
no_clone_overlap - CANDIDATE instead of POSITIVE clones are listed
marker	status	positive_plate_pools	positive_row_pools	positive_column_pools	positive_pool_list	positive_clones
GDZVAIM01B5SR9	no_clone_overlap	2	2	2	p01 p02 rB rG c11 c17		TaaCsp3DS008C12 TaaCsp3DS008K22 TaaCsp3DS002F11 TaaCsp3DS003A21 TaaCsp3DS016K09 TaaCsp3DS017C12 TaaCsp3DS013C22 TaaCsp3DS013I19
GDZVAIM01DA5OD	anchor_type_2	3	2	3	p01 p02 p06 rB rG c08 c11 c17	TaaCsp3DS008C12 TaaCsp3DS046L11
GDZVAIM01EBN86	no_clone_overlap	2	2	2	p02 p06 rG rH c08 c16		TaaCsp3DS014K03 TaaCsp3DS015E17 TaaCsp3DS018C15 TaaCsp3DS018I21 TaaCsp3DS046L11 TaaCsp3DS047F06 TaaCsp3DS049P24 TaaCsp3DS050I11
GDZVAIM01D458D	anchor_type_2	2	3	2	p06 p07 rB rG rN c07 c22	TaaCsp3DS051B18 TaaCsp3DS051N14
GDZVAIM01CXKDF	anchor_type_2	2	2	2	p06 p07 rG rN c07 c22	TaaCsp3DS051B18 TaaCsp3DS051N14
GDZVAIM02G5DYM	anchor_type_2	2	2	2	p06 p07 rG rN c07 c22	TaaCsp3DS051B18 TaaCsp3DS051N14
GDZVAIM01BFO65	anchor_type_2	2	2	2	p06 p07 rG rN c07 c22	TaaCsp3DS051B18 TaaCsp3DS051N14
GDZVAIM02HDYFN	anchor_type_2	2	2	2	p06 p07 rG rN c07 c22	TaaCsp3DS051B18 TaaCsp3DS051N14
GDZVAIM01ARPVN	anchor_type_3	2	2	2	p01 p05 rN rP c11 c17	TaaCsp3DS008N06 TaaCsp3DS039K10
GDZVAIM02GWCRH	anchor_type_3	2	2	2	p01 p05 rN rP c11 c17	TaaCsp3DS008N06 TaaCsp3DS039K10
GDZVAIM01BDRC6	anchor_type_2	2	2	2	p03 p04 rC rO c05 c20	TaaCsp3DS019J06 TaaCsp3DS030I11
GDZVAIM01C5N23	anchor_type_2	2	2	2	p05 p08 rE rG c15 c23	TaaCsp3DS036I23 TaaCsp3DS061I17
GDZVAIM02H4J6J	anchor_type_2	2	2	2	p05 p08 rE rG c15 c23	TaaCsp3DS036I23 TaaCsp3DS061I17
GDZVAIM01COZFF	anchor_type_2	2	2	2	p04 p06 rK rL c12 c17	TaaCsp3DS034A09 TaaCsp3DS045H13
GDZVAIM02II858	anchor_type_1	1	1	1	p08 rC c13	TaaCsp3DS061F07
GDZVAIM02JVN19	anchor_type_2	2	2	2	p05 p08 rE rJ c01 c13	TaaCsp3DS035C17 TaaCsp3DS067P03
GDZVAIM01CGUKH	anchor_type_2	2	2	2	p05 p08 rE rJ c01 c13	TaaCsp3DS035C17 TaaCsp3DS067P03
GDZVAIM01AE2MA	anchor_type_2	2	2	2	p05 p08 rE rJ c01 c13	TaaCsp3DS035C17 TaaCsp3DS067P03
GDZVAIM02GU0U7	to_many_positive_pools	4	6	7
GDZVAIM01EIRGP	anchor_type_2	2	1	2	p05 p07 rJ c05 c20	TaaCsp3DS043B07 TaaCsp3DS056D21
GDZVAIM02J5L32	no_positive_BAC	0	1	0	rJ
GDZVAIM01A9B8K	anchor_type_2	3	4	3	p02 p06 p10 rA rD rK rO c05 c14 c15	TaaCsp3DS048P17 TaaCsp3DS090G16
GDZVAIM01DKQRV	anchor_type_2	2	2	2	p04 p05 rM rN c04 c05	TaaCsp3DS029D10 TaaCsp3DS039A04
GDZVAIM02GHXI8	anchor_type_2	2	2	2	p04 p05 rM rN c04 c05	TaaCsp3DS029D10 TaaCsp3DS039A04
GDZVAIM01D76LE	anchor_type_2	2	1	2	p04 p05 rM c03 c04	TaaCsp3DS029D10 TaaCsp3DS035G14
GDZVAIM02HPGL9	anchor_type_2	2	1	2	p04 p05 rM c03 c04	TaaCsp3DS029D10 TaaCsp3DS035G14
GDZVAIM01AI1AC	anchor_type_2	2	1	2	p04 p05 rM c03 c04	TaaCsp3DS029D10 TaaCsp3DS035G14
GDZVAIM01BK6KH	anchor_type_3	2	2	2	p03 p08 rA rB c02 c09	TaaCsp3DS025D04 TaaCsp3DS060M05
GDZVAIM02GFSV3	anchor_type_1	1	1	1	p08 rA c09	TaaCsp3DS060M05
GDZVAIM02GEZN9	anchor_type_2	1	2	3	p08 rA rL c02 c06 c16	TaaCsp3DS065D04 TaaCsp3DS069C09
GDZVAIM02JSFKA	anchor_type_3	2	2	2	p08 p10 rG rJ c11 c23	TaaCsp3DS063C13 TaaCsp3DS092K18
GDZVAIM01D69CE	anchor_type_2	3	2	3	p03 p08 p10 rG rJ c11 c13 c23	TaaCsp3DS025C03 TaaCsp3DS061F10 TaaCsp3DS068O18 TaaCsp3DS085P09
GDZVAIM02FZ144	anchor_type_2	3	3	3	p03 p08 p10 rB rG rJ c11 c13 c23	TaaCsp3DS025C03 TaaCsp3DS061F10 TaaCsp3DS068O18 TaaCsp3DS085P09
GDZVAIM02HP6KF	no_clone_overlap	2	1	2	p08 p10 rG c11 c13		TaaCsp3DS061A16 TaaCsp3DS061F10 TaaCsp3DS085L08 TaaCsp3DS085P09
GDZVAIM01ERYLJ	anchor_type_2	2	2	2	p06 p07 rF rM c03 c09	TaaCsp3DS044N21 TaaCsp3DS056A07
GDZVAIM01B6HUD	anchor_type_2	2	2	2	p02 p06 rC rM c09 c24	TaaCsp3DS015K19 TaaCsp3DS044N21
GDZVAIM01EEOHG	anchor_type_2	2	2	2	p02 p06 rC rM c09 c24	TaaCsp3DS015K19 TaaCsp3DS044N21
GDZVAIM02F2CRK	anchor_type_2	2	1	2	p09 p10 rP c05 c21	TaaCsp3DS077O13 TaaCsp3DS094D03
GDZVAIM01DSOSJ	no_clone_overlap	1	1	2	p10 rP c05 c21		TaaCsp3DS092B16 TaaCsp3DS094D03
GDZVAIM01CLEKJ	no_clone_overlap	2	3	3	p03 p06 rE rH rM c02 c03 c14		TaaCsp3DS021E02 TaaCsp3DS019G21 TaaCsp3DS022H05 TaaCsp3DS025D18 TaaCsp3DS023J03 TaaCsp3DS026B19 TaaCsp3DS021H20 TaaCsp3DS019I08 TaaCsp3DS022J03 TaaCsp3DS046A04 TaaCsp3DS044A03 TaaCsp3DS047D10 TaaCsp3DS049M08 TaaCsp3DS048D21 TaaCsp3DS050G05 TaaCsp3DS046A14 TaaCsp3DS044B12 TaaCsp3DS047D24
GDZVAIM02GBNYG	anchor_type_2	3	2	3	p03 p07 p10 rL rM c04 c05 c17	TaaCsp3DS021M14 TaaCsp3DS056D24 TaaCsp3DS021M14 TaaCsp3DS093K20 TaaCsp3DS056D24 TaaCsp3DS093K20
GDZVAIM02HJQ7T	anchor_type_1	1	1	1	p05 rB c07	TaaCsp3DS039A13
GDZVAIM01DSC5M	anchor_type_2	1	2	2	p08 rI rO c17 c20	TaaCsp3DS061N11 TaaCsp3DS065K07
GDZVAIM01DHS0J	anchor_type_2	2	2	2	p04 p06 rH rP c11 c12	TaaCsp3DS032D24 TaaCsp3DS050D16
GDZVAIM01AI7KL	anchor_type_2	3	3	3	p02 p04 p09 rD rK rM c06 c10 c22	TaaCsp3DS029J22 TaaCsp3DS074O10
GDZVAIM01EVJOK	no_positive_pool
GDZVAIM01E2736	no_positive_BAC	0	1	1	rK c06
GDZVAIM02JBTI0	anchor_type_2	2	2	2	p05 p09 rC rG c10 c11	TaaCsp3DS037C23 TaaCsp3DS072H10
GDZVAIM02HHBFS	anchor_type_3	3	3	3	p01 p02 p03 rC rL rN c09 c12 c14	TaaCsp3DS006A10 TaaCsp3DS018G19
GDZVAIM02GT6MB	anchor_type_2	2	2	2	p03 p10 rF rM c01 c08	TaaCsp3DS023G06 TaaCsp3DS089J21
GDZVAIM01EKU2U	anchor_type_1	1	1	1	p03 rF c01	TaaCsp3DS023G06
GDZVAIM01BH6FK	no_positive_pool
GDZVAIM01ED5H4	no_positive_pool
GDZVAIM02HLX4R	no_positive_pool
GDZVAIM02INOQV	anchor_type_2	2	2	2	p03 p08 rB rN c08 c24	TaaCsp3DS025L22 TaaCsp3DS071E18
GDZVAIM01B75RV	anchor_type_2	2	2	2	p02 p09 rJ rO c08 c11	TaaCsp3DS014L19 TaaCsp3DS078G08
GDZVAIM02JHH74	anchor_type_2	2	2	2	p01 p10 rA rB c01 c07	TaaCsp3DS007B22 TaaCsp3DS084H20
GDZVAIM01DZ44X	anchor_type_2	3	3	3	p01 p04 p06 rB rG rM c06 c12 c15	TaaCsp3DS010F21 TaaCsp3DS029E10
GDZVAIM01CKDUU	anchor_type_2	3	4	3	p01 p03 p09 rA rE rF rI c01 c08 c21	TaaCsp3DS003J06 TaaCsp3DS080E08 TaaCsp3DS001B21 TaaCsp3DS075C10
GDZVAIM01EFHJS	anchor_type_2	3	4	3	p01 p03 p09 rA rE rF rI c01 c08 c21	TaaCsp3DS003J06 TaaCsp3DS080E08 TaaCsp3DS001B21 TaaCsp3DS075C10
GDZVAIM01CWKW7	anchor_type_2	3	4	3	p02 p09 p10 rC rG rK rP c04 c10 c23	TaaCsp3DS018F06 TaaCsp3DS074M03 TaaCsp3DS017J15 TaaCsp3DS075D24
GDZVAIM01BXI7K	no_clone_overlap	1	2	2	p01 rL rN c05 c20		TaaCsp3DS007L17 TaaCsp3DS011E06 TaaCsp3DS007L24 TaaCsp3DS011E09
GDZVAIM01E3F9X	anchor_type_2	2	2	2	p03 p07 rE rK c01 c17	TaaCsp3DS020J23 TaaCsp3DS051F05
GDZVAIM02FID2P	anchor_type_2	3	2	2	p03 p07 p09 rE rK c01 c17	TaaCsp3DS020J23 TaaCsp3DS051F05
GDZVAIM02GIXNV	no_clone_overlap	1	2	2	p07 rE rK c01 c17		TaaCsp3DS051E15 TaaCsp3DS052I01 TaaCsp3DS051F05 TaaCsp3DS052I21
GDZVAIM02JUQ95	anchor_type_2	2	2	2	p03 p07 rE rK c01 c17	TaaCsp3DS020J23 TaaCsp3DS051F05
GDZVAIM01COU4S	anchor_type_2	2	2	2	p02 p07 rJ rM c01 c18	TaaCsp3DS015G21 TaaCsp3DS055O10
GDZVAIM01C1ANP	no_clone_overlap	2	2	2	p01 p07 rB rJ c01 c18		TaaCsp3DS007B22 TaaCsp3DS011A13 TaaCsp3DS007D12 TaaCsp3DS011C01 TaaCsp3DS055L12 TaaCsp3DS059C07 TaaCsp3DS055O10 TaaCsp3DS059D09
GDZVAIM01CMAK7	no_clone_overlap	1	2	2	p01 rB rI c11 c19		TaaCsp3DS008C12 TaaCsp3DS008N16 TaaCsp3DS002F13 TaaCsp3DS003H18
GDZVAIM02FL8ZQ	anchor_type_2	2	2	2	p02 p03 rB rE c03 c17	TaaCsp3DS015P14 TaaCsp3DS020J23
GDZVAIM01BB8KA	anchor_type_1	1	1	1	p04 rJ c09	TaaCsp3DS031N24
GDZVAIM02HTHU8	anchor_type_1	1	1	1	p04 rJ c09	TaaCsp3DS031N24
GDZVAIM02HFGWQ	anchor_type_2	2	2	2	p01 p04 rD rJ c02 c09	TaaCsp3DS009G11 TaaCsp3DS031N24
GDZVAIM02FZBAT	anchor_type_2	2	2	2	p01 p04 rD rJ c02 c09	TaaCsp3DS009G11 TaaCsp3DS031N24
GDZVAIM01B3P0X	anchor_type_2	2	2	2	p02 p03 rD rG c05 c18	TaaCsp3DS018J09 TaaCsp3DS019J09
GDZVAIM02I8I81	anchor_type_1	1	1	1	p06 rI c22	TaaCsp3DS047L18
GDZVAIM02IDU77	anchor_type_1	1	1	1	p06 rI c22	TaaCsp3DS047L18
GDZVAIM01CD02W	anchor_type_2	3	2	3	p02 p06 p08 rC rH c07 c15 c23	TaaCsp3DS017G24 TaaCsp3DS045E13
GDZVAIM01DIV2K	anchor_type_1	1	1	1	p04 rK c04	TaaCsp3DS029D09
GDZVAIM01EFFGI	anchor_type_2	3	3	3	p03 p04 p06 rC rG rK c04 c20 c21	TaaCsp3DS020N12 TaaCsp3DS029D09
GDZVAIM01CH2Z3	anchor_type_3	2	2	2	p07 p10 rL rP c21 c22	TaaCsp3DS059K11 TaaCsp3DS094C09
GDZVAIM02I2CXG	anchor_type_2	2	2	2	p02 p09 rJ rL c04 c14	TaaCsp3DS017N06 TaaCsp3DS082B19
GDZVAIM02ICQ3W	anchor_type_2	3	3	3	p01 p02 p09 rG rJ rL c04 c13 c14	TaaCsp3DS002J06 TaaCsp3DS017N06 TaaCsp3DS002J06 TaaCsp3DS082B19 TaaCsp3DS017N06 TaaCsp3DS082B19
GDZVAIM02IONS1	anchor_type_2	2	2	2	p01 p05 rB rG c03 c13	TaaCsp3DS002J06 TaaCsp3DS038K19
GDZVAIM02JPXZQ	anchor_type_2	2	2	2	p01 p05 rB rG c03 c13	TaaCsp3DS002J06 TaaCsp3DS038K19
GDZVAIM02F19GK	no_clone_overlap	1	2	2	p10 rB rM c08 c14		TaaCsp3DS095C13 TaaCsp3DS095P02 TaaCsp3DS089J21 TaaCsp3DS090F10
GDZVAIM01DED0H	no_clone_overlap	1	2	2	p10 rB rM c08 c14		TaaCsp3DS095C13 TaaCsp3DS095P02 TaaCsp3DS089J21 TaaCsp3DS090F10
GDZVAIM01EBOGO	anchor_type_2	2	2	2	p07 p09 rK rP c10 c12	TaaCsp3DS058N01 TaaCsp3DS075H24
GDZVAIM01AWJTM	no_clone_overlap	1	2	2	p07 rK rP c10 c12		TaaCsp3DS054E11 TaaCsp3DS054I18 TaaCsp3DS058N01 TaaCsp3DS058O06
GDZVAIM01ETA03	no_clone_overlap	1	2	2	p05 rD rK c12 c21		TaaCsp3DS041N16 TaaCsp3DS040I04 TaaCsp3DS037H01 TaaCsp3DS036I12
GDZVAIM02J22SS	no_clone_overlap	2	2	2	p08 p09 rB rJ c07 c14		TaaCsp3DS067C05 TaaCsp3DS070A18 TaaCsp3DS067D21 TaaCsp3DS070C10 TaaCsp3DS077O23 TaaCsp3DS082A19 TaaCsp3DS077P16 TaaCsp3DS082B19
GDZVAIM02GJS1D	anchor_type_2	2	2	2	p05 p07 rA rG c04 c20	TaaCsp3DS036M01 TaaCsp3DS055F05
GDZVAIM02JJEW8	anchor_type_2	2	2	3	p01 p05 rA rE c04 c16 c18	TaaCsp3DS006G10 TaaCsp3DS036M01
GDZVAIM01CZ0GM	anchor_type_1	1	1	1	p09 rG c10	TaaCsp3DS075D21
GDZVAIM01EETIH	anchor_type_1	1	1	1	p06 rL c04	TaaCsp3DS049N09
GDZVAIM02GJJUZ	no_positive_BAC	0	1	1	rL c04
GDZVAIM02HYGIW	anchor_type_2	2	2	2	p02 p04 rF rO c11 c23	TaaCsp3DS016K23 TaaCsp3DS028O12
GDZVAIM01AD4BF	no_clone_overlap	2	1	2	p02 p04 rO c11 c23		TaaCsp3DS013F03 TaaCsp3DS014B03 TaaCsp3DS027O18 TaaCsp3DS028O12
GDZVAIM01AJ5U3	anchor_type_2	2	2	2	p02 p04 rF rO c11 c23	TaaCsp3DS016K23 TaaCsp3DS028O12
GDZVAIM02I9JP4	anchor_type_2	2	2	2	p07 p10 rE rM c10 c12	TaaCsp3DS054H01 TaaCsp3DS089N21
GDZVAIM02JEUME	no_clone_overlap	1	2	1	p07 rE rM c12		TaaCsp3DS054H01 TaaCsp3DS054J01
GDZVAIM01B1JU9	anchor_type_2	2	2	2	p05 p07 rG rH c04 c12	TaaCsp3DS041O13 TaaCsp3DS053J11
GDZVAIM01C6GF0	anchor_type_1	1	1	1	p07 rG c04	TaaCsp3DS053J11
GDZVAIM02GNSSJ	anchor_type_1	1	1	1	p03 rD c23	TaaCsp3DS025A22
GDZVAIM02JKYBZ	anchor_type_1	1	1	1	p03 rD c23	TaaCsp3DS025A22
GDZVAIM01E1FDP	no_positive_BAC	0	1	1	rJ c05
GDZVAIM01BZAWX	anchor_type_2	2	2	2	p05 p08 rM rP c19 c20	TaaCsp3DS036G07 TaaCsp3DS071A03
GDZVAIM02G8TLA	anchor_type_2	2	2	3	p05 p08 rM rP c19 c20 c22	TaaCsp3DS036G07 TaaCsp3DS071A03
GDZVAIM01BNK6R	no_positive_BAC	0	1	0	rC
GDZVAIM01AZIKM	anchor_type_1	1	1	1	p06 rC c23	TaaCsp3DS045N10
GDZVAIM01EMSL2	anchor_type_2	2	2	2	p04 p06 rC rG c10 c23	TaaCsp3DS029I17 TaaCsp3DS045N10
GDZVAIM02IDJEO	no_clone_overlap	1	2	2	p10 rA rE c01 c09		TaaCsp3DS083B10 TaaCsp3DS084P01 TaaCsp3DS083C09 TaaCsp3DS085B21
GDZVAIM02G431R	anchor_type_1	1	1	1	p05 rO c05	TaaCsp3DS035J12
GDZVAIM01ESTOO	anchor_type_2	3	3	3	p02 p05 p10 rA rE rF c01 c09 c19	TaaCsp3DS039E05 TaaCsp3DS093M16 TaaCsp3DS040F04 TaaCsp3DS083C09
GDZVAIM02JCWZF	no_positive_BAC	0	1	1	rH c03
GDZVAIM01C6DWN	to_many_positive_pools	3	6	6
GDZVAIM02HCWG5	anchor_type_1	1	1	1	p06 rE c10	TaaCsp3DS046P01
GDZVAIM01DZ6A0	anchor_type_2	3	3	3	p02 p03 p10 rA rC rD c03 c16 c19	TaaCsp3DS026D20 TaaCsp3DS083I09
GDZVAIM02F5HKD	anchor_type_2	2	2	2	p03 p04 rB rG c01 c23	TaaCsp3DS025A21 TaaCsp3DS027B14
GDZVAIM01AHF0E	no_clone_overlap	1	1	2	p03 rB c22 c23		TaaCsp3DS026L02 TaaCsp3DS025A21
GDZVAIM01ENXNZ	anchor_type_2	2	3	3	p05 p08 rA rB rF c10 c18 c22	TaaCsp3DS037C22 TaaCsp3DS071B12
GDZVAIM02HU05V	anchor_type_1	1	1	1	p08 rF c22	TaaCsp3DS071B12
GDZVAIM02HA1FM	anchor_type_2	3	2	3	p05 p06 p08 rA rF c10 c18 c22	TaaCsp3DS037C22 TaaCsp3DS071B12
GDZVAIM02GJUJ1	anchor_type_2	2	2	2	p05 p08 rA rF c10 c22	TaaCsp3DS037C22 TaaCsp3DS071B12
GDZVAIM01DM4IS	anchor_type_2	2	2	2	p05 p08 rA rF c10 c22	TaaCsp3DS037C22 TaaCsp3DS071B12
GDZVAIM01CBQHQ	anchor_type_1	1	1	1	p02 rN c18	TaaCsp3DS018J20
GDZVAIM01BQ4ZZ	anchor_type_1	1	1	1	p03 rI c12	TaaCsp3DS022F10
GDZVAIM01C2CT0	anchor_type_1	1	1	1	p03 rI c12	TaaCsp3DS022F10
GDZVAIM01ENAZW	no_clone_overlap	2	1	2	p03 p09 rE c07 c15		TaaCsp3DS019M01 TaaCsp3DS020I05 TaaCsp3DS072A03 TaaCsp3DS072P17
GDZVAIM02JKB59	anchor_type_2	3	2	2	p04 p05 p07 rI rO c14 c18	TaaCsp3DS037J20 TaaCsp3DS055C23
GDZVAIM02ILE33	no_clone_overlap	2	3	1	p01 p09 rB rI rJ c12		TaaCsp3DS010F21 TaaCsp3DS005O06 TaaCsp3DS010H13 TaaCsp3DS081O15 TaaCsp3DS075H10 TaaCsp3DS081P03
GDZVAIM01D0N37	no_clone_overlap	1	2	1	p01 rI rJ c12		TaaCsp3DS005O06 TaaCsp3DS010H13
GDZVAIM01BX6GZ	anchor_type_1	1	1	1	p09 rG c24	TaaCsp3DS076K03
GDZVAIM02FMAGB	no_clone_overlap	1	2	2	p04 rG rH c13 c20		TaaCsp3DS027P07 TaaCsp3DS030H13 TaaCsp3DS032F06 TaaCsp3DS034J20
GDZVAIM01BMGD7	anchor_type_1	1	1	1	p05 rC c05	TaaCsp3DS035H03
GDZVAIM01BQ0FN	anchor_type_2	2	2	2	p01 p05 rC rN c01 c05	TaaCsp3DS007D14 TaaCsp3DS035H03
GDZVAIM02G9DSQ	anchor_type_1	1	1	1	p02 rJ c20	TaaCsp3DS018M18
GDZVAIM02H2D7P	anchor_type_1	1	1	1	p01 rN c01	TaaCsp3DS007D14
GDZVAIM02HWO64	anchor_type_2	3	3	3	p01 p07 p10 rE rF rG c05 c10 c13	TaaCsp3DS001K15 TaaCsp3DS001K19 TaaCsp3DS008G14 TaaCsp3DS084C23
GDZVAIM01AREIN	anchor_type_3	2	2	2	p01 p07 rM rN c04 c23	TaaCsp3DS009P14 TaaCsp3DS053D01
GDZVAIM01DADGP	anchor_type_1	1	1	1	p09 rC c03	TaaCsp3DS071J24
GDZVAIM01B7U2G	no_positive_BAC	0	1	1	rN c16
GDZVAIM01D995Y	anchor_type_1	1	1	1	p07 rN c16	TaaCsp3DS059B10
GDZVAIM01BJ163	anchor_type_2	3	3	3	p02 p05 p06 rC rF rN c05 c13 c16	TaaCsp3DS039L05 TaaCsp3DS047E20
GDZVAIM01EYDP6	anchor_type_2	2	2	2	p03 p07 rJ rO c04 c07	TaaCsp3DS023P19 TaaCsp3DS053L22
GDZVAIM02G7ZLM	anchor_type_1	1	1	1	p09 rA c01	TaaCsp3DS071G08
GDZVAIM01B8ZA1	anchor_type_1	1	1	1	p09 rA c01	TaaCsp3DS071G08
GDZVAIM01CB6DO	anchor_type_2	2	2	2	p02 p03 rE rN c01 c06	TaaCsp3DS018A20 TaaCsp3DS019F04
GDZVAIM02G36CF	anchor_type_2	1	2	2	p07 rJ rP c15 c16	TaaCsp3DS057C10 TaaCsp3DS059C05
GDZVAIM02FPELA	anchor_type_1	1	1	1	p05 rA c14	TaaCsp3DS037J09
GDZVAIM02IZAPF	anchor_type_2	1	2	2	p07 rJ rP c15 c16	TaaCsp3DS057C10 TaaCsp3DS059C05
GDZVAIM02H9AQG	anchor_type_2	2	2	2	p02 p05 rA rF c03 c14	TaaCsp3DS016A20 TaaCsp3DS037J09
GDZVAIM02JW7QH	anchor_type_2	2	2	2	p02 p05 rA rF c03 c14	TaaCsp3DS016A20 TaaCsp3DS037J09
GDZVAIM02I35EP	anchor_type_1	1	1	1	p05 rA c14	TaaCsp3DS037J09
GDZVAIM02GLBSN	anchor_type_2	1	2	2	p02 rB rM c08 c19	TaaCsp3DS018B10 TaaCsp3DS013L24
GDZVAIM02GVNGT	anchor_type_1	1	1	1	p04 rE c08	TaaCsp3DS029G10
GDZVAIM02HEIMV	anchor_type_1	1	1	1	p04 rO c03	TaaCsp3DS027E16
GDZVAIM01CYYUG	anchor_type_2	2	2	2	p04 p06 rA rO c03 c05	TaaCsp3DS027E16 TaaCsp3DS044C05
GDZVAIM02JX3B4	no_clone_overlap	1	1	2	p02 rN c08 c20		TaaCsp3DS018D03 TaaCsp3DS018M24
GDZVAIM02GL0OK	no_clone_overlap	1	1	2	p02 rN c20 c22		TaaCsp3DS018M24 TaaCsp3DS018P13
GDZVAIM01CE4OJ	anchor_type_1	1	1	1	p02 rN c20	TaaCsp3DS018M24
GDZVAIM02FXL6M	no_clone_overlap	2	2	2	p03 p10 rA rB c08 c18		TaaCsp3DS021O08 TaaCsp3DS022M23 TaaCsp3DS025J20 TaaCsp3DS026G01 TaaCsp3DS089G09 TaaCsp3DS090L09 TaaCsp3DS095C13 TaaCsp3DS096J08
GDZVAIM01B2YX1	no_clone_overlap	2	2	2	p03 p10 rA rB c08 c18		TaaCsp3DS021O08 TaaCsp3DS022M23 TaaCsp3DS025J20 TaaCsp3DS026G01 TaaCsp3DS089G09 TaaCsp3DS090L09 TaaCsp3DS095C13 TaaCsp3DS096J08
GDZVAIM02F9MXO	no_clone_overlap	2	2	2	p03 p10 rA rB c08 c18		TaaCsp3DS021O08 TaaCsp3DS022M23 TaaCsp3DS025J20 TaaCsp3DS026G01 TaaCsp3DS089G09 TaaCsp3DS090L09 TaaCsp3DS095C13 TaaCsp3DS096J08
GDZVAIM01EPM9J	no_positive_pool
GDZVAIM02JAUYN	no_positive_pool
GDZVAIM01A32JL	anchor_type_2	2	2	2	p06 p08 rE rH c03 c11	TaaCsp3DS048M04 TaaCsp3DS060D23
GDZVAIM02G6C4A	anchor_type_2	2	2	2	p06 p08 rE rH c03 c11	TaaCsp3DS048M04 TaaCsp3DS060D23
GDZVAIM02FWKPE	anchor_type_2	3	2	2	p02 p09 p10 rE rF c09 c10	TaaCsp3DS016J15 TaaCsp3DS089L23
GDZVAIM01DZG3Q	anchor_type_2	2	2	2	p03 p06 rI rJ c02 c08	TaaCsp3DS021F09 TaaCsp3DS050A18
GDZVAIM01D3X3F	anchor_type_2	2	2	2	p05 p08 rF rP c14 c22	TaaCsp3DS043G15 TaaCsp3DS070D04
GDZVAIM02G58AT	anchor_type_2	2	2	2	p05 p08 rF rP c14 c22	TaaCsp3DS043G15 TaaCsp3DS070D04
GDZVAIM01BMRA1	anchor_type_1	1	1	1	p08 rP c14	TaaCsp3DS070D04
GDZVAIM01BUNHM	anchor_type_1	1	1	1	p08 rP c14	TaaCsp3DS070D04
GDZVAIM01AKKY8	anchor_type_1	1	1	1	p08 rP c14	TaaCsp3DS070D04
GDZVAIM02GTABM	anchor_type_2	3	2	3	p01 p03 p05 rA rB c01 c02 c12	TaaCsp3DS025P05 TaaCsp3DS038H03
GDZVAIM01C16QI	no_clone_overlap	1	3	2	p08 rM rO rP c14 c20		TaaCsp3DS065C24 TaaCsp3DS065K06 TaaCsp3DS065D01 TaaCsp3DS065K07 TaaCsp3DS070D04 TaaCsp3DS071A03
GDZVAIM01DSPKX	anchor_type_2	2	3	3	p03 p09 rL rM rO c06 c19 c24	TaaCsp3DS020L23 TaaCsp3DS076L16
GDZVAIM02F4ZSA	no_clone_overlap	2	2	2	p03 p09 rL rO c06 c24		TaaCsp3DS025I17 TaaCsp3DS026P04 TaaCsp3DS021N21 TaaCsp3DS023F16 TaaCsp3DS081H20 TaaCsp3DS082P02 TaaCsp3DS075A10 TaaCsp3DS076L16
GDZVAIM02GZXHT	anchor_type_2	2	2	2	p06 p07 rK rP c02 c11	TaaCsp3DS046A09 TaaCsp3DS056N12
GDZVAIM01DSXY4	anchor_type_1	1	1	1	p09 rM c24	TaaCsp3DS076L08
GDZVAIM01A5N2G	anchor_type_2	2	2	2	p04 p09 rG rO c04 c17	TaaCsp3DS028F24 TaaCsp3DS074L08
GDZVAIM02HDW64	anchor_type_2	2	2	3	p04 p10 rE rK c05 c11 c18	TaaCsp3DS027N01 TaaCsp3DS090L12
GDZVAIM02IRXMV	anchor_type_2	2	2	3	p04 p10 rE rK c07 c11 c18	TaaCsp3DS027N01 TaaCsp3DS090L12
GDZVAIM02IJF87	no_clone_overlap	1	2	2	p05 rG rH c07 c20		TaaCsp3DS035K22 TaaCsp3DS037P09 TaaCsp3DS039C01 TaaCsp3DS043B03
GDZVAIM01CMH4I	anchor_type_1	1	1	1	p10 rA c21	TaaCsp3DS087F20
GDZVAIM01B040F	no_positive_pool
GDZVAIM01CA9BQ	no_positive_pool
GDZVAIM01ATNYC	anchor_type_2	2	2	2	p06 p07 rB rP c07 c16	TaaCsp3DS048I23 TaaCsp3DS059A09
GDZVAIM01DDV4X	no_positive_pool
GDZVAIM01B3SRA	no_positive_pool
GDZVAIM01CM01G	anchor_type_2	1	2	2	p02 rB rM c08 c19	TaaCsp3DS018B10 TaaCsp3DS013L24
GDZVAIM01ETBTM	anchor_type_2	2	2	2	p02 p04 rF rO c17 c22	TaaCsp3DS017C21 TaaCsp3DS030J06
GDZVAIM02IDPOW	anchor_type_2	3	3	3	p04 p06 p08 rA rK rP c05 c08 c17	TaaCsp3DS028F09 TaaCsp3DS048G11 TaaCsp3DS028F09 TaaCsp3DS064E06 TaaCsp3DS048G11 TaaCsp3DS064E06
GDZVAIM02G6YXX	anchor_type_2	2	2	2	p02 p04 rF rO c17 c22	TaaCsp3DS017C21 TaaCsp3DS030J06
GDZVAIM02HUZ57	no_clone_overlap	1	2	2	p02 rF rO c17 c22		TaaCsp3DS017C21 TaaCsp3DS018O08 TaaCsp3DS013J22 TaaCsp3DS015K02
GDZVAIM02HT7AL	no_clone_overlap	2	1	2	p02 p04 rO c17 c22		TaaCsp3DS013J22 TaaCsp3DS015K02 TaaCsp3DS028F24 TaaCsp3DS030J06
GDZVAIM01EP5SS	anchor_type_2	3	3	3	p04 p06 p08 rA rK rP c05 c08 c17	TaaCsp3DS028F09 TaaCsp3DS048G11 TaaCsp3DS028F09 TaaCsp3DS064E06 TaaCsp3DS048G11 TaaCsp3DS064E06
GDZVAIM02J1XYB	anchor_type_2	2	3	2	p02 p05 rB rD rK c05 c11	TaaCsp3DS016K09 TaaCsp3DS035I17
GDZVAIM02HP8LY	anchor_type_2	2	2	2	p02 p05 rB rK c05 c11	TaaCsp3DS016K09 TaaCsp3DS035I17
GDZVAIM01E2IN7	no_clone_overlap	2	1	2	p02 p05 rB c05 c11		TaaCsp3DS016C16 TaaCsp3DS016K09 TaaCsp3DS038O20 TaaCsp3DS039H18
GDZVAIM02GMDJJ	anchor_type_1	1	1	1	p02 rM c20	TaaCsp3DS015I14
GDZVAIM01DBKRC	anchor_type_1	1	1	1	p02 rM c20	TaaCsp3DS015I14
GDZVAIM01BP0L8	anchor_type_1	1	1	1	p02 rM c20	TaaCsp3DS015I14
GDZVAIM01DSETK	anchor_type_1	1	1	1	p04 rK c06	TaaCsp3DS029E20
GDZVAIM01C1HR0	no_clone_overlap	2	1	1	p07 p09 rP c20		TaaCsp3DS059H21 TaaCsp3DS082L05
GDZVAIM02JFTQV	anchor_type_2	2	2	2	p02 p10 rF rH c07 c21	TaaCsp3DS017F20 TaaCsp3DS092E09
GDZVAIM01EO3FT	anchor_type_2	2	2	2	p03 p08 rM rN c04 c09	TaaCsp3DS025H10 TaaCsp3DS060P09
GDZVAIM02HIUSG	anchor_type_1	1	1	1	p08 rM c09	TaaCsp3DS060P09
GDZVAIM02GJIUX	anchor_type_1	1	1	1	p08 rM c09	TaaCsp3DS060P09
GDZVAIM01CHWZ4	anchor_type_1	1	1	1	p08 rM c09	TaaCsp3DS060P09
GDZVAIM01D4C52	anchor_type_1	1	1	1	p08 rM c09	TaaCsp3DS060P09
GDZVAIM01COK68	anchor_type_1	1	1	1	p07 rJ c08	TaaCsp3DS058I13
GDZVAIM01AJ9T2	anchor_type_2	2	2	2	p01 p04 rD rJ c03 c21	TaaCsp3DS007G22 TaaCsp3DS032N17
GDZVAIM02I4PF0	no_positive_pool
GDZVAIM02GYYRG	no_clone_overlap	2	2	2	p01 p06 rE rP c07 c08		TaaCsp3DS001N04 TaaCsp3DS005I16 TaaCsp3DS007P24 TaaCsp3DS010C20 TaaCsp3DS044G24 TaaCsp3DS046L09 TaaCsp3DS048I23 TaaCsp3DS050B05
GDZVAIM02GGSGY	anchor_type_1	1	1	1	p06 rE c08	TaaCsp3DS046L09
GDZVAIM01E3B5M	anchor_type_1	1	1	1	p06 rI c11	TaaCsp3DS045A17
GDZVAIM01D3AJO	anchor_type_2	2	2	2	p06 p09 rF rI c05 c11	TaaCsp3DS045A17 TaaCsp3DS077L20
GDZVAIM02IJYKR	no_clone_overlap	1	2	2	p06 rF rI c05 c11		TaaCsp3DS048F20 TaaCsp3DS048L24 TaaCsp3DS044D16 TaaCsp3DS045A17
GDZVAIM01ETP8Q	no_clone_overlap	2	2	3	p04 p10 rA rO c07 c08 c10		TaaCsp3DS027H23 TaaCsp3DS029F21 TaaCsp3DS029I09 TaaCsp3DS027K05 TaaCsp3DS029I02 TaaCsp3DS029J23 TaaCsp3DS084H20 TaaCsp3DS089G09 TaaCsp3DS089K16 TaaCsp3DS084O14 TaaCsp3DS089K05 TaaCsp3DS089N22
GDZVAIM02ILN3F	anchor_type_1	1	1	1	p02 rM c02	TaaCsp3DS014D16
GDZVAIM02JD9S8	anchor_type_1	1	1	1	p08 rO c21	TaaCsp3DS063B09
GDZVAIM02GTOTC	anchor_type_2	2	2	2	p05 p10 rF rK c06 c08	TaaCsp3DS036P04 TaaCsp3DS095E09
GDZVAIM01C2VTU	anchor_type_1	1	1	1	p05 rK c06	TaaCsp3DS036P04
GDZVAIM02GV7XI	anchor_type_1	1	1	1	p05 rK c06	TaaCsp3DS036P04
GDZVAIM02HZXL5	anchor_type_2	2	2	2	p06 p09 rD rH c06 c12	TaaCsp3DS049N19 TaaCsp3DS081P01
GDZVAIM01A9DG1	anchor_type_2	2	2	2	p06 p07 rD rM c06 c18	TaaCsp3DS049N19 TaaCsp3DS055C16
GDZVAIM02IOCH0	anchor_type_2	2	2	2	p06 p07 rD rM c06 c18	TaaCsp3DS049N19 TaaCsp3DS055C16
GDZVAIM01DCL3E	no_clone_overlap	1	1	2	p05 rN c09 c22		TaaCsp3DS039G11 TaaCsp3DS043H17
GDZVAIM02HQQ7V	no_positive_BAC	0	1	1	rI c18
GDZVAIM01B5E7W	to_many_positive_pools	4	6	7
GDZVAIM01DMNRY	anchor_type_1	1	1	1	p01 rG c15	TaaCsp3DS002N06
GDZVAIM01BLLOK	no_clone_overlap	1	2	2	p06 rC rE c05 c21		TaaCsp3DS044C08 TaaCsp3DS045L03 TaaCsp3DS044C17 TaaCsp3DS045L11
GDZVAIM02FTVHN	anchor_type_3	2	2	2	p07 p10 rC rH c17 c20	TaaCsp3DS055E09 TaaCsp3DS093K04
GDZVAIM02G294B	anchor_type_2	2	2	2	p06 p10 rB rH c14 c17	TaaCsp3DS050F18 TaaCsp3DS093K04
GDZVAIM02ISMJF	anchor_type_2	2	2	2	p06 p10 rB rH c14 c17	TaaCsp3DS050F18 TaaCsp3DS093K04
GDZVAIM01C18D4	anchor_type_1	1	1	1	p05 rH c06	TaaCsp3DS041E09
GDZVAIM02IY0ZC	anchor_type_2	3	4	4	p05 p07 p10 rF rG rL rO c06 c10 c17 c22	TaaCsp3DS037A03 TaaCsp3DS086L24 TaaCsp3DS058K08 TaaCsp3DS059K08 TaaCsp3DS057F12 TaaCsp3DS089F23
GDZVAIM01DHOYV	no_clone_overlap	1	3	3	p10 rG rL rO c06 c10 c17		TaaCsp3DS089C06 TaaCsp3DS089M04 TaaCsp3DS086L24 TaaCsp3DS095B22 TaaCsp3DS095J13 TaaCsp3DS093K20 TaaCsp3DS089F23 TaaCsp3DS089N22 TaaCsp3DS087B24
GDZVAIM01B2NPT	anchor_type_2	2	2	2	p02 p03 rD rE c08 c14	TaaCsp3DS015C17 TaaCsp3DS025K08
GDZVAIM01C25VA	anchor_type_3	2	3	3	p03 p06 rE rK rN c06 c20 c21	TaaCsp3DS020N17 TaaCsp3DS021N17
GDZVAIM02GOXEW	anchor_type_1	1	1	1	p06 rN c20	TaaCsp3DS050O07
GDZVAIM02HBE9X	anchor_type_2	1	2	2	p05 rF rG c07 c23	TaaCsp3DS040L05 TaaCsp3DS035K22
GDZVAIM01EB4KK	anchor_type_2	2	2	2	p05 p10 rB rP c07 c15	TaaCsp3DS039D08 TaaCsp3DS093F10
GDZVAIM02HEPQ6	anchor_type_2	2	2	2	p08 p09 rE rP c04 c21	TaaCsp3DS069G07 TaaCsp3DS073N23
GDZVAIM01AL3QU	anchor_type_2	2	2	2	p08 p09 rE rP c04 c21	TaaCsp3DS069G07 TaaCsp3DS073N23
GDZVAIM01CSRWJ	anchor_type_1	1	1	1	p07 rF c23	TaaCsp3DS057N06
GDZVAIM02I8LI3	anchor_type_1	1	1	1	p07 rF c23	TaaCsp3DS057N06
GDZVAIM02HZ4JL	no_clone_overlap	1	1	2	p07 rF c22 c23		TaaCsp3DS059J07 TaaCsp3DS057N06
GDZVAIM02J2U9E	no_clone_overlap	1	2	3	p01 rB rD c09 c11 c20		TaaCsp3DS008A18 TaaCsp3DS008C12 TaaCsp3DS011D02 TaaCsp3DS008A21 TaaCsp3DS008C14 TaaCsp3DS011D07
GDZVAIM02GIK4Y	anchor_type_1	1	1	1	p03 rP c18	TaaCsp3DS026I08
GDZVAIM02H2AOG	anchor_type_2	2	2	2	p08 p09 rD rJ c14 c17	TaaCsp3DS070A24 TaaCsp3DS079J22
GDZVAIM01B6TKW	anchor_type_2	2	2	2	p08 p09 rD rJ c14 c17	TaaCsp3DS070A24 TaaCsp3DS079J22
GDZVAIM01BJ9ZP	anchor_type_2	2	2	3	p08 p09 rD rJ c11 c14 c17	TaaCsp3DS070A24 TaaCsp3DS079J22
GDZVAIM01B52FI	anchor_type_2	2	2	3	p08 p09 rD rJ c11 c14 c17	TaaCsp3DS070A24 TaaCsp3DS079J22
GDZVAIM02JRRBW	anchor_type_2	3	3	4	p01 p02 p03 rB rH rK c05 c15 c16 c24	TaaCsp3DS017B08 TaaCsp3DS022L23
GDZVAIM02GUG6P	anchor_type_1	1	1	1	p03 rA c20	TaaCsp3DS022P14
GDZVAIM02IRKBE	anchor_type_1	1	1	1	p03 rA c20	TaaCsp3DS022P14
GDZVAIM01B6V4V	anchor_type_1	1	1	1	p03 rA c20	TaaCsp3DS022P14
GDZVAIM02GR4Q4	anchor_type_1	1	1	1	p03 rE c20	TaaCsp3DS023A04
GDZVAIM02H4ZBK	anchor_type_2	3	3	4	p01 p05 p10 rA rE rI c01 c03 c06 c17	TaaCsp3DS005B09 TaaCsp3DS001F08
GDZVAIM02HID2D	anchor_type_3	2	2	2	p01 p10 rE rI c06 c17	TaaCsp3DS005B09 TaaCsp3DS086O11
GDZVAIM02IG61X	no_clone_overlap	1	2	2	p05 rJ rM c07 c09		TaaCsp3DS039C15 TaaCsp3DS039F13 TaaCsp3DS035L13 TaaCsp3DS035N20
GDZVAIM02JM9JD	anchor_type_2	2	2	2	p05 p09 rJ rM c07 c09	TaaCsp3DS039C15 TaaCsp3DS072E02
GDZVAIM01B6EAK	anchor_type_1	1	1	1	p02 rK c03	TaaCsp3DS011N24
GDZVAIM02HQAS4	no_positive_BAC	0	1	1	rM c11
GDZVAIM02FF0MO	anchor_type_2	2	2	2	p03 p05 rJ rP c03 c07	TaaCsp3DS023K23 TaaCsp3DS039C15
GDZVAIM01D0KDO	anchor_type_2	2	2	3	p03 p05 rJ rP c03 c07 c12	TaaCsp3DS023K23 TaaCsp3DS039C15
GDZVAIM02I8M79	anchor_type_2	3	2	4	p03 p06 p07 rF rH c01 c05 c09 c22	TaaCsp3DS048J12 TaaCsp3DS056D13
GDZVAIM02JSYQL	anchor_type_2	3	5	4	p06 p07 p09 rB rC rF rH rM c01 c05 c06 c09	TaaCsp3DS048J12 TaaCsp3DS056D13
GDZVAIM02HI728	anchor_type_1	1	1	1	p09 rF c03	TaaCsp3DS077F21
GDZVAIM01BKLXG	anchor_type_2	2	2	2	p02 p06 rF rK c07 c22	TaaCsp3DS018O08 TaaCsp3DS044J18
GDZVAIM02FGQAL	anchor_type_1	1	1	1	p02 rP c08	TaaCsp3DS018D11
GDZVAIM02F82E2	anchor_type_1	1	1	1	p02 rP c08	TaaCsp3DS018D11
GDZVAIM02IZYL1	anchor_type_3	2	2	2	p04 p10 rA rH c21 c24	TaaCsp3DS030J13 TaaCsp3DS094A10
GDZVAIM02I0ZVL	anchor_type_3	2	2	2	p03 p09 rE rG c13 c14	TaaCsp3DS020G05 TaaCsp3DS075K17
GDZVAIM01ECBPF	anchor_type_2	4	4	4	p02 p03 p08 p10 rC rF rG rH c05 c13 c15 c19	TaaCsp3DS011P16 TaaCsp3DS068G08 TaaCsp3DS020G05 TaaCsp3DS093H05 TaaCsp3DS020I17 TaaCsp3DS061F07
GDZVAIM02GOEZU	anchor_type_2	2	3	2	p04 p06 rA rL rN c10 c15	TaaCsp3DS029I09 TaaCsp3DS049A15
GDZVAIM01DIY6Q	anchor_type_2	2	2	2	p04 p06 rA rL c10 c15	TaaCsp3DS029I09 TaaCsp3DS049A15
GDZVAIM02I33VW	anchor_type_2	2	2	2	p06 p09 rJ rP c06 c17	TaaCsp3DS049O07 TaaCsp3DS079L02
GDZVAIM02G4VJD	no_clone_overlap	2	2	4	p01 p03 rB rI c06 c07 c20 c22		TaaCsp3DS010A05 TaaCsp3DS007M19 TaaCsp3DS011D02 TaaCsp3DS011E18 TaaCsp3DS005C04 TaaCsp3DS001O01 TaaCsp3DS006K20 TaaCsp3DS006N10 TaaCsp3DS025I02 TaaCsp3DS023O20 TaaCsp3DS026I09 TaaCsp3DS026L02 TaaCsp3DS021N08 TaaCsp3DS019N18 TaaCsp3DS023A22 TaaCsp3DS023C11
GDZVAIM01DF2ZC	no_clone_overlap	1	1	2	p03 rI c07 c12		TaaCsp3DS019N18 TaaCsp3DS022F10
GDZVAIM02IBRAW	anchor_type_2	1	2	2	p08 rJ rP c17 c18	TaaCsp3DS070K18 TaaCsp3DS068F16
GDZVAIM01ENP8A	anchor_type_2	1	2	2	p08 rJ rP c17 c18	TaaCsp3DS070K18 TaaCsp3DS068F16
GDZVAIM02HJC8Y	anchor_type_2	2	3	2	p03 p06 rG rI rK c06 c12	TaaCsp3DS021N08 TaaCsp3DS047B21
GDZVAIM01ELAWU	anchor_type_2	2	3	3	p03 p04 rJ rK rO c14 c17 c24	TaaCsp3DS020K22 TaaCsp3DS029P23
GDZVAIM01C1X3W	no_positive_pool
GDZVAIM01DPX7U	anchor_type_2	2	2	2	p03 p04 rK rO c14 c17	TaaCsp3DS020K22 TaaCsp3DS029P23
GDZVAIM01BUXTC	no_positive_BAC	0	1	1	rK c16
GDZVAIM02JBX4S	no_positive_pool
GDZVAIM02F2QV3	anchor_type_1	1	1	1	p04 rE c11	TaaCsp3DS027L23
GDZVAIM01B7I8I	anchor_type_1	1	1	1	p04 rE c11	TaaCsp3DS027L23
GDZVAIM02FZ1NW	anchor_type_2	2	1	2	p01 p07 rG c11 c15	TaaCsp3DS002N06 TaaCsp3DS052C15
GDZVAIM01DW6V9	anchor_type_3	2	2	2	p06 p09 rD rK c06 c22	TaaCsp3DS047M12 TaaCsp3DS081F09
GDZVAIM01BK3NO	anchor_type_3	2	2	2	p06 p09 rD rK c06 c22	TaaCsp3DS047M12 TaaCsp3DS081F09
GDZVAIM01EOV2T	anchor_type_3	2	2	2	p06 p09 rD rK c06 c22	TaaCsp3DS047M12 TaaCsp3DS081F09
GDZVAIM01EBAUC	anchor_type_2	2	2	2	p06 p10 rG rN c04 c23	TaaCsp3DS049N15 TaaCsp3DS087L03
GDZVAIM01CZOOD	anchor_type_1	1	1	1	p01 rP c03	TaaCsp3DS007I23
GDZVAIM02F2TU3	anchor_type_1	1	1	1	p09 rN c03	TaaCsp3DS077H17
GDZVAIM01DIBS7	no_clone_overlap	1	2	2	p04 rG rL c04 c11		TaaCsp3DS029C23 TaaCsp3DS027M07 TaaCsp3DS033G06 TaaCsp3DS032B21
GDZVAIM02JRJ0H	anchor_type_2	2	2	1	p03 p07 rE rM c22	TaaCsp3DS023C04 TaaCsp3DS055H16
GDZVAIM01CP1AI	anchor_type_2	2	2	1	p03 p07 rE rM c22	TaaCsp3DS023C04 TaaCsp3DS055H16
GDZVAIM02JCDBL	anchor_type_2	2	2	1	p03 p07 rE rM c22	TaaCsp3DS023C04 TaaCsp3DS055H16
GDZVAIM01CCFS7	anchor_type_2	2	2	1	p03 p07 rE rM c22	TaaCsp3DS023C04 TaaCsp3DS055H16
GDZVAIM01A24P6	no_positive_BAC	0	1	1	rJ c18
GDZVAIM01C23UU	anchor_type_1	1	1	1	p02 rK c17	TaaCsp3DS013I22
GDZVAIM01EQFHU	no_clone_overlap	1	1	2	p06 rN c03 c19		TaaCsp3DS048E18 TaaCsp3DS049H02
GDZVAIM01EYLCS	anchor_type_2	2	2	2	p04 p08 rA rF c13 c23	TaaCsp3DS032E08 TaaCsp3DS063B16
GDZVAIM02H0BP6	anchor_type_2	2	2	2	p04 p08 rA rF c13 c23	TaaCsp3DS032E08 TaaCsp3DS063B16
GDZVAIM02H31EW	anchor_type_2	2	2	2	p04 p08 rA rF c13 c23	TaaCsp3DS032E08 TaaCsp3DS063B16
GDZVAIM01DGVSE	anchor_type_3	2	2	2	p04 p05 rH rP c01 c22	TaaCsp3DS030M19 TaaCsp3DS043H22
GDZVAIM02IZC6E	anchor_type_3	2	2	2	p04 p05 rH rP c01 c22	TaaCsp3DS030M19 TaaCsp3DS043H22
GDZVAIM01DPEAF	anchor_type_3	2	2	2	p04 p05 rH rP c01 c22	TaaCsp3DS030M19 TaaCsp3DS043H22
GDZVAIM01CHB8Y	anchor_type_3	2	2	2	p04 p05 rH rP c01 c22	TaaCsp3DS030M19 TaaCsp3DS043H22
GDZVAIM02JLMTT	anchor_type_1	1	1	1	p06 rG c12	TaaCsp3DS047B14
GDZVAIM02G252V	anchor_type_1	1	1	1	p09 rH c06	TaaCsp3DS081G08
GDZVAIM01CIWOA	anchor_type_1	1	1	1	p09 rH c06	TaaCsp3DS081G08
GDZVAIM02G7XPM	anchor_type_1	1	1	1	p09 rH c06	TaaCsp3DS081G08
GDZVAIM01BXG4L	anchor_type_3	2	2	1	p08 p09 rH rL c06	TaaCsp3DS069I09 TaaCsp3DS081G08
GDZVAIM01DAD8G	anchor_type_3	2	2	1	p08 p09 rH rL c06	TaaCsp3DS069I09 TaaCsp3DS081G08
GDZVAIM02FR61J	anchor_type_2	2	2	3	p01 p08 rD rO c06 c11 c16	TaaCsp3DS006G01 TaaCsp3DS069H07
GDZVAIM02FGWMJ	anchor_type_1	1	1	1	p06 rB c07	TaaCsp3DS048G18
GDZVAIM01D3TUK	anchor_type_1	1	1	1	p06 rB c07	TaaCsp3DS048G18
GDZVAIM02I3T6W	anchor_type_2	2	2	2	p03 p04 rD rP c12 c20	TaaCsp3DS026I11 TaaCsp3DS034A20
GDZVAIM01CTDA2	no_clone_overlap	2	3	3	p07 p09 rF rM rN c06 c18 c23		TaaCsp3DS058G05 TaaCsp3DS059D04 TaaCsp3DS057N06 TaaCsp3DS053N09 TaaCsp3DS055C16 TaaCsp3DS053D01 TaaCsp3DS058H11 TaaCsp3DS059E20 TaaCsp3DS058A09 TaaCsp3DS081F16 TaaCsp3DS082H17 TaaCsp3DS080J11 TaaCsp3DS074P07 TaaCsp3DS076C13 TaaCsp3DS074E05 TaaCsp3DS081H21 TaaCsp3DS082I20 TaaCsp3DS080M11
GDZVAIM01DMRM4	anchor_type_2	2	2	2	p02 p07 rF rO c23 c24	TaaCsp3DS014B03 TaaCsp3DS059L08
GDZVAIM01CJZLP	anchor_type_2	2	2	2	p02 p07 rF rO c23 c24	TaaCsp3DS014B03 TaaCsp3DS059L08
GDZVAIM01CCWYM	anchor_type_3	2	2	2	p01 p06 rA rF c15 c19	TaaCsp3DS003E17 TaaCsp3DS049A12
GDZVAIM02G7GCE	no_positive_BAC	0	0	2	c21 c22
GDZVAIM01CBIQY	anchor_type_1	1	1	1	p05 rI c03	TaaCsp3DS035G04
GDZVAIM01BPNJ6	anchor_type_1	1	1	1	p06 rE c24	TaaCsp3DS047N19
GDZVAIM02JPG3Q	anchor_type_2	3	4	3	p05 p06 p09 rA rF rL rP c01 c10 c19	TaaCsp3DS038H14 TaaCsp3DS049H01 TaaCsp3DS038H14 TaaCsp3DS081N04 TaaCsp3DS049H01 TaaCsp3DS081N04
GDZVAIM01DZOUV	anchor_type_2	2	2	2	p02 p10 rG rH c05 c18	TaaCsp3DS016D12 TaaCsp3DS090L15
GDZVAIM02FYLOV	no_clone_overlap	1	1	2	p06 rL c15 c16		TaaCsp3DS049A15 TaaCsp3DS050I15
GDZVAIM01D9AY4	no_clone_overlap	1	2	2	p07 rJ rO c09 c22		TaaCsp3DS056K21 TaaCsp3DS059J22 TaaCsp3DS052B20 TaaCsp3DS055H18
GDZVAIM01DH49Z	no_clone_overlap	1	2	2	p07 rJ rO c09 c22		TaaCsp3DS056K21 TaaCsp3DS059J22 TaaCsp3DS052B20 TaaCsp3DS055H18
GDZVAIM02JLIHN	anchor_type_2	2	2	2	p02 p07 rL rN c04 c08	TaaCsp3DS018C24 TaaCsp3DS058E24
GDZVAIM01DKEY2	anchor_type_2	2	2	2	p02 p07 rL rN c04 c08	TaaCsp3DS018C24 TaaCsp3DS058E24
GDZVAIM02J2VVY	anchor_type_2	2	2	2	p02 p07 rL rN c04 c08	TaaCsp3DS018C24 TaaCsp3DS058E24
GDZVAIM01DIVN3	anchor_type_2	2	2	2	p02 p07 rL rN c04 c08	TaaCsp3DS018C24 TaaCsp3DS058E24
GDZVAIM01CJUA8	anchor_type_2	2	3	2	p02 p05 rH rK rP c01 c14	TaaCsp3DS038I06 TaaCsp3DS037J23
GDZVAIM02F7RL3	anchor_type_2	1	2	2	p05 rH rK c01 c14	TaaCsp3DS038I06 TaaCsp3DS037J23
GDZVAIM01BGRBJ	anchor_type_2	1	3	2	p05 rH rK rP c01 c14	TaaCsp3DS038I06 TaaCsp3DS037J23
GDZVAIM02JC594	no_clone_overlap	2	1	2	p05 p10 rA c10 c18		TaaCsp3DS037C22 TaaCsp3DS037M19 TaaCsp3DS089K16 TaaCsp3DS090L09
GDZVAIM01C7NL5	anchor_type_2	3	3	3	p04 p06 p07 rA rC rM c10 c12 c23	TaaCsp3DS029K09 TaaCsp3DS053A06 TaaCsp3DS045O01 TaaCsp3DS054G13
GDZVAIM02GCGAH	no_clone_overlap	1	2	2	p08 rD rJ c21 c24		TaaCsp3DS068J08 TaaCsp3DS071E21 TaaCsp3DS068L21 TaaCsp3DS071F08
GDZVAIM01B16IH	anchor_type_2	2	2	2	p01 p02 rF rG c07 c20	TaaCsp3DS001N24 TaaCsp3DS018L22
GDZVAIM01EPQJO	anchor_type_2	3	2	2	p01 p02 p07 rF rG c07 c20	TaaCsp3DS001N24 TaaCsp3DS018L22
GDZVAIM02HVUZG	anchor_type_2	1	2	2	p01 rL rM c04 c17	TaaCsp3DS008M08 TaaCsp3DS004P20
GDZVAIM01EK4F7	anchor_type_2	1	2	2	p01 rL rM c04 c17	TaaCsp3DS008M08 TaaCsp3DS004P20
GDZVAIM02II2S4	no_clone_overlap	1	1	2	p03 rJ c03 c13		TaaCsp3DS023J07 TaaCsp3DS024H09
GDZVAIM01B30G9	anchor_type_2	2	2	2	p08 p09 rG rJ c01 c06	TaaCsp3DS060B11 TaaCsp3DS081H12
GDZVAIM01DRENT	anchor_type_2	3	3	3	p03 p06 p09 rD rL rN c11 c17 c18	TaaCsp3DS024G06 TaaCsp3DS050L08 TaaCsp3DS024G06 TaaCsp3DS079I24 TaaCsp3DS050L08 TaaCsp3DS079I24
GDZVAIM01BBGBE	anchor_type_2	5	4	5	p03 p06 p07 p09 p10 rD rI rL rN c05 c11 c14 c17 c18	TaaCsp3DS024G06 TaaCsp3DS050L08 TaaCsp3DS024G06 TaaCsp3DS079I24 TaaCsp3DS050L08 TaaCsp3DS079I24 TaaCsp3DS056D24 TaaCsp3DS093K20 TaaCsp3DS073H11 TaaCsp3DS082B23 TaaCsp3DS092L09 TaaCsp3DS093L09
GDZVAIM02I4W3R	anchor_type_2	2	4	4	p03 p08 rC rE rK rP c09 c10 c20 c24	TaaCsp3DS023E08 TaaCsp3DS064N06
GDZVAIM02FO46U	anchor_type_2	3	2	3	p01 p06 p08 rK rM c07 c10 c13	TaaCsp3DS002K12 TaaCsp3DS044K09 TaaCsp3DS002K12 TaaCsp3DS064N06 TaaCsp3DS044K09 TaaCsp3DS064N06
GDZVAIM02IG5NA	anchor_type_1	1	1	1	p01 rK c13	TaaCsp3DS002K12
GDZVAIM01BB6RA	anchor_type_2	2	2	2	p01 p10 rI rM c11 c21	TaaCsp3DS003M15 TaaCsp3DS085M08
GDZVAIM02HR7EL	anchor_type_2	4	3	3	p02 p05 p09 p10 rE rF rK c05 c07 c14	TaaCsp3DS012H16 TaaCsp3DS042E21
GDZVAIM01B9D5W	anchor_type_1	1	1	1	p01 rF c23	TaaCsp3DS009E15
GDZVAIM02H05WO	anchor_type_2	2	2	2	p01 p03 rE rF c14 c23	TaaCsp3DS009E15 TaaCsp3DS022H05
GDZVAIM01E1I9Z	anchor_type_2	2	2	2	p01 p03 rE rF c14 c23	TaaCsp3DS009E15 TaaCsp3DS022H05
GDZVAIM01BUVHU	anchor_type_1	1	1	1	p02 rO c06	TaaCsp3DS014I23
GDZVAIM01ATQ42	anchor_type_1	1	1	1	p05 rO c02	TaaCsp3DS036L23
GDZVAIM02INCCO	anchor_type_1	1	1	1	p05 rO c02	TaaCsp3DS036L23
GDZVAIM01A4Y05	anchor_type_1	1	1	1	p05 rO c02	TaaCsp3DS036L23
GDZVAIM01EUOK2	anchor_type_1	1	1	1	p05 rO c02	TaaCsp3DS036L23
GDZVAIM01DFNJB	anchor_type_3	2	2	2	p01 p07 rM rN c04 c23	TaaCsp3DS009P14 TaaCsp3DS053D01
GDZVAIM02IYQOT	anchor_type_2	3	3	3	p04 p05 p08 rA rD rG c08 c16 c21	TaaCsp3DS041G04 TaaCsp3DS062P06
GDZVAIM01EKSV2	anchor_type_2	2	2	2	p05 p08 rD rG c08 c21	TaaCsp3DS041G04 TaaCsp3DS062P06
GDZVAIM01EGQB2	anchor_type_2	2	3	2	p02 p05 rB rJ rN c15 c19	TaaCsp3DS017C04 TaaCsp3DS040G02
GDZVAIM02GQ5XM	anchor_type_2	2	2	2	p02 p05 rJ rN c15 c19	TaaCsp3DS017C04 TaaCsp3DS040G02
GDZVAIM01CBQ89	anchor_type_1	1	1	1	p05 rP c15	TaaCsp3DS039P17
GDZVAIM02HCMNX	no_positive_BAC	0	1	1	rI c16
GDZVAIM01B1SD5	no_positive_BAC	0	1	1	rI c16
GDZVAIM02G3HWV	no_positive_pool
GDZVAIM01BWLWI	anchor_type_2	2	3	2	p02 p10 rG rH rK c04 c21	TaaCsp3DS013N12 TaaCsp3DS088M16
GDZVAIM02IWX5E	anchor_type_1	1	1	1	p08 rL c19	TaaCsp3DS068H16
GDZVAIM01DNUTL	anchor_type_2	2	2	2	p07 p08 rB rL c05 c19	TaaCsp3DS056C07 TaaCsp3DS068H16
GDZVAIM01B34IV	no_clone_overlap	1	2	1	p08 rE rL c19		TaaCsp3DS062G23 TaaCsp3DS068H16
GDZVAIM01D3MCC	anchor_type_1	1	1	1	p08 rL c19	TaaCsp3DS068H16
GDZVAIM01ER30C	anchor_type_1	1	1	1	p08 rL c19	TaaCsp3DS068H16
GDZVAIM02G912V	anchor_type_1	1	1	1	p08 rL c19	TaaCsp3DS068H16
GDZVAIM01EYS5D	no_clone_overlap	1	1	2	p10 rE c05 c11		TaaCsp3DS084C23 TaaCsp3DS085K12
GDZVAIM01EAXXJ	anchor_type_2	2	1	2	p05 p08 rF c10 c14	TaaCsp3DS041K14 TaaCsp3DS070C05
GDZVAIM02I1FDR	anchor_type_2	2	1	2	p05 p08 rF c10 c14	TaaCsp3DS041K14 TaaCsp3DS070C05
GDZVAIM02IAM6R	anchor_type_2	2	2	2	p01 p10 rB rP c06 c23	TaaCsp3DS009E07 TaaCsp3DS095C10
GDZVAIM02F2JI9	no_clone_overlap	1	2	2	p01 rD rG c08 c11		TaaCsp3DS010B20 TaaCsp3DS008C14 TaaCsp3DS005I17 TaaCsp3DS002F11
GDZVAIM02JUG7G	anchor_type_1	1	1	1	p01 rG c11	TaaCsp3DS002F11
GDZVAIM01BPRJ2	anchor_type_2	2	2	2	p05 p06 rF rI c05 c08	TaaCsp3DS037B12 TaaCsp3DS048F20
GDZVAIM02GIQV8	no_positive_pool
GDZVAIM01DTTEX	anchor_type_2	2	2	2	p06 p10 rA rB c12 c21	TaaCsp3DS045L02 TaaCsp3DS095K17
GDZVAIM02HHISI	anchor_type_2	2	2	2	p06 p10 rA rB c12 c21	TaaCsp3DS045L02 TaaCsp3DS095K17
GDZVAIM02G0QRA	anchor_type_1	1	1	1	p08 rM c08	TaaCsp3DS064K03
GDZVAIM01CH7ZM	anchor_type_1	1	1	1	p02 rE c24	TaaCsp3DS015L03
GDZVAIM02GARE2	anchor_type_1	1	1	1	p04 rN c08	TaaCsp3DS033M17
GDZVAIM01EBZE1	anchor_type_2	2	2	2	p02 p05 rN rO c10 c17	TaaCsp3DS013J22 TaaCsp3DS041M08
GDZVAIM01EJ2EY	no_clone_overlap	1	2	2	p10 rC rH c03 c23		TaaCsp3DS083J05 TaaCsp3DS087J17 TaaCsp3DS091M10 TaaCsp3DS094F08
GDZVAIM02HV0XC	anchor_type_2	2	2	2	p03 p08 rC rG c03 c09	TaaCsp3DS019G11 TaaCsp3DS060N08
GDZVAIM01B9GXX	anchor_type_2	2	2	2	p03 p08 rC rG c03 c09	TaaCsp3DS019G11 TaaCsp3DS060N08
GDZVAIM02IXMD0	anchor_type_2	2	2	2	p01 p08 rC rG c09 c11	TaaCsp3DS002D14 TaaCsp3DS060N08
GDZVAIM02JRXLL	anchor_type_1	1	1	1	p06 rB c10	TaaCsp3DS050B08
GDZVAIM02IW0AA	no_positive_pool
GDZVAIM01CO20Z	no_positive_pool
GDZVAIM02GI6TM	anchor_type_2	2	2	1	p02 p05 rF rH c16	TaaCsp3DS018I20 TaaCsp3DS042J13
GDZVAIM02GXHAN	anchor_type_2	2	2	2	p01 p02 rG rN c07 c24	TaaCsp3DS007A18 TaaCsp3DS016H09
GDZVAIM01CL1CT	anchor_type_1	1	1	1	p01 rO c23	TaaCsp3DS004G19
GDZVAIM01BXWZ1	anchor_type_2	2	2	2	p08 p10 rD rF c01 c11	TaaCsp3DS067L24 TaaCsp3DS091G05
GDZVAIM01DX8FW	no_clone_overlap	2	2	2	p05 p07 rB rP c06 c11		TaaCsp3DS041C15 TaaCsp3DS039H18 TaaCsp3DS041F14 TaaCsp3DS039K10 TaaCsp3DS058F24 TaaCsp3DS056L23 TaaCsp3DS058H12 TaaCsp3DS056N12
GDZVAIM01DUYAZ	anchor_type_2	2	3	3	p02 p04 rA rC rJ c03 c13 c22	TaaCsp3DS015J05 TaaCsp3DS027O24
GDZVAIM02HHKEG	no_clone_overlap	1	2	2	p07 rC rL c14 c15		TaaCsp3DS054K11 TaaCsp3DS052G03 TaaCsp3DS058P17 TaaCsp3DS057C16
GDZVAIM02H3HPA	anchor_type_2	2	2	2	p02 p09 rC rM c12 c18	TaaCsp3DS015F19 TaaCsp3DS075I11
GDZVAIM02I8HTZ	anchor_type_2	2	2	3	p07 p09 rC rP c08 c11 c12	TaaCsp3DS054G15 TaaCsp3DS081L06
GDZVAIM01CZC82	anchor_type_1	1	1	1	p03 rO c03	TaaCsp3DS019I10
GDZVAIM02ISA2C	anchor_type_2	2	2	2	p04 p07 rC rD c08 c13	TaaCsp3DS033K14 TaaCsp3DS052D22
GDZVAIM01CEHIY	no_clone_overlap	3	2	2	p02 p04 p07 rC rO c02 c13		TaaCsp3DS014C11 TaaCsp3DS013F12 TaaCsp3DS014D18 TaaCsp3DS013G17 TaaCsp3DS028O24 TaaCsp3DS027P01 TaaCsp3DS029B06 TaaCsp3DS028A15 TaaCsp3DS053D21 TaaCsp3DS052D22 TaaCsp3DS053H12 TaaCsp3DS052F05
GDZVAIM01B1AKD	anchor_type_2	2	2	2	p01 p04 rL rO c02 c15	TaaCsp3DS008I19 TaaCsp3DS029B06
GDZVAIM01D3QGO	anchor_type_1	1	1	1	p09 rN c18	TaaCsp3DS082I20
GDZVAIM01CQFPZ	anchor_type_1	1	1	1	p09 rN c18	TaaCsp3DS082I20
GDZVAIM02JR8ON	anchor_type_1	1	1	1	p09 rN c18	TaaCsp3DS082I20
GDZVAIM02H3GV7	anchor_type_2	3	2	2	p01 p02 p04 rH rO c13 c16	TaaCsp3DS002L11 TaaCsp3DS034E06
GDZVAIM01BT1NU	anchor_type_2	2	2	2	p01 p04 rH rO c13 c16	TaaCsp3DS002L11 TaaCsp3DS034E06
GDZVAIM02FPNO1	anchor_type_1	1	1	1	p01 rO c19	TaaCsp3DS003J01
GDZVAIM01BQRAZ	anchor_type_2	2	2	2	p01 p05 rL rO c02 c19	TaaCsp3DS003J01 TaaCsp3DS040P06
GDZVAIM01EFJVN	anchor_type_2	2	2	2	p01 p05 rL rO c02 c19	TaaCsp3DS003J01 TaaCsp3DS040P06
GDZVAIM01BST2Q	anchor_type_2	2	2	2	p01 p05 rL rO c02 c19	TaaCsp3DS003J01 TaaCsp3DS040P06
GDZVAIM01EXKWD	anchor_type_2	2	2	2	p02 p03 rE rP c09 c18	TaaCsp3DS016K07 TaaCsp3DS022N05
GDZVAIM01A7YEF	anchor_type_2	1	2	2	p05 rE rI c10 c13	TaaCsp3DS037D07 TaaCsp3DS036A18
GDZVAIM01CMBRM	anchor_type_2	1	2	2	p05 rE rI c10 c13	TaaCsp3DS037D07 TaaCsp3DS036A18
GDZVAIM01CGY3U	anchor_type_3	2	3	3	p05 p08 rD rI rM c02 c08 c13	TaaCsp3DS036A18 TaaCsp3DS069A15
GDZVAIM02FP3I6	anchor_type_1	1	1	1	p05 rO c22	TaaCsp3DS038C20
GDZVAIM01AURLZ	anchor_type_1	1	1	1	p05 rO c22	TaaCsp3DS038C20
GDZVAIM01AM58L	anchor_type_1	1	1	1	p05 rO c22	TaaCsp3DS038C20
GDZVAIM02HSDC3	anchor_type_2	2	3	4	p03 p06 rD rH rK c04 c06 c11 c16	TaaCsp3DS025F22 TaaCsp3DS049O04 TaaCsp3DS049N19 TaaCsp3DS047F16
GDZVAIM01DXU53	anchor_type_1	1	1	1	p06 rM c22	TaaCsp3DS047M16
GDZVAIM02IT3BF	anchor_type_2	2	1	2	p06 p10 rG c10 c12	TaaCsp3DS046P05 TaaCsp3DS089P08
GDZVAIM01DBEE7	anchor_type_2	1	2	2	p08 rI rJ c19 c22	TaaCsp3DS065K23 TaaCsp3DS068H10
GDZVAIM01APU44	anchor_type_2	2	2	2	p05 p07 rE rG c02 c21	TaaCsp3DS036L02 TaaCsp3DS052N16
GDZVAIM02GVZIR	anchor_type_2	1	2	2	p10 rN rO c15 c22	TaaCsp3DS093I13 TaaCsp3DS091B14
GDZVAIM02F7NAU	anchor_type_2	1	2	2	p10 rN rO c15 c22	TaaCsp3DS093I13 TaaCsp3DS091B14
GDZVAIM01CGN13	anchor_type_2	2	2	2	p01 p07 rD rL c16 c17	TaaCsp3DS010O15 TaaCsp3DS057E16
GDZVAIM02JSYU7	no_clone_overlap	1	1	2	p07 rL c06 c13		TaaCsp3DS058H08 TaaCsp3DS056P14
GDZVAIM02I62Y3	anchor_type_1	1	1	1	p09 rO c03	TaaCsp3DS071M06
GDZVAIM02JX2X3	no_clone_overlap	1	2	2	p08 rG rK c06 c19		TaaCsp3DS064B10 TaaCsp3DS062I07 TaaCsp3DS064C11 TaaCsp3DS062K04
GDZVAIM02GIE4W	anchor_type_2	3	3	3	p07 p08 p09 rG rK rN c06 c14 c19	TaaCsp3DS064C11 TaaCsp3DS082C07
GDZVAIM01CNU0S	anchor_type_2	3	3	3	p07 p08 p09 rG rK rN c06 c14 c19	TaaCsp3DS064C11 TaaCsp3DS082C07
GDZVAIM02HY8RZ	no_clone_overlap	1	2	3	p04 rH rM c06 c12 c23		TaaCsp3DS033I07 TaaCsp3DS033P11 TaaCsp3DS033A09 TaaCsp3DS029F03 TaaCsp3DS029L22 TaaCsp3DS028N17
GDZVAIM01BYIJY	anchor_type_2	2	2	2	p01 p09 rB rL c13 c21	TaaCsp3DS008G20 TaaCsp3DS080B22
GDZVAIM02IGV7S	anchor_type_2	2	2	2	p04 p06 rE rH c22 c23	TaaCsp3DS033A09 TaaCsp3DS047L09
GDZVAIM01BP2OY	anchor_type_1	1	1	1	p06 rE c22	TaaCsp3DS047L09
GDZVAIM01ATLIE	anchor_type_1	1	1	1	p09 rK c24	TaaCsp3DS076K12
GDZVAIM02HU0FN	no_clone_overlap	1	2	1	p08 rJ rN c17		TaaCsp3DS068E05 TaaCsp3DS068E13
GDZVAIM02FH4C0	no_clone_overlap	2	2	1	p03 p08 rJ rN c17		TaaCsp3DS024L13 TaaCsp3DS024M02 TaaCsp3DS068E05 TaaCsp3DS068E13
GDZVAIM01A8S4D	anchor_type_2	2	2	2	p02 p08 rI rN c19 c20	TaaCsp3DS015I12 TaaCsp3DS068I03
GDZVAIM02HP0Y1	no_positive_pool
GDZVAIM01B53H1	anchor_type_2	3	3	3	p03 p06 p08 rL rN rO c01 c04 c15	TaaCsp3DS021M21 TaaCsp3DS068C23
GDZVAIM01CC7N8	no_clone_overlap	1	2	3	p10 rG rP c02 c17 c20		TaaCsp3DS088D04 TaaCsp3DS086L24 TaaCsp3DS090N21 TaaCsp3DS094M17 TaaCsp3DS093L18
GDZVAIM02HBOZV	anchor_type_2	2	2	2	p03 p08 rC rH c07 c14	TaaCsp3DS022H01 TaaCsp3DS067D17
GDZVAIM01CGL5F	anchor_type_2	2	2	2	p03 p08 rC rH c07 c14	TaaCsp3DS022H01 TaaCsp3DS067D17
GDZVAIM02H0YGY	anchor_type_2	2	2	2	p05 p06 rK rP c10 c11	TaaCsp3DS041M10 TaaCsp3DS045A19
GDZVAIM01CH9MV	anchor_type_2	2	2	2	p05 p06 rG rP c06 c10	TaaCsp3DS041M10 TaaCsp3DS046I01
GDZVAIM02HM55Y	anchor_type_1	1	1	1	p03 rO c16	TaaCsp3DS022M17
GDZVAIM02II80N	anchor_type_2	2	2	3	p01 p04 rH rM c19 c21 c22	TaaCsp3DS003I15 TaaCsp3DS034M15
GDZVAIM02GEYX0	anchor_type_2	2	2	3	p01 p04 rH rM c19 c20 c22	TaaCsp3DS003I15 TaaCsp3DS034M15
GDZVAIM01CHY4M	no_clone_overlap	2	4	4	p02 p03 rA rB rI rJ c02 c03 c12 c20		TaaCsp3DS014C10 TaaCsp3DS011K08 TaaCsp3DS014P19 TaaCsp3DS015H12 TaaCsp3DS017J17 TaaCsp3DS015P14 TaaCsp3DS018F08 TaaCsp3DS018K18 TaaCsp3DS014C23 TaaCsp3DS011N02 TaaCsp3DS015A17 TaaCsp3DS015I12 TaaCsp3DS017K15 TaaCsp3DS016B14 TaaCsp3DS018G09 TaaCsp3DS018M18 TaaCsp3DS021D11 TaaCsp3DS019G09 TaaCsp3DS022E17 TaaCsp3DS022P14 TaaCsp3DS025D04 TaaCsp3DS023I05 TaaCsp3DS025P05 TaaCsp3DS026I09 TaaCsp3DS021F09…
GDZVAIM01DHW8F	no_clone_overlap	3	3	3	p02 p03 p04 rA rB rJ c03 c12 c20		TaaCsp3DS011K08 TaaCsp3DS014P19 TaaCsp3DS015H12 TaaCsp3DS015P14 TaaCsp3DS018F08 TaaCsp3DS018K18 TaaCsp3DS016B14 TaaCsp3DS018G09 TaaCsp3DS018M18 TaaCsp3DS019G09 TaaCsp3DS022E17 TaaCsp3DS022P14 TaaCsp3DS023I05 TaaCsp3DS025P05 TaaCsp3DS026I09 TaaCsp3DS023J07 TaaCsp3DS026A22 TaaCsp3DS026J04 TaaCsp3DS027C22 TaaCsp3DS029J24 TaaCsp3DS030F12 TaaCsp3DS031A08 TaaCsp3DS033P07 TaaCsp3DS034J01 TaaCsp3DS031C24…
GDZVAIM01C1Z2T	anchor_type_3	3	3	3	p02 p03 p09 rA rF rJ c03 c09 c12	TaaCsp3DS025P24 TaaCsp3DS075F12
GDZVAIM01AQWHW	anchor_type_3	3	3	3	p02 p03 p09 rA rF rJ c03 c09 c12	TaaCsp3DS025P24 TaaCsp3DS075F12
GDZVAIM02HZOOW	anchor_type_3	2	2	2	p07 p09 rD rM c02 c16	TaaCsp3DS054P13 TaaCsp3DS080O11
GDZVAIM01DTI2X	no_positive_BAC	0	1	0	rD
GDZVAIM02JB5JU	anchor_type_1	1	1	1	p07 rM c16	TaaCsp3DS054P13
GDZVAIM02G1268	anchor_type_2	2	2	2	p03 p07 rM rN c11 c16	TaaCsp3DS024G08 TaaCsp3DS054P13
GDZVAIM01AZVAA	anchor_type_2	2	2	2	p03 p05 rJ rN c03 c11	TaaCsp3DS024G08 TaaCsp3DS038M11
GDZVAIM01D6NNZ	no_clone_overlap	2	2	3	p03 p04 rF rG c03 c10 c19		TaaCsp3DS023I21 TaaCsp3DS025N12 TaaCsp3DS024M09 TaaCsp3DS019H04 TaaCsp3DS022D12 TaaCsp3DS020L10 TaaCsp3DS031C08 TaaCsp3DS033N02 TaaCsp3DS032M12 TaaCsp3DS027D19 TaaCsp3DS029I17 TaaCsp3DS028G16
GDZVAIM01C9RP2	anchor_type_2	2	2	2	p01 p06 rC rP c08 c23	TaaCsp3DS005I05 TaaCsp3DS049K14
GDZVAIM02F1KOT	anchor_type_2	2	2	2	p01 p06 rC rP c08 c23	TaaCsp3DS005I05 TaaCsp3DS049K14
GDZVAIM01C1XUQ	anchor_type_1	1	1	1	p06 rP c23	TaaCsp3DS049K14
GDZVAIM02ISP9M	no_clone_overlap	1	1	2	p06 rP c22 c23		TaaCsp3DS051D03 TaaCsp3DS049K14
GDZVAIM01EHGED	anchor_type_1	1	1	1	p06 rO c18	TaaCsp3DS047H12
GDZVAIM01CZO2L	no_clone_overlap	1	1	2	p06 rO c18 c22		TaaCsp3DS047H12 TaaCsp3DS047M19
GDZVAIM01BOT0O	anchor_type_2	1	2	2	p08 rB rO c15 c24	TaaCsp3DS068A17 TaaCsp3DS065N10
GDZVAIM01CFSL7	anchor_type_2	1	2	2	p08 rB rO c15 c24	TaaCsp3DS068A17 TaaCsp3DS065N10
GDZVAIM01CGZ7E	anchor_type_2	2	2	2	p04 p07 rA rO c02 c19	TaaCsp3DS028I16 TaaCsp3DS053D13
GDZVAIM01BTNPU	anchor_type_1	1	1	1	p02 rO c13	TaaCsp3DS013G17
GDZVAIM02JXB5Q	anchor_type_1	1	1	1	p01 rM c03	TaaCsp3DS001H20
GDZVAIM01EU93M	anchor_type_1	1	1	1	p04 rL c14	TaaCsp3DS034B22
GDZVAIM01C5AT8	anchor_type_1	1	1	1	p04 rL c14	TaaCsp3DS034B22
GDZVAIM01DJ16H	anchor_type_1	1	1	1	p04 rL c14	TaaCsp3DS034B22
GDZVAIM01C5KHA	anchor_type_2	2	3	2	p03 p08 rA rI rM c05 c21	TaaCsp3DS019J15 TaaCsp3DS062N04
GDZVAIM02F9J0Z	anchor_type_1	1	1	1	p01 rJ c19	TaaCsp3DS008P04
GDZVAIM01D0TSM	no_clone_overlap	1	1	3	p09 rP c10 c11 c12		TaaCsp3DS081N04 TaaCsp3DS078J22 TaaCsp3DS082A11
GDZVAIM01BNDW0	anchor_type_2	3	2	2	p02 p03 p09 rE rG c10 c20	TaaCsp3DS015H23 TaaCsp3DS022D12 TaaCsp3DS022D07 TaaCsp3DS076D04
GDZVAIM01E12AR	anchor_type_2	2	2	2	p03 p04 rD rP c12 c20	TaaCsp3DS026I11 TaaCsp3DS034A20
GDZVAIM02HF8CK	anchor_type_2	1	2	2	p01 rN rP c12 c21	TaaCsp3DS010H21 TaaCsp3DS009D15
GDZVAIM02F6RK4	anchor_type_2	2	2	2	p05 p08 rF rM c01 c20	TaaCsp3DS042P13 TaaCsp3DS060D01
GDZVAIM02HPSKW	no_clone_overlap	1	2	2	p06 rF rG c04 c11		TaaCsp3DS049M22 TaaCsp3DS048L24 TaaCsp3DS046E09 TaaCsp3DS045A05
GDZVAIM01E1PC9	anchor_type_2	2	2	2	p02 p08 rG rN c08 c24	TaaCsp3DS014K03 TaaCsp3DS071F23
GDZVAIM01AFLC7	anchor_type_2	2	2	1	p02 p04 rB rN c17	TaaCsp3DS017C12 TaaCsp3DS032L21
GDZVAIM01EDIJF	anchor_type_2	4	4	3	p02 p04 p08 p10 rG rL rN rO c13 c14 c24	TaaCsp3DS013F24 TaaCsp3DS034B24 TaaCsp3DS030L12 TaaCsp3DS065D01
GDZVAIM01CJM1M	anchor_type_1	1	1	1	p01 rB c19	TaaCsp3DS008N16
GDZVAIM02G3V7A	anchor_type_1	1	1	1	p01 rB c19	TaaCsp3DS008N16
GDZVAIM01B4OE1	anchor_type_2	1	2	2	p03 rD rK c04 c12	TaaCsp3DS025P17 TaaCsp3DS021L20
GDZVAIM01C5XVU	anchor_type_2	2	2	2	p01 p07 rG rK c20 c23	TaaCsp3DS004D09 TaaCsp3DS055F14
GDZVAIM01EUZLA	anchor_type_1	1	1	1	p06 rK c15	TaaCsp3DS045F20
GDZVAIM01BOOS2	anchor_type_1	1	1	1	p09 rM c22	TaaCsp3DS076H18
GDZVAIM02FZQ75	no_positive_BAC	0	1	1	rM c22
GDZVAIM02FHLX9	no_positive_BAC	0	1	1	rH c12
GDZVAIM02F09SJ	anchor_type_3	2	2	3	p08 p10 rI rN c11 c20 c23	TaaCsp3DS069A08 TaaCsp3DS085L19
GDZVAIM02I5ZKN	anchor_type_2	1	2	3	p10 rI rO c11 c20 c23	TaaCsp3DS085L19 TaaCsp3DS087P01
GDZVAIM02IZVAT	anchor_type_3	2	2	2	p08 p10 rI rN c11 c23	TaaCsp3DS069A08 TaaCsp3DS085L19
GDZVAIM02F1TTK	anchor_type_2	2	2	2	p01 p09 rB rL c13 c21	TaaCsp3DS008G20 TaaCsp3DS080B22
GDZVAIM01DO7B9	no_clone_overlap	1	1	2	p10 rK c02 c03		TaaCsp3DS088F05 TaaCsp3DS083M24
GDZVAIM02GXZNF	anchor_type_2	2	3	4	p08 p10 rG rJ rK c02 c03 c11 c23	TaaCsp3DS069C02 TaaCsp3DS067N01
GDZVAIM01B0VVF	no_clone_overlap	1	2	2	p02 rB rM c03 c04		TaaCsp3DS015P14 TaaCsp3DS017L06 TaaCsp3DS011P06 TaaCsp3DS014F01
GDZVAIM01BXZUB	anchor_type_2	2	2	2	p03 p07 rM rO c13 c23	TaaCsp3DS021C22 TaaCsp3DS052F04
GDZVAIM02G09L3	anchor_type_2	2	2	2	p08 p10 rD rO c07 c08	TaaCsp3DS069J24 TaaCsp3DS084O14
GDZVAIM01DJJUE	anchor_type_2	3	2	3	p03 p06 p09 rB rC c01 c06 c13	TaaCsp3DS021N02 TaaCsp3DS072M17
GDZVAIM01E2OXL	anchor_type_1	1	1	1	p04 rG c17	TaaCsp3DS028F03
GDZVAIM01CJBCZ	no_positive_pool
GDZVAIM01D3Z7Y	anchor_type_2	2	2	2	p01 p05 rI rK c05 c16	TaaCsp3DS001L12 TaaCsp3DS037M02
GDZVAIM02JPRZE	anchor_type_1	1	1	1	p02 rP c22	TaaCsp3DS018P23
GDZVAIM02H6XMI	anchor_type_1	1	1	1	p08 rN c10	TaaCsp3DS069N19
GDZVAIM02GM39V	anchor_type_2	2	3	3	p02 p09 rJ rM rO c03 c20 c24	TaaCsp3DS019C09 TaaCsp3DS076E24
GDZVAIM02IK18R	anchor_type_2	3	3	3	p02 p03 p09 rJ rM rO c03 c20 c24	TaaCsp3DS019C09 TaaCsp3DS076E24
GDZVAIM01AVXG2	no_clone_overlap	1	3	2	p02 rJ rM rO c20 c24		TaaCsp3DS018M18 TaaCsp3DS019C09 TaaCsp3DS015I14 TaaCsp3DS015M18 TaaCsp3DS015I20 TaaCsp3DS015M19
GDZVAIM02HURGK	anchor_type_2	3	3	3	p02 p03 p09 rJ rM rO c03 c20 c24	TaaCsp3DS019C09 TaaCsp3DS076E24
GDZVAIM01AZ8JP	anchor_type_1	1	1	1	p07 rM c05	TaaCsp3DS051M09
GDZVAIM02G2DKD	anchor_type_2	2	2	1	p05 p09 rA rB c06	TaaCsp3DS036O07 TaaCsp3DS081E01
GDZVAIM01BXWUP	anchor_type_2	2	2	1	p05 p09 rA rB c06	TaaCsp3DS036O07 TaaCsp3DS081E01
GDZVAIM01B17TO	anchor_type_1	1	1	1	p05 rA c06	TaaCsp3DS036O07
GDZVAIM02IUZNH	no_positive_pool
GDZVAIM01BQAK6	anchor_type_2	1	2	2	p07 rL rP c03 c18	TaaCsp3DS059D19 TaaCsp3DS056C01
GDZVAIM01BXE3W	anchor_type_2	1	2	2	p07 rL rP c03 c18	TaaCsp3DS059D19 TaaCsp3DS056C01
GDZVAIM01CMEDM	no_positive_pool
GDZVAIM02HO9ZG	no_positive_pool
GDZVAIM01B422N	anchor_type_2	1	2	2	p04 rC rL c08 c23	TaaCsp3DS028M10 TaaCsp3DS033M15
GDZVAIM02G8R14	anchor_type_2	1	2	2	p04 rC rL c08 c23	TaaCsp3DS028M10 TaaCsp3DS033M15
GDZVAIM02GERI8	anchor_type_2	3	3	3	p04 p05 p06 rK rO rP c04 c05 c07	TaaCsp3DS031G18 TaaCsp3DS036N08 TaaCsp3DS031G18 TaaCsp3DS044L11 TaaCsp3DS036N08 TaaCsp3DS044L11
GDZVAIM01DIAES	anchor_type_2	2	2	2	p08 p10 rI rM c08 c15	TaaCsp3DS064I15 TaaCsp3DS086H21
GDZVAIM02GESJ6	anchor_type_1	1	1	1	p08 rI c12	TaaCsp3DS064P14
GDZVAIM01B5JOI	anchor_type_2	2	2	2	p01 p09 rB rL c13 c21	TaaCsp3DS008G20 TaaCsp3DS080B22
GDZVAIM01CYN53	no_positive_pool
GDZVAIM01EVK1D	no_positive_pool
GDZVAIM02F44PO	anchor_type_2	2	3	2	p01 p02 rE rI rP c05 c06	TaaCsp3DS010B08 TaaCsp3DS012B16
GDZVAIM01CKLPA	anchor_type_2	2	2	3	p01 p02 rI rP c05 c06 c21	TaaCsp3DS010B08 TaaCsp3DS012B16
GDZVAIM01EF8NC	anchor_type_1	1	1	1	p06 rA c13	TaaCsp3DS045B12
GDZVAIM01EXMXD	anchor_type_2	2	2	2	p05 p06 rA rN c08 c13	TaaCsp3DS041J02 TaaCsp3DS045B12
GDZVAIM02GE6HA	anchor_type_2	2	2	2	p02 p08 rG rN c08 c24	TaaCsp3DS014K03 TaaCsp3DS071F23
GDZVAIM01C286F	anchor_type_1	1	1	1	p09 rO c10	TaaCsp3DS075F11
GDZVAIM01A8NZK	anchor_type_1	1	1	1	p09 rE c06	TaaCsp3DS074N23
GDZVAIM02HN9Q5	anchor_type_1	1	1	1	p06 rJ c03	TaaCsp3DS048E01
GDZVAIM01AR9HX	no_clone_overlap	1	2	1	p06 rB rJ c03		TaaCsp3DS048C22 TaaCsp3DS048E01
GDZVAIM01DDUIB	no_clone_overlap	2	2	2	p06 p07 rJ rN c03 c12		TaaCsp3DS048E01 TaaCsp3DS050D17 TaaCsp3DS048E18 TaaCsp3DS050E23 TaaCsp3DS056A10 TaaCsp3DS058N20 TaaCsp3DS056B12 TaaCsp3DS058N23
GDZVAIM01DTQDH	anchor_type_1	1	1	1	p08 rD c03	TaaCsp3DS066B22
GDZVAIM01C36TN	no_positive_pool
GDZVAIM01ESWAO	no_positive_pool
GDZVAIM02JF27U	anchor_type_2	2	2	2	p05 p07 rB rP c23 c24	TaaCsp3DS043K17 TaaCsp3DS057L22
GDZVAIM02GG3Z1	anchor_type_2	2	2	2	p02 p07 rE rK c06 c14	TaaCsp3DS014G24 TaaCsp3DS054M11
GDZVAIM01CPZ29	no_clone_overlap	1	2	1	p02 rC rG c18		TaaCsp3DS015F19 TaaCsp3DS015G02
GDZVAIM01DEGRL	anchor_type_2	2	2	2	p02 p07 rF rP c02 c24	TaaCsp3DS017J24 TaaCsp3DS059N09
GDZVAIM02HJCC1	anchor_type_2	2	3	3	p03 p05 rD rK rL c01 c07 c18	TaaCsp3DS035L12 TaaCsp3DS038J06
GDZVAIM02GFM2T	anchor_type_1	1	1	1	p02 rJ c02	TaaCsp3DS017K15
GDZVAIM01C4LGJ	anchor_type_1	1	1	1	p05 rO c02	TaaCsp3DS036L23
GDZVAIM01BUXW2	anchor_type_1	1	1	1	p01 rH c23	TaaCsp3DS009E18
GDZVAIM02ISIJI	anchor_type_2	1	2	2	p04 rA rM c16 c20	TaaCsp3DS030F12 TaaCsp3DS030D11
GDZVAIM01EZR74	anchor_type_2	2	3	3	p02 p03 rC rD rO c11 c13 c14	TaaCsp3DS016K17 TaaCsp3DS015D09 TaaCsp3DS016K17 TaaCsp3DS020F04 TaaCsp3DS015D09 TaaCsp3DS020F04

## Sheet: Ae_tauschii_cov80
Status column refer to how the marker was assigned to clone(s)
anchor_type_1 - single positive pool in each dimmension (plate, row, column)
anchor_type_2 - multiple positive pools, two or more clones among candidate share same contig of the physical map
anchor_type_3 - multiple positive pools, two or more clones have a hit in End2End analysis in FPC, if used
no_clone_overlap - CANDIDATE instead of POSITIVE clones are listed
marker	status	positive_plate_pools	positive_row_pools	positive_column_pools	positive_pool_list	positive_clones
contig00098	no_clone_overlap	1	2	2	p08 rD rJ c14 c17		TaaCsp3DS070A24 TaaCsp3DS068D18 TaaCsp3DS070C10 TaaCsp3DS068E05
contig00134	no_positive_pool
contig00156	no_positive_pool
contig00171	no_positive_pool
contig00174	no_positive_pool
contig00191	no_positive_pool
contig00234	no_positive_pool
contig00278	no_positive_pool
contig00349	no_positive_pool
contig00373	no_positive_pool
contig00383	anchor_type_2	2	2	2	p04 p05 rD rM c03 c15	TaaCsp3DS031B07 TaaCsp3DS036C06
contig00387	no_positive_pool
contig00402	no_positive_pool
contig00440	no_positive_pool
contig00498	no_positive_pool
contig00514	anchor_type_1	1	1	1	p04 rG c17	TaaCsp3DS028F03
contig00547	no_positive_pool
contig00572	no_positive_pool
contig00592	no_positive_pool
contig00698	no_positive_pool
contig00714	no_positive_pool
contig00726	no_positive_pool
contig00748	no_positive_pool
contig00798	no_positive_pool
contig00888	no_positive_pool
contig00970	no_positive_pool
contig01031	no_positive_pool
contig01033	no_positive_pool
contig01046	no_positive_pool
contig01064	no_positive_pool
contig01074	no_positive_pool
contig01089	no_positive_pool
contig01224	no_positive_pool
contig01225	no_positive_pool
contig01257	no_positive_pool
contig01259	no_positive_pool
contig01272	no_positive_pool
contig01307	no_positive_pool
contig01330	anchor_type_1	1	1	1	p05 rC c05	TaaCsp3DS035H03
contig01373	no_positive_pool
contig01374	no_positive_pool
contig01411	no_positive_pool
contig01435	no_positive_pool
contig01445	no_positive_pool
contig01447	no_positive_pool
contig01452	no_positive_pool
contig01525	no_positive_pool
contig01541	no_positive_pool
contig01550	no_positive_pool
contig01579	no_positive_pool
contig01617	no_positive_pool
contig01627	no_positive_pool
contig01718	no_positive_pool
contig01756	no_positive_pool
contig01762	no_positive_pool
contig01958	no_positive_pool
contig01962	no_positive_BAC	0	2	2	rC rJ c20 c21
contig01966	no_positive_pool
contig02019	no_positive_pool
contig02035	no_positive_pool
contig02039	no_positive_pool
contig02111	no_positive_pool
contig02119	no_positive_pool
contig02130	no_positive_pool
contig02142	no_positive_pool
contig02222	no_positive_pool
contig02225	no_positive_pool
contig02226	no_positive_pool
contig02254	no_positive_pool
contig02300	no_positive_pool
contig02393	no_positive_pool
contig02397	no_positive_pool
contig02436	no_positive_pool
contig02438	no_positive_pool
contig02500	no_positive_pool
contig02519	no_positive_pool
contig02532	no_positive_pool
contig02638	no_positive_pool
contig02749	no_positive_pool
contig02802	no_positive_pool
contig02849	no_positive_pool
contig02853	no_positive_pool
contig02891	no_positive_pool
contig02903	no_positive_pool
contig02938	no_positive_pool
contig02955	no_positive_pool
contig02973	no_positive_pool
contig02990	no_positive_pool
contig02998	no_positive_pool
contig03023	no_positive_pool
contig03102	no_positive_pool
contig03133	no_positive_pool
contig03141	no_positive_pool
contig03185	no_positive_pool
contig03207	no_positive_pool
contig03209	no_positive_pool
contig03220	no_positive_pool
contig03226	no_positive_pool
contig03230	no_positive_pool
contig03323	no_positive_pool
contig03366	no_positive_pool
contig03368	no_positive_pool
contig03395	no_positive_pool
contig03401	no_positive_pool
contig03415	no_positive_pool
contig03437	no_positive_pool
contig03445	no_positive_pool
contig03451	no_positive_pool
contig03520	anchor_type_1	1	1	1	p02 rI c17	TaaCsp3DS013I21
contig03548	no_positive_pool
contig03573	no_positive_pool
contig03639	no_positive_pool
contig03640	no_positive_pool
contig03649	no_positive_pool
contig03679	no_positive_pool
contig03746	no_positive_pool
contig03760	no_positive_pool
contig03795	no_positive_pool
contig03797	no_positive_pool
contig03802	no_positive_pool
contig03805	no_positive_pool
contig03818	no_positive_pool
contig03837	no_positive_pool
contig03858	no_positive_pool
contig03890	no_positive_pool
contig03901	no_positive_pool
contig03978	no_positive_pool
contig03979	no_positive_pool
contig04008	no_positive_pool
contig04014	no_positive_pool
contig04118	no_positive_pool
contig04129	no_positive_pool
contig04134	no_positive_pool
contig04150	no_positive_pool
contig04165	no_positive_pool
contig04202	no_positive_pool
contig04248	no_positive_pool
contig04281	no_positive_pool
contig04304	no_positive_pool
contig04312	no_positive_pool
contig04381	no_positive_pool
contig04384	no_positive_pool
contig04455	no_positive_pool
contig04482	no_positive_BAC	0	1	1	rJ c18
contig04497	no_positive_pool
contig04504	no_positive_pool
contig04566	no_positive_pool
contig04657	no_positive_pool
contig04687	no_positive_BAC	0	0	1	c19
contig04731	no_positive_pool
contig04736	no_positive_pool
contig04741	no_positive_pool
contig04769	no_positive_pool
contig04793	no_positive_pool
contig04813	no_positive_pool
contig04853	no_positive_pool
contig04868	no_positive_pool
contig04891	no_positive_pool
contig04895	no_positive_pool
contig04912	no_positive_pool
contig04914	no_positive_pool
contig04922	no_positive_pool
contig04972	no_positive_pool
contig04974	no_positive_pool
contig04991	no_positive_pool
contig05029	no_positive_pool
contig05031	no_positive_pool
contig05067	no_positive_pool
contig05081	no_positive_pool
contig05095	no_positive_pool
contig05110	no_positive_pool
contig05113	no_positive_pool
contig05173	no_positive_pool
contig05193	no_positive_pool
contig05201	no_positive_pool
contig05220	no_positive_pool
contig05278	no_positive_pool
contig05286	no_positive_pool
contig05290	no_positive_pool
contig05318	no_positive_pool
contig05331	no_positive_pool
contig05415	no_positive_pool
contig05426	no_positive_pool
contig05454	no_positive_pool
contig05475	no_positive_pool
contig05530	no_positive_pool
contig05544	no_positive_pool
contig05569	no_positive_pool
contig05614	anchor_type_2	2	2	2	p06 p10 rG rN c04 c23	TaaCsp3DS049N15 TaaCsp3DS087L03
contig05653	no_positive_pool
contig05704	no_positive_pool
contig05743	no_positive_pool
contig05752	no_positive_pool
contig05757	no_positive_pool
contig05762	no_positive_pool
contig05764	no_positive_pool
contig05766	no_positive_pool
contig05785	no_positive_pool
contig05814	no_positive_pool
contig05842	no_positive_pool
contig05843	no_positive_pool
contig05913	no_positive_pool
contig05921	no_positive_pool
contig05972	no_positive_pool
contig06012	no_positive_pool
contig06026	no_clone_overlap	1	2	2	p06 rF rI c05 c11		TaaCsp3DS048F20 TaaCsp3DS048L24 TaaCsp3DS044D16 TaaCsp3DS045A17
contig06083	no_positive_pool
contig06110	no_positive_pool
contig06128	no_positive_pool
contig06133	no_positive_pool
contig06225	anchor_type_1	1	1	1	p06 rB c13	TaaCsp3DS048M19
contig06260	no_positive_pool
contig06292	no_positive_pool
contig06359	no_positive_pool
contig06370	no_positive_pool
contig06433	no_positive_pool
contig06467	no_positive_pool
contig06507	no_positive_pool
contig06537	no_positive_BAC	0	0	1	c09
contig06569	no_positive_pool
contig06573	no_positive_pool
contig06609	no_positive_pool
contig06666	no_positive_pool
contig06675	no_positive_pool
contig06709	no_positive_pool
contig06726	no_positive_pool
contig06735	no_positive_pool
contig06736	no_positive_pool
contig06799	no_positive_pool
contig06832	no_positive_pool
contig06841	no_positive_pool
contig06847	no_positive_pool
contig06852	no_positive_pool
contig06915	no_positive_pool
contig06933	no_positive_pool
contig06944	no_positive_pool
contig06973	no_positive_pool
contig07018	no_positive_pool
contig07061	no_positive_pool
contig07093	no_positive_pool
contig07145	no_positive_pool
contig07213	no_positive_pool
contig07242	no_positive_pool
contig07279	no_positive_pool
contig07317	no_positive_pool
contig07338	no_positive_pool
contig07387	no_positive_pool
contig07404	no_positive_pool
contig07459	no_positive_BAC	0	1	1	rM c22
contig07466	no_positive_pool
contig07501	no_positive_pool
contig07503	no_positive_pool
contig07504	no_positive_pool
contig07563	no_positive_pool
contig07584	no_positive_pool
contig07615	no_positive_pool
contig07617	no_positive_pool
contig07631	no_positive_pool
contig07644	no_positive_pool
contig07667	no_positive_pool
contig07676	no_positive_pool
contig07677	anchor_type_2	2	2	2	p02 p08 rK rO c09 c11	TaaCsp3DS013F03 TaaCsp3DS060P04
contig07691	no_positive_pool
contig07706	no_positive_pool
contig07718	no_positive_pool
contig07732	no_positive_pool
contig07792	no_positive_pool
contig07844	no_positive_pool
contig07853	no_positive_pool
contig07894	no_positive_pool
contig07914	no_positive_pool
contig07915	no_positive_pool
contig07925	no_positive_pool
contig07951	no_positive_pool
contig07994	no_positive_pool
contig08028	no_positive_pool
contig08034	no_positive_pool
contig08039	no_positive_pool
contig08053	no_positive_pool
contig08063	no_positive_pool
contig08084	no_positive_pool
contig08090	no_positive_pool
contig08096	no_positive_pool
contig08110	no_positive_pool
contig08189	no_positive_pool
contig08213	no_positive_pool
contig08226	anchor_type_2	1	2	2	p01 rB rJ c09 c11	TaaCsp3DS008C12 TaaCsp3DS008B12
contig08232	no_positive_pool
contig08271	no_positive_pool
contig08297	no_positive_pool
contig08315	no_positive_pool
contig08320	no_positive_pool
contig08363	no_positive_pool
contig08402	no_positive_pool
contig08406	anchor_type_1	1	1	1	p02 rK c03	TaaCsp3DS011N24
contig08442	no_positive_pool
contig08451	no_positive_pool
contig08455	no_positive_pool
contig08477	no_positive_pool
contig08481	no_positive_pool
contig08527	no_positive_pool
contig08553	no_positive_pool
contig08599	no_positive_pool
contig08610	anchor_type_1	1	1	1	p08 rN c10	TaaCsp3DS069N19
contig08620	no_positive_pool
contig08624	no_positive_pool
contig08642	no_positive_pool
contig08677	no_positive_pool
contig08728	no_positive_pool
contig08729	no_positive_pool
contig08737	no_positive_pool
contig08745	no_positive_pool
contig08749	no_positive_pool
contig08764	no_positive_pool
contig08768	no_positive_pool
contig08900	anchor_type_1	1	1	1	p03 rO c16	TaaCsp3DS022M17
contig08978	no_positive_pool
contig08980	no_positive_pool
contig08981	anchor_type_2	3	4	4	p01 p02 p07 rA rE rG rO c07 c17 c21 c22	TaaCsp3DS001N24 TaaCsp3DS052I01 TaaCsp3DS006N08 TaaCsp3DS013I07 TaaCsp3DS012N14 TaaCsp3DS051P15
contig09051	no_positive_pool
contig09088	no_positive_pool
contig09096	no_positive_pool
contig09099	no_positive_pool
contig09110	no_positive_pool
contig09126	no_positive_pool
contig09134	no_positive_pool
contig09183	anchor_type_3	2	2	2	p02 p10 rI rK c03 c11	TaaCsp3DS011N02 TaaCsp3DS085M04
contig09190	no_positive_pool
contig09200	no_positive_pool
contig09207	no_positive_pool
contig09209	no_positive_pool
contig09221	no_positive_pool
contig09231	no_positive_pool
contig09254	no_positive_pool
contig09258	no_positive_pool
contig09280	no_positive_pool
contig09294	no_positive_pool
contig09303	no_positive_pool
contig09312	no_positive_pool
contig09313	no_positive_pool
contig09315	no_positive_pool
contig09376	no_positive_pool
contig09441	no_positive_pool
contig09517	no_positive_pool
contig09529	anchor_type_2	1	2	2	p09 rB rF c05 c19	TaaCsp3DS077I12 TaaCsp3DS079N18
contig09556	no_positive_pool
contig09560	no_positive_pool
contig09570	no_positive_pool
contig09577	anchor_type_2	2	2	2	p02 p10 rJ rP c01 c12	TaaCsp3DS015P07 TaaCsp3DS095M03
contig09619	no_positive_pool
contig09621	no_positive_pool
contig09789	no_positive_pool
contig09817	no_positive_pool
contig09895	no_positive_pool
contig09919	no_positive_pool
contig09946	no_positive_pool
contig09992	no_positive_pool
contig10119	no_positive_pool
contig10130	no_positive_pool
contig10146	no_positive_pool
contig10158	no_positive_pool
contig10226	no_positive_pool
contig10230	no_positive_pool
contig10232	no_positive_pool
contig10234	no_positive_pool
contig10237	no_positive_pool
contig10239	no_positive_pool
contig10273	no_positive_pool
contig10302	no_positive_pool
contig10311	no_positive_pool
contig10332	no_positive_pool
contig10382	no_positive_pool
contig10390	no_positive_pool
contig10488	no_positive_pool
contig10512	no_positive_pool
contig10515	no_positive_pool
contig10518	no_positive_pool
contig10557	no_positive_pool
contig10567	anchor_type_2	2	2	2	p02 p03 rE rP c09 c18	TaaCsp3DS016K07 TaaCsp3DS022N05
contig10616	no_positive_pool
contig10671	no_positive_pool
contig10675	no_positive_pool
contig10702	no_positive_pool
contig10726	no_positive_pool
contig10731	no_positive_pool
contig10739	no_positive_pool
contig10767	no_positive_pool
contig10790	no_positive_pool
contig10833	no_positive_pool
contig10842	no_positive_pool
contig10845	no_positive_pool
contig10855	no_positive_pool
contig10858	no_positive_pool
contig10865	no_positive_pool
contig10875	no_positive_pool
contig10876	no_positive_pool
contig10891	no_positive_pool
contig10912	no_positive_pool
contig10922	no_positive_BAC	0	0	1	c22
contig10938	no_positive_pool
contig10965	no_positive_pool
contig10966	no_positive_pool
contig10969	no_positive_pool
contig10974	no_positive_pool
contig10981	no_positive_pool
contig10996	no_positive_pool
contig11018	no_positive_pool
contig11051	to_many_positive_pools	10	16	23
contig11097	no_positive_pool
contig11133	no_positive_pool
contig11145	no_positive_pool
contig11157	no_positive_pool
contig11160	no_positive_pool
contig11193	no_positive_pool
contig11200	no_positive_pool
contig11230	no_positive_pool
contig11237	no_positive_pool
contig11260	no_positive_pool
contig11364	no_positive_pool
contig11371	no_positive_pool
contig11380	no_positive_pool
contig11406	no_positive_pool
contig11433	no_positive_pool
contig11473	no_positive_pool
contig11515	no_positive_pool
contig11527	no_positive_pool
contig11635	no_positive_pool
contig11636	no_positive_pool
contig11724	no_positive_pool
contig11790	no_positive_pool
contig11797	no_positive_pool
contig11810	anchor_type_2	3	3	3	p05 p06 p09 rB rH rP c12 c14 c24	TaaCsp3DS050C17 TaaCsp3DS082O17
contig11829	no_positive_pool
contig11878	no_positive_pool
contig11884	no_positive_pool
contig11891	no_positive_pool
contig11902	no_positive_pool
contig11916	no_positive_pool
contig11923	no_positive_pool
contig11932	no_positive_pool
contig12043	no_positive_pool
contig12055	no_positive_pool
contig12057	no_positive_pool
contig12069	no_positive_pool
contig12156	no_positive_pool
contig12175	no_positive_pool
contig12186	no_positive_pool
contig12214	no_positive_pool
contig12230	no_positive_pool
contig12234	no_positive_pool
contig12268	no_positive_pool
contig12295	no_positive_pool
contig12344	no_positive_pool
contig12364	no_positive_pool
contig12373	no_positive_pool
contig12411	no_positive_pool
contig12450	no_positive_pool
contig12460	no_positive_pool
contig12461	no_positive_pool
contig12544	no_positive_pool
contig12568	no_positive_pool
contig12592	no_positive_pool
contig12601	no_positive_pool
contig12606	no_positive_pool
contig12609	no_positive_pool
contig12615	no_positive_pool
contig12641	no_positive_pool
contig12658	no_clone_overlap	1	2	2	p02 rJ rL c04 c14		TaaCsp3DS017M12 TaaCsp3DS018H19 TaaCsp3DS017N06 TaaCsp3DS018H23
contig12672	no_positive_pool
contig12712	anchor_type_2	2	2	2	p02 p07 rG rH c01 c08	TaaCsp3DS018C15 TaaCsp3DS051E21
contig12731	no_positive_pool
contig12749	no_positive_pool
contig12769	no_positive_pool
contig12770	no_positive_pool
contig12771	no_positive_pool
contig12774	no_positive_pool
contig12794	no_positive_pool
contig12795	no_positive_pool
contig12820	no_positive_pool
contig12840	no_positive_pool
contig12881	no_positive_pool
contig12905	no_positive_pool
contig12938	no_positive_pool
contig12949	no_positive_pool
contig12983	no_positive_pool
contig12988	no_positive_pool
contig13081	no_positive_pool
contig13115	no_positive_pool
contig13134	no_positive_pool
contig13227	no_positive_pool
contig13249	no_positive_pool
contig13253	no_positive_pool
contig13300	no_positive_pool
contig13301	no_positive_pool
contig13334	no_positive_pool
contig13336	no_clone_overlap	1	2	2	p10 rC rE c16 c18		TaaCsp3DS090H11 TaaCsp3DS090L10 TaaCsp3DS090H16 TaaCsp3DS090L12
contig13347	no_positive_pool
contig13353	no_positive_pool
contig13365	no_positive_pool
contig13380	no_positive_pool
contig13430	no_positive_pool
contig13447	no_positive_pool
contig13449	no_positive_pool
contig13462	no_positive_pool
contig13473	no_positive_pool
contig13573	no_positive_pool
contig13580	no_positive_pool
contig13593	no_positive_pool
contig13682	no_positive_pool
contig13689	no_positive_pool
contig13732	no_positive_pool
contig13735	no_positive_pool
contig13826	no_positive_pool
contig13837	no_positive_pool
contig13838	no_positive_pool
contig13855	no_positive_pool
contig13859	no_positive_pool
contig13877	no_positive_pool
contig13901	no_positive_pool
contig13916	no_positive_pool
contig13926	no_positive_pool
contig13934	no_positive_pool
contig13957	no_positive_pool
contig13970	no_positive_pool
contig13989	no_positive_pool
contig14002	anchor_type_1	1	1	1	p06 rP c14	TaaCsp3DS050H07
contig14074	no_positive_pool
contig14077	no_positive_pool
contig14078	no_positive_pool
contig14083	no_positive_pool
contig14108	no_positive_pool
contig14115	no_positive_pool
contig14116	no_positive_pool
contig14133	no_positive_pool
contig14171	no_positive_pool
contig14175	no_positive_pool
contig14186	no_positive_pool
contig14241	no_positive_pool
contig14313	no_positive_pool
contig14419	anchor_type_2	2	2	2	p05 p07 rB rJ c05 c11	TaaCsp3DS038O20 TaaCsp3DS056N01
contig14435	no_positive_pool
contig14438	no_positive_pool
contig14466	no_positive_pool
contig14471	no_positive_BAC	0	1	1	rK c24
contig14485	no_positive_pool
contig14487	no_positive_pool
contig14505	no_positive_pool
contig14506	no_positive_pool
contig14507	no_positive_pool
contig14543	no_positive_pool
contig14587	no_positive_pool
contig14622	no_positive_pool
contig14629	no_positive_pool
contig14631	no_positive_pool
contig14671	no_positive_pool
contig14713	no_positive_pool
contig14735	no_positive_pool
contig14770	no_positive_pool
contig14808	no_positive_pool
contig14847	no_positive_pool
contig14865	no_positive_pool
contig14866	no_positive_pool
contig14927	no_positive_pool
contig14959	no_positive_pool
contig14961	no_positive_pool
contig14983	no_positive_pool
contig15038	no_positive_pool
contig15052	no_positive_pool
contig15061	no_clone_overlap	1	2	2	p07 rF rJ c03 c19		TaaCsp3DS056A07 TaaCsp3DS057H01 TaaCsp3DS056A10 TaaCsp3DS057H05
contig15144	no_positive_pool
contig15151	no_positive_pool
contig15189	no_positive_pool
contig15204	no_positive_pool
contig15213	no_positive_pool
contig15217	no_positive_pool
contig15225	no_positive_pool
contig15227	no_positive_pool
contig15239	no_positive_pool
contig15260	no_positive_pool
contig15270	no_positive_pool
contig15277	no_positive_pool
contig15302	no_clone_overlap	2	2	1	p01 p10 rE rM c23		TaaCsp3DS004D04 TaaCsp3DS004G14 TaaCsp3DS087K24 TaaCsp3DS087O11
contig15310	no_positive_pool
contig15312	no_positive_pool
contig15319	no_positive_pool
contig15343	no_positive_pool
contig15385	no_positive_pool
contig15400	no_positive_pool
contig15408	no_positive_pool
contig15420	no_positive_pool
contig15455	no_positive_pool
contig15473	no_positive_pool
contig15526	no_positive_pool
contig15558	no_positive_pool
contig15569	no_positive_pool
contig15603	no_positive_pool
contig15604	no_positive_pool
contig15690	no_positive_pool
contig15696	no_positive_pool
contig15792	no_positive_pool
contig15826	no_positive_pool
contig15849	no_positive_pool
contig15869	no_clone_overlap	2	2	3	p03 p06 rE rN c06 c20 c21		TaaCsp3DS021N06 TaaCsp3DS023A04 TaaCsp3DS020N17 TaaCsp3DS025I19 TaaCsp3DS026J11 TaaCsp3DS025A08 TaaCsp3DS046H17 TaaCsp3DS047I14 TaaCsp3DS045L11 TaaCsp3DS049O18 TaaCsp3DS050O07 TaaCsp3DS049J05
contig15871	no_positive_pool
contig15880	no_positive_pool
contig15896	no_positive_pool
contig15913	no_positive_pool
contig15992	no_positive_pool
contig16007	no_positive_pool
contig16027	no_positive_pool
contig16035	no_positive_pool
contig16078	no_positive_pool
contig16083	no_positive_pool
contig16084	anchor_type_2	1	2	1	p01 rE rG c05	TaaCsp3DS001K15 TaaCsp3DS001K19
contig16099	no_positive_pool
contig16125	no_positive_pool
contig16252	no_positive_pool
contig16265	no_positive_pool
contig16267	no_positive_pool
contig16287	no_positive_pool
contig16289	no_positive_pool
contig16314	no_positive_pool
contig16320	no_positive_pool
contig16332	no_positive_pool
contig16337	no_positive_pool
contig16352	no_positive_pool
contig16365	no_positive_pool
contig16379	no_positive_pool
contig16382	no_positive_pool
contig16401	no_positive_pool
contig16408	no_clone_overlap	1	2	3	p04 rB rD c06 c15 c17		TaaCsp3DS033H12 TaaCsp3DS032H13 TaaCsp3DS032K16 TaaCsp3DS033H17 TaaCsp3DS032H19 TaaCsp3DS032K24
contig16421	no_positive_pool
contig16457	no_positive_pool
contig16474	no_positive_pool
contig16483	no_positive_pool
contig16493	no_positive_pool
contig16564	no_positive_pool
contig16572	no_positive_pool
contig16580	no_positive_pool
contig16636	no_positive_pool
contig16656	no_positive_pool
contig16682	no_positive_pool
contig16691	no_positive_pool
contig16694	no_positive_pool
contig16696	no_positive_pool
contig16759	no_positive_pool
contig16799	no_positive_pool
contig16802	no_positive_pool
contig16829	no_positive_pool
contig16900	no_positive_pool
contig16934	no_positive_pool
contig16943	no_positive_pool
contig16972	no_positive_pool
contig17056	no_positive_pool
contig17143	no_positive_pool
contig17152	no_positive_pool
contig17183	no_positive_pool
contig17196	no_positive_pool
contig17201	no_positive_pool
contig17244	no_positive_pool
contig17246	no_positive_pool
contig17251	no_positive_pool
contig17255	no_positive_pool
contig17265	no_positive_pool
contig17279	no_positive_pool
contig17431	no_positive_pool
contig17448	no_positive_pool
contig17468	no_positive_pool
contig17469	no_positive_pool
contig17506	anchor_type_1	1	1	1	p04 rE c20	TaaCsp3DS030G18
contig17508	no_positive_pool
contig17513	no_positive_pool
contig17539	no_positive_pool
contig17569	no_positive_pool
contig17574	no_positive_pool
contig17599	no_positive_pool
contig17619	no_positive_pool
contig17622	anchor_type_1	1	1	1	p07 rM c05	TaaCsp3DS051M09
contig17663	no_positive_pool
contig17685	no_positive_pool
contig17700	no_positive_pool
contig17704	no_positive_pool
contig17718	no_positive_pool
contig17749	no_positive_pool
contig17784	no_positive_pool
contig17787	no_positive_pool
contig17817	no_positive_pool
contig17820	no_positive_pool
contig17825	no_positive_pool
contig17834	no_positive_pool
contig17839	no_positive_pool
contig17847	no_positive_pool
contig17851	no_positive_pool
contig17854	no_positive_pool
contig17879	no_positive_pool
contig17880	no_positive_pool
contig17915	anchor_type_1	1	1	1	p08 rH c04	TaaCsp3DS069E22
contig17924	no_positive_pool
contig17928	no_positive_pool
contig17939	no_positive_pool
contig17946	no_positive_pool
contig17974	no_positive_pool
contig17978	no_positive_pool
contig17985	no_positive_pool
contig18000	no_positive_pool
contig18068	no_positive_pool
contig18074	no_positive_pool
contig18076	no_positive_pool
contig18079	no_positive_pool
contig18101	no_positive_pool
contig18109	no_positive_pool
contig18116	no_positive_pool
contig18151	no_positive_pool
contig18156	no_positive_pool
contig18193	no_positive_pool
contig18207	no_positive_pool
contig18213	no_positive_pool
contig18245	no_positive_pool
contig18279	no_positive_pool
contig18312	no_positive_pool
contig18314	no_positive_pool
contig18378	no_positive_pool
contig18392	no_positive_pool
contig18395	no_positive_pool
contig18437	no_positive_pool
contig18459	no_positive_pool
contig18510	no_positive_pool
contig18511	no_positive_BAC	0	0	1	c21
contig18514	no_positive_pool
contig18527	no_positive_pool
contig18535	no_positive_pool
contig18551	no_positive_pool
contig18575	no_positive_pool
contig18610	no_positive_pool
contig18620	no_positive_pool
contig18655	no_positive_pool
contig18664	no_positive_pool
contig18720	no_positive_pool
contig18754	no_positive_pool
contig18772	no_positive_pool
contig18780	no_positive_pool
contig18794	no_positive_pool
contig18821	no_positive_pool
contig18828	no_positive_pool
contig18845	no_positive_pool
contig18863	no_positive_pool
contig18865	no_positive_pool
contig18870	no_positive_pool
contig18874	no_positive_pool
contig18912	no_positive_pool
contig18916	no_positive_pool
contig18924	no_positive_pool
contig18933	no_positive_pool
contig18969	no_positive_pool
contig18972	no_positive_pool
contig18976	no_positive_pool
contig18997	no_positive_pool
contig19033	no_positive_pool
contig19034	no_positive_pool
contig19055	no_positive_pool
contig19064	no_positive_pool
contig19108	no_positive_pool
contig19153	no_positive_pool
contig19173	no_positive_pool
contig19188	anchor_type_2	3	3	2	p04 p08 p10 rG rL rO c14 c24	TaaCsp3DS030L12 TaaCsp3DS065D01
contig19288	no_positive_pool
contig19321	anchor_type_1	1	1	1	p10 rN c13	TaaCsp3DS093E12
contig19363	anchor_type_2	2	2	2	p02 p07 rF rO c23 c24	TaaCsp3DS014B03 TaaCsp3DS059L08
contig19378	no_positive_pool
contig19403	no_positive_pool
contig19416	no_positive_pool
contig19424	no_positive_pool
contig19438	no_positive_pool
contig19483	no_positive_pool
contig19487	no_positive_pool
contig19555	no_positive_pool
contig19566	no_positive_pool
contig19591	no_positive_pool
contig19619	no_positive_pool
contig19632	no_positive_pool
contig19634	no_positive_pool
contig19643	no_positive_pool
contig19650	no_positive_pool
contig19666	no_positive_pool
contig19699	no_positive_pool
contig19701	no_positive_pool
contig19710	no_positive_pool
contig19763	no_positive_pool
contig19772	no_positive_pool
contig19791	no_positive_pool
contig19799	no_positive_pool
contig19806	no_positive_pool
contig19808	no_positive_pool
contig19830	no_positive_pool
contig19855	no_positive_pool
contig19866	no_positive_pool
contig19878	no_positive_pool
contig19895	no_positive_pool
contig19916	no_positive_pool
contig19970	no_positive_pool
contig20011	no_positive_pool
contig20040	no_positive_BAC	0	1	1	rH c22
contig20051	no_positive_pool
contig20144	no_positive_pool
contig20161	no_positive_pool
contig20166	no_positive_pool
contig20182	no_positive_pool
contig20201	no_positive_pool
contig20207	no_positive_pool
contig20215	no_positive_pool
contig20248	no_positive_pool
contig20254	no_positive_pool
contig20290	no_positive_pool
contig20298	no_positive_pool
contig20340	no_positive_pool
contig20355	no_positive_pool
contig20432	no_positive_pool
contig20451	no_positive_pool
contig20470	no_positive_pool
contig20484	no_positive_pool
contig20516	no_positive_pool
contig20546	no_positive_pool
contig20550	no_positive_pool
contig20580	no_positive_pool
contig20590	no_positive_pool
contig20608	no_positive_pool
contig20632	no_positive_pool
contig20648	no_positive_pool
contig20654	no_positive_pool
contig20663	no_positive_pool
contig20682	no_positive_pool
contig20691	no_positive_pool
contig20706	no_positive_pool
contig20831	no_positive_pool
contig20839	no_positive_pool
contig20850	no_positive_pool
contig20867	no_positive_pool
contig20886	no_positive_pool
contig20887	no_clone_overlap	2	2	2	p03 p05 rC rJ c01 c07		TaaCsp3DS019E23 TaaCsp3DS019K10 TaaCsp3DS023H10 TaaCsp3DS023P19 TaaCsp3DS035C13 TaaCsp3DS035J22 TaaCsp3DS038I12 TaaCsp3DS039C15
contig20931	no_positive_pool
contig20935	no_positive_pool
contig20964	no_positive_pool
contig20973	no_positive_pool
contig21000	no_positive_pool
contig21001	no_positive_pool
contig21011	no_positive_pool
contig21042	no_positive_pool
contig21057	no_positive_pool
contig21065	no_positive_pool
contig21067	no_positive_pool
contig21129	no_positive_pool
contig21184	no_positive_pool
contig21196	no_positive_pool
contig21230	no_positive_pool
contig21262	no_positive_pool
contig21268	no_positive_pool
contig21276	no_positive_pool
contig21279	no_positive_pool
contig21286	no_positive_pool
contig21303	no_positive_pool
contig21312	no_positive_pool
contig21356	no_positive_pool
contig21359	no_positive_pool
contig21415	no_positive_pool
contig21455	anchor_type_1	1	1	1	p08 rD c02	TaaCsp3DS069A15
contig21476	no_positive_pool
contig21494	no_positive_pool
contig21499	no_positive_pool
contig21504	no_positive_pool
contig21549	anchor_type_1	1	1	1	p04 rC c22	TaaCsp3DS030I15
contig21593	no_positive_pool
contig21624	no_positive_pool
contig21629	no_positive_pool
contig21659	no_positive_pool
contig21675	no_positive_pool
contig21696	no_positive_pool
contig21707	no_positive_pool
contig21709	no_positive_pool
contig21794	no_positive_pool
contig21796	no_positive_pool
contig21847	no_positive_pool
contig21867	no_positive_pool
contig21874	no_positive_pool
contig21877	no_positive_pool
contig21889	anchor_type_2	1	2	2	p01 rN rP c12 c21	TaaCsp3DS010H21 TaaCsp3DS009D15
contig21902	no_positive_pool
contig21919	no_positive_pool
contig21939	no_positive_pool
contig21957	no_positive_pool
contig21991	no_positive_pool
contig22016	no_positive_pool
contig22053	no_positive_pool
contig22068	no_positive_pool
contig22105	no_positive_pool
contig22107	no_positive_pool
contig22142	no_positive_pool
contig22169	no_positive_pool
contig22198	no_positive_pool
contig22209	no_positive_pool
contig22221	no_positive_pool
contig22255	no_positive_pool
contig22266	no_positive_pool
contig22272	no_positive_pool
contig22290	no_positive_pool
contig22372	no_positive_pool
contig22374	no_positive_pool
contig22401	no_positive_pool
contig22403	no_positive_pool
contig22424	no_positive_pool
contig22498	no_positive_pool
contig22507	no_positive_pool
contig22536	no_positive_pool
contig22586	no_positive_pool
contig22642	no_positive_pool
contig22644	no_positive_pool
contig22661	no_positive_pool
contig22671	no_positive_pool
contig22685	no_positive_pool
contig22712	no_positive_pool
contig22724	no_positive_pool
contig22729	no_positive_pool
contig22759	anchor_type_2	2	2	2	p06 p07 rG rN c07 c22	TaaCsp3DS051B18 TaaCsp3DS051N14
contig22790	no_positive_pool
contig22807	no_positive_pool
contig22826	no_positive_pool
contig22854	no_positive_pool
contig22895	no_positive_pool
contig22932	no_positive_pool
contig22968	no_positive_pool
contig22972	no_positive_pool
contig23016	no_positive_pool
contig23020	no_positive_pool
contig23076	no_positive_pool
contig23157	no_positive_pool
contig23160	no_positive_pool
contig23188	no_positive_pool
contig23199	no_positive_pool
contig23205	no_positive_pool
contig23247	no_positive_pool
contig23254	no_positive_pool
contig23269	no_positive_pool
contig23275	no_positive_pool
contig23277	no_positive_pool
contig23288	no_positive_pool
contig23294	no_positive_pool
contig23312	no_positive_pool
contig23318	no_positive_pool
contig23319	no_positive_BAC	0	0	1	c09
contig23368	no_positive_pool
contig23372	no_positive_pool
contig23385	no_positive_pool
contig23411	no_positive_pool
contig23486	no_positive_pool
contig23500	no_positive_pool
contig23595	no_positive_pool
contig23609	anchor_type_2	3	3	2	p04 p07 p09 rC rF rL c03 c16	TaaCsp3DS034E05 TaaCsp3DS059B05
contig23625	no_positive_pool
contig23655	no_positive_pool
contig23677	no_positive_pool
contig23685	no_positive_pool
contig23699	no_positive_pool
contig23708	no_positive_pool
contig23766	no_positive_pool
contig23777	no_positive_pool
contig23848	no_positive_pool
contig23875	no_positive_pool
contig24077	no_positive_pool
contig24085	no_positive_pool
contig24108	no_positive_pool
contig24111	no_positive_pool
contig24134	no_positive_pool
contig24171	no_positive_pool
contig24181	no_positive_pool
contig24182	no_positive_pool
contig24211	no_positive_pool
contig24275	no_positive_pool
contig24276	no_positive_pool
contig24287	no_positive_pool
contig24301	no_positive_pool
contig24305	no_positive_pool
contig24369	no_positive_pool
contig24431	no_positive_pool
contig24433	no_positive_pool
contig24466	no_positive_pool
contig24513	no_positive_pool
contig24531	no_positive_pool
contig24535	no_positive_pool
contig24537	no_positive_pool
contig24579	no_positive_pool
contig24587	no_positive_pool
contig24598	anchor_type_1	1	1	1	p09 rO c10	TaaCsp3DS075F11
contig24622	no_positive_pool
contig24670	no_positive_pool
contig24676	no_positive_pool
contig24691	no_positive_pool
contig24737	no_positive_pool
contig24740	no_positive_pool
contig24753	no_positive_pool
contig24772	no_positive_pool
contig24826	no_positive_pool
contig24844	no_positive_pool
contig24849	no_positive_pool
contig24884	no_positive_pool
contig24916	no_positive_pool
contig24918	no_positive_pool
contig25047	no_positive_pool
contig25051	no_positive_pool
contig25070	anchor_type_2	1	2	2	p03 rE rM c03 c13	TaaCsp3DS019G21 TaaCsp3DS020G21
contig25144	no_positive_pool
contig25151	no_positive_pool
contig25168	no_positive_pool
contig25188	anchor_type_2	2	1	2	p03 p05 rA c08 c17	TaaCsp3DS021O08 TaaCsp3DS036C22
contig25212	no_positive_pool
contig25250	no_positive_pool
contig25264	no_positive_pool
contig25301	no_positive_pool
contig25368	no_positive_pool
contig25392	no_positive_pool
contig25437	anchor_type_1	1	1	1	p01 rM c11	TaaCsp3DS002F16
contig25467	no_positive_pool
contig25475	no_positive_pool
contig25485	no_positive_pool
contig25488	no_positive_pool
contig25513	no_positive_pool
contig25551	no_positive_pool
contig25613	no_positive_pool
contig25665	no_positive_pool
contig25739	no_positive_pool
contig25750	no_positive_pool
contig25786	no_positive_pool
contig25833	no_positive_pool
contig25837	no_positive_pool
contig25849	no_positive_pool
contig25858	no_positive_pool
contig25869	no_positive_pool
contig25896	no_positive_pool
contig25902	no_positive_pool
contig25916	no_positive_pool
contig25920	no_positive_pool
contig26004	no_positive_pool
contig26031	no_positive_pool
contig26065	no_positive_pool
contig26067	no_positive_pool
contig26082	no_positive_pool
contig26099	no_positive_pool
contig26107	no_positive_pool
contig26118	no_positive_pool
contig26175	no_positive_pool
contig26179	no_positive_pool
contig26196	anchor_type_1	1	1	1	p08 rJ c24	TaaCsp3DS071F08
contig26201	no_positive_pool
contig26223	no_positive_pool
contig26246	no_positive_pool
contig26249	no_positive_pool
contig26262	no_positive_pool
contig26275	no_positive_pool
contig26281	no_positive_pool
contig26283	no_positive_pool
contig26337	no_positive_pool
contig26339	no_positive_pool
contig26387	anchor_type_2	2	3	3	p08 p09 rB rJ rL c06 c16 c21	TaaCsp3DS069G11 TaaCsp3DS082F03
contig26412	no_positive_pool
contig26417	no_positive_pool
contig26452	no_positive_pool
contig26480	no_positive_pool
contig26487	no_positive_pool
contig26535	no_positive_pool
contig26547	no_positive_pool
contig26582	no_positive_pool
contig26583	no_positive_pool
contig26589	no_positive_pool
contig26607	no_positive_pool
contig26616	no_positive_pool
contig26653	no_positive_pool
contig26680	no_positive_pool
contig26694	no_positive_pool
contig26695	no_positive_pool
contig26706	no_positive_pool
contig26715	no_positive_pool
contig26753	no_positive_pool
contig26796	no_positive_pool
contig26814	no_positive_pool
contig26828	no_positive_pool
contig26842	no_positive_pool
contig26854	no_positive_pool
contig26897	no_positive_pool
contig26931	no_positive_pool
contig26950	no_positive_pool
contig26953	no_positive_pool
contig26963	no_positive_pool
contig27001	no_positive_pool
contig27011	no_positive_pool
contig27044	no_positive_pool
contig27134	no_positive_pool
contig27142	no_positive_pool
contig27174	no_positive_pool
contig27278	no_positive_pool
contig27342	no_clone_overlap	1	1	2	p01 rB c05 c13		TaaCsp3DS007J05 TaaCsp3DS008F07
contig27358	no_positive_pool
contig27401	no_positive_pool
contig27481	no_positive_pool
contig27510	no_positive_pool
contig27605	no_positive_pool
contig27647	no_positive_pool
contig27659	no_positive_pool
contig27661	no_positive_pool
contig27665	no_positive_pool
contig27695	no_positive_pool
contig27699	no_positive_pool
contig27703	no_positive_pool
contig27734	no_positive_pool
contig27787	no_positive_pool
contig27790	no_positive_pool
contig27817	no_positive_pool
contig27822	no_positive_pool
contig27836	no_positive_pool
contig27859	anchor_type_3	2	2	2	p08 p10 rI rN c11 c23	TaaCsp3DS069A08 TaaCsp3DS085L19
contig27989	no_clone_overlap	1	2	2	p02 rG rH c08 c16		TaaCsp3DS014K03 TaaCsp3DS015E17 TaaCsp3DS018C15 TaaCsp3DS018I21
contig27997	no_positive_pool
contig28030	no_positive_pool
contig28053	no_positive_pool
contig28058	no_positive_pool
contig28066	no_positive_BAC	0	1	1	rO c17
contig28082	no_positive_pool
contig28088	no_positive_pool
contig28098	no_positive_pool
contig28099	no_positive_pool
contig28126	no_positive_pool
contig28131	no_positive_pool
contig28142	no_positive_pool
contig28143	no_positive_pool
contig28175	no_positive_pool
contig28180	no_positive_BAC	1	0	1	p07 c15
contig28188	no_positive_pool
contig28191	no_positive_pool
contig28193	no_positive_pool
contig28199	no_positive_pool
contig28212	no_positive_pool
contig28236	no_positive_pool
contig28251	no_positive_pool
contig28271	no_positive_pool
contig28323	no_positive_pool
contig28332	no_positive_pool
contig28346	no_positive_pool
contig28349	no_positive_pool
contig28361	no_positive_pool
contig28379	no_positive_pool
contig28397	no_positive_pool
contig28406	anchor_type_2	2	2	2	p02 p07 rJ rM c01 c18	TaaCsp3DS015G21 TaaCsp3DS055O10
contig28440	no_positive_pool
contig28499	no_positive_pool
contig28558	no_positive_pool
contig28615	no_positive_pool
contig28634	no_positive_pool
contig28656	no_positive_pool
contig28670	no_positive_pool
contig28671	no_positive_pool
contig28688	no_positive_pool
contig28697	no_positive_pool
contig28718	no_positive_pool
contig28728	no_positive_pool
contig28730	no_positive_pool
contig28734	no_positive_pool
contig28739	no_positive_pool
contig28741	no_positive_pool
contig28760	no_positive_pool
contig28775	no_positive_pool
contig28788	no_positive_pool
contig28805	no_positive_pool
contig28852	no_positive_pool
contig28854	no_positive_pool
contig28872	no_positive_pool
contig28910	no_positive_pool
contig28956	no_positive_pool
contig28985	no_positive_pool
contig28988	no_positive_pool
contig28990	no_positive_pool
contig29036	no_positive_pool
contig29041	no_positive_pool
contig29046	no_positive_pool
contig29048	no_positive_pool
contig29082	no_positive_pool
contig29105	no_positive_pool
contig29131	no_positive_pool
contig29162	no_positive_pool
contig29210	no_positive_pool
contig29211	no_positive_pool
contig29218	no_positive_pool
contig29303	no_positive_pool
contig29323	no_positive_pool
contig29340	no_positive_pool
contig29364	no_positive_pool
contig29492	no_positive_pool
contig29495	no_positive_pool
contig29511	no_positive_pool
contig29540	no_positive_pool
contig29600	no_positive_pool
contig29604	no_clone_overlap	1	2	2	p01 rL rP c20 c21		TaaCsp3DS011E06 TaaCsp3DS009D01 TaaCsp3DS011E16 TaaCsp3DS009D15
contig29607	no_positive_pool
contig29611	no_positive_pool
contig29621	no_positive_pool
contig29704	no_positive_pool
contig29727	no_positive_pool
contig29752	no_positive_pool
contig29753	no_positive_pool
contig29755	no_positive_pool
contig29763	no_positive_pool
contig29784	no_positive_pool
contig29796	no_positive_pool
contig29797	no_positive_pool
contig29832	no_positive_pool
contig29848	no_positive_pool
contig29865	no_positive_pool
contig29906	no_positive_pool
contig29912	no_positive_pool
contig29943	no_positive_pool
contig29946	no_positive_pool
contig29957	no_positive_pool
contig29986	no_positive_pool
contig30088	no_positive_pool
contig30114	no_positive_pool
contig30147	no_positive_pool
contig30159	no_positive_pool
contig30213	no_positive_pool
contig30217	no_positive_pool
contig30228	no_positive_pool
contig30237	no_positive_pool
contig30258	no_positive_pool
contig30271	anchor_type_2	2	2	2	p03 p10 rG rO c01 c02	TaaCsp3DS019F11 TaaCsp3DS088I10
contig30279	no_positive_pool
contig30281	no_positive_pool
contig30296	no_positive_BAC	0	1	1	rL c14
contig30308	no_positive_pool
contig30382	no_positive_pool
contig30389	no_positive_pool
contig30400	no_positive_BAC	0	1	1	rN c16
contig30425	no_positive_pool
contig30429	no_positive_pool
contig30431	no_positive_pool
contig30433	no_positive_pool
contig30543	no_positive_pool
contig30581	no_positive_pool
contig30608	no_positive_pool
contig30684	no_positive_pool
contig30716	no_positive_pool
contig30744	no_positive_pool
contig30794	no_positive_pool
contig30802	no_positive_pool
contig30810	no_positive_pool
contig30821	no_positive_pool
contig30827	no_positive_pool
contig30835	no_positive_pool
contig30840	no_positive_pool
contig30923	no_positive_pool
contig30931	no_positive_pool
contig31013	no_clone_overlap	1	2	2	p02 rJ rL c07 c08		TaaCsp3DS016G19 TaaCsp3DS018C22 TaaCsp3DS016G21 TaaCsp3DS018C24
contig31035	no_positive_pool
contig31044	no_positive_pool
contig31128	no_positive_pool
contig31158	no_positive_pool
contig31161	no_positive_pool
contig31183	anchor_type_2	2	2	2	p03 p06 rI rJ c02 c08	TaaCsp3DS021F09 TaaCsp3DS050A18
contig31211	no_positive_pool
contig31215	no_positive_pool
contig31223	anchor_type_1	1	1	1	p06 rA c21	TaaCsp3DS045L02
contig31245	no_positive_pool
contig31357	no_positive_pool
contig31424	no_positive_pool
contig31485	no_positive_pool
contig31550	no_positive_pool
contig31565	no_positive_pool
contig31569	no_positive_pool
contig31570	anchor_type_2	2	2	2	p02 p07 rJ rM c01 c18	TaaCsp3DS015G21 TaaCsp3DS055O10
contig31588	no_positive_pool
contig31612	no_positive_pool
contig31676	no_positive_pool
contig31694	no_positive_pool
contig31712	no_positive_pool
contig31713	no_positive_pool
contig31720	no_positive_pool
contig31721	anchor_type_2	2	2	2	p02 p10 rD rM c13 c14	TaaCsp3DS013G11 TaaCsp3DS095P06
contig31733	no_positive_pool
contig31741	no_positive_pool
contig31755	no_positive_pool
contig31760	no_positive_pool
contig31769	no_positive_pool
contig31840	no_positive_pool
contig31867	no_positive_pool
contig31890	no_positive_pool
contig31914	anchor_type_1	1	1	1	p05 rO c22	TaaCsp3DS038C20
contig31942	no_positive_pool
contig31957	no_positive_pool
contig32020	no_positive_pool
contig32080	no_positive_pool
contig32123	no_positive_pool
contig32175	no_positive_pool
contig32181	no_positive_pool
contig32186	no_positive_pool
contig32208	no_positive_pool
contig32244	no_positive_pool
contig32266	no_positive_pool
contig32283	no_positive_pool
contig32312	no_positive_pool
contig32345	no_positive_pool
contig32421	no_positive_pool
contig32452	no_positive_pool
contig32490	no_positive_pool
contig32520	no_positive_pool
contig32522	anchor_type_2	3	3	3	p02 p06 p08 rF rJ rK c07 c15 c22	TaaCsp3DS018O08 TaaCsp3DS044J18 TaaCsp3DS017B17 TaaCsp3DS051A06 TaaCsp3DS049A14 TaaCsp3DS071B12
contig32528	no_positive_pool
contig32577	no_positive_pool
contig32593	no_positive_pool
contig32616	no_positive_pool
contig32645	no_positive_pool
contig32652	no_positive_pool
contig32687	no_positive_pool
contig32713	no_positive_pool
contig32726	no_positive_pool
contig32754	no_positive_pool
contig32758	no_positive_pool
contig32763	no_positive_pool
contig32771	no_positive_pool
contig32780	no_clone_overlap	2	3	2	p04 p06 rE rG rI c06 c08		TaaCsp3DS029E07 TaaCsp3DS029G10 TaaCsp3DS029E10 TaaCsp3DS029G18 TaaCsp3DS029E17 TaaCsp3DS029G21 TaaCsp3DS046H17 TaaCsp3DS046L09 TaaCsp3DS046I01 TaaCsp3DS046L11 TaaCsp3DS046I13 TaaCsp3DS046M02
contig32837	no_positive_pool
contig32845	no_positive_pool
contig32849	no_positive_pool
contig32872	no_positive_pool
contig32918	no_positive_pool
contig32957	no_positive_pool
contig32989	no_positive_pool
contig33032	no_positive_pool
contig33079	no_positive_pool
contig33081	no_positive_pool
contig33098	no_positive_pool
contig33099	no_positive_pool
contig33101	no_positive_pool
contig33108	no_positive_pool
contig33111	no_positive_pool
contig33117	no_positive_pool
contig33224	no_positive_pool
contig33227	no_positive_pool
contig33267	no_positive_pool
contig33268	no_positive_pool
contig33298	no_positive_pool
contig33305	no_positive_pool
contig33331	no_positive_pool
contig33345	no_positive_pool
contig33370	no_positive_pool
contig33379	no_positive_pool
contig33389	no_positive_pool
contig33400	no_positive_pool
contig33413	no_positive_pool
contig33414	no_positive_pool
contig33422	no_positive_pool
contig33457	no_positive_pool
contig33473	no_positive_pool
contig33482	no_positive_pool
contig33486	no_positive_pool
contig33488	no_positive_pool
contig33548	no_positive_pool
contig33571	no_positive_pool
contig33574	no_positive_pool
contig33612	no_positive_pool
contig33678	no_positive_pool
contig33681	no_positive_pool
contig33693	no_positive_pool
contig33748	no_positive_pool
contig33799	no_positive_pool
contig33802	no_positive_pool
contig33810	no_positive_pool
contig33819	no_positive_pool
contig33824	no_positive_pool
contig33849	no_positive_pool
contig33852	no_positive_pool
contig33856	no_positive_pool
contig33872	no_positive_pool
contig33879	no_positive_pool
contig33896	no_positive_BAC	0	1	1	rN c12
contig33913	no_positive_pool
contig34033	no_positive_pool
contig34037	no_positive_pool
contig34059	no_positive_pool
contig34079	no_positive_pool
contig34097	no_positive_pool
contig34101	no_positive_pool
contig34199	no_positive_pool
contig34226	no_positive_pool
contig34265	no_positive_pool
contig34281	no_positive_pool
contig34364	no_positive_pool
contig34389	no_positive_pool
contig34407	no_positive_pool
contig34473	no_positive_pool
contig34510	no_positive_pool
contig34520	no_positive_pool
contig34557	no_positive_pool
contig34618	no_positive_pool
contig34725	no_clone_overlap	1	2	2	p01 rE rF c04 c21		TaaCsp3DS004N20 TaaCsp3DS003L04 TaaCsp3DS009N13 TaaCsp3DS009B12
contig34740	no_positive_pool
contig34783	no_positive_pool
contig34789	no_positive_pool
contig34808	no_positive_pool
contig34848	no_positive_pool
contig34851	no_positive_pool
contig34907	no_positive_pool
contig34912	no_positive_pool
contig34942	no_positive_pool
contig34993	no_positive_pool
contig35004	no_positive_pool
contig35023	no_positive_pool
contig35036	no_positive_pool
contig35056	no_positive_pool
contig35099	no_positive_pool
contig35102	no_positive_pool
contig35103	no_clone_overlap	1	2	2	p06 rC rL c05 c13		TaaCsp3DS044C08 TaaCsp3DS045B16 TaaCsp3DS048G06 TaaCsp3DS048N18
contig35123	no_positive_pool
contig35184	no_positive_pool
contig35187	no_positive_pool
contig35224	no_positive_pool
contig35418	no_positive_pool
contig35454	no_positive_pool
contig35497	no_positive_pool
contig35500	no_positive_pool
contig35510	no_positive_pool
contig35538	no_positive_pool
contig35539	no_positive_pool
contig35568	no_positive_pool
contig35591	no_positive_pool
contig35593	no_positive_pool
contig35623	no_positive_pool
contig35634	no_positive_pool
contig35642	no_positive_pool
contig35737	no_positive_pool
contig35740	no_positive_pool
contig35755	no_positive_pool
contig35757	no_positive_pool
contig35812	no_clone_overlap	1	2	2	p08 rE rP c04 c21		TaaCsp3DS063K08 TaaCsp3DS062O05 TaaCsp3DS069G07 TaaCsp3DS068M24
contig35901	no_positive_pool
contig35921	no_positive_pool
contig35949	no_positive_pool
contig35952	anchor_type_2	2	2	2	p07 p09 rC rK c11 c14	TaaCsp3DS054M11 TaaCsp3DS072F11
contig36004	no_positive_pool
contig36015	no_positive_pool
contig36108	no_positive_pool
contig36109	no_positive_pool
contig36117	no_positive_pool
contig36144	no_positive_pool
contig36160	no_positive_pool
contig36170	no_positive_pool
contig36174	no_positive_pool
contig36266	no_positive_pool
contig36328	no_positive_pool
contig36392	no_positive_pool
contig36445	no_positive_pool
contig36498	no_positive_pool
contig36533	no_positive_pool
contig36537	no_positive_pool
contig36557	no_positive_pool
contig36563	no_positive_pool
contig36566	no_positive_pool
contig36581	no_positive_pool
contig36651	no_positive_pool
contig36657	no_positive_pool
contig36671	no_positive_pool
contig36673	no_positive_pool
contig36685	no_positive_pool
contig36686	no_positive_pool
contig36716	no_positive_pool
contig36731	no_positive_pool
contig36748	no_positive_pool
contig36752	no_positive_pool
contig36766	no_positive_pool
contig36775	no_positive_pool
contig36895	no_positive_pool
contig36930	no_positive_pool
contig36986	no_clone_overlap	2	1	2	p08 p10 rN c11 c23		TaaCsp3DS067N04 TaaCsp3DS069A08 TaaCsp3DS092M01 TaaCsp3DS094G16
contig37005	no_positive_pool
contig37047	no_positive_pool
contig37112	no_positive_pool
contig37197	no_positive_pool
contig37214	no_positive_pool
contig37216	no_positive_pool
contig37295	no_positive_pool
contig37317	no_positive_pool
contig37321	no_positive_pool
contig37339	no_positive_pool
contig37421	no_positive_pool
contig37450	no_positive_pool
contig37461	no_positive_pool
contig37475	no_positive_pool
contig37489	no_positive_pool
contig37500	no_positive_pool
contig37514	no_positive_pool
contig37522	no_positive_pool
contig37534	no_positive_pool
contig37543	no_positive_pool
contig37582	no_positive_pool
contig37629	no_positive_pool
contig37658	no_positive_pool
contig37678	no_positive_pool
contig37698	no_positive_pool
contig37700	no_positive_pool
contig37782	no_positive_pool
contig37809	anchor_type_2	2	2	2	p02 p05 rA rC c15 c16	TaaCsp3DS013G22 TaaCsp3DS037L05
contig37830	no_positive_pool
contig37833	no_positive_pool
contig37837	no_positive_pool
contig37863	no_positive_pool
contig37872	no_positive_pool
contig37975	no_positive_pool
contig37992	no_positive_pool
contig38033	no_positive_pool
contig38036	no_positive_pool
contig38041	no_positive_pool
contig38046	no_positive_pool
contig38075	no_positive_pool
contig38131	no_positive_pool
contig38148	no_positive_pool
contig38362	no_positive_pool
contig38412	no_positive_pool
contig38422	no_positive_pool
contig38432	no_positive_pool
contig38484	no_positive_pool
contig38489	no_positive_pool
contig38495	no_positive_pool
contig38515	no_positive_pool
contig38516	no_positive_pool
contig38521	no_positive_pool
contig38607	no_positive_pool
contig38628	no_positive_pool
contig38730	no_positive_pool
contig38734	no_positive_pool
contig38744	no_positive_pool
contig38762	no_positive_pool
contig38801	no_positive_pool
contig38813	no_positive_pool
contig38841	anchor_type_2	3	4	3	p05 p07 p10 rF rG rL rO c06 c10 c17	TaaCsp3DS037A03 TaaCsp3DS086L24 TaaCsp3DS057F12 TaaCsp3DS089F23
contig38888	no_positive_pool
contig38958	no_positive_pool
contig38983	no_positive_pool
contig39029	no_positive_pool
contig39086	no_positive_pool
contig39162	no_positive_pool
contig39167	no_positive_pool
contig39182	no_positive_pool
contig39183	no_positive_pool
contig39230	no_positive_pool
contig39231	no_positive_pool
contig39267	no_positive_pool
contig39288	no_positive_pool
contig39362	no_positive_pool
contig39364	no_positive_pool
contig39379	no_positive_pool
contig39531	no_positive_pool
contig39540	no_positive_pool
contig39554	no_clone_overlap	1	2	2	p07 rD rM c02 c16		TaaCsp3DS058B07 TaaCsp3DS059A11 TaaCsp3DS053H04 TaaCsp3DS054P13
contig39560	no_positive_pool
contig39568	no_positive_pool
contig39580	no_positive_pool
contig39581	no_positive_pool
contig39585	no_positive_pool
contig39628	no_positive_pool
contig39629	no_positive_pool
contig39650	no_positive_pool
contig39689	no_positive_pool
contig39740	no_positive_pool
contig39743	no_positive_pool
contig39769	no_positive_pool
contig39816	no_positive_pool
contig39999	no_positive_pool
contig40893	no_positive_pool
contig42732	no_positive_pool
contig43613	no_positive_pool
contig44013	no_positive_pool
contig44161	no_positive_pool
contig45092	no_positive_pool
contig45163	no_positive_pool
contig46070	no_positive_pool
contig46673	no_positive_pool
contig46934	no_positive_pool
contig47903	no_positive_pool
contig47912	no_positive_pool
contig48154	no_positive_pool
contig48217	no_positive_pool
contig48239	no_positive_pool
contig48370	no_positive_pool
contig48405	no_positive_pool
contig48593	no_positive_pool
contig48669	no_positive_pool
contig48677	no_positive_pool
contig48867	no_positive_pool
contig48941	no_positive_pool
contig48945	no_positive_pool
contig49120	no_positive_pool
contig49205	no_positive_pool
contig49209	no_positive_pool
contig49246	no_positive_pool
contig49264	no_positive_pool
contig49506	no_positive_pool
contig49734	no_positive_pool
contig49757	no_positive_pool
contig49863	no_positive_pool
contig49889	no_positive_pool
contig49973	no_positive_pool
contig50032	no_positive_pool
contig50273	no_positive_pool
contig50332	no_positive_pool
contig50485	no_positive_pool
contig50850	no_positive_pool
contig50905	no_positive_pool
contig50935	no_positive_pool
contig51421	anchor_type_3	2	2	2	p03 p05 rE rL c18 c21	TaaCsp3DS022N05 TaaCsp3DS040I16
contig51718	no_positive_pool
contig51905	no_positive_BAC	0	1	1	rL c06
contig52034	no_positive_pool
contig52090	no_positive_pool
contig52178	no_positive_pool
contig52360	no_clone_overlap	1	2	2	p03 rL rM c13 c22		TaaCsp3DS024H16 TaaCsp3DS026M04 TaaCsp3DS020G21 TaaCsp3DS023D08
contig52402	no_positive_pool
contig52503	no_positive_pool
contig52525	no_positive_pool
contig52594	no_positive_pool
contig52700	no_positive_pool
contig53124	no_positive_pool
contig53409	no_positive_pool
contig53670	no_positive_pool
contig53844	no_positive_pool
contig53933	no_positive_pool
contig54066	no_clone_overlap	2	2	2	p07 p10 rC rP c12 c16		TaaCsp3DS054G15 TaaCsp3DS054O07 TaaCsp3DS058O06 TaaCsp3DS059C05 TaaCsp3DS089O13 TaaCsp3DS090H11 TaaCsp3DS095O03 TaaCsp3DS096J07
contig54196	no_positive_pool
contig54257	anchor_type_1	1	1	1	p01 rB c14	TaaCsp3DS010I03
contig54347	anchor_type_1	1	1	1	p09 rN c07	TaaCsp3DS078A16
contig54391	no_positive_pool
contig54413	no_positive_pool
contig54428	no_positive_pool
contig54506	no_positive_pool
contig54537	no_positive_pool
contig54616	no_clone_overlap	1	1	2	p06 rL c13 c24		TaaCsp3DS048N18 TaaCsp3DS051E05
contig54651	no_positive_pool
contig55030	no_positive_pool
contig55579	no_positive_pool
contig55602	no_positive_pool
contig55633	no_positive_pool
contig55669	no_positive_pool
contig55751	no_positive_pool
contig55758	no_positive_pool
contig56316	no_positive_pool
contig56407	no_positive_pool
contig56439	no_positive_pool
contig56498	no_positive_pool
contig56533	no_positive_pool
contig56534	no_positive_pool
contig56766	no_positive_pool
contig56872	no_positive_pool
contig56874	no_positive_pool
contig56978	no_positive_pool
contig57071	no_positive_pool
contig57386	no_positive_pool
contig57417	no_positive_pool
contig57523	no_positive_pool
contig57728	no_positive_pool
contig58139	no_positive_pool
contig58670	no_positive_pool
contig59059	no_positive_pool
contig59260	no_positive_pool
contig59265	no_positive_pool
contig59302	no_clone_overlap	1	2	2	p05 rD rN c09 c24		TaaCsp3DS039D18 TaaCsp3DS043I17 TaaCsp3DS039G11 TaaCsp3DS043J21
contig59341	no_positive_pool
contig59450	no_positive_pool
contig59466	no_positive_pool
contig59476	no_positive_pool
contig59641	no_positive_pool
contig59773	no_positive_pool
contig59863	no_positive_pool
contig59969	no_positive_pool
contig60036	no_positive_pool
contig60045	no_positive_pool
contig60143	no_positive_pool
contig60342	no_positive_pool
contig60417	no_positive_pool
contig60436	no_positive_pool
contig60640	no_positive_pool
contig60783	no_positive_pool
contig60870	no_positive_pool
contig60888	no_positive_pool
contig61008	no_positive_pool
contig61125	no_positive_pool
contig61137	no_positive_pool
contig61246	no_positive_pool
contig61264	no_positive_pool
contig61416	no_positive_pool
contig61487	no_positive_pool
contig61635	no_positive_pool
contig61676	no_positive_pool
contig61694	no_positive_pool
contig61778	no_positive_pool
contig61795	no_positive_pool
contig61869	no_positive_pool
contig62093	no_positive_pool
contig62097	no_positive_pool
contig62104	no_positive_pool
contig62178	no_positive_pool
contig62289	no_positive_pool
contig62308	no_positive_pool
contig62313	no_positive_pool
contig62358	no_positive_pool
contig62450	no_positive_pool
contig62661	no_positive_pool
contig62662	no_positive_pool
contig62779	no_positive_pool
contig62798	no_positive_pool
contig62934	no_positive_pool
contig62948	no_positive_pool
contig63014	no_positive_pool
contig63192	no_positive_pool
contig63272	no_positive_pool
contig63293	anchor_type_1	1	1	1	p06 rC c23	TaaCsp3DS045N10
contig63347	no_positive_pool
contig63404	no_positive_pool
contig63523	no_positive_pool
contig63536	no_positive_pool
contig63582	no_positive_pool
contig63644	no_positive_pool
contig63733	no_positive_pool
contig63970	no_positive_pool
contig63990	no_positive_pool
contig64127	no_positive_pool
contig64400	anchor_type_2	3	3	3	p01 p02 p09 rA rD rE c05 c20 c23	TaaCsp3DS006J21 TaaCsp3DS013O17 TaaCsp3DS006J21 TaaCsp3DS077K23 TaaCsp3DS013O17 TaaCsp3DS077K23
contig64403	no_positive_pool
contig64694	no_positive_pool
contig64731	no_positive_pool
contig64742	no_positive_pool
contig64744	no_positive_pool
contig64982	no_positive_pool
contig65261	no_clone_overlap	2	2	2	p02 p08 rM rO c15 c22		TaaCsp3DS013H22 TaaCsp3DS015J20 TaaCsp3DS013I04 TaaCsp3DS015K02 TaaCsp3DS061L10 TaaCsp3DS065L08 TaaCsp3DS061L19 TaaCsp3DS065L11
contig65328	no_positive_pool
contig65481	no_positive_pool
contig65505	no_positive_pool
contig65531	no_positive_pool
contig65536	no_positive_pool
contig65612	no_positive_pool
contig65657	no_positive_pool
contig65683	no_positive_pool
contig65921	no_clone_overlap	2	2	2	p03 p10 rA rB c08 c18		TaaCsp3DS021O08 TaaCsp3DS022M23 TaaCsp3DS025J20 TaaCsp3DS026G01 TaaCsp3DS089G09 TaaCsp3DS090L09 TaaCsp3DS095C13 TaaCsp3DS096J08
contig66019	no_positive_pool
contig66054	no_positive_pool
contig66059	no_positive_pool
contig66225	no_clone_overlap	2	3	3	p02 p05 rC rD rP c01 c07 c16		TaaCsp3DS011I15 TaaCsp3DS012H12 TaaCsp3DS015D16 TaaCsp3DS015N04 TaaCsp3DS016F04 TaaCsp3DS018I13 TaaCsp3DS015P07 TaaCsp3DS016I22 TaaCsp3DS018J02 TaaCsp3DS035C13 TaaCsp3DS035J22 TaaCsp3DS037L13 TaaCsp3DS038H04 TaaCsp3DS039A22 TaaCsp3DS042H22 TaaCsp3DS038J21 TaaCsp3DS039D08 TaaCsp3DS042K16
contig66255	no_positive_pool
contig66299	no_positive_pool
contig66345	no_positive_pool
contig66387	no_positive_pool
contig66425	no_positive_pool
contig66658	no_positive_pool
contig66710	no_positive_pool
contig67017	no_positive_pool
contig67162	anchor_type_1	1	1	1	p07 rK c09	TaaCsp3DS052B12
contig67202	no_positive_pool
contig67258	no_positive_pool
contig67287	no_positive_pool
contig67292	no_positive_pool
contig67295	no_positive_pool
contig67315	anchor_type_2	2	2	2	p05 p07 rI rO c14 c18	TaaCsp3DS037J20 TaaCsp3DS055C23
contig67447	no_positive_pool
contig67456	no_positive_pool
contig67552	no_positive_pool
contig67621	no_positive_pool
contig67633	no_positive_pool
contig67682	no_positive_pool
contig67844	no_positive_pool
contig67851	no_positive_pool
contig68045	no_positive_pool
contig68082	no_positive_pool
contig68174	no_positive_pool
contig68236	no_positive_pool
contig68237	no_positive_pool
contig68240	no_positive_pool
contig68484	no_positive_pool
contig68487	no_positive_pool
contig68501	no_positive_pool
contig68647	no_positive_pool
contig68675	no_positive_pool
contig68692	no_positive_pool
contig68699	no_positive_pool
contig68725	anchor_type_2	2	2	2	p01 p02 rF rG c07 c20	TaaCsp3DS001N24 TaaCsp3DS018L22
contig68771	no_positive_pool
contig68973	no_positive_pool
contig68998	no_positive_pool
contig69089	no_positive_pool
contig69090	no_positive_pool
contig69150	no_positive_pool
contig69254	no_positive_pool
contig69321	no_positive_pool
contig69416	no_positive_pool
contig69495	no_positive_pool
contig69517	no_positive_pool
contig69521	no_positive_pool
contig69542	no_positive_pool
contig69554	no_positive_pool
contig69935	no_positive_pool
contig69979	no_positive_pool
contig70040	no_positive_pool
contig70089	no_positive_pool
contig70105	no_positive_pool
contig70241	no_positive_pool
contig70393	no_positive_pool
contig70493	no_positive_pool
contig70497	no_positive_pool
contig70579	no_positive_pool
contig70596	no_positive_pool
contig70628	no_positive_pool
contig70680	no_positive_pool
contig70776	no_positive_pool
contig70779	no_positive_pool
contig70818	no_positive_pool
contig70832	anchor_type_2	2	2	2	p05 p08 rE rJ c01 c13	TaaCsp3DS035C17 TaaCsp3DS067P03
contig70871	no_positive_pool
contig70892	no_positive_pool
contig70939	no_positive_pool
contig71016	no_positive_pool
contig71017	no_positive_pool
contig71071	no_positive_pool
contig71212	no_positive_pool
contig71394	no_clone_overlap	1	2	1	p02 rB rM c04		TaaCsp3DS017L06 TaaCsp3DS014F01
contig71431	no_positive_pool
contig71558	no_positive_pool
contig71617	no_positive_pool
contig71658	no_positive_pool
contig71688	no_positive_pool
contig71786	no_positive_pool
contig71899	no_positive_pool
contig71925	no_positive_pool
contig71955	no_positive_pool
contig72007	no_positive_pool
contig72039	no_positive_pool
contig72157	no_positive_BAC	0	0	1	c10
contig72161	no_positive_pool
contig72302	no_positive_pool
contig72306	no_positive_pool
contig72437	no_positive_pool
contig72609	no_positive_pool
contig72654	no_positive_pool
contig72869	no_positive_pool
contig72881	no_positive_pool
contig73088	no_positive_pool
contig73099	no_positive_pool
contig73113	no_positive_pool
contig73134	no_positive_pool
contig73166	no_positive_pool
contig73217	no_positive_pool
contig73328	no_positive_pool
contig73373	no_positive_pool
contig73593	no_positive_pool
contig73659	no_positive_pool
contig73851	no_positive_pool
contig73920	no_positive_pool
contig74047	no_positive_pool
contig74061	no_positive_pool
contig74078	no_positive_pool
contig74106	no_positive_pool
contig74227	no_positive_pool
contig74277	no_positive_pool
contig74282	no_positive_pool
contig74317	no_positive_pool
contig74330	no_positive_pool
contig74384	no_positive_pool
contig74476	no_positive_pool
contig74477	no_positive_pool
contig74495	no_positive_pool
contig74531	no_positive_pool
contig74590	no_positive_pool
contig74612	no_positive_pool
contig74618	no_positive_pool
contig74639	no_positive_pool
contig74732	no_positive_pool
contig74763	no_positive_pool
contig74822	no_positive_pool
contig74866	no_positive_pool
contig74943	no_positive_pool
contig74959	no_positive_pool
contig75040	no_positive_pool
contig75122	no_positive_pool
contig75190	no_positive_BAC	0	1	1	rO c16
contig75215	no_positive_pool
contig75398	no_positive_pool
contig75425	no_positive_pool
contig75527	no_positive_pool
contig75624	no_positive_pool
contig75662	no_positive_pool
contig75669	no_positive_pool
contig75812	no_positive_pool
contig75864	no_positive_pool
contig75951	no_positive_pool
contig76032	no_positive_pool
contig76227	no_positive_pool
contig76257	no_positive_pool
contig76404	no_positive_pool
contig76544	no_positive_pool
contig76582	no_positive_pool
contig76625	no_positive_pool
contig76661	no_positive_pool
contig76843	no_positive_pool
contig76899	no_positive_pool
contig76936	no_positive_pool
contig77037	no_positive_pool
contig77049	no_positive_pool
contig77204	no_positive_pool
contig77387	no_positive_pool
contig77437	no_positive_pool
contig77448	no_positive_pool
contig77451	no_positive_pool
contig77675	no_positive_pool
contig77683	no_positive_pool
contig77731	no_positive_pool
contig77807	no_positive_pool
contig77835	no_positive_pool
contig77859	no_positive_pool
contig78022	no_positive_pool
contig78037	no_positive_pool
contig78108	anchor_type_2	2	2	2	p01 p06 rH rP c01 c02	TaaCsp3DS007E23 TaaCsp3DS049M08
contig78113	no_positive_pool
contig78116	no_positive_pool
contig78207	no_positive_pool
contig78428	no_positive_pool
contig78434	no_positive_pool
contig78515	no_positive_pool
contig78519	no_positive_pool
contig78622	no_positive_pool
contig78659	no_positive_pool
contig78726	no_positive_pool
contig78947	no_positive_pool
contig79010	no_positive_pool
contig79047	no_positive_pool
contig79220	no_positive_pool
contig79306	no_positive_pool
contig79374	no_positive_pool
contig79378	no_positive_pool
contig79405	no_positive_pool
contig79410	no_positive_pool
contig79653	no_positive_pool
contig79877	no_positive_pool
contig79943	no_positive_pool
contig80129	no_positive_pool
contig80324	no_positive_pool
contig80329	no_positive_pool
contig80396	no_positive_pool
contig80442	no_positive_pool
contig80448	no_positive_pool
contig80525	no_positive_pool
contig80605	no_positive_pool
contig80693	no_positive_pool
contig80843	no_positive_pool
contig80939	no_positive_pool
contig80952	no_positive_pool
contig80965	no_positive_pool
contig81157	no_positive_pool
contig81188	no_positive_pool
contig81264	no_positive_pool
contig81416	no_positive_BAC	0	1	1	rM c11
contig81507	no_positive_pool
contig81593	no_positive_pool
contig81659	no_positive_pool
contig82965	no_positive_pool
contig83756	no_clone_overlap	1	2	2	p05 rI rP c03 c22		TaaCsp3DS035G04 TaaCsp3DS038C05 TaaCsp3DS038N16 TaaCsp3DS043H22
contig87354	no_positive_pool
contig89134	no_positive_pool
contig90004	anchor_type_2	2	2	2	p05 p08 rF rM c01 c20	TaaCsp3DS042P13 TaaCsp3DS060D01
contig93804	no_positive_pool
contig94507	no_positive_pool
contig97392	no_positive_pool
contig97738	no_positive_pool
contig101117	no_positive_pool
F1BEJMU01DO1P4	no_positive_pool
F1BEJMU01EF9QQ	no_positive_pool
F1BEJMU01BGSMQ	no_positive_pool
F1BEJMU01CWVO2	no_positive_pool
F1BEJMU01BX1JD	no_positive_pool
F1BEJMU01DQOHD	no_positive_pool
F1BEJMU01AP48L	no_positive_pool
F1BEJMU01EEKZP	no_positive_pool
F1BEJMU01BUVS0	no_positive_pool
F1BEJMU01EF7D3	no_positive_pool
F1BEJMU01DY8OO	no_positive_pool
F1BEJMU01CODBZ	no_positive_pool
F1BEJMU01DVMII	no_positive_pool
F1BEJMU01AWUWZ	no_positive_pool
F1BEJMU01BDQG6	no_positive_pool
F1BEJMU01CDSQV	no_positive_pool
F1BEJMU01ED5CN	no_positive_pool
F1BEJMU01DV52E	no_positive_pool
F1BEJMU01C1UXC	no_positive_pool
F1BEJMU01D56S7	no_positive_pool
F1BEJMU01C5RR5	no_positive_pool
F1BEJMU01B93SN	no_positive_pool
[truncated: 5,142 more rows]

## Sheet: Ae_tauschii_cov70
Status column refer to how the marker was assigned to clone(s)
anchor_type_1 - single positive pool in each dimmension (plate, row, column)
anchor_type_2 - multiple positive pools, two or more clones among candidate share same contig of the physical map
anchor_type_3 - multiple positive pools, two or more clones have a hit in End2End analysis in FPC, if used
no_clone_overlap - CANDIDATE instead of POSITIVE clones are listed
marker	status	positive_plate_pools	positive_row_pools	positive_column_pools	positive_pool_list	positive_clones
contig00098	anchor_type_2	2	2	2	p08 p09 rD rJ c14 c17	TaaCsp3DS070A24 TaaCsp3DS079J22
contig00134	no_positive_pool
contig00156	no_positive_pool
contig00171	no_positive_pool
contig00174	no_positive_pool
contig00191	no_positive_pool
contig00234	no_positive_pool
contig00278	no_positive_pool
contig00349	no_positive_pool
contig00373	no_positive_pool
contig00383	anchor_type_2	2	2	2	p04 p05 rD rM c03 c15	TaaCsp3DS031B07 TaaCsp3DS036C06
contig00387	no_positive_pool
contig00402	no_positive_pool
contig00440	no_positive_pool
contig00498	no_positive_pool
contig00514	anchor_type_1	1	1	1	p04 rG c17	TaaCsp3DS028F03
contig00547	no_positive_pool
contig00572	no_positive_pool
contig00592	no_positive_pool
contig00698	no_positive_pool
contig00714	no_positive_pool
contig00726	no_positive_pool
contig00748	no_positive_pool
contig00798	no_positive_pool
contig00888	no_positive_pool
contig00970	no_positive_pool
contig01031	no_positive_pool
contig01033	no_positive_pool
contig01046	no_positive_pool
contig01064	no_positive_pool
contig01074	no_positive_pool
contig01089	no_positive_pool
contig01224	no_positive_pool
contig01225	no_positive_pool
contig01257	no_positive_pool
contig01259	no_positive_pool
contig01272	no_positive_pool
contig01307	no_positive_pool
contig01330	anchor_type_1	1	1	1	p05 rC c05	TaaCsp3DS035H03
contig01373	no_positive_pool
contig01374	no_positive_pool
contig01411	no_positive_pool
contig01435	no_positive_pool
contig01445	no_positive_pool
contig01447	no_positive_pool
contig01452	no_positive_pool
contig01525	no_positive_pool
contig01541	no_positive_pool
contig01550	no_positive_pool
contig01579	no_positive_pool
contig01617	no_positive_pool
contig01627	no_positive_pool
contig01718	no_positive_pool
contig01756	no_positive_pool
contig01762	no_positive_pool
contig01958	no_positive_pool
contig01962	no_clone_overlap	1	3	3	p05 rC rG rJ c02 c20 c21		TaaCsp3DS036K24 TaaCsp3DS037P05 TaaCsp3DS036I06 TaaCsp3DS036L04 TaaCsp3DS037P09 TaaCsp3DS036I10 TaaCsp3DS040O15 TaaCsp3DS043B07 TaaCsp3DS040I13
contig01966	no_positive_pool
contig02019	no_positive_pool
contig02035	no_positive_pool
contig02039	no_positive_pool
contig02111	no_positive_pool
contig02119	no_positive_pool
contig02130	no_positive_pool
contig02142	no_positive_pool
contig02222	no_positive_pool
contig02225	no_positive_pool
contig02226	no_positive_pool
contig02254	no_positive_pool
contig02300	no_positive_pool
contig02393	no_positive_pool
contig02397	no_positive_pool
contig02436	no_positive_pool
contig02438	no_positive_pool
contig02500	no_positive_pool
contig02519	no_positive_pool
contig02532	no_positive_pool
contig02638	no_positive_pool
contig02749	no_positive_pool
contig02802	no_positive_pool
contig02849	no_positive_pool
contig02853	no_clone_overlap	2	1	3	p03 p06 rB c03 c08 c09		TaaCsp3DS023I05 TaaCsp3DS025J20 TaaCsp3DS024B05 TaaCsp3DS048C22 TaaCsp3DS049P07 TaaCsp3DS048J02
contig02891	no_positive_pool
contig02903	no_positive_pool
contig02938	no_positive_pool
contig02955	no_positive_pool
contig02973	no_positive_pool
contig02990	no_positive_pool
contig02998	no_positive_pool
contig03023	no_positive_pool
contig03102	no_positive_pool
contig03133	no_positive_pool
contig03141	no_positive_pool
contig03185	no_positive_pool
contig03207	no_positive_pool
contig03209	no_positive_pool
contig03220	no_positive_pool
contig03226	no_positive_pool
contig03230	no_positive_pool
contig03323	no_positive_pool
contig03366	no_positive_pool
contig03368	no_positive_pool
contig03395	no_positive_pool
contig03401	no_positive_pool
contig03415	no_positive_pool
contig03437	no_positive_pool
contig03445	no_positive_pool
contig03451	no_positive_pool
contig03520	anchor_type_1	1	1	1	p02 rI c17	TaaCsp3DS013I21
contig03548	no_positive_pool
contig03573	no_positive_pool
contig03639	no_positive_pool
contig03640	no_positive_pool
contig03649	no_positive_pool
contig03679	no_positive_pool
contig03746	no_positive_pool
contig03760	no_positive_pool
contig03795	no_positive_pool
contig03797	no_positive_pool
contig03802	no_positive_pool
contig03805	no_positive_pool
contig03818	no_positive_pool
contig03837	no_positive_pool
contig03858	no_positive_pool
contig03890	no_positive_pool
contig03901	no_positive_pool
contig03978	no_positive_pool
contig03979	no_positive_pool
contig04008	no_positive_pool
contig04014	no_positive_pool
contig04118	no_positive_pool
contig04129	no_positive_pool
contig04134	no_positive_pool
contig04150	no_positive_pool
contig04165	no_positive_pool
contig04202	no_positive_pool
contig04248	no_positive_pool
contig04281	no_positive_pool
contig04304	no_positive_pool
contig04312	no_positive_pool
contig04381	no_positive_pool
contig04384	no_positive_pool
contig04455	no_positive_pool
contig04482	no_positive_BAC	0	1	1	rJ c18
contig04497	no_positive_pool
contig04504	no_positive_pool
contig04566	no_positive_pool
contig04657	no_positive_pool
contig04687	anchor_type_1	1	1	1	p08 rK c19	TaaCsp3DS062K04
contig04731	no_positive_pool
contig04736	no_positive_pool
contig04741	no_positive_pool
contig04769	no_positive_pool
contig04793	no_positive_pool
contig04813	no_positive_pool
contig04853	no_positive_pool
contig04868	no_positive_pool
contig04891	no_positive_pool
contig04895	no_positive_pool
contig04912	no_positive_pool
contig04914	no_positive_pool
contig04922	no_positive_pool
contig04972	no_positive_pool
contig04974	no_positive_pool
contig04991	no_positive_pool
contig05029	no_positive_pool
contig05031	no_positive_pool
contig05067	no_positive_pool
contig05081	no_positive_pool
contig05095	no_positive_pool
contig05110	no_positive_pool
contig05113	no_positive_pool
contig05173	no_positive_pool
contig05193	no_positive_pool
contig05201	no_positive_pool
contig05220	no_positive_pool
contig05278	no_positive_pool
contig05286	no_positive_pool
contig05290	no_positive_pool
contig05318	no_positive_pool
contig05331	no_positive_pool
contig05415	no_positive_pool
contig05426	no_positive_pool
contig05454	no_positive_pool
contig05475	no_positive_pool
contig05530	no_positive_pool
contig05544	no_positive_pool
contig05569	no_positive_pool
contig05614	anchor_type_2	2	2	2	p06 p10 rG rN c04 c23	TaaCsp3DS049N15 TaaCsp3DS087L03
contig05653	no_positive_pool
contig05704	no_positive_pool
contig05743	no_positive_pool
contig05752	no_positive_pool
contig05757	no_positive_pool
contig05762	no_positive_pool
contig05764	no_positive_pool
contig05766	no_positive_pool
contig05785	no_positive_pool
contig05814	no_positive_pool
contig05842	no_positive_pool
contig05843	no_positive_pool
contig05913	no_positive_pool
contig05921	no_positive_pool
contig05972	no_positive_pool
contig06012	no_positive_pool
contig06026	no_clone_overlap	1	2	2	p06 rF rI c05 c11		TaaCsp3DS048F20 TaaCsp3DS048L24 TaaCsp3DS044D16 TaaCsp3DS045A17
contig06083	no_positive_pool
contig06110	no_positive_pool
contig06128	no_positive_pool
contig06133	no_positive_pool
contig06225	anchor_type_1	1	1	1	p06 rB c13	TaaCsp3DS048M19
contig06260	no_positive_pool
contig06292	no_positive_pool
contig06359	no_positive_pool
contig06370	no_positive_pool
contig06433	no_positive_pool
contig06467	no_positive_pool
contig06507	no_positive_pool
contig06537	no_positive_BAC	0	2	1	rC rE c09
contig06569	no_positive_pool
contig06573	no_positive_pool
contig06609	no_positive_pool
contig06666	no_positive_pool
contig06675	no_positive_pool
contig06709	no_positive_pool
contig06726	no_positive_pool
contig06735	no_positive_pool
contig06736	no_positive_pool
contig06799	no_positive_pool
contig06832	no_positive_pool
contig06841	no_positive_pool
contig06847	no_positive_pool
contig06852	no_positive_pool
contig06915	no_positive_pool
contig06933	no_positive_pool
contig06944	no_positive_pool
contig06973	no_positive_pool
contig07018	no_positive_pool
contig07061	no_positive_pool
contig07093	no_positive_pool
contig07145	no_positive_pool
contig07213	no_positive_pool
contig07242	no_positive_pool
contig07279	no_positive_pool
contig07317	no_positive_pool
contig07338	no_positive_pool
contig07387	no_positive_pool
contig07404	no_positive_pool
contig07459	no_positive_BAC	0	1	1	rM c22
contig07466	no_positive_pool
contig07501	no_positive_pool
contig07503	no_positive_pool
contig07504	no_positive_pool
contig07563	no_positive_pool
contig07584	no_positive_pool
contig07615	no_positive_pool
contig07617	no_positive_pool
contig07631	no_positive_pool
contig07644	no_positive_pool
contig07667	no_positive_pool
contig07676	no_positive_pool
contig07677	anchor_type_2	2	2	2	p02 p08 rK rO c09 c11	TaaCsp3DS013F03 TaaCsp3DS060P04
contig07691	no_positive_pool
contig07706	no_positive_pool
contig07718	no_positive_pool
contig07732	no_positive_pool
contig07792	no_positive_pool
contig07844	no_positive_pool
contig07853	no_positive_pool
contig07894	no_positive_pool
contig07914	no_positive_pool
contig07915	no_positive_pool
contig07925	no_positive_pool
contig07951	no_positive_pool
contig07994	no_positive_pool
contig08028	no_positive_pool
contig08034	no_positive_pool
contig08039	no_positive_pool
contig08053	no_positive_pool
contig08063	no_positive_pool
contig08084	no_positive_pool
contig08090	no_positive_pool
contig08096	no_positive_pool
contig08110	no_positive_pool
contig08189	no_positive_pool
contig08213	no_positive_pool
contig08226	anchor_type_2	1	2	2	p01 rB rJ c09 c11	TaaCsp3DS008C12 TaaCsp3DS008B12
contig08232	no_positive_pool
contig08271	no_positive_pool
contig08297	no_positive_pool
contig08315	no_positive_pool
contig08320	no_positive_pool
contig08363	no_positive_pool
contig08402	no_positive_pool
contig08406	anchor_type_1	1	1	1	p02 rK c03	TaaCsp3DS011N24
contig08442	no_positive_pool
contig08451	no_positive_pool
contig08455	no_positive_pool
contig08477	no_positive_pool
contig08481	no_positive_pool
contig08527	no_positive_pool
contig08553	no_positive_pool
contig08599	no_positive_pool
contig08610	anchor_type_1	1	1	1	p08 rN c10	TaaCsp3DS069N19
contig08620	no_positive_pool
contig08624	no_positive_pool
contig08642	no_positive_pool
contig08677	no_positive_pool
contig08728	no_positive_pool
contig08729	no_positive_pool
contig08737	no_positive_pool
contig08745	no_positive_pool
contig08749	no_positive_pool
contig08764	no_positive_pool
contig08768	no_positive_pool
contig08900	anchor_type_1	1	1	1	p03 rO c16	TaaCsp3DS022M17
contig08978	no_positive_pool
contig08980	no_positive_pool
contig08981	anchor_type_2	4	4	4	p01 p02 p04 p07 rA rE rG rO c07 c17 c21 c22	TaaCsp3DS001N24 TaaCsp3DS052I01 TaaCsp3DS006N08 TaaCsp3DS013I07 TaaCsp3DS015J09 TaaCsp3DS027H23 TaaCsp3DS012N14 TaaCsp3DS051P15 TaaCsp3DS027I09 TaaCsp3DS052O09
contig09051	no_positive_pool
contig09088	no_positive_pool
contig09096	no_positive_pool
contig09099	no_positive_pool
contig09110	no_positive_pool
contig09126	no_positive_pool
contig09134	no_positive_pool
contig09183	anchor_type_3	2	2	2	p02 p10 rI rK c03 c11	TaaCsp3DS011N02 TaaCsp3DS085M04
contig09190	no_positive_pool
contig09200	no_positive_pool
contig09207	no_positive_pool
contig09209	no_positive_pool
contig09221	anchor_type_1	1	1	1	p04 rN c24	TaaCsp3DS035A07
contig09231	no_positive_pool
contig09254	no_positive_pool
contig09258	no_positive_pool
contig09280	no_positive_pool
contig09294	no_positive_pool
contig09303	no_positive_pool
contig09312	no_positive_pool
contig09313	no_positive_pool
contig09315	no_positive_pool
contig09376	no_positive_pool
contig09441	no_positive_pool
contig09517	no_positive_pool
contig09529	anchor_type_2	1	2	2	p09 rB rF c05 c19	TaaCsp3DS077I12 TaaCsp3DS079N18
contig09556	no_positive_pool
contig09560	no_positive_pool
contig09570	no_positive_pool
contig09577	anchor_type_2	2	2	2	p02 p10 rJ rP c01 c12	TaaCsp3DS015P07 TaaCsp3DS095M03
contig09619	no_positive_pool
contig09621	no_positive_pool
contig09789	no_positive_pool
contig09817	no_positive_pool
contig09895	no_positive_pool
contig09919	no_positive_pool
contig09946	no_positive_pool
contig09992	no_positive_pool
contig10119	no_positive_pool
contig10130	no_positive_pool
contig10146	no_positive_pool
contig10158	no_positive_pool
contig10226	no_positive_pool
contig10230	no_positive_pool
contig10232	no_positive_pool
contig10234	no_positive_pool
contig10237	no_positive_pool
contig10239	no_positive_pool
contig10273	no_positive_pool
contig10302	no_positive_pool
contig10311	no_positive_pool
contig10332	no_positive_pool
contig10382	no_positive_pool
contig10390	no_positive_pool
contig10488	no_positive_pool
contig10512	no_positive_pool
contig10515	no_positive_pool
contig10518	no_positive_pool
contig10557	no_positive_pool
contig10567	anchor_type_2	2	2	2	p02 p03 rE rP c09 c18	TaaCsp3DS016K07 TaaCsp3DS022N05
contig10616	no_positive_pool
contig10671	no_positive_pool
contig10675	no_positive_pool
contig10702	no_positive_pool
contig10726	no_positive_pool
contig10731	no_positive_pool
contig10739	no_positive_pool
contig10767	no_positive_pool
contig10790	no_positive_pool
contig10833	no_positive_pool
contig10842	no_positive_pool
contig10845	no_positive_pool
contig10855	no_positive_pool
contig10858	no_positive_pool
contig10865	no_positive_pool
contig10875	no_positive_pool
contig10876	no_positive_pool
contig10891	no_positive_pool
contig10912	no_positive_pool
contig10922	no_positive_BAC	0	0	1	c22
contig10938	no_positive_pool
contig10965	no_positive_pool
contig10966	no_positive_pool
contig10969	no_positive_pool
contig10974	no_positive_pool
contig10981	no_positive_pool
contig10996	no_positive_pool
contig11018	no_positive_pool
contig11051	to_many_positive_pools	10	16	23
contig11097	no_positive_pool
contig11133	no_positive_pool
contig11145	no_positive_pool
contig11157	no_positive_pool
contig11160	no_positive_pool
contig11193	no_positive_pool
contig11200	no_positive_pool
contig11230	no_positive_pool
contig11237	no_positive_pool
contig11260	no_positive_pool
contig11364	no_positive_pool
contig11371	no_positive_pool
contig11380	no_positive_pool
contig11406	no_positive_pool
contig11433	no_positive_pool
contig11473	no_positive_pool
contig11515	no_positive_pool
contig11527	no_positive_pool
contig11635	no_positive_pool
contig11636	no_positive_pool
contig11724	no_positive_pool
contig11790	no_positive_pool
contig11797	no_positive_pool
contig11810	anchor_type_2	3	3	3	p05 p06 p09 rB rH rP c12 c14 c24	TaaCsp3DS050C17 TaaCsp3DS082O17
contig11829	no_positive_pool
contig11878	no_positive_pool
contig11884	no_positive_pool
contig11891	no_positive_pool
contig11902	no_positive_pool
contig11916	no_positive_pool
contig11923	no_positive_pool
contig11932	no_positive_pool
contig12043	no_positive_pool
contig12055	no_positive_pool
contig12057	no_positive_pool
contig12069	no_positive_pool
contig12156	no_positive_pool
contig12175	no_positive_pool
contig12186	no_positive_pool
contig12214	no_positive_pool
contig12230	no_positive_pool
contig12234	no_positive_pool
contig12268	no_positive_pool
contig12295	no_positive_pool
contig12344	no_positive_pool
contig12364	no_positive_pool
contig12373	no_positive_pool
contig12411	no_positive_pool
contig12450	no_positive_pool
contig12460	no_positive_pool
contig12461	no_positive_pool
contig12544	no_positive_pool
contig12568	no_positive_pool
contig12592	no_positive_pool
contig12601	no_positive_pool
contig12606	no_positive_pool
contig12609	no_positive_pool
contig12615	no_positive_pool
contig12641	no_positive_pool
contig12658	no_clone_overlap	1	2	2	p02 rJ rL c04 c14		TaaCsp3DS017M12 TaaCsp3DS018H19 TaaCsp3DS017N06 TaaCsp3DS018H23
contig12672	no_positive_pool
contig12712	anchor_type_2	2	2	2	p02 p07 rG rH c01 c08	TaaCsp3DS018C15 TaaCsp3DS051E21
contig12731	no_positive_pool
contig12749	no_positive_pool
contig12769	no_positive_pool
contig12770	no_positive_pool
contig12771	no_positive_pool
contig12774	no_positive_pool
contig12794	no_positive_pool
contig12795	no_positive_pool
contig12820	no_positive_pool
contig12840	no_positive_pool
contig12881	no_positive_pool
contig12905	no_positive_pool
contig12938	no_positive_pool
contig12949	no_positive_pool
contig12983	no_positive_pool
contig12988	no_positive_pool
contig13081	no_positive_pool
contig13115	no_positive_pool
contig13134	no_positive_pool
contig13227	no_positive_pool
contig13249	no_positive_pool
contig13253	no_positive_pool
contig13300	no_positive_pool
contig13301	no_positive_pool
contig13334	no_positive_pool
contig13336	anchor_type_2	2	2	2	p02 p10 rC rE c16 c18	TaaCsp3DS015F24 TaaCsp3DS090H11
contig13347	no_positive_pool
contig13353	no_positive_pool
contig13365	no_positive_pool
contig13380	no_positive_pool
contig13430	no_positive_pool
contig13447	no_positive_pool
contig13449	no_positive_pool
contig13462	no_positive_pool
contig13473	no_positive_pool
contig13573	no_positive_pool
contig13580	no_positive_pool
contig13593	no_positive_pool
contig13682	no_positive_pool
contig13689	no_positive_pool
contig13732	no_positive_pool
contig13735	no_positive_pool
contig13826	no_positive_pool
contig13837	no_positive_pool
contig13838	no_positive_pool
contig13855	no_positive_pool
contig13859	no_positive_pool
contig13877	no_positive_pool
contig13901	no_positive_pool
contig13916	no_positive_pool
contig13926	no_positive_pool
contig13934	no_positive_pool
contig13957	no_positive_pool
contig13970	no_positive_pool
contig13989	no_positive_pool
contig14002	anchor_type_1	1	1	1	p06 rP c14	TaaCsp3DS050H07
contig14074	no_positive_pool
contig14077	no_positive_pool
contig14078	no_positive_pool
contig14083	no_positive_pool
contig14108	no_positive_pool
contig14115	no_positive_pool
contig14116	no_positive_pool
contig14133	no_positive_pool
contig14171	no_positive_pool
contig14175	no_positive_pool
contig14186	no_positive_pool
contig14241	no_positive_pool
contig14313	no_positive_pool
contig14419	anchor_type_2	2	2	2	p05 p07 rB rJ c05 c11	TaaCsp3DS038O20 TaaCsp3DS056N01
contig14435	no_positive_pool
contig14438	no_positive_pool
contig14466	no_positive_pool
contig14471	no_positive_BAC	0	1	1	rK c24
contig14485	no_positive_pool
contig14487	no_positive_pool
contig14505	no_positive_pool
contig14506	no_positive_pool
contig14507	no_positive_pool
contig14543	no_positive_pool
contig14587	no_positive_pool
contig14622	no_positive_pool
contig14629	no_positive_pool
contig14631	no_positive_pool
contig14671	no_positive_pool
contig14713	no_positive_pool
contig14735	no_positive_pool
contig14770	no_positive_pool
contig14808	no_positive_pool
contig14847	no_positive_pool
contig14865	no_positive_pool
contig14866	no_positive_pool
contig14927	no_positive_pool
contig14959	no_positive_pool
contig14961	no_positive_pool
contig14983	no_positive_pool
contig15038	no_positive_pool
contig15052	no_positive_pool
contig15061	no_clone_overlap	1	2	2	p07 rF rJ c03 c19		TaaCsp3DS056A07 TaaCsp3DS057H01 TaaCsp3DS056A10 TaaCsp3DS057H05
contig15144	no_positive_pool
contig15151	no_positive_pool
contig15189	no_positive_pool
contig15204	no_positive_pool
contig15213	no_positive_pool
contig15217	no_positive_pool
contig15225	no_positive_pool
contig15227	no_positive_pool
contig15239	no_positive_pool
contig15260	no_positive_pool
contig15270	no_positive_pool
contig15277	no_positive_pool
contig15302	no_clone_overlap	2	2	1	p01 p10 rE rM c23		TaaCsp3DS004D04 TaaCsp3DS004G14 TaaCsp3DS087K24 TaaCsp3DS087O11
contig15310	no_positive_pool
contig15312	no_positive_pool
contig15319	no_positive_pool
contig15343	no_positive_pool
contig15385	no_positive_pool
contig15400	no_positive_pool
contig15408	no_positive_pool
contig15420	no_positive_pool
contig15455	no_positive_pool
contig15473	no_positive_pool
contig15526	no_positive_pool
contig15558	no_positive_pool
contig15569	no_positive_pool
contig15603	no_positive_pool
contig15604	no_positive_pool
contig15690	no_positive_pool
contig15696	no_positive_pool
contig15792	no_positive_pool
contig15826	no_positive_pool
contig15849	no_positive_pool
contig15869	no_clone_overlap	2	2	3	p03 p06 rE rN c06 c20 c21		TaaCsp3DS021N06 TaaCsp3DS023A04 TaaCsp3DS020N17 TaaCsp3DS025I19 TaaCsp3DS026J11 TaaCsp3DS025A08 TaaCsp3DS046H17 TaaCsp3DS047I14 TaaCsp3DS045L11 TaaCsp3DS049O18 TaaCsp3DS050O07 TaaCsp3DS049J05
contig15871	no_positive_pool
contig15880	no_positive_pool
contig15896	no_positive_pool
contig15913	no_positive_pool
contig15992	no_positive_pool
contig16007	no_positive_pool
contig16027	no_positive_pool
contig16035	no_positive_pool
contig16078	no_positive_pool
contig16083	no_positive_pool
contig16084	anchor_type_2	1	2	1	p01 rE rG c05	TaaCsp3DS001K15 TaaCsp3DS001K19
contig16099	no_positive_pool
contig16125	no_positive_pool
contig16252	no_positive_pool
contig16265	no_positive_pool
contig16267	no_positive_pool
contig16287	no_positive_pool
contig16289	no_positive_pool
contig16314	no_positive_pool
contig16320	no_positive_pool
contig16332	no_positive_pool
contig16337	no_positive_pool
contig16352	no_positive_pool
contig16365	no_positive_pool
contig16379	no_positive_pool
contig16382	no_positive_pool
contig16401	no_positive_pool
contig16408	no_clone_overlap	2	2	3	p04 p08 rB rD c06 c15 c17		TaaCsp3DS033H12 TaaCsp3DS032H13 TaaCsp3DS032K16 TaaCsp3DS033H17 TaaCsp3DS032H19 TaaCsp3DS032K24 TaaCsp3DS069G11 TaaCsp3DS068A17 TaaCsp3DS068D17 TaaCsp3DS069H07 TaaCsp3DS068B12 TaaCsp3DS068D18
contig16421	no_positive_pool
contig16457	no_positive_pool
contig16474	no_positive_pool
contig16483	no_positive_pool
contig16493	no_positive_pool
contig16564	no_positive_pool
contig16572	no_positive_pool
contig16580	no_positive_pool
contig16636	no_positive_pool
contig16656	no_positive_pool
contig16682	no_positive_pool
contig16691	no_positive_pool
contig16694	no_positive_pool
contig16696	no_positive_pool
contig16759	no_positive_pool
contig16799	no_positive_pool
contig16802	no_positive_pool
contig16829	no_positive_pool
contig16900	no_positive_pool
contig16934	no_positive_pool
contig16943	no_positive_pool
contig16972	no_positive_pool
contig17056	no_positive_pool
contig17143	no_positive_pool
contig17152	no_positive_pool
contig17183	no_positive_pool
contig17196	no_positive_pool
contig17201	no_positive_pool
contig17244	no_positive_pool
contig17246	no_positive_pool
contig17251	no_positive_pool
contig17255	no_positive_pool
contig17265	no_positive_pool
contig17279	no_positive_pool
contig17431	no_positive_pool
contig17448	no_positive_pool
contig17468	no_positive_pool
contig17469	no_positive_pool
contig17506	anchor_type_1	1	1	1	p04 rE c20	TaaCsp3DS030G18
contig17508	no_positive_pool
contig17513	no_positive_pool
contig17539	no_positive_pool
contig17569	no_positive_pool
contig17574	no_positive_pool
contig17599	no_positive_pool
contig17619	no_positive_pool
contig17622	anchor_type_1	1	1	1	p07 rM c05	TaaCsp3DS051M09
contig17663	no_positive_pool
contig17685	no_positive_pool
contig17700	no_positive_pool
contig17704	no_positive_pool
contig17718	no_positive_pool
contig17749	no_positive_pool
contig17784	no_positive_pool
contig17787	no_positive_pool
contig17817	no_positive_pool
contig17820	no_positive_pool
contig17825	no_positive_pool
contig17834	no_positive_pool
contig17839	no_positive_pool
contig17847	no_positive_pool
contig17851	no_positive_pool
contig17854	no_positive_pool
contig17879	no_positive_pool
contig17880	no_positive_pool
contig17915	anchor_type_1	1	1	1	p08 rH c04	TaaCsp3DS069E22
contig17924	no_positive_pool
contig17928	no_positive_pool
contig17939	no_positive_pool
contig17946	no_positive_pool
contig17974	no_positive_pool
contig17978	no_positive_pool
contig17985	no_positive_pool
contig18000	no_positive_pool
contig18068	no_positive_pool
contig18074	no_positive_pool
contig18076	no_positive_pool
contig18079	no_positive_pool
contig18101	no_positive_pool
contig18109	no_positive_pool
contig18116	no_positive_pool
contig18151	no_positive_pool
contig18156	no_positive_pool
contig18193	no_positive_pool
contig18207	no_positive_pool
contig18213	no_positive_pool
contig18245	no_positive_pool
contig18279	no_positive_pool
contig18312	no_positive_pool
contig18314	no_positive_pool
contig18378	no_positive_pool
contig18392	no_positive_pool
contig18395	no_positive_pool
contig18437	no_positive_pool
contig18459	no_positive_pool
contig18510	no_positive_pool
contig18511	no_positive_BAC	0	0	1	c21
contig18514	no_positive_pool
contig18527	no_positive_pool
contig18535	no_positive_pool
contig18551	no_positive_pool
contig18575	no_positive_pool
contig18610	no_positive_pool
contig18620	no_positive_pool
contig18655	no_positive_pool
contig18664	no_positive_pool
contig18720	no_positive_pool
contig18754	no_positive_pool
contig18772	no_positive_pool
contig18780	no_positive_pool
contig18794	no_positive_pool
contig18821	no_positive_pool
contig18828	no_positive_pool
contig18845	no_positive_pool
contig18863	no_positive_pool
contig18865	no_positive_pool
contig18870	no_positive_pool
contig18874	no_positive_pool
contig18912	no_positive_pool
contig18916	no_positive_pool
contig18924	no_positive_pool
contig18933	no_positive_pool
contig18969	no_positive_pool
contig18972	no_positive_pool
contig18976	no_positive_pool
contig18997	no_positive_pool
contig19033	no_positive_pool
contig19034	no_positive_pool
contig19055	no_positive_pool
contig19064	no_positive_pool
contig19108	no_positive_pool
contig19153	no_positive_pool
contig19173	no_positive_pool
contig19188	anchor_type_2	3	3	2	p04 p08 p10 rG rL rO c14 c24	TaaCsp3DS030L12 TaaCsp3DS065D01
contig19288	no_positive_pool
contig19321	anchor_type_1	1	1	1	p10 rN c13	TaaCsp3DS093E12
contig19363	anchor_type_2	2	2	2	p02 p07 rF rO c23 c24	TaaCsp3DS014B03 TaaCsp3DS059L08
contig19378	no_positive_pool
contig19403	no_positive_pool
contig19416	no_positive_pool
contig19424	no_positive_pool
contig19438	no_positive_pool
contig19483	no_positive_pool
contig19487	no_positive_pool
contig19555	no_positive_pool
contig19566	no_positive_pool
contig19591	no_positive_pool
contig19619	no_positive_pool
contig19632	no_positive_pool
contig19634	no_positive_pool
contig19643	no_positive_pool
contig19650	no_positive_pool
contig19666	no_positive_pool
contig19699	no_positive_pool
contig19701	no_positive_pool
contig19710	no_positive_pool
contig19763	no_positive_pool
contig19772	no_positive_pool
contig19791	no_positive_pool
contig19799	no_positive_pool
contig19806	no_positive_pool
contig19808	no_positive_pool
contig19830	no_positive_pool
contig19855	no_positive_pool
contig19866	no_positive_pool
contig19878	no_positive_pool
contig19895	no_positive_pool
contig19916	no_positive_pool
contig19970	no_positive_pool
contig20011	no_positive_pool
contig20040	no_clone_overlap	1	2	1	p08 rF rH c22		TaaCsp3DS071B12 TaaCsp3DS071B17
contig20051	no_positive_pool
contig20144	no_positive_pool
contig20161	no_positive_pool
contig20166	no_positive_pool
contig20182	no_positive_pool
contig20201	no_positive_pool
contig20207	no_positive_pool
contig20215	no_positive_pool
contig20248	no_positive_pool
contig20254	no_positive_pool
contig20290	no_positive_pool
contig20298	no_positive_pool
contig20340	no_positive_pool
contig20355	no_positive_pool
contig20432	no_positive_pool
contig20451	no_positive_pool
contig20470	no_positive_pool
contig20484	no_positive_pool
contig20516	no_positive_pool
contig20546	no_positive_pool
contig20550	no_positive_pool
contig20580	no_positive_pool
contig20590	no_positive_pool
contig20608	no_positive_pool
contig20632	no_positive_pool
contig20648	no_positive_pool
contig20654	no_positive_pool
contig20663	no_positive_pool
contig20682	no_positive_pool
contig20691	no_positive_pool
contig20706	no_positive_pool
contig20831	no_positive_pool
contig20839	no_positive_pool
contig20850	no_positive_pool
contig20867	no_positive_pool
contig20886	no_positive_pool
contig20887	no_clone_overlap	2	2	2	p03 p05 rC rJ c01 c07		TaaCsp3DS019E23 TaaCsp3DS019K10 TaaCsp3DS023H10 TaaCsp3DS023P19 TaaCsp3DS035C13 TaaCsp3DS035J22 TaaCsp3DS038I12 TaaCsp3DS039C15
contig20931	no_positive_pool
contig20935	no_positive_pool
contig20964	no_positive_pool
contig20973	no_positive_pool
contig21000	no_positive_pool
contig21001	no_positive_pool
contig21011	no_positive_pool
contig21042	no_positive_pool
contig21057	no_positive_pool
contig21065	no_positive_pool
contig21067	no_positive_pool
contig21129	no_positive_pool
contig21184	no_positive_pool
contig21196	no_positive_pool
contig21230	no_positive_pool
contig21262	no_positive_pool
contig21268	no_positive_pool
contig21276	no_positive_pool
contig21279	no_positive_pool
contig21286	no_positive_pool
contig21303	no_positive_pool
contig21312	no_positive_pool
contig21356	no_positive_pool
contig21359	no_positive_pool
contig21415	no_positive_pool
contig21455	anchor_type_1	1	1	1	p08 rD c02	TaaCsp3DS069A15
contig21476	no_positive_pool
contig21494	no_positive_pool
contig21499	no_positive_pool
contig21504	no_positive_pool
contig21549	anchor_type_1	1	1	1	p04 rC c22	TaaCsp3DS030I15
contig21593	no_positive_pool
contig21624	no_positive_pool
contig21629	no_positive_pool
contig21659	no_positive_pool
contig21675	no_positive_pool
contig21696	no_positive_pool
contig21707	no_positive_pool
contig21709	no_positive_pool
contig21794	no_positive_pool
contig21796	no_positive_pool
contig21847	no_positive_pool
contig21867	no_positive_pool
contig21874	no_positive_pool
contig21877	no_positive_pool
contig21889	anchor_type_2	1	2	2	p01 rN rP c12 c21	TaaCsp3DS010H21 TaaCsp3DS009D15
contig21902	no_positive_pool
contig21919	no_positive_pool
contig21939	no_positive_pool
contig21957	no_positive_pool
contig21991	no_positive_pool
contig22016	no_positive_pool
contig22053	no_positive_pool
contig22068	no_positive_pool
contig22105	no_positive_pool
contig22107	no_positive_pool
contig22142	no_positive_pool
contig22169	no_positive_pool
contig22198	no_positive_pool
contig22209	no_positive_pool
contig22221	no_positive_pool
contig22255	no_positive_pool
contig22266	no_positive_pool
contig22272	no_positive_pool
contig22290	no_positive_pool
contig22372	no_positive_pool
contig22374	no_positive_pool
contig22401	no_positive_pool
contig22403	no_positive_pool
contig22424	no_positive_pool
contig22498	no_positive_pool
contig22507	no_positive_pool
contig22536	no_positive_pool
contig22586	no_positive_pool
contig22642	no_positive_pool
contig22644	no_positive_pool
contig22661	no_positive_pool
contig22671	no_positive_pool
contig22685	no_positive_pool
contig22712	no_positive_pool
contig22724	no_positive_pool
contig22729	no_positive_pool
contig22759	anchor_type_2	2	2	2	p06 p07 rG rN c07 c22	TaaCsp3DS051B18 TaaCsp3DS051N14
contig22790	no_positive_pool
contig22807	no_positive_pool
contig22826	no_positive_pool
contig22854	no_positive_pool
contig22895	no_positive_pool
contig22932	no_positive_pool
contig22968	no_positive_pool
contig22972	no_positive_pool
contig23016	no_positive_pool
contig23020	no_positive_pool
contig23076	no_positive_pool
contig23157	no_positive_pool
contig23160	no_positive_pool
contig23188	no_positive_pool
contig23199	no_positive_pool
contig23205	no_positive_pool
contig23247	no_positive_pool
contig23254	no_positive_pool
contig23269	no_positive_pool
contig23275	no_positive_pool
contig23277	no_positive_pool
contig23288	no_positive_pool
contig23294	no_positive_pool
contig23312	no_positive_pool
contig23318	no_positive_pool
contig23319	no_positive_BAC	0	0	1	c09
contig23368	no_positive_pool
contig23372	no_positive_pool
contig23385	no_positive_pool
contig23411	no_positive_pool
contig23486	no_positive_pool
contig23500	no_positive_pool
contig23595	no_positive_pool
contig23609	anchor_type_2	3	3	2	p04 p07 p09 rC rF rL c03 c16	TaaCsp3DS034E05 TaaCsp3DS059B05
contig23625	no_positive_pool
contig23655	no_positive_pool
contig23677	no_positive_pool
contig23685	no_positive_pool
contig23699	no_positive_pool
contig23708	no_positive_pool
contig23766	no_positive_pool
contig23777	no_positive_pool
contig23848	no_positive_pool
contig23875	no_positive_pool
contig24077	no_positive_pool
contig24085	no_positive_pool
contig24108	no_positive_pool
contig24111	no_positive_pool
contig24134	no_positive_pool
contig24171	no_positive_pool
contig24181	no_positive_pool
contig24182	no_positive_pool
contig24211	no_positive_pool
contig24275	no_positive_pool
contig24276	no_positive_pool
contig24287	no_positive_pool
contig24301	no_positive_pool
contig24305	no_positive_pool
contig24369	no_positive_pool
contig24431	no_positive_pool
contig24433	no_positive_pool
contig24466	no_positive_pool
contig24513	no_positive_pool
contig24531	no_positive_pool
contig24535	no_positive_pool
contig24537	no_positive_pool
contig24579	no_positive_pool
contig24587	no_positive_pool
contig24598	anchor_type_1	1	1	1	p09 rO c10	TaaCsp3DS075F11
contig24622	no_positive_pool
contig24670	no_positive_pool
contig24676	no_positive_pool
contig24691	no_positive_pool
contig24737	no_positive_pool
contig24740	no_positive_pool
contig24753	no_positive_pool
contig24772	no_positive_pool
contig24826	no_positive_pool
contig24844	no_positive_pool
contig24849	no_positive_pool
contig24884	no_positive_pool
contig24916	no_positive_pool
contig24918	no_positive_pool
contig25047	no_positive_pool
contig25051	no_positive_pool
contig25070	anchor_type_2	1	2	2	p03 rE rM c03 c13	TaaCsp3DS019G21 TaaCsp3DS020G21
contig25144	no_positive_pool
contig25151	no_positive_pool
contig25168	no_positive_pool
contig25188	anchor_type_2	2	1	2	p03 p05 rA c08 c17	TaaCsp3DS021O08 TaaCsp3DS036C22
contig25212	no_positive_pool
contig25250	no_positive_pool
contig25264	no_positive_pool
contig25301	no_positive_pool
contig25368	no_positive_pool
contig25392	no_positive_pool
contig25437	anchor_type_1	1	1	1	p01 rM c11	TaaCsp3DS002F16
contig25467	no_positive_pool
contig25475	no_positive_pool
contig25485	no_positive_pool
contig25488	no_positive_pool
contig25513	no_positive_pool
contig25551	no_positive_pool
contig25613	no_positive_pool
contig25665	no_positive_pool
contig25739	no_positive_pool
contig25750	no_positive_pool
contig25786	no_positive_pool
contig25833	no_positive_pool
contig25837	no_positive_pool
contig25849	no_positive_pool
contig25858	no_positive_pool
contig25869	no_positive_pool
contig25896	no_positive_pool
contig25902	no_positive_pool
contig25916	no_positive_pool
contig25920	no_positive_pool
contig26004	no_positive_pool
contig26031	no_positive_pool
contig26065	no_positive_pool
contig26067	no_positive_pool
contig26082	no_positive_pool
contig26099	no_positive_pool
contig26107	no_positive_pool
contig26118	no_positive_pool
contig26175	no_positive_pool
contig26179	no_positive_pool
contig26196	anchor_type_1	1	1	1	p08 rJ c24	TaaCsp3DS071F08
contig26201	no_positive_pool
contig26223	no_positive_pool
contig26246	no_positive_pool
contig26249	no_positive_pool
contig26262	no_positive_pool
contig26275	no_positive_pool
contig26281	no_positive_pool
contig26283	no_positive_pool
contig26337	no_positive_pool
contig26339	no_positive_pool
contig26387	anchor_type_2	2	3	3	p08 p09 rB rJ rL c06 c16 c21	TaaCsp3DS069G11 TaaCsp3DS082F03
contig26412	no_positive_pool
contig26417	no_positive_pool
contig26452	no_positive_pool
contig26480	no_positive_pool
contig26487	no_positive_pool
contig26535	no_positive_pool
contig26547	no_positive_pool
contig26582	no_positive_pool
contig26583	no_positive_pool
contig26589	no_positive_pool
contig26607	no_positive_pool
contig26616	no_positive_pool
contig26653	no_positive_pool
contig26680	no_positive_pool
contig26694	no_positive_pool
contig26695	no_positive_pool
contig26706	no_positive_pool
contig26715	no_positive_pool
contig26753	no_positive_pool
contig26796	no_positive_pool
contig26814	no_positive_pool
contig26828	no_positive_pool
contig26842	no_positive_pool
contig26854	no_positive_pool
contig26897	no_positive_pool
contig26931	no_positive_pool
contig26950	no_positive_pool
contig26953	no_positive_pool
contig26963	no_positive_pool
contig27001	no_positive_pool
contig27011	no_positive_pool
contig27044	no_positive_pool
contig27134	no_positive_pool
contig27142	no_positive_pool
contig27174	no_positive_pool
contig27278	no_positive_pool
contig27342	no_clone_overlap	2	1	2	p01 p10 rB c05 c13		TaaCsp3DS007J05 TaaCsp3DS008F07 TaaCsp3DS091N22 TaaCsp3DS093A11
contig27358	no_positive_pool
contig27401	no_positive_pool
contig27481	no_positive_pool
contig27510	no_positive_pool
contig27605	no_positive_pool
contig27647	no_positive_pool
contig27659	no_positive_pool
contig27661	no_positive_pool
contig27665	no_positive_pool
contig27695	no_positive_pool
contig27699	no_positive_pool
contig27703	no_positive_pool
contig27734	no_positive_pool
contig27787	no_positive_pool
contig27790	no_positive_pool
contig27817	no_positive_pool
contig27822	no_positive_pool
contig27836	no_positive_pool
contig27859	anchor_type_3	2	2	2	p08 p10 rI rN c11 c23	TaaCsp3DS069A08 TaaCsp3DS085L19
contig27989	no_clone_overlap	2	2	2	p02 p06 rG rH c08 c16		TaaCsp3DS014K03 TaaCsp3DS015E17 TaaCsp3DS018C15 TaaCsp3DS018I21 TaaCsp3DS046L11 TaaCsp3DS047F06 TaaCsp3DS049P24 TaaCsp3DS050I11
contig27997	no_positive_pool
contig28030	no_positive_pool
contig28053	no_positive_pool
contig28058	no_positive_pool
contig28066	no_positive_BAC	0	1	1	rO c17
contig28082	no_positive_pool
contig28088	no_positive_pool
contig28098	no_positive_pool
contig28099	no_positive_pool
contig28126	no_positive_pool
contig28131	no_positive_pool
contig28142	no_positive_pool
contig28143	no_positive_pool
contig28175	no_positive_pool
contig28180	no_positive_BAC	1	0	1	p07 c15
contig28188	no_positive_pool
contig28191	no_positive_pool
contig28193	no_positive_pool
contig28199	no_positive_pool
contig28212	no_positive_pool
contig28236	no_positive_pool
contig28251	no_positive_pool
contig28271	no_positive_pool
contig28323	no_positive_pool
contig28332	no_positive_pool
contig28346	no_positive_pool
contig28349	no_positive_pool
contig28361	no_positive_pool
contig28379	no_positive_pool
contig28397	no_positive_pool
contig28406	anchor_type_2	2	2	2	p02 p07 rJ rM c01 c18	TaaCsp3DS015G21 TaaCsp3DS055O10
contig28440	no_positive_pool
contig28499	no_positive_pool
contig28558	no_positive_pool
contig28615	no_positive_pool
contig28634	no_positive_pool
contig28656	no_positive_pool
contig28670	no_positive_pool
contig28671	no_positive_pool
contig28688	no_positive_pool
contig28697	no_positive_pool
contig28718	no_positive_pool
contig28728	no_positive_pool
contig28730	no_positive_pool
contig28734	no_positive_pool
contig28739	no_positive_pool
contig28741	no_positive_pool
contig28760	no_positive_pool
contig28775	no_positive_pool
contig28788	no_positive_pool
contig28805	no_positive_pool
contig28852	no_positive_pool
contig28854	no_positive_pool
contig28872	no_positive_pool
contig28910	no_positive_pool
contig28956	no_positive_pool
contig28985	no_positive_pool
contig28988	no_positive_pool
contig28990	no_positive_pool
contig29036	no_positive_pool
contig29041	no_positive_pool
contig29046	no_positive_pool
contig29048	no_positive_pool
contig29082	no_positive_pool
contig29105	no_positive_pool
contig29131	no_positive_pool
contig29162	no_positive_pool
contig29210	no_positive_pool
contig29211	no_positive_pool
contig29218	no_positive_pool
contig29303	no_positive_pool
contig29323	no_positive_pool
contig29340	no_positive_pool
contig29364	no_positive_pool
contig29492	no_positive_pool
contig29495	no_positive_pool
contig29511	no_positive_pool
contig29540	no_positive_pool
contig29600	no_positive_pool
contig29604	anchor_type_2	2	2	2	p01 p07 rL rP c20 c21	TaaCsp3DS011E16 TaaCsp3DS057J12
contig29607	no_positive_pool
contig29611	no_positive_pool
contig29621	no_positive_pool
contig29704	no_positive_pool
contig29727	no_positive_pool
contig29752	no_positive_pool
contig29753	no_positive_pool
contig29755	no_positive_pool
contig29763	no_positive_pool
contig29784	no_positive_pool
contig29796	no_positive_pool
contig29797	no_positive_pool
contig29832	no_positive_pool
contig29848	no_positive_pool
contig29865	no_positive_pool
contig29906	no_positive_pool
contig29912	no_positive_pool
contig29943	no_positive_pool
contig29946	no_positive_pool
contig29957	no_positive_pool
contig29986	no_positive_pool
contig30088	no_positive_pool
contig30114	no_positive_pool
contig30147	no_positive_pool
contig30159	no_positive_pool
contig30213	no_positive_pool
contig30217	no_positive_pool
contig30228	no_positive_pool
contig30237	no_positive_pool
contig30258	no_positive_pool
contig30271	anchor_type_2	2	2	2	p03 p10 rG rO c01 c02	TaaCsp3DS019F11 TaaCsp3DS088I10
contig30279	no_positive_pool
contig30281	no_positive_pool
contig30296	anchor_type_1	1	1	1	p04 rL c14	TaaCsp3DS034B22
contig30308	no_positive_pool
contig30382	no_positive_pool
contig30389	no_positive_pool
contig30400	no_positive_BAC	0	1	1	rN c16
contig30425	no_positive_pool
contig30429	no_positive_pool
contig30431	no_positive_pool
contig30433	no_positive_pool
contig30543	no_positive_pool
contig30581	no_positive_pool
contig30608	no_positive_pool
contig30684	no_positive_pool
contig30716	no_positive_pool
contig30744	no_positive_pool
contig30794	no_positive_pool
contig30802	no_positive_pool
contig30810	no_positive_pool
contig30821	no_positive_pool
contig30827	no_positive_pool
contig30835	no_positive_pool
contig30840	no_positive_pool
contig30923	no_positive_pool
contig30931	no_positive_pool
contig31013	no_clone_overlap	2	2	2	p02 p09 rJ rL c07 c08		TaaCsp3DS016G19 TaaCsp3DS018C22 TaaCsp3DS016G21 TaaCsp3DS018C24 TaaCsp3DS077P16 TaaCsp3DS081J10 TaaCsp3DS078A07 TaaCsp3DS081J24
contig31035	no_positive_pool
contig31044	no_positive_pool
contig31128	no_positive_pool
contig31158	no_positive_pool
contig31161	no_positive_pool
contig31183	anchor_type_2	2	2	2	p03 p06 rI rJ c02 c08	TaaCsp3DS021F09 TaaCsp3DS050A18
contig31211	no_positive_pool
contig31215	no_positive_pool
contig31223	anchor_type_1	1	1	1	p06 rA c21	TaaCsp3DS045L02
contig31245	no_positive_pool
contig31357	no_positive_pool
contig31424	no_positive_pool
contig31485	no_positive_pool
contig31550	no_positive_pool
contig31565	no_positive_pool
contig31569	no_positive_pool
contig31570	anchor_type_2	2	2	2	p02 p07 rJ rM c01 c18	TaaCsp3DS015G21 TaaCsp3DS055O10
contig31588	no_positive_pool
contig31612	no_positive_pool
contig31676	no_positive_pool
contig31694	no_positive_pool
contig31712	no_positive_pool
contig31713	no_positive_pool
contig31720	no_positive_pool
contig31721	anchor_type_2	2	2	2	p02 p10 rD rM c13 c14	TaaCsp3DS013G11 TaaCsp3DS095P06
contig31733	no_positive_pool
contig31741	no_positive_pool
contig31755	no_positive_pool
contig31760	no_positive_pool
contig31769	no_positive_pool
contig31840	no_positive_pool
contig31867	no_positive_pool
contig31890	no_positive_pool
contig31914	anchor_type_1	1	1	1	p05 rO c22	TaaCsp3DS038C20
contig31942	no_positive_pool
contig31957	no_positive_pool
contig32020	no_positive_pool
contig32080	no_positive_pool
contig32123	no_positive_pool
contig32175	no_positive_pool
contig32181	no_positive_pool
contig32186	no_positive_pool
contig32208	no_positive_pool
contig32244	no_positive_pool
contig32266	no_positive_pool
contig32283	no_positive_pool
contig32312	no_positive_pool
contig32345	no_positive_pool
contig32421	no_positive_pool
contig32452	no_positive_pool
contig32490	no_positive_pool
contig32520	no_positive_pool
contig32522	anchor_type_2	3	3	3	p02 p06 p08 rF rJ rK c07 c15 c22	TaaCsp3DS018O08 TaaCsp3DS044J18 TaaCsp3DS017B17 TaaCsp3DS051A06 TaaCsp3DS049A14 TaaCsp3DS071B12
contig32528	no_positive_pool
contig32577	no_positive_pool
contig32593	no_positive_pool
contig32616	no_positive_pool
contig32645	no_positive_pool
contig32652	no_positive_pool
contig32687	no_positive_pool
contig32713	no_positive_pool
contig32726	no_positive_pool
contig32754	no_positive_pool
contig32758	no_positive_pool
contig32763	no_positive_pool
contig32771	no_positive_pool
contig32780	anchor_type_2	3	3	2	p04 p06 p08 rE rG rI c06 c08	TaaCsp3DS029G21 TaaCsp3DS064F23
contig32837	no_positive_pool
contig32845	no_positive_pool
contig32849	no_positive_pool
contig32872	no_positive_pool
contig32918	no_positive_pool
contig32957	no_positive_pool
contig32989	no_positive_pool
contig33032	no_positive_pool
contig33079	no_positive_pool
contig33081	no_positive_pool
contig33098	no_positive_pool
contig33099	no_positive_pool
contig33101	no_positive_pool
contig33108	no_positive_pool
contig33111	no_positive_pool
contig33117	no_positive_pool
contig33224	no_positive_pool
contig33227	no_positive_pool
contig33267	no_positive_pool
contig33268	no_positive_pool
contig33298	no_positive_pool
contig33305	no_positive_pool
contig33331	no_positive_pool
contig33345	no_positive_pool
contig33370	no_positive_pool
contig33379	no_positive_pool
contig33389	no_positive_pool
contig33400	no_positive_pool
contig33413	no_positive_pool
contig33414	no_positive_pool
contig33422	no_positive_pool
contig33457	no_positive_pool
contig33473	no_positive_pool
contig33482	no_positive_pool
contig33486	no_positive_pool
contig33488	no_positive_pool
contig33548	no_positive_pool
contig33571	no_positive_pool
contig33574	no_positive_pool
contig33612	no_positive_pool
contig33678	no_positive_pool
contig33681	no_positive_pool
contig33693	no_positive_pool
contig33748	no_positive_pool
contig33799	no_positive_pool
contig33802	no_positive_pool
contig33810	no_positive_pool
contig33819	no_positive_pool
contig33824	no_positive_pool
contig33849	no_positive_pool
contig33852	no_positive_pool
contig33856	no_positive_pool
contig33872	no_positive_pool
contig33879	no_positive_pool
contig33896	anchor_type_1	1	1	1	p09 rN c12	TaaCsp3DS081P19
contig33913	no_positive_pool
contig34033	no_positive_pool
contig34037	no_positive_pool
contig34059	no_positive_pool
contig34079	no_positive_pool
contig34097	no_positive_pool
contig34101	no_positive_pool
contig34199	no_positive_pool
contig34226	no_positive_pool
contig34265	no_positive_pool
contig34281	no_positive_pool
contig34364	no_positive_pool
contig34389	no_positive_pool
contig34407	no_positive_pool
contig34473	no_positive_pool
contig34510	no_positive_pool
contig34520	no_positive_pool
contig34557	no_positive_pool
contig34618	no_positive_pool
contig34725	anchor_type_2	2	2	2	p01 p05 rE rF c04 c21	TaaCsp3DS009N13 TaaCsp3DS036I08
contig34740	no_positive_pool
contig34783	no_positive_pool
contig34789	no_positive_pool
contig34808	no_positive_pool
contig34848	no_positive_pool
contig34851	no_positive_pool
contig34907	no_positive_pool
contig34912	no_positive_pool
contig34942	no_positive_pool
contig34993	no_positive_pool
contig35004	no_positive_pool
contig35023	no_positive_pool
contig35036	no_positive_pool
contig35056	no_positive_pool
contig35099	no_positive_pool
contig35102	no_positive_pool
contig35103	anchor_type_2	2	2	2	p06 p09 rC rL c05 c13	TaaCsp3DS048N18 TaaCsp3DS071M24
contig35123	no_positive_pool
contig35184	no_positive_pool
contig35187	no_positive_pool
contig35224	no_positive_pool
contig35418	no_positive_pool
contig35454	no_positive_pool
contig35497	no_positive_pool
contig35500	no_positive_pool
contig35510	no_positive_pool
contig35538	no_positive_pool
contig35539	no_positive_pool
contig35568	no_positive_pool
contig35591	no_positive_pool
contig35593	no_positive_pool
contig35623	no_positive_pool
contig35634	no_positive_pool
contig35642	no_positive_pool
contig35737	no_positive_pool
contig35740	no_positive_pool
contig35755	no_positive_pool
contig35757	no_positive_pool
contig35812	no_clone_overlap	1	2	2	p08 rE rP c04 c21		TaaCsp3DS063K08 TaaCsp3DS062O05 TaaCsp3DS069G07 TaaCsp3DS068M24
contig35901	no_positive_pool
contig35921	no_positive_pool
contig35949	no_positive_pool
contig35952	anchor_type_2	2	2	2	p07 p09 rC rK c11 c14	TaaCsp3DS054M11 TaaCsp3DS072F11
contig36004	no_positive_pool
contig36015	no_positive_pool
contig36108	no_positive_pool
contig36109	no_positive_pool
contig36117	no_positive_pool
contig36144	no_positive_pool
contig36160	no_positive_pool
contig36170	no_positive_pool
contig36174	no_positive_pool
contig36266	no_positive_pool
contig36328	no_positive_pool
contig36392	no_positive_pool
contig36445	no_positive_pool
contig36498	no_positive_pool
contig36533	no_positive_pool
contig36537	no_positive_pool
contig36557	no_positive_pool
contig36563	no_positive_pool
contig36566	no_positive_pool
contig36581	no_positive_pool
contig36651	no_positive_pool
contig36657	no_positive_pool
contig36671	no_positive_pool
contig36673	no_positive_pool
contig36685	no_positive_pool
contig36686	no_positive_pool
contig36716	no_positive_pool
contig36731	no_positive_pool
contig36748	no_positive_pool
contig36752	no_positive_pool
contig36766	no_positive_pool
contig36775	no_positive_pool
contig36895	no_positive_pool
contig36930	no_positive_pool
contig36986	anchor_type_3	2	2	2	p08 p10 rI rN c11 c23	TaaCsp3DS069A08 TaaCsp3DS085L19
contig37005	no_positive_pool
contig37047	no_positive_pool
contig37112	no_positive_pool
contig37197	no_positive_pool
contig37214	no_positive_pool
contig37216	no_positive_pool
contig37295	no_positive_pool
contig37317	no_positive_pool
contig37321	no_positive_pool
contig37339	no_positive_pool
contig37421	no_positive_pool
contig37450	no_positive_pool
contig37461	no_positive_pool
contig37475	no_positive_pool
contig37489	no_positive_pool
contig37500	no_positive_pool
contig37514	no_positive_pool
contig37522	no_positive_pool
contig37534	no_positive_pool
contig37543	no_positive_pool
contig37582	no_positive_pool
contig37629	no_positive_pool
contig37658	no_positive_pool
contig37678	no_positive_pool
contig37698	no_positive_pool
contig37700	no_positive_pool
contig37782	no_positive_pool
contig37809	anchor_type_2	2	2	2	p02 p05 rA rC c15 c16	TaaCsp3DS013G22 TaaCsp3DS037L05
contig37830	no_positive_pool
contig37833	no_positive_pool
contig37837	no_positive_pool
contig37863	no_positive_pool
contig37872	no_positive_pool
contig37975	no_positive_pool
contig37992	no_positive_pool
contig38033	no_positive_pool
contig38036	no_positive_pool
contig38041	no_positive_pool
contig38046	no_positive_pool
contig38075	no_positive_pool
contig38131	no_positive_pool
contig38148	no_positive_pool
contig38362	no_positive_pool
contig38412	no_positive_pool
contig38422	no_positive_pool
contig38432	no_positive_pool
contig38484	no_positive_pool
contig38489	no_positive_pool
contig38495	no_positive_pool
contig38515	no_positive_pool
contig38516	no_positive_pool
contig38521	no_positive_pool
contig38607	no_positive_pool
contig38628	no_positive_pool
contig38730	no_positive_pool
contig38734	no_positive_pool
contig38744	no_positive_pool
contig38762	no_positive_pool
contig38801	no_positive_pool
contig38813	no_positive_pool
contig38841	anchor_type_2	3	4	4	p05 p07 p10 rF rG rL rO c06 c10 c17 c22	TaaCsp3DS037A03 TaaCsp3DS086L24 TaaCsp3DS058K08 TaaCsp3DS059K08 TaaCsp3DS057F12 TaaCsp3DS089F23
contig38888	no_positive_pool
contig38958	no_positive_pool
contig38983	no_positive_pool
contig39029	no_positive_pool
contig39086	no_positive_pool
contig39162	no_positive_pool
contig39167	no_positive_pool
contig39182	no_positive_pool
contig39183	no_positive_pool
contig39230	no_positive_pool
contig39231	no_positive_pool
contig39267	no_positive_pool
contig39288	no_positive_pool
contig39362	no_positive_pool
[truncated: 5,585 more rows]

## Sheet: Ae_tauschii_cov60
Status column refer to how the marker was assigned to clone(s)
[truncated: 7,141 more rows]

[truncated: 3 more sheets: Ae_tauschii_cov50, Ae_tauschii_cov40, Ae_tauschii_cov30]
