# Supplementary material for: High-throughput physical map anchoring via BAC-pool sequencing
Source: BMC Plant Biol. 2015 Apr 11;15:99. doi: 10.1186/s12870-015-0429-1 (PMC4407875; doi:10.1186/s12870-015-0429-1)
Supplement: Additional file 3: — Comparison of anchoring results at different values of covered region for both datasets. Number of anchored sequences (anchor_type_1, anchor_type_2 and anchor_type_3) and not anchored sequences was compared among individual covered region values representing different stringency of analysis. Highest number of sequences was anchored at less stringent conditions for both datasets. [file 12870_2015_429_MOESM3_ESM.xlsx]

## Sheet: GenomeZipper
covered_region	0.8	0.7	0.6	0.5	0.4	0.3
anch_1	79	95	120	135	144	139
anch_2	95	152	198	231	256	273
anch_3	8	13	17	17	22	29
no_positive_BAC	112	99	71	47	30	17
no_clone_ovlp	113	103	87	90	83	80
too_many_pools	0	0	0	1	3	3
no_positive_pool	160	105	74	46	29	26

## Sheet: Ae_tauschii_3DS
covered_region	0.8	0.7	0.6	0.5	0.4	0.3
anch_1	81	95	106	114	116	118
anch_2	99	121	136	148	160	171
anch_3	11	16	18	20	17	16
no_positive_BAC	86	55	41	28	16	10
no_clone_ovlp	89	82	69	62	64	56
too_many_pools	4	6	9	11	12	14
no_positive_pool	85	80	76	72	70	70
