# Supplementary material for: High-throughput physical map anchoring via BAC-pool sequencing
Source: BMC Plant Biol. 2015 Apr 11;15:99. doi: 10.1186/s12870-015-0429-1 (PMC4407875; doi:10.1186/s12870-015-0429-1)
Supplement: Additional file 4: — Primers used for anchoring evaluation and resolving questionable clones. [file 12870_2015_429_MOESM4_ESM.xlsx]

## Sheet: PCR_control_of _anchoring
Sequence_name	Forward_primer_sequence	Reverse_primer_seqeunce	Anchore_type	In silico anchoring results	PCR positive clones
GDZVAIM02FPELA	CTGGACTGTCGGATTTGGTT	ACAGCGACTCAGCCATCTTT	anchore_type_1	TaaCsp3DS037J09	TaaCsp3DS037J09
GDZVAIM02HJQ7T	CTCCGAGCTGATCCAAATTC	GTACTCCACCCATCGCTTGT	anchore_type_1	TaaCsp3DS039A13	TaaCsp3DS039A13
GDZVAIM02G7ZLM	AACGGGTCCAAGAAAGGACT	CAGCACAGCACCACAAGATT	anchore_type_1	TaaCsp3DS071G08	TaaCsp3DS071G08
GDZVAIM02HU05V	AGTTGGTCCCTCAACACTGG	CAGCTTGTGAGCACCTTCAA	anchore_type_1	TaaCsp3DS071B12	TaaCsp3DS071B12
GDZVAIM01BQ4ZZ	GAGAGACACGAGAGCGACCT	GTGCATAATGGAGCGGATCT	anchore_type_1	TaaCsp3DS022F10	TaaCsp3DS022F10
GDZVAIM02GJUJ1	GTCAGTGGCTGTCGTGAGAA	TGCTTTATCAACCCGGTCTC	anchore_type_2	TaaCsp3DS037C22, TaaCsp3DS071B12	TaaCsp3DS037C22, TaaCsp3DS071B12
GDZVAIM02JKB59	TGATGCCTCTGTGTTTCTCG	TATTGCAACCAAGCCTGTGA	anchore_type_2	TaaCsp3DS037J20, TaaCsp3DS055C23	TaaCsp3DS037J20, TaaCsp3DS055C23
GDZVAIM01C5N23	CGGTTTATGGACGTTGTGTG	TTTTCCCGGTAGCTCGTCTA	anchore_type_2	TaaCsp3DS036I23, TaaCsp3DS061I17	TaaCsp3DS036I23, TaaCsp3DS061I17
GDZVAIM02INOQV	AGAACCTCGTCACCGATCC	TGCATATTCTCGTGCCTACG	anchore_type_2	TaaCsp3DS025L22, TaaCsp3DS071E18	TaaCsp3DS025L22, TaaCsp3DS071E18
GDZVAIM01COU4S	GCAACATCCTTCCATGTGTG	CTGTCGTCGCATTGTCAAAT	anchore_type_2	TaaCsp3DS015G21, TaaCsp3DS055O10	TaaCsp3DS015G21, TaaCsp3DS055O10
GDZVAIM02F09SJ	AATCCAATTCCACCGAATGA	GGCCAACGGAATGAGAAGTA	anchore_type_3	TaaCsp3DS069A08, TaaCsp3DS085L19	TaaCsp3DS069A08, TaaCsp3DS085L19
GDZVAIM01CHB8Y	AGGTGTTCGTTTCGTTCCAC	ACCGCCGGTGTAGATAACAG	anchore_type_3	TaaCsp3DS030M19, TaaCsp3DS043H22	TaaCsp3DS030M19, TaaCsp3DS043H22
GDZVAIM01CH2Z3	ACCAAGAAGGACTTCGAGCA	GACGGAATTAATGGCGAAGA	anchore_type_3	TaaCsp3DS059K11, TaaCsp3DS094C09	TaaCsp3DS059K11, TaaCsp3DS094C09
GDZVAIM02FTVHN	AGGAACTCGGAGACGATGC	CGTTGTAAGTGCCAATGCAG	anchore_type_3	TaaCsp3DS055E09, TaaCsp3DS093K04	TaaCsp3DS055E09, TaaCsp3DS093K04
GDZVAIM02HID2D	ACTGACCATCCCTTCGACTG	TTTATGCAGAATCCCCAAGC	anchore_type_3	TaaCsp3DS005B09, TaaCsp3DS086O11	TaaCsp3DS005B09, TaaCsp3DS086O11

## Sheet: PCR_control_questionable_clones
Name_of_marker	Forward_primer_sequence	Reverse_primer_seqeunce	In silico anchoring results (covered region 80%)	In silico anchoring results (covered region 30%)	PCR positive clones
GDZVAIM02J22SS	CCAGCTCCTCTTCCTCTTCA	AGGTACCCTTCCCTCAGCAG	TaaCsp3DS070C10	-	-
GDZVAIM01C1ANP	AGCTAGTGCAGGAGGTGGAG	TGTCCTGGGGGTACATTGTT	TaaCsp3DS011A13	-	TaaCsp3DS011A13
GDZVAIM02GL0OK	TGGAGCTCTCCGATTTCAGT	GCAGTGAAAGGAGGATTTGG	TaaCsp3DS018M24	-	TaaCsp3DS018M24
GDZVAIM01EQFHU	GGCATCGATGACCTCGTATC	CACGACTGCTTCGTCAATGT	TaaCsp3DS048E18	-	TaaCsp3DS048E18
GDZVAIM02ISP9M	TACAATAAACGGGCACAGCA	ACAGGCGTCGATCTAAGCAA	TaaCsp3DS049K14	-	TaaCsp3DS049K14
GDZVAIM02I33VW	CCCATTCACACTCCAATTCC	TGAATGAAGTTACGCGGATG	TaaCsp3DS049C10	TaaCsp3DS049O07, TaaCsp3DS079L02	-
GDZVAIM01EPQJO	TGGATGGTAATTGCTCAGGA	TGGTGCTGCAATAAATGGTT	TaaCsp3DS012K11	TaaCsp3DS001N24, TaaCsp3DS018L22	TaaCsp3DS001N24, TaaCsp3DS018L22
GDZVAIM02GXHAN	CTCTCTCTACCGAGGCTGGA	ACGACAACTCCTCGGATCAC	TaaCsp3DS001N24	TaaCsp3DS007A18, TaaCsp3DS016H09	TaaCsp3DS007A18, TaaCsp3DS016H09
GDZVAIM02H0YGY	GAAGAGACAGGCCAGTGGAG	CTCTCTTTGACCAGCCCAAT	TaaCsp3DS039K10	TaaCsp3DS041M10, TaaCsp3DS045A19	TaaCsp3DS041M10, TaaCsp3DS045A19
GDZVAIM01DAD8G	GCTTGTGCAGTCTCTGTTGC	GCAACAACCGAAAGGACCTA	TaaCsp3DS069H15	TaaCsp3DS069I09, TaaCsp3DS081G08	TaaCsp3DS069I09, TaaCsp3DS081G08
GDZVAIM01EDIJF	GATGTACTCGTTGGGGTGCT	CTAAGGTCGAGGCCATGAAG	TaaCsp3DS018I01	TaaCsp3DS013F24, TaaCsp3DS034B24, TaaCsp3DS030L12, TaaCsp3DS065D01	TaaCsp3DS018I01, TaaCsp3DS034B24, TaaCsp3DS030L12, TaaCsp3DS065D01
