# Supplementary material for: High-throughput physical map anchoring via BAC-pool sequencing
Source: BMC Plant Biol. 2015 Apr 11;15:99. doi: 10.1186/s12870-015-0429-1 (PMC4407875; doi:10.1186/s12870-015-0429-1)
Supplement: Additional file 5: — Complete list of 758 anchored sequences including names of anchored contigs and positive clones. [file 12870_2015_429_MOESM5_ESM.xlsx]

## Sheet: GenomeZipper_anchored_seq
Sequence	Zipper_position #	3DS_ctg #	BACs
GDZVAIM01DA5OD	2	ctg234	TaaCsp3DS008C12 TaaCsp3DS046L11
GDZVAIM01D458D	4	ctg665	TaaCsp3DS051B18 TaaCsp3DS051N14
GDZVAIM01CXKDF	5	ctg665	TaaCsp3DS051B18 TaaCsp3DS051N14
GDZVAIM02G5DYM	5	ctg665	TaaCsp3DS051B18 TaaCsp3DS051N14
GDZVAIM01BFO65	6	ctg665	TaaCsp3DS051B18 TaaCsp3DS051N14
GDZVAIM02HDYFN	7	ctg665	TaaCsp3DS051B18 TaaCsp3DS051N14
GDZVAIM01ARPVN	8	ctg1073 ctg1497	TaaCsp3DS008N06 TaaCsp3DS039K10
GDZVAIM02GWCRH	8	ctg1073 ctg1497	TaaCsp3DS008N06 TaaCsp3DS039K10
GDZVAIM01BDRC6	11	ctg324	TaaCsp3DS019J06 TaaCsp3DS030I11
GDZVAIM01C5N23	13	ctg160	TaaCsp3DS036I23 TaaCsp3DS061I17
GDZVAIM02H4J6J	13	ctg160	TaaCsp3DS036I23 TaaCsp3DS061I17
GDZVAIM01COZFF	15	ctg359	TaaCsp3DS034A09 TaaCsp3DS045H13
GDZVAIM02II858	16	ctg2736	TaaCsp3DS061F07
GDZVAIM02JVN19	22	ctg1397	TaaCsp3DS035C17 TaaCsp3DS067P03
GDZVAIM01CGUKH	24	ctg1397	TaaCsp3DS035C17 TaaCsp3DS067P03
GDZVAIM01AE2MA	24	ctg1397	TaaCsp3DS035C17 TaaCsp3DS067P03
GDZVAIM01EIRGP	26	ctg295	TaaCsp3DS043B07 TaaCsp3DS056D21
GDZVAIM01A9B8K	31	ctg2731	TaaCsp3DS048P17 TaaCsp3DS090G16
GDZVAIM01DKQRV	33	ctg524	TaaCsp3DS029D10 TaaCsp3DS039A04
GDZVAIM02GHXI8	33	ctg524	TaaCsp3DS029D10 TaaCsp3DS039A04
GDZVAIM01D76LE	34	ctg524	TaaCsp3DS029D10 TaaCsp3DS035G14
GDZVAIM02HPGL9	34	ctg524	TaaCsp3DS029D10 TaaCsp3DS035G14
GDZVAIM01AI1AC	35	ctg524	TaaCsp3DS029D10 TaaCsp3DS035G14
GDZVAIM01BK6KH	37	ctg2723 ctg381	TaaCsp3DS025D04 TaaCsp3DS060M05
GDZVAIM02GFSV3	37	ctg381	TaaCsp3DS060M05
GDZVAIM02GEZN9	38	ctg2323	TaaCsp3DS065D04 TaaCsp3DS069C09
GDZVAIM02JSFKA	40	ctg2144 ctg1131	TaaCsp3DS063C13 TaaCsp3DS092K18
GDZVAIM01D69CE	41	ctg2723 ctg658	TaaCsp3DS025C03 TaaCsp3DS061F10 TaaCsp3DS068O18 TaaCsp3DS085P09
GDZVAIM02FZ144	42	ctg2723 ctg658	TaaCsp3DS025C03 TaaCsp3DS061F10 TaaCsp3DS068O18 TaaCsp3DS085P09
GDZVAIM01ERYLJ	49	ctg2733	TaaCsp3DS044N21 TaaCsp3DS056A07
GDZVAIM01B6HUD	51	ctg2733	TaaCsp3DS015K19 TaaCsp3DS044N21
GDZVAIM01EEOHG	51	ctg2733	TaaCsp3DS015K19 TaaCsp3DS044N21
GDZVAIM02F2CRK	61	ctg775	TaaCsp3DS077O13 TaaCsp3DS094D03
GDZVAIM02GBNYG	80	ctg527	TaaCsp3DS021M14 TaaCsp3DS056D24 TaaCsp3DS021M14 TaaCsp3DS093K20 TaaCsp3DS056D24 TaaCsp3DS093K20
GDZVAIM02HJQ7T	82	ctg333	TaaCsp3DS039A13
GDZVAIM01DSC5M	99	ctg760	TaaCsp3DS061N11 TaaCsp3DS065K07
GDZVAIM01DHS0J	101	ctg1612	TaaCsp3DS032D24 TaaCsp3DS050D16
GDZVAIM01AI7KL	103	ctg2622	TaaCsp3DS029J22 TaaCsp3DS074O10
GDZVAIM02JBTI0	107	ctg626	TaaCsp3DS037C23 TaaCsp3DS072H10
GDZVAIM02HHBFS	108	ctg1297 ctg330	TaaCsp3DS006A10 TaaCsp3DS018G19
GDZVAIM02GT6MB	115	ctg320	TaaCsp3DS023G06 TaaCsp3DS089J21
GDZVAIM01EKU2U	116	ctg320	TaaCsp3DS023G06
GDZVAIM02INOQV	120	ctg668	TaaCsp3DS025L22 TaaCsp3DS071E18
GDZVAIM01B75RV	121	ctg214	TaaCsp3DS014L19 TaaCsp3DS078G08
GDZVAIM02JHH74	122	ctg214	TaaCsp3DS007B22 TaaCsp3DS084H20
GDZVAIM01DZ44X	124	ctg1015	TaaCsp3DS010F21 TaaCsp3DS029E10
GDZVAIM01CKDUU	128	ctg797 ctg1418	TaaCsp3DS003J06 TaaCsp3DS080E08 TaaCsp3DS001B21 TaaCsp3DS075C10
GDZVAIM01EFHJS	130	ctg797 ctg1418	TaaCsp3DS003J06 TaaCsp3DS080E08 TaaCsp3DS001B21 TaaCsp3DS075C10
GDZVAIM01CWKW7	131	ctg120 ctg144	TaaCsp3DS018F06 TaaCsp3DS074M03 TaaCsp3DS017J15 TaaCsp3DS075D24
GDZVAIM01E3F9X	140	ctg354	TaaCsp3DS020J23 TaaCsp3DS051F05
GDZVAIM02FID2P	141	ctg354	TaaCsp3DS020J23 TaaCsp3DS051F05
GDZVAIM02JUQ95	142	ctg354	TaaCsp3DS020J23 TaaCsp3DS051F05
GDZVAIM01COU4S	144	ctg456	TaaCsp3DS015G21 TaaCsp3DS055O10
GDZVAIM01C1ANP	146	ctg432	TaaCsp3DS011A13
GDZVAIM02FL8ZQ	148	ctg354	TaaCsp3DS015P14 TaaCsp3DS020J23
GDZVAIM01BB8KA	150	ctg1091	TaaCsp3DS031N24
GDZVAIM02HTHU8	150	ctg1091	TaaCsp3DS031N24
GDZVAIM02HFGWQ	151	ctg1091	TaaCsp3DS009G11 TaaCsp3DS031N24
GDZVAIM02FZBAT	151	ctg1091	TaaCsp3DS009G11 TaaCsp3DS031N24
GDZVAIM01B3P0X	154	ctg1384	TaaCsp3DS018J09 TaaCsp3DS019J09
GDZVAIM02I8I81	155	ctg2693	TaaCsp3DS047L18
GDZVAIM02IDU77	155	ctg2693	TaaCsp3DS047L18
GDZVAIM01CD02W	156	ctg28	TaaCsp3DS017G24 TaaCsp3DS045E13
GDZVAIM01DIV2K	157	ctg522	TaaCsp3DS029D09
GDZVAIM01EFFGI	159	ctg522	TaaCsp3DS020N12 TaaCsp3DS029D09
GDZVAIM01CH2Z3	161	ctg328 ctg912	TaaCsp3DS059K11 TaaCsp3DS094C09
GDZVAIM02I2CXG	162	ctg328	TaaCsp3DS017N06 TaaCsp3DS082B19
GDZVAIM02ICQ3W	163	ctg328	TaaCsp3DS002J06 TaaCsp3DS017N06 TaaCsp3DS002J06 TaaCsp3DS082B19 TaaCsp3DS017N06 TaaCsp3DS082B19
GDZVAIM02IONS1	165	ctg328	TaaCsp3DS002J06 TaaCsp3DS038K19
GDZVAIM02JPXZQ	165	ctg328	TaaCsp3DS002J06 TaaCsp3DS038K19
GDZVAIM01EBOGO	173	ctg166	TaaCsp3DS058N01 TaaCsp3DS075H24
GDZVAIM02GJS1D	185	ctg57	TaaCsp3DS036M01 TaaCsp3DS055F05
GDZVAIM02JJEW8	186	ctg57	TaaCsp3DS006G10 TaaCsp3DS036M01
GDZVAIM01CZ0GM	187	ctg94	TaaCsp3DS075D21
GDZVAIM01EETIH	188	ctg1680	TaaCsp3DS049N09
GDZVAIM02HYGIW	194	ctg2710	TaaCsp3DS016K23 TaaCsp3DS028O12
GDZVAIM01AJ5U3	196	ctg2710	TaaCsp3DS016K23 TaaCsp3DS028O12
GDZVAIM02I9JP4	200	ctg2452	TaaCsp3DS054H01 TaaCsp3DS089N21
GDZVAIM01B1JU9	201	ctg26	TaaCsp3DS041O13 TaaCsp3DS053J11
GDZVAIM01C6GF0	202	ctg26	TaaCsp3DS053J11
GDZVAIM02GNSSJ	207	ctg1072	TaaCsp3DS025A22
GDZVAIM02JKYBZ	207	ctg1072	TaaCsp3DS025A22
GDZVAIM01BZAWX	209	ctg762	TaaCsp3DS036G07 TaaCsp3DS071A03
GDZVAIM02G8TLA	209	ctg762	TaaCsp3DS036G07 TaaCsp3DS071A03
GDZVAIM01AZIKM	214	ctg799	TaaCsp3DS045N10
GDZVAIM01EMSL2	215	ctg799	TaaCsp3DS029I17 TaaCsp3DS045N10
GDZVAIM02G431R	217	ctg1622	TaaCsp3DS035J12
GDZVAIM01ESTOO	218	ctg1060 ctg159	TaaCsp3DS039E05 TaaCsp3DS093M16 TaaCsp3DS040F04 TaaCsp3DS083C09
GDZVAIM02HCWG5	225	ctg1801	TaaCsp3DS046P01
GDZVAIM01DZ6A0	226	ctg1907	TaaCsp3DS026D20 TaaCsp3DS083I09
GDZVAIM02F5HKD	227	ctg91	TaaCsp3DS025A21 TaaCsp3DS027B14
GDZVAIM01AHF0E	228	ctg91	TaaCsp3DS025A21
GDZVAIM01ENXNZ	229	ctg91	TaaCsp3DS037C22 TaaCsp3DS071B12
GDZVAIM02HU05V	230	ctg91	TaaCsp3DS071B12
GDZVAIM02HA1FM	231	ctg91	TaaCsp3DS037C22 TaaCsp3DS071B12
GDZVAIM02GJUJ1	231	ctg91	TaaCsp3DS037C22 TaaCsp3DS071B12
GDZVAIM01DM4IS	232	ctg91	TaaCsp3DS037C22 TaaCsp3DS071B12
GDZVAIM01CBQHQ	235	ctg257	TaaCsp3DS018J20
GDZVAIM01BQ4ZZ	236	ctg372	TaaCsp3DS022F10
GDZVAIM01C2CT0	237	ctg372	TaaCsp3DS022F10
GDZVAIM02JKB59	241	ctg99	TaaCsp3DS037J20 TaaCsp3DS055C23
GDZVAIM01BX6GZ	243	ctg1347	TaaCsp3DS076K03
GDZVAIM01BMGD7	254	ctg275	TaaCsp3DS035H03
GDZVAIM01BQ0FN	257	ctg275	TaaCsp3DS007D14 TaaCsp3DS035H03
GDZVAIM02G9DSQ	258	ctg95	TaaCsp3DS018M18
GDZVAIM02H2D7P	262	ctg275	TaaCsp3DS007D14
GDZVAIM02HWO64	263	ctg1555 ctg409	TaaCsp3DS001K15 TaaCsp3DS001K19 TaaCsp3DS008G14 TaaCsp3DS084C23
GDZVAIM01AREIN	265	ctg963 ctg275	TaaCsp3DS009P14 TaaCsp3DS053D01
GDZVAIM01DADGP	268	ctg278	TaaCsp3DS071J24
GDZVAIM01D995Y	270	ctg71	TaaCsp3DS059B10
GDZVAIM01BJ163	271	ctg1625	TaaCsp3DS039L05 TaaCsp3DS047E20
GDZVAIM01EYDP6	273	ctg193	TaaCsp3DS023P19 TaaCsp3DS053L22
GDZVAIM02G7ZLM	274	ctg1254	TaaCsp3DS071G08
GDZVAIM01B8ZA1	275	ctg1254	TaaCsp3DS071G08
GDZVAIM01CB6DO	276	ctg608	TaaCsp3DS018A20 TaaCsp3DS019F04
GDZVAIM02G36CF	282	ctg678	TaaCsp3DS057C10 TaaCsp3DS059C05
GDZVAIM02FPELA	283	ctg678	TaaCsp3DS037J09
GDZVAIM02IZAPF	284	ctg678	TaaCsp3DS057C10 TaaCsp3DS059C05
GDZVAIM02H9AQG	285	ctg678	TaaCsp3DS016A20 TaaCsp3DS037J09
GDZVAIM02JW7QH	285	ctg678	TaaCsp3DS016A20 TaaCsp3DS037J09
GDZVAIM02I35EP	288	ctg678	TaaCsp3DS037J09
GDZVAIM02GLBSN	289	ctg10	TaaCsp3DS018B10 TaaCsp3DS013L24
GDZVAIM02GVNGT	290	ctg444	TaaCsp3DS029G10
GDZVAIM02HEIMV	291	ctg445	TaaCsp3DS027E16
GDZVAIM01CYYUG	292	ctg445	TaaCsp3DS027E16 TaaCsp3DS044C05
GDZVAIM02GL0OK	296	ctg445	TaaCsp3DS018M24
GDZVAIM01CE4OJ	297	ctg445	TaaCsp3DS018M24
GDZVAIM01A32JL	308	ctg852	TaaCsp3DS048M04 TaaCsp3DS060D23
GDZVAIM02G6C4A	309	ctg852	TaaCsp3DS048M04 TaaCsp3DS060D23
GDZVAIM02FWKPE	310	ctg1059	TaaCsp3DS016J15 TaaCsp3DS089L23
GDZVAIM01DZG3Q	311	ctg414	TaaCsp3DS021F09 TaaCsp3DS050A18
GDZVAIM01D3X3F	315	ctg365	TaaCsp3DS043G15 TaaCsp3DS070D04
GDZVAIM02G58AT	315	ctg365	TaaCsp3DS043G15 TaaCsp3DS070D04
GDZVAIM01BMRA1	316	ctg365	TaaCsp3DS070D04
GDZVAIM01BUNHM	317	ctg365	TaaCsp3DS070D04
GDZVAIM01AKKY8	318	ctg365	TaaCsp3DS070D04
GDZVAIM02GTABM	319	ctg2362	TaaCsp3DS025P05 TaaCsp3DS038H03
GDZVAIM01DSPKX	321	ctg2735	TaaCsp3DS020L23 TaaCsp3DS076L16
GDZVAIM02GZXHT	325	ctg350	TaaCsp3DS046A09 TaaCsp3DS056N12
GDZVAIM01DSXY4	326	ctg211	TaaCsp3DS076L08
GDZVAIM01A5N2G	333	ctg848	TaaCsp3DS028F24 TaaCsp3DS074L08
GDZVAIM02HDW64	334	ctg7	TaaCsp3DS027N01 TaaCsp3DS090L12
GDZVAIM02IRXMV	334	ctg7	TaaCsp3DS027N01 TaaCsp3DS090L12
GDZVAIM01CMH4I	337	ctg437	TaaCsp3DS087F20
GDZVAIM01ATNYC	341	ctg156	TaaCsp3DS048I23 TaaCsp3DS059A09
GDZVAIM01CM01G	343	ctg10	TaaCsp3DS018B10 TaaCsp3DS013L24
GDZVAIM01ETBTM	346	ctg1161	TaaCsp3DS017C21 TaaCsp3DS030J06
GDZVAIM02IDPOW	347	ctg495	TaaCsp3DS028F09 TaaCsp3DS048G11 TaaCsp3DS028F09 TaaCsp3DS064E06 TaaCsp3DS048G11 TaaCsp3DS064E06
GDZVAIM02G6YXX	350	ctg1161	TaaCsp3DS017C21 TaaCsp3DS030J06
GDZVAIM01EP5SS	352	ctg495	TaaCsp3DS028F09 TaaCsp3DS048G11 TaaCsp3DS028F09 TaaCsp3DS064E06 TaaCsp3DS048G11 TaaCsp3DS064E06
GDZVAIM02J1XYB	353	ctg366	TaaCsp3DS016K09 TaaCsp3DS035I17
GDZVAIM02HP8LY	354	ctg366	TaaCsp3DS016K09 TaaCsp3DS035I17
GDZVAIM02GMDJJ	356	ctg366	TaaCsp3DS015I14
GDZVAIM01DBKRC	356	ctg366	TaaCsp3DS015I14
GDZVAIM01BP0L8	357	ctg366	TaaCsp3DS015I14
GDZVAIM01DSETK	358	ctg366	TaaCsp3DS029E20
GDZVAIM01C1HR0	359	ctg2687	TaaCsp3DS059H21
GDZVAIM02JFTQV	360	ctg2687	TaaCsp3DS017F20 TaaCsp3DS092E09
GDZVAIM01EO3FT	361	ctg110	TaaCsp3DS025H10 TaaCsp3DS060P09
GDZVAIM02HIUSG	362	ctg110	TaaCsp3DS060P09
GDZVAIM02GJIUX	362	ctg110	TaaCsp3DS060P09
GDZVAIM01CHWZ4	363	ctg110	TaaCsp3DS060P09
GDZVAIM01D4C52	363	ctg110	TaaCsp3DS060P09
GDZVAIM01COK68	367	ctg110	TaaCsp3DS058I13
GDZVAIM01AJ9T2	368	ctg1049	TaaCsp3DS007G22 TaaCsp3DS032N17
GDZVAIM02GGSGY	370	ctg30	TaaCsp3DS046L09
GDZVAIM01E3B5M	372	ctg1052	TaaCsp3DS045A17
GDZVAIM01D3AJO	373	ctg1052	TaaCsp3DS045A17 TaaCsp3DS077L20
GDZVAIM02ILN3F	378	ctg789	TaaCsp3DS014D16
GDZVAIM02JD9S8	379	ctg174	TaaCsp3DS063B09
GDZVAIM02GTOTC	380	ctg194	TaaCsp3DS036P04 TaaCsp3DS095E09
GDZVAIM01C2VTU	381	ctg194	TaaCsp3DS036P04
GDZVAIM02GV7XI	386	ctg194	TaaCsp3DS036P04
GDZVAIM02HZXL5	388	ctg679	TaaCsp3DS049N19 TaaCsp3DS081P01
GDZVAIM01A9DG1	389	ctg679	TaaCsp3DS049N19 TaaCsp3DS055C16
GDZVAIM02IOCH0	390	ctg679	TaaCsp3DS049N19 TaaCsp3DS055C16
GDZVAIM01DCL3E	391	ctg2174	TaaCsp3DS039G11
GDZVAIM01DMNRY	394	ctg135	TaaCsp3DS002N06
GDZVAIM02FTVHN	399	ctg1269 ctg1011	TaaCsp3DS055E09 TaaCsp3DS093K04
GDZVAIM02G294B	401	ctg1011	TaaCsp3DS050F18 TaaCsp3DS093K04
GDZVAIM02ISMJF	401	ctg1011	TaaCsp3DS050F18 TaaCsp3DS093K04
GDZVAIM01C18D4	402	ctg198	TaaCsp3DS041E09
GDZVAIM02IY0ZC	403	ctg1260 ctg1672 ctg11	TaaCsp3DS037A03 TaaCsp3DS086L24 TaaCsp3DS058K08 TaaCsp3DS059K08 TaaCsp3DS057F12 TaaCsp3DS089F23
GDZVAIM01B2NPT	405	ctg383	TaaCsp3DS015C17 TaaCsp3DS025K08
GDZVAIM01C25VA	408	ctg371 ctg2490	TaaCsp3DS020N17 TaaCsp3DS021N17
GDZVAIM02GOXEW	408	ctg1584	TaaCsp3DS050O07
GDZVAIM02HBE9X	409	ctg146	TaaCsp3DS040L05 TaaCsp3DS035K22
GDZVAIM01EB4KK	412	ctg153	TaaCsp3DS039D08 TaaCsp3DS093F10
GDZVAIM02HEPQ6	413	ctg453	TaaCsp3DS069G07 TaaCsp3DS073N23
GDZVAIM01AL3QU	414	ctg453	TaaCsp3DS069G07 TaaCsp3DS073N23
GDZVAIM01CSRWJ	417	ctg1032	TaaCsp3DS057N06
GDZVAIM02I8LI3	417	ctg1032	TaaCsp3DS057N06
GDZVAIM02GIK4Y	420	ctg326	TaaCsp3DS026I08
GDZVAIM02H2AOG	423	ctg2725	TaaCsp3DS070A24 TaaCsp3DS079J22
GDZVAIM01B6TKW	424	ctg2725	TaaCsp3DS070A24 TaaCsp3DS079J22
GDZVAIM01BJ9ZP	424	ctg2725	TaaCsp3DS070A24 TaaCsp3DS079J22
GDZVAIM01B52FI	425	ctg2725	TaaCsp3DS070A24 TaaCsp3DS079J22
GDZVAIM02JRRBW	426	ctg84	TaaCsp3DS017B08 TaaCsp3DS022L23
GDZVAIM02GUG6P	427	ctg1648	TaaCsp3DS022P14
GDZVAIM02IRKBE	427	ctg1648	TaaCsp3DS022P14
GDZVAIM01B6V4V	427	ctg1648	TaaCsp3DS022P14
GDZVAIM02GR4Q4	428	ctg916	TaaCsp3DS023A04
GDZVAIM02H4ZBK	429	ctg307	TaaCsp3DS005B09 TaaCsp3DS001F08
GDZVAIM02HID2D	430	ctg307 ctg2372	TaaCsp3DS005B09 TaaCsp3DS086O11
GDZVAIM02JM9JD	431	ctg726	TaaCsp3DS039C15 TaaCsp3DS072E02
GDZVAIM01B6EAK	432	ctg292	TaaCsp3DS011N24
GDZVAIM02FF0MO	433	ctg726	TaaCsp3DS023K23 TaaCsp3DS039C15
GDZVAIM01D0KDO	433	ctg726	TaaCsp3DS023K23 TaaCsp3DS039C15
GDZVAIM02I8M79	436	ctg148	TaaCsp3DS048J12 TaaCsp3DS056D13
GDZVAIM02JSYQL	436	ctg148	TaaCsp3DS048J12 TaaCsp3DS056D13
GDZVAIM02HI728	437	ctg273	TaaCsp3DS077F21
GDZVAIM01BKLXG	442	ctg2701	TaaCsp3DS018O08 TaaCsp3DS044J18
GDZVAIM02FGQAL	444	ctg2701	TaaCsp3DS018D11
GDZVAIM02F82E2	445	ctg2701	TaaCsp3DS018D11
GDZVAIM02IZYL1	446	ctg1220 ctg342	TaaCsp3DS030J13 TaaCsp3DS094A10
GDZVAIM02I0ZVL	447	ctg1553 ctg695	TaaCsp3DS020G05 TaaCsp3DS075K17
GDZVAIM01ECBPF	448	ctg2414 ctg1553 ctg2736	TaaCsp3DS011P16 TaaCsp3DS068G08 TaaCsp3DS020G05 TaaCsp3DS093H05 TaaCsp3DS020I17 TaaCsp3DS061F07
GDZVAIM02GOEZU	450	ctg1658	TaaCsp3DS029I09 TaaCsp3DS049A15
GDZVAIM01DIY6Q	450	ctg1658	TaaCsp3DS029I09 TaaCsp3DS049A15
GDZVAIM02IBRAW	457	ctg48	TaaCsp3DS070K18 TaaCsp3DS068F16
GDZVAIM01ENP8A	458	ctg48	TaaCsp3DS070K18 TaaCsp3DS068F16
GDZVAIM02HJC8Y	459	ctg62	TaaCsp3DS021N08 TaaCsp3DS047B21
GDZVAIM01ELAWU	460	ctg171	TaaCsp3DS020K22 TaaCsp3DS029P23
GDZVAIM01DPX7U	461	ctg171	TaaCsp3DS020K22 TaaCsp3DS029P23
GDZVAIM02F2QV3	465	ctg836	TaaCsp3DS027L23
GDZVAIM01B7I8I	465	ctg836	TaaCsp3DS027L23
GDZVAIM02FZ1NW	466	ctg135	TaaCsp3DS002N06 TaaCsp3DS052C15
GDZVAIM01DW6V9	468	ctg509 ctg229	TaaCsp3DS047M12 TaaCsp3DS081F09
GDZVAIM01BK3NO	469	ctg509 ctg229	TaaCsp3DS047M12 TaaCsp3DS081F09
GDZVAIM01EOV2T	469	ctg509 ctg229	TaaCsp3DS047M12 TaaCsp3DS081F09
GDZVAIM01EBAUC	470	ctg335	TaaCsp3DS049N15 TaaCsp3DS087L03
GDZVAIM01CZOOD	472	ctg768	TaaCsp3DS007I23
GDZVAIM02F2TU3	473	ctg586	TaaCsp3DS077H17
GDZVAIM02JRJ0H	475	ctg454	TaaCsp3DS023C04 TaaCsp3DS055H16
GDZVAIM01CP1AI	475	ctg454	TaaCsp3DS023C04 TaaCsp3DS055H16
GDZVAIM02JCDBL	476	ctg454	TaaCsp3DS023C04 TaaCsp3DS055H16
GDZVAIM01CCFS7	477	ctg454	TaaCsp3DS023C04 TaaCsp3DS055H16
GDZVAIM01C23UU	479	ctg597	TaaCsp3DS013I22
GDZVAIM01EQFHU	480	ctg597	TaaCsp3DS048E18
GDZVAIM01EYLCS	481	ctg107	TaaCsp3DS032E08 TaaCsp3DS063B16
GDZVAIM02H0BP6	482	ctg107	TaaCsp3DS032E08 TaaCsp3DS063B16
GDZVAIM02H31EW	482	ctg107	TaaCsp3DS032E08 TaaCsp3DS063B16
GDZVAIM01DGVSE	483	ctg988 ctg1720	TaaCsp3DS030M19 TaaCsp3DS043H22
GDZVAIM02IZC6E	484	ctg988 ctg1720	TaaCsp3DS030M19 TaaCsp3DS043H22
GDZVAIM01DPEAF	485	ctg988 ctg1720	TaaCsp3DS030M19 TaaCsp3DS043H22
GDZVAIM01CHB8Y	487	ctg988 ctg1720	TaaCsp3DS030M19 TaaCsp3DS043H22
GDZVAIM02JLMTT	488	ctg40	TaaCsp3DS047B14
GDZVAIM02G252V	489	ctg956	TaaCsp3DS081G08
GDZVAIM01CIWOA	489	ctg956	TaaCsp3DS081G08
GDZVAIM02G7XPM	490	ctg956	TaaCsp3DS081G08
GDZVAIM01BXG4L	491	ctg1157 ctg956	TaaCsp3DS069I09 TaaCsp3DS081G08
GDZVAIM01DAD8G	491	ctg1157 ctg956	TaaCsp3DS069I09 TaaCsp3DS081G08
GDZVAIM02FR61J	492	ctg1063	TaaCsp3DS006G01 TaaCsp3DS069H07
GDZVAIM02FGWMJ	493	ctg514	TaaCsp3DS048G18
GDZVAIM01D3TUK	494	ctg514	TaaCsp3DS048G18
GDZVAIM02I3T6W	495	ctg1513	TaaCsp3DS026I11 TaaCsp3DS034A20
GDZVAIM01DMRM4	497	ctg96	TaaCsp3DS014B03 TaaCsp3DS059L08
GDZVAIM01CJZLP	497	ctg96	TaaCsp3DS014B03 TaaCsp3DS059L08
GDZVAIM01CCWYM	498	ctg139 ctg1191	TaaCsp3DS003E17 TaaCsp3DS049A12
GDZVAIM01CBIQY	500	ctg368	TaaCsp3DS035G04
GDZVAIM01BPNJ6	502	ctg602	TaaCsp3DS047N19
GDZVAIM02JPG3Q	503	ctg1246	TaaCsp3DS038H14 TaaCsp3DS049H01 TaaCsp3DS038H14 TaaCsp3DS081N04 TaaCsp3DS049H01 TaaCsp3DS081N04
GDZVAIM01DZOUV	505	ctg579	TaaCsp3DS016D12 TaaCsp3DS090L15
GDZVAIM02JLIHN	510	ctg286	TaaCsp3DS018C24 TaaCsp3DS058E24
GDZVAIM01DKEY2	511	ctg286	TaaCsp3DS018C24 TaaCsp3DS058E24
GDZVAIM02J2VVY	511	ctg286	TaaCsp3DS018C24 TaaCsp3DS058E24
GDZVAIM01DIVN3	512	ctg286	TaaCsp3DS018C24 TaaCsp3DS058E24
GDZVAIM01CJUA8	515	ctg2717	TaaCsp3DS038I06 TaaCsp3DS037J23
GDZVAIM02F7RL3	515	ctg2717	TaaCsp3DS038I06 TaaCsp3DS037J23
GDZVAIM01BGRBJ	516	ctg2717	TaaCsp3DS038I06 TaaCsp3DS037J23
GDZVAIM01C7NL5	518	ctg998 ctg154	TaaCsp3DS029K09 TaaCsp3DS053A06 TaaCsp3DS045O01 TaaCsp3DS054G13
GDZVAIM01B16IH	519	ctg283	TaaCsp3DS001N24 TaaCsp3DS018L22
GDZVAIM01EPQJO	519	ctg283	TaaCsp3DS001N24 TaaCsp3DS018L22
GDZVAIM02HVUZG	520	ctg1028	TaaCsp3DS008M08 TaaCsp3DS004P20
GDZVAIM01EK4F7	521	ctg1028	TaaCsp3DS008M08 TaaCsp3DS004P20
GDZVAIM01B30G9	522	ctg242	TaaCsp3DS060B11 TaaCsp3DS081H12
GDZVAIM01DRENT	523	ctg36	TaaCsp3DS024G06 TaaCsp3DS050L08 TaaCsp3DS024G06 TaaCsp3DS079I24 TaaCsp3DS050L08 TaaCsp3DS079I24
GDZVAIM01BBGBE	524	ctg36 ctg527 ctg61 ctg2349	TaaCsp3DS024G06 TaaCsp3DS050L08 TaaCsp3DS024G06 TaaCsp3DS079I24 TaaCsp3DS050L08 TaaCsp3DS079I24 TaaCsp3DS056D24 TaaCsp3DS093K20 TaaCsp3DS073H11 TaaCsp3DS082B23 TaaCsp3DS092L09 TaaCsp3DS093L09
GDZVAIM02I4W3R	525	ctg467	TaaCsp3DS023E08 TaaCsp3DS064N06
GDZVAIM02FO46U	526	ctg467	TaaCsp3DS002K12 TaaCsp3DS044K09 TaaCsp3DS002K12 TaaCsp3DS064N06 TaaCsp3DS044K09 TaaCsp3DS064N06
GDZVAIM02IG5NA	527	ctg467	TaaCsp3DS002K12
GDZVAIM01BB6RA	528	ctg467	TaaCsp3DS003M15 TaaCsp3DS085M08
GDZVAIM02HR7EL	529	ctg2100	TaaCsp3DS012H16 TaaCsp3DS042E21
GDZVAIM01B9D5W	530	ctg11	TaaCsp3DS009E15
GDZVAIM02H05WO	531	ctg11	TaaCsp3DS009E15 TaaCsp3DS022H05
GDZVAIM01E1I9Z	531	ctg11	TaaCsp3DS009E15 TaaCsp3DS022H05
GDZVAIM01BUVHU	532	ctg11	TaaCsp3DS014I23
GDZVAIM01ATQ42	536	ctg1808	TaaCsp3DS036L23
GDZVAIM02INCCO	536	ctg1808	TaaCsp3DS036L23
GDZVAIM01A4Y05	537	ctg1808	TaaCsp3DS036L23
GDZVAIM01EUOK2	537	ctg1808	TaaCsp3DS036L23
GDZVAIM01DFNJB	538	ctg963 ctg275	TaaCsp3DS009P14 TaaCsp3DS053D01
GDZVAIM02IYQOT	539	ctg2534	TaaCsp3DS041G04 TaaCsp3DS062P06
GDZVAIM01EKSV2	540	ctg2534	TaaCsp3DS041G04 TaaCsp3DS062P06
GDZVAIM01EGQB2	541	ctg1747	TaaCsp3DS017C04 TaaCsp3DS040G02
GDZVAIM02GQ5XM	542	ctg1747	TaaCsp3DS017C04 TaaCsp3DS040G02
GDZVAIM01CBQ89	543	ctg95	TaaCsp3DS039P17
GDZVAIM01BWLWI	551	ctg89	TaaCsp3DS013N12 TaaCsp3DS088M16
GDZVAIM02IWX5E	552	ctg1116	TaaCsp3DS068H16
GDZVAIM01DNUTL	552	ctg1116	TaaCsp3DS056C07 TaaCsp3DS068H16
GDZVAIM01D3MCC	553	ctg1116	TaaCsp3DS068H16
GDZVAIM01ER30C	554	ctg1116	TaaCsp3DS068H16
GDZVAIM02G912V	555	ctg1116	TaaCsp3DS068H16
GDZVAIM01EAXXJ	557	ctg1029	TaaCsp3DS041K14 TaaCsp3DS070C05
GDZVAIM02I1FDR	557	ctg1029	TaaCsp3DS041K14 TaaCsp3DS070C05
GDZVAIM02IAM6R	562	ctg347	TaaCsp3DS009E07 TaaCsp3DS095C10
GDZVAIM02JUG7G	565	ctg705	TaaCsp3DS002F11
GDZVAIM01BPRJ2	569	ctg702	TaaCsp3DS037B12 TaaCsp3DS048F20
GDZVAIM01DTTEX	572	ctg663	TaaCsp3DS045L02 TaaCsp3DS095K17
GDZVAIM02HHISI	572	ctg663	TaaCsp3DS045L02 TaaCsp3DS095K17
GDZVAIM02G0QRA	573	ctg268	TaaCsp3DS064K03
GDZVAIM01CH7ZM	574	ctg2730	TaaCsp3DS015L03
GDZVAIM02GARE2	575	ctg1469	TaaCsp3DS033M17
GDZVAIM01EBZE1	578	ctg100	TaaCsp3DS013J22 TaaCsp3DS041M08
GDZVAIM02HV0XC	582	ctg104	TaaCsp3DS019G11 TaaCsp3DS060N08
GDZVAIM01B9GXX	582	ctg104	TaaCsp3DS019G11 TaaCsp3DS060N08
GDZVAIM02IXMD0	583	ctg104	TaaCsp3DS002D14 TaaCsp3DS060N08
GDZVAIM02JRXLL	584	ctg104	TaaCsp3DS050B08
GDZVAIM02GI6TM	587	ctg1022	TaaCsp3DS018I20 TaaCsp3DS042J13
GDZVAIM02GXHAN	588	ctg616	TaaCsp3DS007A18 TaaCsp3DS016H09
GDZVAIM01CL1CT	589	ctg229	TaaCsp3DS004G19
GDZVAIM01BXWZ1	591	ctg616	TaaCsp3DS067L24 TaaCsp3DS091G05
GDZVAIM01DUYAZ	593	ctg934	TaaCsp3DS015J05 TaaCsp3DS027O24
GDZVAIM02H3HPA	595	ctg2690	TaaCsp3DS015F19 TaaCsp3DS075I11
GDZVAIM02I8HTZ	596	ctg826	TaaCsp3DS054G15 TaaCsp3DS081L06
GDZVAIM01CZC82	597	ctg254	TaaCsp3DS019I10
GDZVAIM02ISA2C	600	ctg1238	TaaCsp3DS033K14 TaaCsp3DS052D22
GDZVAIM01B1AKD	602	ctg241	TaaCsp3DS008I19 TaaCsp3DS029B06
GDZVAIM01D3QGO	603	ctg720	TaaCsp3DS082I20
GDZVAIM01CQFPZ	603	ctg720	TaaCsp3DS082I20
GDZVAIM02JR8ON	604	ctg720	TaaCsp3DS082I20
GDZVAIM02H3GV7	605	ctg913	TaaCsp3DS002L11 TaaCsp3DS034E06
GDZVAIM01BT1NU	605	ctg913	TaaCsp3DS002L11 TaaCsp3DS034E06
GDZVAIM02FPNO1	606	ctg478	TaaCsp3DS003J01
GDZVAIM01BQRAZ	607	ctg478	TaaCsp3DS003J01 TaaCsp3DS040P06
GDZVAIM01EFJVN	607	ctg478	TaaCsp3DS003J01 TaaCsp3DS040P06
GDZVAIM01BST2Q	607	ctg478	TaaCsp3DS003J01 TaaCsp3DS040P06
GDZVAIM01EXKWD	608	ctg1016	TaaCsp3DS016K07 TaaCsp3DS022N05
GDZVAIM01A7YEF	609	ctg2737	TaaCsp3DS037D07 TaaCsp3DS036A18
GDZVAIM01CMBRM	610	ctg2737	TaaCsp3DS037D07 TaaCsp3DS036A18
GDZVAIM01CGY3U	611	ctg2737 ctg2681	TaaCsp3DS036A18 TaaCsp3DS069A15
GDZVAIM02FP3I6	612	ctg144	TaaCsp3DS038C20
GDZVAIM01AURLZ	613	ctg144	TaaCsp3DS038C20
GDZVAIM01AM58L	613	ctg144	TaaCsp3DS038C20
GDZVAIM02HSDC3	616	ctg1869 ctg679	TaaCsp3DS025F22 TaaCsp3DS049O04 TaaCsp3DS049N19 TaaCsp3DS047F16
GDZVAIM01DXU53	617	ctg1042	TaaCsp3DS047M16
GDZVAIM02IT3BF	621	ctg218	TaaCsp3DS046P05 TaaCsp3DS089P08
GDZVAIM01DBEE7	622	ctg315	TaaCsp3DS065K23 TaaCsp3DS068H10
GDZVAIM01APU44	623	ctg2396	TaaCsp3DS036L02 TaaCsp3DS052N16
GDZVAIM02GVZIR	624	ctg97	TaaCsp3DS093I13 TaaCsp3DS091B14
GDZVAIM02F7NAU	625	ctg97	TaaCsp3DS093I13 TaaCsp3DS091B14
GDZVAIM01CGN13	627	ctg629	TaaCsp3DS010O15 TaaCsp3DS057E16
GDZVAIM02I62Y3	630	ctg543	TaaCsp3DS071M06
GDZVAIM02GIE4W	633	ctg147	TaaCsp3DS064C11 TaaCsp3DS082C07
GDZVAIM01CNU0S	633	ctg147	TaaCsp3DS064C11 TaaCsp3DS082C07
GDZVAIM01BYIJY	636	ctg682	TaaCsp3DS008G20 TaaCsp3DS080B22
GDZVAIM02IGV7S	640	ctg1885	TaaCsp3DS033A09 TaaCsp3DS047L09
GDZVAIM01BP2OY	641	ctg1885	TaaCsp3DS047L09
GDZVAIM01ATLIE	643	ctg72	TaaCsp3DS076K12
GDZVAIM01A8S4D	647	ctg59	TaaCsp3DS015I12 TaaCsp3DS068I03
GDZVAIM01B53H1	650	ctg572	TaaCsp3DS021M21 TaaCsp3DS068C23
GDZVAIM02HBOZV	657	ctg756	TaaCsp3DS022H01 TaaCsp3DS067D17
GDZVAIM01CGL5F	657	ctg756	TaaCsp3DS022H01 TaaCsp3DS067D17
GDZVAIM02H0YGY	658	ctg899	TaaCsp3DS041M10 TaaCsp3DS045A19
GDZVAIM01CH9MV	659	ctg899	TaaCsp3DS041M10 TaaCsp3DS046I01
GDZVAIM02HM55Y	662	ctg427	TaaCsp3DS022M17
GDZVAIM02II80N	663	ctg188	TaaCsp3DS003I15 TaaCsp3DS034M15
GDZVAIM02GEYX0	663	ctg188	TaaCsp3DS003I15 TaaCsp3DS034M15
GDZVAIM01C1Z2T	665	ctg1465 ctg91	TaaCsp3DS025P24 TaaCsp3DS075F12
GDZVAIM01AQWHW	665	ctg1465 ctg91	TaaCsp3DS025P24 TaaCsp3DS075F12
GDZVAIM02HZOOW	666	ctg6 ctg2538	TaaCsp3DS054P13 TaaCsp3DS080O11
GDZVAIM02JB5JU	669	ctg6	TaaCsp3DS054P13
GDZVAIM02G1268	669	ctg6	TaaCsp3DS024G08 TaaCsp3DS054P13
GDZVAIM01AZVAA	670	ctg6	TaaCsp3DS024G08 TaaCsp3DS038M11
GDZVAIM01C9RP2	672	ctg1146	TaaCsp3DS005I05 TaaCsp3DS049K14
GDZVAIM02F1KOT	672	ctg1146	TaaCsp3DS005I05 TaaCsp3DS049K14
GDZVAIM01C1XUQ	673	ctg1146	TaaCsp3DS049K14
GDZVAIM02ISP9M	674	ctg1146	TaaCsp3DS049K14
GDZVAIM01EHGED	675	ctg1291	TaaCsp3DS047H12
GDZVAIM01BOT0O	676	ctg528	TaaCsp3DS068A17 TaaCsp3DS065N10
GDZVAIM01CFSL7	676	ctg528	TaaCsp3DS068A17 TaaCsp3DS065N10
GDZVAIM01CGZ7E	677	ctg633	TaaCsp3DS028I16 TaaCsp3DS053D13
GDZVAIM01BTNPU	680	ctg1010	TaaCsp3DS013G17
GDZVAIM02JXB5Q	681	ctg266	TaaCsp3DS001H20
GDZVAIM01EU93M	682	ctg266	TaaCsp3DS034B22
GDZVAIM01C5AT8	683	ctg266	TaaCsp3DS034B22
GDZVAIM01DJ16H	684	ctg266	TaaCsp3DS034B22
GDZVAIM01C5KHA	686	ctg794	TaaCsp3DS019J15 TaaCsp3DS062N04
GDZVAIM02F9J0Z	689	ctg698	TaaCsp3DS008P04
GDZVAIM01BNDW0	693	ctg483 ctg142	TaaCsp3DS015H23 TaaCsp3DS022D12 TaaCsp3DS022D07 TaaCsp3DS076D04
GDZVAIM01E12AR	694	ctg1513	TaaCsp3DS026I11 TaaCsp3DS034A20
GDZVAIM02HF8CK	698	ctg398	TaaCsp3DS010H21 TaaCsp3DS009D15
GDZVAIM02F6RK4	699	ctg1376	TaaCsp3DS042P13 TaaCsp3DS060D01
GDZVAIM01E1PC9	702	ctg105	TaaCsp3DS014K03 TaaCsp3DS071F23
GDZVAIM01AFLC7	703	ctg984	TaaCsp3DS017C12 TaaCsp3DS032L21
GDZVAIM01EDIJF	704	ctg331 ctg754	TaaCsp3DS013F24 TaaCsp3DS034B24 TaaCsp3DS030L12 TaaCsp3DS065D01
GDZVAIM01CJM1M	706	ctg1309	TaaCsp3DS008N16
GDZVAIM02G3V7A	707	ctg1309	TaaCsp3DS008N16
GDZVAIM01B4OE1	709	ctg138	TaaCsp3DS025P17 TaaCsp3DS021L20
GDZVAIM01C5XVU	711	ctg205	TaaCsp3DS004D09 TaaCsp3DS055F14
GDZVAIM01EUZLA	714	ctg1478	TaaCsp3DS045F20
GDZVAIM01BOOS2	715	ctg23	TaaCsp3DS076H18
GDZVAIM02F09SJ	719	ctg2543 ctg673	TaaCsp3DS069A08 TaaCsp3DS085L19
GDZVAIM02I5ZKN	719	ctg673	TaaCsp3DS085L19 TaaCsp3DS087P01
GDZVAIM02IZVAT	720	ctg2543 ctg673	TaaCsp3DS069A08 TaaCsp3DS085L19
GDZVAIM02F1TTK	722	ctg682	TaaCsp3DS008G20 TaaCsp3DS080B22
GDZVAIM02GXZNF	724	ctg2726	TaaCsp3DS069C02 TaaCsp3DS067N01
GDZVAIM01BXZUB	730	ctg813	TaaCsp3DS021C22 TaaCsp3DS052F04
GDZVAIM02G09L3	731	ctg1290	TaaCsp3DS069J24 TaaCsp3DS084O14
GDZVAIM01DJJUE	735	ctg2569	TaaCsp3DS021N02 TaaCsp3DS072M17
GDZVAIM01E2OXL	738	ctg170	TaaCsp3DS028F03
GDZVAIM01D3Z7Y	739	ctg1521	TaaCsp3DS001L12 TaaCsp3DS037M02
GDZVAIM02JPRZE	740	ctg947	TaaCsp3DS018P23
GDZVAIM02H6XMI	741	ctg906	TaaCsp3DS069N19
GDZVAIM02GM39V	742	ctg49	TaaCsp3DS019C09 TaaCsp3DS076E24
GDZVAIM02IK18R	743	ctg49	TaaCsp3DS019C09 TaaCsp3DS076E24
GDZVAIM02HURGK	744	ctg49	TaaCsp3DS019C09 TaaCsp3DS076E24
GDZVAIM01AZ8JP	745	ctg466	TaaCsp3DS051M09
GDZVAIM02G2DKD	746	ctg640	TaaCsp3DS036O07 TaaCsp3DS081E01
GDZVAIM01BXWUP	747	ctg640	TaaCsp3DS036O07 TaaCsp3DS081E01
GDZVAIM01B17TO	748	ctg640	TaaCsp3DS036O07
GDZVAIM01BQAK6	754	ctg2237	TaaCsp3DS059D19 TaaCsp3DS056C01
GDZVAIM01BXE3W	755	ctg2237	TaaCsp3DS059D19 TaaCsp3DS056C01
GDZVAIM01B422N	761	ctg1081	TaaCsp3DS028M10 TaaCsp3DS033M15
GDZVAIM02G8R14	761	ctg1081	TaaCsp3DS028M10 TaaCsp3DS033M15
GDZVAIM02GERI8	762	ctg65	TaaCsp3DS031G18 TaaCsp3DS036N08 TaaCsp3DS031G18 TaaCsp3DS044L11 TaaCsp3DS036N08 TaaCsp3DS044L11
GDZVAIM01DIAES	763	ctg1318	TaaCsp3DS064I15 TaaCsp3DS086H21
GDZVAIM02GESJ6	764	ctg1104	TaaCsp3DS064P14
GDZVAIM01B5JOI	765	ctg682	TaaCsp3DS008G20 TaaCsp3DS080B22
GDZVAIM02F44PO	769	ctg2368	TaaCsp3DS010B08 TaaCsp3DS012B16
GDZVAIM01CKLPA	770	ctg2368	TaaCsp3DS010B08 TaaCsp3DS012B16
GDZVAIM01EF8NC	771	ctg1094	TaaCsp3DS045B12
GDZVAIM01EXMXD	772	ctg1094	TaaCsp3DS041J02 TaaCsp3DS045B12
GDZVAIM02GE6HA	773	ctg105	TaaCsp3DS014K03 TaaCsp3DS071F23
GDZVAIM01C286F	774	ctg47	TaaCsp3DS075F11
GDZVAIM01A8NZK	777	ctg81	TaaCsp3DS074N23
GDZVAIM02HN9Q5	778	ctg330	TaaCsp3DS048E01
GDZVAIM01DTQDH	781	ctg360	TaaCsp3DS066B22
GDZVAIM02JF27U	787	ctg2007	TaaCsp3DS043K17 TaaCsp3DS057L22
GDZVAIM02GG3Z1	788	ctg269	TaaCsp3DS014G24 TaaCsp3DS054M11
GDZVAIM01DEGRL	790	ctg604	TaaCsp3DS017J24 TaaCsp3DS059N09
GDZVAIM02HJCC1	791	ctg873	TaaCsp3DS035L12 TaaCsp3DS038J06
GDZVAIM02GFM2T	793	ctg404	TaaCsp3DS017K15
GDZVAIM01C4LGJ	795	ctg1808	TaaCsp3DS036L23
GDZVAIM01BUXW2	796	ctg1065	TaaCsp3DS009E18
GDZVAIM02ISIJI	800	ctg475	TaaCsp3DS030F12 TaaCsp3DS030D11
GDZVAIM01EZR74	801	ctg598	TaaCsp3DS016K17 TaaCsp3DS015D09 TaaCsp3DS016K17 TaaCsp3DS020F04 TaaCsp3DS015D09 TaaCsp3DS020F04

## Sheet: Ae_tauschii_3DS_anchored_seq
Sequence	SNP_Name	Chromosome	position [cM]	Ae_tauschii_ctg #	3DS_ctg #	BACs
contig70832	AT3D2300	3D	0	ctg9826	ctg1397	TaaCsp3DS035C17 TaaCsp3DS067P03
GB5Y7FA02H01X6	AT3D2301	3D	0.045	ctg14274	ctg96	TaaCsp3DS002F13 TaaCsp3DS057G14
GDS7LZN02GNFKS	AT3D2302	3D	5.375	ctg3551	ctg381	TaaCsp3DS081J24
BE426676	BE426676	3D	5.375	ctg3551	ctg381	TaaCsp3DS081J24
F5XZDLF02GN47Z	AT3D2304	3D	5.739	ctg3551	ctg381	TaaCsp3DS032K24
contig52360	AT3D2307	3D	12.462		ctg1157 ctg348 ctg47 ctg238 ctg514 ctg2427 ctg219	TaaCsp3DS021N07 TaaCsp3DS069I09 TaaCsp3DS024H16 TaaCsp3DS033H20 TaaCsp3DS024L21 TaaCsp3DS021N19 TaaCsp3DS026M04 TaaCsp3DS061G22 TaaCsp3DS020J03 TaaCsp3DS089C06 TaaCsp3DS028C24 TaaCsp3DS065K17 TaaCsp3DS028F22 TaaCsp3DS064B10
GDS7LZN02G12I9	AT3D2308	3D	12.462	ctg16184	ctg115	TaaCsp3DS022E17 TaaCsp3DS082A11
GB5Y7FA01AFF7Q	AT3D2312	3D	13.145	ctg301	ctg1110	TaaCsp3DS070A18
BF473773	BF473773	3D	13.691	ctg301	ctg2517	TaaCsp3DS068N13 TaaCsp3DS086C24
contig17506	AT3D2317	3D	16.352	ctg301	ctg974	TaaCsp3DS030G18
GBUVHFX01AOFRF	AT3D2318	3D	17.816	ctg4483	ctg77	TaaCsp3DS011P19 TaaCsp3DS049K08
GBUVHFX02G5IFC	AT3D2319	3D	17.907	ctg4483	ctg77	TaaCsp3DS011P19 TaaCsp3DS049K08
GA8KES402JX54D	AT3D2320	3D	19.649	ctg4483	ctg354	TaaCsp3DS015P14 TaaCsp3DS020J23
contig31570	AT3D2321	3D	19.889	ctg3849	ctg456	TaaCsp3DS015G21 TaaCsp3DS055O10
contig28406	AT3D2322	3D	19.936	ctg3849	ctg456	TaaCsp3DS015G21 TaaCsp3DS055O10
F5XZDLF02HX2DL	AT3D2326	3D	20.845	ctg2102	ctg1091	TaaCsp3DS009G11 TaaCsp3DS004D04
GBB4FNX01A83VL	AT3D2329	3D	20.891	ctg2102	ctg1091	TaaCsp3DS009G11 TaaCsp3DS031N24
GDRF1KQ02FMFSH	AT3D2328	3D	20.891	ctg2102	ctg1091	TaaCsp3DS009G11 TaaCsp3DS031N24
GB5Y7FA02I05OP	AT3D2327	3D	20.891	ctg2102	ctg1091	TaaCsp3DS031N24
GBUVHFX01DNE4L	AT3D2330	3D	21.074	ctg2102	ctg626	TaaCsp3DS037C23 TaaCsp3DS072H10
GCE8AKX01CEXH9	AT3D2331	3D	22.971	ctg2102	ctg447	TaaCsp3DS008G17 TaaCsp3DS023I21
GDRF1KQ02HV69O	AT3D2332	3D	23.198	ctg2102	ctg447	TaaCsp3DS008G17 TaaCsp3DS023I21
GB5Y7FA02I44NU	AT3D2333	3D	23.198	ctg2102	ctg447	TaaCsp3DS008G17 TaaCsp3DS023I21
GA8KES401AXZ4T	AT3D2334	3D	23.425		ctg213	TaaCsp3DS053N07
GCE8AKX01BY4MX	AT3D2335	3D	23.607	ctg2102	ctg1484 ctg213	TaaCsp3DS006O11 TaaCsp3DS052A05 TaaCsp3DS053N07 TaaCsp3DS070N19
GDRF1KQ01CQPQV	AT3D2336	3D	24.016	ctg9275	ctg2622	TaaCsp3DS029J22 TaaCsp3DS074O10
contig30400	AT3D2337	3D	24.289	ctg7258	ctg1175	TaaCsp3DS082G11
GCE8AKX02HMJXL	AT3D2340	3D	26.448	ctg4532	ctg246	TaaCsp3DS007C01 TaaCsp3DS028G11
BE497169	BE497169	3D	27.292	ctg4532	ctg1387	TaaCsp3DS021F24 TaaCsp3DS058P17
GDEEGVY01CO5UZ	AT3D2347	3D	32.972	ctg2430	ctg320	TaaCsp3DS023G06
GBUVHFX01DIS4I	AT3D2348	3D	33.336	ctg2430	ctg1495	TaaCsp3DS052O06
F5XZDLF01EEKO2	AT3D2349	3D	33.973	ctg2430	ctg214	TaaCsp3DS007B22 TaaCsp3DS084H20
contig13336	AT3D2351	3D	35.483	ctg4490	ctg377	TaaCsp3DS015F24 TaaCsp3DS090H11
contig12658	AT3D2352	3D	37.132	ctg866	ctg328	TaaCsp3DS017N06 TaaCsp3DS082B19
GCE8AKX01EF8G5	AT3D2353	3D	38.228	ctg866	ctg28	TaaCsp3DS017G24 TaaCsp3DS045E13
GB5Y7FA02IGRQE	AT3D2354	3D	39.187	ctg866	ctg18	TaaCsp3DS017H07 TaaCsp3DS095C13
F1BEJMU01D8R72	AT3D2358	3D	44.762	ctg5880	ctg495 ctg2696 ctg1940	TaaCsp3DS017G05 TaaCsp3DS090L10 TaaCsp3DS016K02 TaaCsp3DS037M20 TaaCsp3DS042M18 TaaCsp3DS042N19
GA8KES402FE7NO	AT3D2360	3D	44.898	ctg5880	ctg450	TaaCsp3DS077D13
BM135339	BM135339	3D	49.933	ctg5724	ctg319	TaaCsp3DS077N01
GDS7LZN01DV78O	AT3D2365	3D	49.933	ctg5724	ctg319	TaaCsp3DS063D02 TaaCsp3DS077N01
BG275108	BG275108	3D	50.115	ctg57	ctg1072	TaaCsp3DS025A22
F5XZDLF01EO8ZJ	AT3D2369	3D	50.115	ctg57	ctg1072	TaaCsp3DS083K24
GDEEGVY02IJ563	AT3D2370	3D	50.206	ctg57	ctg762	TaaCsp3DS036G07 TaaCsp3DS071A03
F5XZDLF01ERC6O	AT3D2371	3D	50.342	ctg57	ctg762	TaaCsp3DS036G07 TaaCsp3DS071A03
GBUVHFX01COL5O	AT3D2372	3D	50.888	ctg57	ctg762	TaaCsp3DS047I12 TaaCsp3DS071A03
GBUVHFX02I81EC	AT3D2373	3D	50.934	ctg57	ctg762	TaaCsp3DS017K20 TaaCsp3DS039N10
GA8KES401AGA01	AT3D2375	3D	51.025	ctg57	ctg762	TaaCsp3DS024M04 TaaCsp3DS063J10
GDS7LZN02GD430	AT3D2377	3D	51.434	ctg12465	ctg2582	TaaCsp3DS010A12
F5MV3MU01CA36G	AT3D2378	3D	52.348	ctg635	ctg388	TaaCsp3DS001K10
GA8KES402FNVFI	AT3D2379	3D	52.348	ctg635	ctg388	TaaCsp3DS001K10 TaaCsp3DS034B17
GCE8AKX02FQOLR	AT3D2381	3D	52.759	ctg2077	ctg625	TaaCsp3DS023A10
GCE8AKX02I3K04	AT3D2382	3D	53.763	ctg4051	ctg1622	TaaCsp3DS035J12
GBB4FNX02GMMHE	AT3D2384	3D	53.992	ctg744	ctg83	TaaCsp3DS025J15 TaaCsp3DS077G01
F5XZDLF02HWOJZ	AT3D2385	3D	53.992	ctg744	ctg83	TaaCsp3DS025J15 TaaCsp3DS077G01
GBUVHFX02JDZ7X	AT3D2386	3D	54.447	ctg744	ctg83	TaaCsp3DS013K17 TaaCsp3DS065G06
F5MV3MU01EU5KH	AT3D2387	3D	55.817	ctg972	ctg119	TaaCsp3DS022F01
contig51905	AT3D2388	3D	56.09	ctg972	ctg119	TaaCsp3DS025I17
GDEEGVY01BDWOC	AT3D2389	3D	56.226	ctg972	ctg2323	TaaCsp3DS065D04 TaaCsp3DS069C09
GBB4FNX02JKG8H	AT3D2390	3D	56.453	ctg972	ctg429	TaaCsp3DS033L23
BE442658	BE442658	3D	56.863	ctg228	ctg91	TaaCsp3DS025A21 TaaCsp3DS027B14
F1BEJMU01AJJR4	AT3D2392	3D	56.863	ctg228	ctg91	TaaCsp3DS025A21 TaaCsp3DS027B14
F5XZDLF02J1HSO	AT3D2395	3D	56.908	ctg228	ctg91	TaaCsp3DS025A21
BE591013	BE591013	3D	56.908	ctg228	ctg91	TaaCsp3DS025A21
contig02955	AT3D2397	3D	56.908	ctg228	ctg91	TaaCsp3DS071B12
GDS7LZN01CGHJ1	AT3D2398	3D	56.953	ctg228	ctg91	TaaCsp3DS071B12
contig64400	AT3D2400	3D	57.317	ctg228	ctg261 ctg261 ctg142	TaaCsp3DS006J21 TaaCsp3DS013O17 TaaCsp3DS006J21 TaaCsp3DS077K23 TaaCsp3DS013O17 TaaCsp3DS077K23 TaaCsp3DS017J13 TaaCsp3DS076D04
GCE8AKX01D8LUC	AT3D2401	3D	57.317	ctg1130	ctg372	TaaCsp3DS022F10
contig11810	AT3D2403	3D	57.498	ctg533	ctg327	TaaCsp3DS050C17 TaaCsp3DS082O17
contig67315	AT3D2405	3D	57.589	ctg533	ctg99	TaaCsp3DS037J20 TaaCsp3DS055C23
contig01330	AT3D2406	3D	57.817	ctg5242	ctg275	TaaCsp3DS035H03
F5XZDLF01EIBB2	AT3D2407	3D	58.089	ctg5242	ctg275	TaaCsp3DS035H03
BE405496	BE405496	3D	58.362	ctg5242	ctg963 ctg275	TaaCsp3DS009P14 TaaCsp3DS053D01
GDRF1KQ02JAJ0L	AT3D2409	3D	58.635	ctg5242	ctg1911	TaaCsp3DS009A22 TaaCsp3DS063M06
GB5Y7FA01BMVS5	AT3D2410	3D	58.771	ctg2336	ctg409	TaaCsp3DS008G14 TaaCsp3DS084C23
GDRF1KQ02JSMIB	AT3D2411	3D	58.953	ctg2336	ctg494	TaaCsp3DS071G19
contig26387	AT3D2412	3D	59.045	ctg279	ctg834	TaaCsp3DS069G11 TaaCsp3DS082F03
GBQ4KXB02GC4D3	AT3D2413	3D	59.275	ctg279	ctg126	TaaCsp3DS034E05 TaaCsp3DS059B05
contig23609	AT3D2414	3D	59.275	ctg279	ctg126	TaaCsp3DS034E05 TaaCsp3DS059B05
GBUVHFX01C06KT	AT3D2416	3D	60.646	ctg279	ctg608	TaaCsp3DS019F04
GCE8AKX01EPVTI	AT3D2417	3D	61.022	ctg279	ctg1349	TaaCsp3DS035D08
GBQ4KXB01A2A1U	AT3D2418	3D	61.069	ctg279	ctg1349	TaaCsp3DS035D08
GBUVHFX01BS9U6	AT3D2419	3D	61.434	ctg279	ctg678	TaaCsp3DS059C05
BE446628	BE446628	3D	61.57	ctg279	ctg678	TaaCsp3DS016A20 TaaCsp3DS037J09
BE518003	BE518003	3D	61.616	ctg279	ctg678	TaaCsp3DS016A20 TaaCsp3DS037J09
contig59260	AT3D2422	3D	62.712	ctg3343	ctg1553	TaaCsp3DS020G05 TaaCsp3DS093H05
GDRF1KQ01A8DT9	AT3D2423	3D	63.167	ctg3343	ctg695 ctg342	TaaCsp3DS054A10 TaaCsp3DS060E23
GDEEGVY01AMPKW	AT3D2424	3D	63.303	ctg3343	ctg1220 ctg342	TaaCsp3DS030J13 TaaCsp3DS094A10
GA8KES401DZ5S3	AT3D2425	3D	63.439	ctg3343	ctg1220 ctg342	TaaCsp3DS030J13 TaaCsp3DS094A10
contig32522	AT3D2427	3D	63.757	ctg3343	ctg2701 ctg721 ctg91	TaaCsp3DS018O08 TaaCsp3DS044J18 TaaCsp3DS017B17 TaaCsp3DS051A06 TaaCsp3DS049A14 TaaCsp3DS071B12
GDRF1KQ02F7Y6F	AT3D2428	3D	63.984	ctg869	ctg516	TaaCsp3DS033E18
GBUVHFX02FQW91	AT3D2431	3D	64.12	ctg869	ctg377	TaaCsp3DS030M24 TaaCsp3DS090H11
GBF1XID01C2E0M	AT3D2432	3D	64.53	ctg263	ctg267	TaaCsp3DS021O08 TaaCsp3DS036C22
contig25188	AT3D2433	3D	64.757	ctg263	ctg267	TaaCsp3DS021O08 TaaCsp3DS036C22
F5XZDLF01CH2GK	AT3D2434	3D	64.757	ctg263	ctg267	TaaCsp3DS021O08 TaaCsp3DS036C22
BE498786	BE498786	3D	66.306	ctg2278	ctg445	TaaCsp3DS018M24
GDRF1KQ02GZ89M	AT3D2438	3D	66.397	ctg2278	ctg445	TaaCsp3DS044C05
contig31183	AT3D2439	3D	66.852	ctg2278	ctg414	TaaCsp3DS021F09 TaaCsp3DS050A18
GDRF1KQ02I7FBO	AT3D2441	3D	66.897	ctg9229	ctg359	TaaCsp3DS034A09 TaaCsp3DS045H13
F5XZDLF02GBOF5	AT3D2442	3D	66.897	ctg9229	ctg359	TaaCsp3DS032M22 TaaCsp3DS073F07
GA8KES402HXXIQ	AT3D2443	3D	66.943	ctg233	ctg365	TaaCsp3DS043G15 TaaCsp3DS070D04
GB5Y7FA02I0LBC	AT3D2445	3D	67.134	ctg1276	ctg142	TaaCsp3DS035M17
GBQ4KXB01C0QVI	AT3D2446	3D	68.013	ctg10849	ctg721	TaaCsp3DS017B17 TaaCsp3DS051A06
GBQ4KXB01DTQQ9	AT3D2447	3D	68.618	ctg3218	ctg237	TaaCsp3DS049M22 TaaCsp3DS060J05
GDEEGVY02FJQX3	AT3D2448	3D	68.712	ctg768	ctg869	TaaCsp3DS037J19 TaaCsp3DS039K04
GB5Y7FA01DE6O9	AT3D2449	3D	68.85	ctg9884	ctg237	TaaCsp3DS049M22
GBF1XID01BX8ZO	AT3D2450	3D	69.214	ctg326	ctg1161	TaaCsp3DS017C21 TaaCsp3DS030J06
BF202635	BF202635	3D	69.214	ctg326	ctg1161	TaaCsp3DS017C21 TaaCsp3DS030J06
F5MV3MU01DWBRO	AT3D2453	3D	69.214	ctg326	ctg1161	TaaCsp3DS017C21 TaaCsp3DS030J06
GA8KES401BOZGW	AT3D2451	3D	69.214	ctg326	ctg156	TaaCsp3DS048I23 TaaCsp3DS059A09
GB5Y7FA02HE0HF	AT3D2454	3D	69.851	ctg2404	ctg2687	TaaCsp3DS059H21
GA8KES401E1PNC	AT3D2456	3D	70.26	ctg3123	ctg110	TaaCsp3DS058I13
GBQ4KXB01BV591	AT3D2457	3D	70.578	ctg3123	ctg638	TaaCsp3DS007P24 TaaCsp3DS028J04
GBB4FNX02IRIHS	AT3D2458	3D	70.669	ctg90	ctg30	TaaCsp3DS046L09
F1BEJMU02I236X	AT3D2462	3D	70.941	ctg4695	ctg789	TaaCsp3DS014D16
contig09183	AT3D2461	3D	70.941	ctg578	ctg410 ctg789	TaaCsp3DS011N02 TaaCsp3DS085M04
F5MV3MU01EK83X	AT3D2463	3D	71.032	ctg578	ctg174	TaaCsp3DS063B09
F5XZDLF01CTQNS	AT3D2465	3D	71.214	ctg578	ctg679	TaaCsp3DS049N19 TaaCsp3DS081P01
GCE8AKX01DGTVG	AT3D2466	3D	71.532	ctg578	ctg679	TaaCsp3DS049N19 TaaCsp3DS055C16
BG314283	BG314283	3D	71.532	ctg578	ctg679	TaaCsp3DS049N19 TaaCsp3DS055C16
GBUVHFX01EMX3K	AT3D2467	3D	71.532		ctg899	TaaCsp3DS051D07 TaaCsp3DS045A19
contig00383	AT3D2470	3D	71.668	ctg2050	ctg16	TaaCsp3DS031B07 TaaCsp3DS036C06
GDS7LZN01ER1CR	AT3D2471	3D	71.668	ctg2050	ctg16	TaaCsp3DS031B07 TaaCsp3DS084P01
GDS7LZN01DLLI9	AT3D2481	3D	71.714	ctg1250	ctg1011	TaaCsp3DS050F18 TaaCsp3DS093K04
GCE8AKX02HX4TH	AT3D2479	3D	71.714	ctg1250	ctg198	TaaCsp3DS072O05
contig38841	AT3D2483	3D	71.714	ctg1250	ctg1260 ctg1672 ctg11	TaaCsp3DS037A03 TaaCsp3DS086L24 TaaCsp3DS058K08 TaaCsp3DS059K08 TaaCsp3DS057F12 TaaCsp3DS089F23
GBUVHFX02G2BTK	AT3D2487	3D	71.714	ctg1250	ctg1269 ctg653	TaaCsp3DS018P10 TaaCsp3DS036P02
GDRF1KQ01EV9T6	AT3D2474	3D	71.714	ctg1250	ctg51	TaaCsp3DS022P20 TaaCsp3DS071F14
GA8KES401A5HUB	AT3D2489	3D	71.714	ctg1250	ctg51	TaaCsp3DS022P20 TaaCsp3DS071F14
GA8KES402H74KZ	AT3D2472	3D	71.714	ctg499	ctg383	TaaCsp3DS015C17 TaaCsp3DS025K08
BE446087	BE446087	3D	71.714	ctg499	ctg383	TaaCsp3DS015C17 TaaCsp3DS025K08
contig15869	AT3D2477	3D	71.714	ctg3114	ctg371 ctg2490	TaaCsp3DS020N17 TaaCsp3DS021N17
F5XZDLF02FCV9Y	AT3D2485	3D	71.714	ctg3114	ctg1032	TaaCsp3DS057N06
BE490304	BE490304	3D	71.714	ctg3114	ctg153	TaaCsp3DS052H08
contig28180	AT3D2475	3D	71.714	ctg3114	ctg153	TaaCsp3DS052H08
contig25437	AT3D2480	3D	71.714	ctg3114	ctg418	TaaCsp3DS002F16
contig23319	AT3D2482	3D	71.714	ctg8264	ctg326	TaaCsp3DS048J02
GA8KES402GISCS	AT3D2490	3D	71.759	ctg8264	ctg326	TaaCsp3DS026I08
GDRF1KQ02JQNVK	AT3D2491	3D	71.759	ctg8264	ctg317	TaaCsp3DS043K20 TaaCsp3DS095E24 TaaCsp3DS043K20 TaaCsp3DS095B24 TaaCsp3DS095E24 TaaCsp3DS095B24
GB5Y7FA02FITGI	AT3D2492	3D	71.759	ctg8264	ctg326	TaaCsp3DS026I08 TaaCsp3DS048J02
contig00098	AT3D2498	3D	71.804	ctg9258	ctg2725	TaaCsp3DS070A24 TaaCsp3DS079J22
GDS7LZN01EHRQ6	AT3D2496	3D	71.804	ctg2146	ctg1648	TaaCsp3DS022P14
GBF1XID01BU8K5	AT3D2494	3D	71.804	ctg532	ctg307 ctg2372	TaaCsp3DS005B09 TaaCsp3DS086O11
GBUVHFX02HO6IB	AT3D2495	3D	71.804	ctg532	ctg307	TaaCsp3DS005B09 TaaCsp3DS001F08
contig81416	AT3D2497	3D	71.804	ctg627	ctg73	TaaCsp3DS020E10
F1BEJMU01ETAPA	AT3D2499	3D	71.941	ctg627	ctg726	TaaCsp3DS023K23 TaaCsp3DS039C15
GDRF1KQ01A576T	AT3D2500	3D	72.031	ctg627	ctg726	TaaCsp3DS023K23
GCE8AKX02JIQ3T	AT3D2501	3D	72.031	ctg627	ctg726	TaaCsp3DS023K23
GBUVHFX01B8SRW	AT3D2502	3D	72.122	ctg627	ctg273	TaaCsp3DS057H05 TaaCsp3DS077F21
contig15061	AT3D2503	3D	72.122	ctg627	ctg273	TaaCsp3DS057H05 TaaCsp3DS077F21
contig16408	AT3D2504	3D	72.213	ctg10801	ctg229	TaaCsp3DS032H13 TaaCsp3DS081F09
contig14419	AT3D2505	3D	72.623	ctg322	ctg164	TaaCsp3DS038O20 TaaCsp3DS056N01
GA8KES402HLHGX	AT3D2509	3D	72.623	ctg322	ctg643	TaaCsp3DS076H02
GDRF1KQ02I0BTL	AT3D2508	3D	72.623	ctg322	ctg135	TaaCsp3DS002N06
GDS7LZN01D11DI	AT3D2506	3D	72.623	ctg893	ctg144 ctg2364 ctg1143 ctg308 ctg297 ctg470	TaaCsp3DS006K04 TaaCsp3DS055G11 TaaCsp3DS003L15 TaaCsp3DS059J12 TaaCsp3DS011G01 TaaCsp3DS059G17 TaaCsp3DS028O24 TaaCsp3DS040I13 TaaCsp3DS027D10 TaaCsp3DS030H13 TaaCsp3DS056A08 TaaCsp3DS090N17 TaaCsp3DS056A08 TaaCsp3DS083L08 TaaCsp3DS090N17 TaaCsp3DS083L08
contig01962	AT3D2510	3D	72.623	ctg893	ctg144 ctg2364 ctg1143 ctg470	TaaCsp3DS006K04 TaaCsp3DS055G11 TaaCsp3DS003L15 TaaCsp3DS059J12 TaaCsp3DS011G01 TaaCsp3DS059G17 TaaCsp3DS056A08 TaaCsp3DS090N17 TaaCsp3DS056A08 TaaCsp3DS083L08 TaaCsp3DS090N17 TaaCsp3DS083L08
GDRF1KQ02FFV2A	AT3D2507	3D	72.623	ctg893	ctg308	TaaCsp3DS001L17 TaaCsp3DS088E17
GCE8AKX02HJDCS	AT3D2511	3D	72.759	ctg726	ctg48	TaaCsp3DS070K18 TaaCsp3DS068F16
GCE8AKX01CV5ZB	AT3D2512	3D	72.896	ctg873	ctg1073 ctg1497	TaaCsp3DS008N06 TaaCsp3DS039K10
GCE8AKX01AMSZ4	AT3D2514	3D	72.896	ctg873	ctg1180	TaaCsp3DS038N09 TaaCsp3DS085E14
GBF1XID01DPDE5	AT3D2515	3D	72.896	ctg873	ctg1704	TaaCsp3DS011H22 TaaCsp3DS051N07
F5XZDLF02I6HAX	AT3D2516	3D	72.896	ctg873	ctg805	TaaCsp3DS031P07
F5XZDLF01B5G9O	AT3D2517	3D	72.986	ctg706	ctg234	TaaCsp3DS008C12 TaaCsp3DS046L11
BF291720	BF291720	3D	72.986	ctg706	ctg665	TaaCsp3DS051B18 TaaCsp3DS051N14
F1BEJMU02J0OP3	AT3D2519	3D	72.986	ctg706	ctg665	TaaCsp3DS051B18 TaaCsp3DS051N14
contig22759	AT3D2520	3D	72.986	ctg706	ctg665	TaaCsp3DS051B18 TaaCsp3DS051N14
GBF1XID02HB9RE	AT3D2528	3D	74.004	ctg239	ctg107	TaaCsp3DS032E08 TaaCsp3DS063B16
contig07459	AT3D2525	3D	74.004	ctg239	ctg454	TaaCsp3DS055H16
contig08406	AT3D2531	3D	74.004	ctg143	ctg292	TaaCsp3DS011N24
GBUVHFX01D9G6Z	AT3D2527	3D	74.004	ctg143	ctg123	TaaCsp3DS076C15
contig05614	AT3D2529	3D	74.004	ctg16148	ctg335	TaaCsp3DS049N15 TaaCsp3DS087L03
GB5Y7FA01CEK1U	AT3D2533	3D	74.004	ctg4429	ctg91 ctg1246	TaaCsp3DS037C22 TaaCsp3DS075F12 TaaCsp3DS038H14 TaaCsp3DS081N04
GBB4FNX02FC5UU	AT3D2532	3D	74.004	ctg3254	ctg1511	TaaCsp3DS007A22 TaaCsp3DS050B05
contig28066	AT3D2534	3D	74.004	ctg1271	ctg335	TaaCsp3DS073I22
GDRF1KQ02IRNU0	AT3D2535	3D	74.004		ctg107	TaaCsp3DS022E02 TaaCsp3DS036C13
GA8KES401DZNSJ	AT3D2530	3D	74.004	ctg23	ctg533	TaaCsp3DS022L18 TaaCsp3DS090O19
BF483494	BF483494	3D	74.049	ctg23	ctg368	TaaCsp3DS035G04
BE488609	BE488609	3D	74.14	ctg23	ctg1191	TaaCsp3DS034J16
contig19363	AT3D2539	3D	74.552	ctg23	ctg96	TaaCsp3DS014B03 TaaCsp3DS059L08
GB5Y7FA01BMKEA	AT3D2541	3D	74.781	ctg23	ctg614	TaaCsp3DS026O02 TaaCsp3DS091B03
GCE8AKX01CLZMX	AT3D2542	3D	74.872	ctg23	ctg1493 ctg1065	TaaCsp3DS032O09 TaaCsp3DS050J12
GDRF1KQ02I46C9	AT3D2543	3D	74.964	ctg23	ctg475	TaaCsp3DS030F12 TaaCsp3DS030D11
contig67162	AT3D2546	3D	74.964	ctg23	ctg197	TaaCsp3DS052B12
GB5Y7FA01B5ZE6	AT3D2548	3D	74.964	ctg23	ctg2167	TaaCsp3DS022H10
GBQ4KXB01AS3JB	AT3D2544	3D	74.964	ctg23	ctg286	TaaCsp3DS018C24 TaaCsp3DS058E24
BM134557	BM134557	3D	74.964	ctg23	ctg286	TaaCsp3DS018C24 TaaCsp3DS058E24
GCE8AKX01A6BIY	AT3D2547	3D	74.964	ctg23	ctg2197	TaaCsp3DS067H02
BE489185	BE489185	3D	75.1	ctg23	ctg1176	TaaCsp3DS072E12
GBQ4KXB01DI9GT	AT3D2550	3D	75.1	ctg23	ctg130	TaaCsp3DS011G19 TaaCsp3DS013K22
GB5Y7FA01A8CXD	AT3D2552	3D	75.191	ctg23	ctg579	TaaCsp3DS016D12
GDEEGVY02JE62W	AT3D2553	3D	75.236	ctg23	ctg68	TaaCsp3DS020M09 TaaCsp3DS029F21
BF482491	BF482491	3D	75.282	ctg23	ctg68	TaaCsp3DS020M09 TaaCsp3DS029F21
GDRF1KQ02H56HN	AT3D2554	3D	75.282	ctg23	ctg1808	TaaCsp3DS036L23
GBF1XID01AQRDL	AT3D2557	3D	75.282	ctg23	ctg1808	TaaCsp3DS036L23
F1BEJMU02HU15T	AT3D2558	3D	75.282	ctg23	ctg1808	TaaCsp3DS036L23
F1BEJMU02GFSPB	AT3D2555	3D	75.282	ctg23	ctg397	TaaCsp3DS052K02 TaaCsp3DS078N07
GBF1XID01DRVMH	AT3D2556	3D	75.282	ctg23	ctg1808	TaaCsp3DS036L23
GDRF1KQ01AN3KS	AT3D2560	3D	76.193	ctg4686	ctg618	TaaCsp3DS042E19
F5XZDLF02FZD59	AT3D2561	3D	76.193	ctg4686	ctg242	TaaCsp3DS024H09
F5XZDLF01C3LVB	AT3D2562	3D	76.193	ctg4686	ctg242	TaaCsp3DS024H09
GB5Y7FA02I87UF	AT3D2565	3D	76.193	ctg4686	ctg1747	TaaCsp3DS017C04 TaaCsp3DS040G02
GBUVHFX01C2FFO	AT3D2568	3D	76.193	ctg4686	ctg242	TaaCsp3DS005I01 TaaCsp3DS081H12
GBF1XID01CGNR8	AT3D2563	3D	76.193	ctg36	ctg956	TaaCsp3DS081G08
F5XZDLF02FJSJS	AT3D2569	3D	76.193	ctg95	ctg998 ctg154	TaaCsp3DS029K09 TaaCsp3DS053A06 TaaCsp3DS045O01 TaaCsp3DS054G13
contig35103	AT3D2571	3D	76.193	ctg95	ctg946	TaaCsp3DS048N18 TaaCsp3DS071M24
GB5Y7FA01CIZIW	AT3D2566	3D	76.193	ctg5348	ctg189	TaaCsp3DS028D01
GB5Y7FA01EHZOL	AT3D2572	3D	76.193	ctg6334	ctg1720	TaaCsp3DS036B21 TaaCsp3DS071A13
GDS7LZN02JEGRI	AT3D2573	3D	76.375	ctg68	ctg1118	TaaCsp3DS026H21 TaaCsp3DS059M12
F5XZDLF02HBJBS	AT3D2574	3D	76.375	ctg68	ctg95	TaaCsp3DS031H01 TaaCsp3DS039P17
contig31721	AT3D2575	3D	76.375	ctg68	ctg95	TaaCsp3DS013G11 TaaCsp3DS095P06
GDS7LZN01D6S9W	AT3D2578	3D	76.511	ctg901	ctg89	TaaCsp3DS013N12 TaaCsp3DS088M16
GB5Y7FA02HQY3X	AT3D2576	3D	76.511	ctg281	ctg1116	TaaCsp3DS068H16
GA8KES401D6TKA	AT3D2577	3D	76.511	ctg321	ctg1029	TaaCsp3DS041K14 TaaCsp3DS070C05
GBF1XID02HX72Y	AT3D2581	3D	76.511	ctg6020	ctg1744	TaaCsp3DS018C15 TaaCsp3DS051E21
BE405509	BE405509	3D	76.511	ctg6020	ctg696	TaaCsp3DS059C07
contig12712	AT3D2582	3D	76.511	ctg6020	ctg1744	TaaCsp3DS018C15 TaaCsp3DS051E21
GA8KES402HOX8S	AT3D2584	3D	76.738	ctg441	ctg702	TaaCsp3DS037B12 TaaCsp3DS048F20
contig31223	AT3D2586	3D	76.829	ctg441	ctg663	TaaCsp3DS045L02
GDEEGVY02FC2ZJ	AT3D2587	3D	76.92	ctg441	ctg268	TaaCsp3DS064K03
GBB4FNX02H68HL	AT3D2588	3D	76.965	ctg441	ctg1469	TaaCsp3DS033M17
BF474778	BF474778	3D	76.965	ctg441	ctg1469	TaaCsp3DS033M17
F5XZDLF01CBQP8	AT3D2590	3D	76.965	ctg1296	ctg599	TaaCsp3DS041G02 TaaCsp3DS040K16
GDEEGVY02HH04F	AT3D2595	3D	77.147	ctg465	ctg1022	TaaCsp3DS018I20 TaaCsp3DS042J13
GBQ4KXB02GEVPN	AT3D2600	3D	77.193	ctg1024	ctg155	TaaCsp3DS036B19
GDEEGVY02I2SCX	AT3D2601	3D	77.193	ctg5368	ctg1238	TaaCsp3DS033K14 TaaCsp3DS052D22
F5XZDLF02GSN9E	AT3D2596	3D	77.193	ctg1096	ctg254	TaaCsp3DS019I10
GB5Y7FA01C64X8	AT3D2599	3D	77.193	ctg1096	ctg254	TaaCsp3DS019I10
GA8KES402IZ9KP	AT3D2602	3D	77.193	ctg1096	ctg254 ctg930	TaaCsp3DS006O19 TaaCsp3DS050O12 TaaCsp3DS029N16 TaaCsp3DS043D21
GA8KES401CC83V	AT3D2604	3D	77.193	ctg1096	ctg254	TaaCsp3DS006O19 TaaCsp3DS050O12
BE488644	BE488644	3D	77.238	ctg898	ctg478	TaaCsp3DS003J01
GDRF1KQ01EU5AR	AT3D2607	3D	77.238	ctg898	ctg478	TaaCsp3DS003J01
F5XZDLF02FRD7S	AT3D2608	3D	77.283	ctg898	ctg478	TaaCsp3DS003J01 TaaCsp3DS040P06
GBF1XID01BU5SD	AT3D2609	3D	77.283	ctg898	ctg1016	TaaCsp3DS016K07 TaaCsp3DS022N05
GDS7LZN01ACW8S	AT3D2610	3D	77.376	ctg1256	ctg1016 ctg1645	TaaCsp3DS022N05 TaaCsp3DS040I16
contig31914	AT3D2612	3D	77.702	ctg1256	ctg144	TaaCsp3DS038C20
F5XZDLF01DYQGK	AT3D2613	3D	77.702	ctg1256	ctg1763	TaaCsp3DS034J01
GDEEGVY01BXM4L	AT3D2625	3D	77.793	ctg528	ctg1801	TaaCsp3DS046P01
GA8KES402I24WJ	AT3D2620	3D	77.793	ctg528	ctg629	TaaCsp3DS015D03 TaaCsp3DS056P14
F1BEJMU02G2SGD	AT3D2616	3D	77.793	ctg528	ctg629	TaaCsp3DS010O15 TaaCsp3DS057E16
GBF1XID02G058Q	AT3D2617	3D	77.793	ctg528	ctg97	TaaCsp3DS093I13 TaaCsp3DS091B14
GDRF1KQ02FX6P4	AT3D2615	3D	77.793	ctg693	ctg218	TaaCsp3DS089P08
GCE8AKX01AGRUP	AT3D2619	3D	77.793	ctg693	ctg2733	TaaCsp3DS069M08
GCE8AKX01D21JD	AT3D2623	3D	77.793	ctg693	ctg2733	TaaCsp3DS069M08
contig17915	AT3D2622	3D	77.793	ctg693	ctg218	TaaCsp3DS069E22
BF429193	BF429193	3D	77.793	ctg709	ctg630	TaaCsp3DS093E12
contig27342	AT3D2624	3D	77.793	ctg8105	ctg2221 ctg658	TaaCsp3DS007J05 TaaCsp3DS085P09
contig21889	AT3D2628	3D	78.065	ctg515	ctg398	TaaCsp3DS010H21 TaaCsp3DS009D15
GCE8AKX02H1T6A	AT3D2629	3D	78.338	ctg515	ctg360	TaaCsp3DS066B22
GDRF1KQ01AGTYO	AT3D2630	3D	78.383	ctg515	ctg330	TaaCsp3DS018G19 TaaCsp3DS048E01
contig24598	AT3D2631	3D	78.474	ctg2389	ctg47	TaaCsp3DS075F11
GBQ4KXB01B8ROO	AT3D2632	3D	78.519	ctg9468	ctg1094	TaaCsp3DS045B12
GDEEGVY01EA7BJ	AT3D2633	3D	78.519	ctg9468	ctg1094	TaaCsp3DS045B12
GDS7LZN02I0UGU	AT3D2634	3D	78.656	ctg1068	ctg2733 ctg807	TaaCsp3DS012H12 TaaCsp3DS015K19 TaaCsp3DS014C17 TaaCsp3DS035C13
BE426222	BE426222	3D	78.656	ctg1068	ctg1318	TaaCsp3DS064I15 TaaCsp3DS086H21
GDS7LZN01DKUG8	AT3D2636	3D	78.656	ctg1068	ctg1318	TaaCsp3DS064I15 TaaCsp3DS086H21
GDS7LZN02HR02C	AT3D2638	3D	78.746	ctg1068	ctg1565	TaaCsp3DS014H05 TaaCsp3DS021K19
contig06225	AT3D2637	3D	78.746	ctg1068	ctg909	TaaCsp3DS048M19
F5XZDLF01DPIKN	AT3D2644	3D	78.792	ctg2749	ctg1885	TaaCsp3DS047L09
GBUVHFX01ACIC3	AT3D2646	3D	78.792	ctg2749	ctg1377	TaaCsp3DS042N02
GA8KES402IJSGC	AT3D2643	3D	78.792	ctg2749	ctg72 ctg429	TaaCsp3DS037F03 TaaCsp3DS048C12 TaaCsp3DS091E14 TaaCsp3DS095J23
contig14471	AT3D2647	3D	78.792	ctg943	ctg72	TaaCsp3DS076K12
GDS7LZN01CSI4U	AT3D2642	3D	78.792	ctg1965	ctg58	TaaCsp3DS029H04
BE443955	BE443955	3D	78.837	ctg1965	ctg899	TaaCsp3DS041M10 TaaCsp3DS045A19
contig32780	AT3D2648	3D	78.837	ctg1965	ctg1235	TaaCsp3DS029G21 TaaCsp3DS064F23
GA8KES402FUYGU	AT3D2651	3D	78.883	ctg2929	ctg2237	TaaCsp3DS059D19 TaaCsp3DS056C01
GA8KES402FPVF2	AT3D2650	3D	78.883	ctg2929	ctg2237	TaaCsp3DS059D19 TaaCsp3DS056C01
F5XZDLF01BBQJQ	AT3D2652	3D	79.113	ctg2929	ctg2237	TaaCsp3DS059D19 TaaCsp3DS056C01
contig17622	AT3D2655	3D	79.528	ctg1249	ctg466	TaaCsp3DS051M09
contig08610	AT3D2654	3D	79.528	ctg2362	ctg906	TaaCsp3DS069N19
GBQ4KXB02GJNJY	AT3D2659	3D	79.528	ctg2362	ctg1521	TaaCsp3DS001L12 TaaCsp3DS037M02
contig00514	AT3D2653	3D	79.528	ctg2362	ctg170	TaaCsp3DS028F03
contig75190	AT3D2660	3D	79.528	ctg2362	ctg427	TaaCsp3DS022M17
GBUVHFX02GCI2Y	AT3D2662	3D	79.528	ctg2362	ctg427	TaaCsp3DS022M17
contig08900	AT3D2663	3D	79.528	ctg2362	ctg427	TaaCsp3DS022M17
GB5Y7FA02F5RLG	AT3D2656	3D	79.528	ctg2362	ctg906	TaaCsp3DS069N19
GDEEGVY02H80HW	AT3D2664	3D	79.619	ctg2362	ctg188	TaaCsp3DS003I15 TaaCsp3DS034M15
GDRF1KQ02G2F0M	AT3D2665	3D	79.665	ctg2969	ctg188	TaaCsp3DS074K02 TaaCsp3DS081H20
contig03520	AT3D2666	3D	79.665	ctg2969	ctg188	TaaCsp3DS013I21
BG274851	BG274851	3D	79.665	ctg2969	ctg208	TaaCsp3DS018G09 TaaCsp3DS053F06
contig39554	AT3D2669	3D	79.71	ctg1639	ctg6 ctg2538	TaaCsp3DS054P13 TaaCsp3DS080O11
GBQ4KXB01EKNLU	AT3D2670	3D	79.71	ctg1639	ctg259	TaaCsp3DS024M09
F5XZDLF02IP7H8	AT3D2674	3D	79.755		ctg1146	TaaCsp3DS005I05 TaaCsp3DS049K14
GBB4FNX01DW0QB	AT3D2671	3D	79.755	ctg940	ctg528	TaaCsp3DS068A17 TaaCsp3DS065N10
GBB4FNX02HAFIJ	AT3D2675	3D	79.755	ctg940	ctg645 ctg1519	TaaCsp3DS031M07 TaaCsp3DS035N15
GDEEGVY01DOKZM	AT3D2673	3D	79.755	ctg940	ctg645	TaaCsp3DS003F12
contig30296	AT3D2729	3D	79.801	ctg940	ctg266	TaaCsp3DS034B22
GDS7LZN02F293D	AT3D2719	3D	79.801	ctg940	ctg457	TaaCsp3DS010C20 TaaCsp3DS065L07
GDEEGVY01AH667	AT3D2744	3D	79.801	ctg456	ctg1290	TaaCsp3DS035M11 TaaCsp3DS084O14
contig71394	AT3D2693	3D	79.801	ctg456	ctg450	TaaCsp3DS014F01 TaaCsp3DS077D13
GBB4FNX02GX8R5	AT3D2686	3D	79.801	ctg456	ctg957	TaaCsp3DS088F05
contig27859	AT3D2732	3D	79.801	ctg456	ctg2543 ctg673	TaaCsp3DS069A08 TaaCsp3DS085L19
contig36986	AT3D2700	3D	79.801	ctg456	ctg2543	TaaCsp3DS056A04 TaaCsp3DS069A08
contig19188	AT3D2677	3D	79.801	ctg652	ctg754	TaaCsp3DS030L12 TaaCsp3DS065D01
GBB4FNX02HGIDA	AT3D2687	3D	79.801	ctg164	ctg425	TaaCsp3DS021J12 TaaCsp3DS028M16
BG274146	BG274146	3D	79.801	ctg2405	ctg2697	TaaCsp3DS077I12 TaaCsp3DS079N18
contig09529	AT3D2726	3D	79.801	ctg2405	ctg2697	TaaCsp3DS077I12 TaaCsp3DS079N18
contig78108	AT3D2698	3D	79.801	ctg1242	ctg1245	TaaCsp3DS007E23 TaaCsp3DS049M08
F5XZDLF01DDKF2	AT3D2725	3D	79.801	ctg1241	ctg297	TaaCsp3DS030H13
GBUVHFX01BYVW1	AT3D2752	3D	79.801	ctg1241	ctg297	TaaCsp3DS030H13
contig21549	AT3D2720	3D	79.801	ctg727	ctg2729	TaaCsp3DS030I15
F5XZDLF02JJW1S	AT3D2684	3D	79.801	ctg2627	ctg306	TaaCsp3DS040H20 TaaCsp3DS038C18
BE591258	BE591258	3D	79.801	ctg1222	ctg2034	TaaCsp3DS002D08
GDRF1KQ02ID2UB	AT3D2740	3D	79.801		ctg613	TaaCsp3DS034F24
GCE8AKX02H6K88	AT3D2688	3D	79.801	ctg493	ctg654	TaaCsp3DS086H02
GCE8AKX01B7KMY	AT3D2704	3D	79.801	ctg493	ctg654	TaaCsp3DS050H06
GDEEGVY02G5YWI	AT3D2711	3D	79.801	ctg493	ctg1209 ctg1667	TaaCsp3DS035E18 TaaCsp3DS044E04
BE591684	BE591684	3D	79.801	ctg493	ctg551	TaaCsp3DS008H05 TaaCsp3DS038J21
GCE8AKX02JL8UN	AT3D2715	3D	79.801	ctg132	ctg455	TaaCsp3DS036A21
GBF1XID02HKGL6	AT3D2765	3D	79.801	ctg132	ctg470	TaaCsp3DS016O07 TaaCsp3DS042P12
contig37809	AT3D2690	3D	79.801	ctg1019	ctg93	TaaCsp3DS013G22 TaaCsp3DS037L05
BF482436	BF482436	3D	79.801	ctg6574	ctg483	TaaCsp3DS028M21
GB5Y7FA01EMG4S	AT3D2717	3D	79.801	ctg1616	ctg2050	TaaCsp3DS040D13 TaaCsp3DS059M22
