# Supplementary material for: High-throughput physical map anchoring via BAC-pool sequencing
Source: BMC Plant Biol. 2015 Apr 11;15:99. doi: 10.1186/s12870-015-0429-1 (PMC4407875; doi:10.1186/s12870-015-0429-1)
Supplement: Additional file 6: — GenomeZipper of wheat chromosome arm 3DS. Virtual gene order was reconstructed based on comparative analysis and synteny conservation with Brachypodium, rice and sorghum genomes. “All non red. reads stringent” were used for anchoring. [file 12870_2015_429_MOESM6_ESM.xlsx]

## Sheet: GenomeZipper
marker	cm	brachypodium	rice	sorghum	flcDNA matching marker	flcDNA matching brachypodium	flcDNA matching rice	flcDNA matching sorghum	all non red. reads stringent	all non red. reads	reads matching marker stringent	reads matching marker	reads matching brachypodium stringent	reads matching brachypodium	reads matching rice stringent	reads matching rice	reads matching sorghum stringent	reads matching sorghum	reads matching flcDNA_marker stringent	reads matching flcDNA_marker	reads matching flcDNA_brachy stringent	reads matching flcDNA_brachy	reads matching flcDNA_rice stringent	reads matching flcDNA_rice	reads matching flcDNA_sorghum stringent	reads matching flcDNA_sorghum	ESTs matching marker	all non red. ESTs stringent	all non red. ESTs
-	-	Bradi2g00240.2	Os01g0158200	Sb03g005360.1	-	NIASHv2127P21	-	-	GDZVAIM01B5SR9_3DS	GDZVAIM02H9CXL_3DS;GDZVAIM02F3V6K_3DS;GDZVAIM02IK1VZ_3DS;GDZVAIM01C3XIK_3DS;GDZVAIM01BADZ7_3DS;GDZVAIM01BU3VU_3DS;GDZVAIM01DYTEP_3DS;GDZVAIM02F843D_3DS;GDZVAIM02J2AUM_3DS;GDZVAIM02JB9A7_3DS;GDZVAIM01B5SR9_3DS;GDZVAIM02HZDJ4_3DS;GDZVAIM01CKQM3_3DS;GDZVAIM01DAJZG_3DS	-	-	GDZVAIM01B5SR9_3DS	GDZVAIM02F3V6K_3DS;GDZVAIM01BADZ7_3DS;GDZVAIM02F843D_3DS;GDZVAIM01DYTEP_3DS;GDZVAIM01B5SR9_3DS;GDZVAIM02HZDJ4_3DS;GDZVAIM01CKQM3_3DS;GDZVAIM02J2AUM_3DS;GDZVAIM02JB9A7_3DS;GDZVAIM01BU3VU_3DS;GDZVAIM01DAJZG_3DS;GDZVAIM02H9CXL_3DS	-	GDZVAIM02F3V6K_3DS;GDZVAIM01BADZ7_3DS;GDZVAIM02F843D_3DS;GDZVAIM01B5SR9_3DS;GDZVAIM01C3XIK_3DS;GDZVAIM02HZDJ4_3DS;GDZVAIM01CKQM3_3DS;GDZVAIM02J2AUM_3DS;GDZVAIM02JB9A7_3DS;GDZVAIM01DAJZG_3DS;GDZVAIM02H9CXL_3DS	-	GDZVAIM02F3V6K_3DS;GDZVAIM01BADZ7_3DS;GDZVAIM02F843D_3DS;GDZVAIM01B5SR9_3DS;GDZVAIM01C3XIK_3DS;GDZVAIM02HZDJ4_3DS;GDZVAIM02J2AUM_3DS;GDZVAIM02JB9A7_3DS;GDZVAIM01BU3VU_3DS;GDZVAIM01DAJZG_3DS;GDZVAIM02IK1VZ_3DS;GDZVAIM02H9CXL_3DS	-	-	-	GDZVAIM02JB9A7_3DS	-	-	-	-	-	-	47450;2081;18726
-	-	Bradi2g00250.1	Os01g0158400	Sb03g005330.1	-	-	-	-	GDZVAIM01DA5OD_3DS	GDZVAIM01CL1W6_3DS;GDZVAIM01DA5OD_3DS;GDZVAIM02GZRI9_3DS	-	-	GDZVAIM01DA5OD_3DS	GDZVAIM01DA5OD_3DS;GDZVAIM01CL1W6_3DS;GDZVAIM02GZRI9_3DS	GDZVAIM01DA5OD_3DS	GDZVAIM01DA5OD_3DS;GDZVAIM01CL1W6_3DS;GDZVAIM02GZRI9_3DS	GDZVAIM01DA5OD_3DS	GDZVAIM01DA5OD_3DS;GDZVAIM01CL1W6_3DS	-	-	-	-	-	-	-	-	-	-	-
-	-	-	Os01g0158900	Sb03g005310.1	-	-	-	-	GDZVAIM01EBN86_3DS	GDZVAIM02G1F8B_3DS;GDZVAIM02HWCCA_3DS;GDZVAIM01COLRQ_3DS;GDZVAIM01DB3X4_3DS;GDZVAIM01DEE73_3DS;GDZVAIM02IAJ5A_3DS;GDZVAIM02IFI40_3DS;GDZVAIM02F510C_3DS;GDZVAIM02HXWGY_3DS;GDZVAIM01CBHE6_3DS;GDZVAIM01D101D_3DS;GDZVAIM01DSKUR_3DS;GDZVAIM02HV8E9_3DS;GDZVAIM02JNO1D_3DS;GDZVAIM02FVL84_3DS;GDZVAIM01AYM6X_3DS;GDZVAIM02H6JJE_3DS;GDZVAIM01EBN86_3DS;GDZVAIM02GU8Q1_3DS;GDZVAIM01BSFVS_3DS	-	-	-	-	GDZVAIM01EBN86_3DS	GDZVAIM01CBHE6_3DS;GDZVAIM02IFI40_3DS;GDZVAIM02FVL84_3DS;GDZVAIM02H6JJE_3DS;GDZVAIM02HV8E9_3DS;GDZVAIM02GU8Q1_3DS;GDZVAIM01DEE73_3DS;GDZVAIM01D101D_3DS;GDZVAIM01DB3X4_3DS;GDZVAIM01AYM6X_3DS;GDZVAIM01COLRQ_3DS;GDZVAIM01DSKUR_3DS;GDZVAIM01BSFVS_3DS;GDZVAIM01EBN86_3DS;GDZVAIM02HXWGY_3DS;GDZVAIM02JNO1D_3DS;GDZVAIM02IAJ5A_3DS;GDZVAIM02F510C_3DS;GDZVAIM02HWCCA_3DS;GDZVAIM02G1F8B_3DS	GDZVAIM01EBN86_3DS	GDZVAIM01CBHE6_3DS;GDZVAIM02IFI40_3DS;GDZVAIM02FVL84_3DS;GDZVAIM02H6JJE_3DS;GDZVAIM02HV8E9_3DS;GDZVAIM02GU8Q1_3DS;GDZVAIM01DEE73_3DS;GDZVAIM01D101D_3DS;GDZVAIM01DB3X4_3DS;GDZVAIM01AYM6X_3DS;GDZVAIM01COLRQ_3DS;GDZVAIM01DSKUR_3DS;GDZVAIM01BSFVS_3DS;GDZVAIM01EBN86_3DS;GDZVAIM02HXWGY_3DS;GDZVAIM02JNO1D_3DS;GDZVAIM02IAJ5A_3DS;GDZVAIM02F510C_3DS;GDZVAIM02HWCCA_3DS;GDZVAIM02G1F8B_3DS	-	-	-	-	-	-	-	-	-	-	26679
-	-	Bradi2g00290.1	-	-	-	-	-	-	GDZVAIM01D458D_3DS	GDZVAIM02GPLC5_3DS;GDZVAIM01D458D_3DS;GDZVAIM01EF19F_3DS;GDZVAIM02JRJ3V_3DS	-	-	GDZVAIM01D458D_3DS	GDZVAIM01EF19F_3DS;GDZVAIM02GPLC5_3DS;GDZVAIM02JRJ3V_3DS;GDZVAIM01D458D_3DS	-	-	-	-	-	-	-	-	-	-	-	-	-	-	-
-	-	Bradi2g00300.1	Os01g0157800	Sb03g005400.1	-	NIASHv2055L12	-	-	GDZVAIM01CXKDF_3DS;GDZVAIM02G5DYM_3DS	GDZVAIM01CXKDF_3DS;GDZVAIM02GYK2M_3DS;GDZVAIM01B8OEF_3DS;GDZVAIM01E3IXK_3DS;GDZVAIM02G5DYM_3DS;GDZVAIM02JNGJI_3DS	-	-	GDZVAIM01CXKDF_3DS	GDZVAIM02GYK2M_3DS;GDZVAIM01B8OEF_3DS;GDZVAIM01E3IXK_3DS;GDZVAIM02G5DYM_3DS;GDZVAIM01CXKDF_3DS;GDZVAIM02JNGJI_3DS	GDZVAIM01CXKDF_3DS	GDZVAIM02GYK2M_3DS;GDZVAIM01B8OEF_3DS;GDZVAIM01E3IXK_3DS;GDZVAIM02G5DYM_3DS;GDZVAIM01CXKDF_3DS;GDZVAIM02JNGJI_3DS	GDZVAIM02G5DYM_3DS	GDZVAIM02GYK2M_3DS;GDZVAIM01B8OEF_3DS;GDZVAIM01E3IXK_3DS;GDZVAIM02G5DYM_3DS;GDZVAIM01CXKDF_3DS;GDZVAIM02JNGJI_3DS	-	-	-	-	-	-	-	-	-	-	-
-	-	Bradi2g00310.1	Os01g0157900	Sb03g005390.1	-	-	-	-	GDZVAIM01BFO65_3DS	GDZVAIM01DCF70_3DS;GDZVAIM01BGVI4_3DS;GDZVAIM02ISQUB_3DS;GDZVAIM01BFO65_3DS	-	-	GDZVAIM01BFO65_3DS	GDZVAIM01BGVI4_3DS;GDZVAIM02ISQUB_3DS;GDZVAIM01BFO65_3DS;GDZVAIM01DCF70_3DS	-	GDZVAIM01BGVI4_3DS;GDZVAIM02ISQUB_3DS;GDZVAIM01DCF70_3DS	-	GDZVAIM01BGVI4_3DS;GDZVAIM02ISQUB_3DS;GDZVAIM01DCF70_3DS	-	-	-	-	-	-	-	-	-	-	-
-	-	Bradi2g00320.1	Os01g0158000	Sb03g005380.1	-	NIASHv2010I06	-	-	GDZVAIM02HDYFN_3DS	GDZVAIM01EF76A_3DS;GDZVAIM01C9995_3DS;GDZVAIM01CC7ED_3DS;GDZVAIM02HDYFN_3DS;GDZVAIM01A03SG_3DS;GDZVAIM01BVSJP_3DS;GDZVAIM02JJCLF_3DS	-	-	GDZVAIM02HDYFN_3DS	GDZVAIM02HDYFN_3DS;GDZVAIM01EF76A_3DS;GDZVAIM02JJCLF_3DS;GDZVAIM01CC7ED_3DS;GDZVAIM01BVSJP_3DS;GDZVAIM01C9995_3DS	GDZVAIM02HDYFN_3DS	GDZVAIM02HDYFN_3DS;GDZVAIM01EF76A_3DS;GDZVAIM02JJCLF_3DS;GDZVAIM01CC7ED_3DS;GDZVAIM01BVSJP_3DS;GDZVAIM01C9995_3DS	GDZVAIM02HDYFN_3DS	GDZVAIM02HDYFN_3DS;GDZVAIM01EF76A_3DS;GDZVAIM02JJCLF_3DS;GDZVAIM01CC7ED_3DS;GDZVAIM01BVSJP_3DS;GDZVAIM01C9995_3DS	-	-	-	GDZVAIM01A03SG_3DS	-	-	-	-	-	-	4094
-	-	Bradi2g00370.1	Os01g0155600	Sb03g005500.1	-	-	-	-	GDZVAIM01ARPVN_3DS;GDZVAIM02GWCRH_3DS	GDZVAIM01DYPWZ_3DS;GDZVAIM02F60DB_3DS;GDZVAIM01CZB5C_3DS;GDZVAIM01ARPVN_3DS;GDZVAIM02HG1GH_3DS;GDZVAIM02GWCRH_3DS;GDZVAIM02JKMIH_3DS	-	-	GDZVAIM01ARPVN_3DS	GDZVAIM01DYPWZ_3DS;GDZVAIM01CZB5C_3DS;GDZVAIM02HG1GH_3DS;GDZVAIM02F60DB_3DS;GDZVAIM01ARPVN_3DS;GDZVAIM02JKMIH_3DS;GDZVAIM02GWCRH_3DS	GDZVAIM02GWCRH_3DS	GDZVAIM01DYPWZ_3DS;GDZVAIM02HG1GH_3DS;GDZVAIM02F60DB_3DS;GDZVAIM01ARPVN_3DS;GDZVAIM02JKMIH_3DS;GDZVAIM02GWCRH_3DS	GDZVAIM01ARPVN_3DS	GDZVAIM01DYPWZ_3DS;GDZVAIM02HG1GH_3DS;GDZVAIM02F60DB_3DS;GDZVAIM01ARPVN_3DS;GDZVAIM02JKMIH_3DS;GDZVAIM02GWCRH_3DS	-	-	-	-	-	-	-	-	-	-	-
-	-	-	-	Sb03g005510.1	-	-	-	-	GDZVAIM02G7RE0_3DS	GDZVAIM02GW4MB_3DS;GDZVAIM02G7RE0_3DS;GDZVAIM02FKUBN_3DS;GDZVAIM02FV2ZY_3DS;GDZVAIM02FI13V_3DS;GDZVAIM01D2X6M_3DS;GDZVAIM02FK3RD_3DS	-	-	-	-	-	-	GDZVAIM02G7RE0_3DS	GDZVAIM02FV2ZY_3DS;GDZVAIM02G7RE0_3DS;GDZVAIM02FI13V_3DS;GDZVAIM02GW4MB_3DS;GDZVAIM02FKUBN_3DS;GDZVAIM01D2X6M_3DS;GDZVAIM02FK3RD_3DS	-	-	-	-	-	-	-	-	-	-	-
-	-	Bradi2g00450.1	Os01g0154600	Sb03g005600.1	-	-	-	-	-	GDZVAIM01CVY7I_3DS;GDZVAIM02GJFTV_3DS;GDZVAIM01DS1LE_3DS;GDZVAIM01EIR47_3DS;GDZVAIM02HK1QD_3DS	-	-	-	GDZVAIM01DS1LE_3DS;GDZVAIM01EIR47_3DS;GDZVAIM02GJFTV_3DS;GDZVAIM01CVY7I_3DS	-	GDZVAIM01EIR47_3DS;GDZVAIM02GJFTV_3DS;GDZVAIM01CVY7I_3DS;GDZVAIM02HK1QD_3DS	-	GDZVAIM01EIR47_3DS;GDZVAIM02GJFTV_3DS;GDZVAIM01CVY7I_3DS;GDZVAIM02HK1QD_3DS	-	-	-	-	-	-	-	-	-	-	-
-	-	-	-	Sb03g005610.1	-	-	-	-	GDZVAIM01BDRC6_3DS	GDZVAIM01BPBWH_3DS;GDZVAIM01B69SO_3DS;GDZVAIM01BDRC6_3DS;GDZVAIM02HC3W3_3DS;GDZVAIM02HCMXB_3DS	-	-	-	-	-	-	GDZVAIM01BDRC6_3DS	GDZVAIM02HC3W3_3DS;GDZVAIM01BDRC6_3DS;GDZVAIM02HCMXB_3DS;GDZVAIM01B69SO_3DS;GDZVAIM01BPBWH_3DS	-	-	-	-	-	-	-	-	-	-	-
-	-	-	-	Sb03g005620.1	-	-	-	-	-	GDZVAIM01AIN6B_3DS;GDZVAIM02JDV7C_3DS;GDZVAIM02F633B_3DS	-	-	-	-	-	-	-	GDZVAIM01AIN6B_3DS;GDZVAIM02F633B_3DS;GDZVAIM02JDV7C_3DS	-	-	-	-	-	-	-	-	-	-	-
-	-	-	Os01g0153800	Sb03g005570.1	-	-	-	NIASHv2100H24	GDZVAIM01C5N23_3DS;GDZVAIM02H4J6J_3DS	GDZVAIM01C5N23_3DS;GDZVAIM01A5VHF_3DS;GDZVAIM01DEWLQ_3DS;GDZVAIM01CS1Z2_3DS;GDZVAIM01AT2HQ_3DS;GDZVAIM02H4J6J_3DS;GDZVAIM02IVS9Q_3DS	-	-	-	-	GDZVAIM02H4J6J_3DS	GDZVAIM01A5VHF_3DS;GDZVAIM01C5N23_3DS;GDZVAIM01AT2HQ_3DS;GDZVAIM02IVS9Q_3DS;GDZVAIM01CS1Z2_3DS;GDZVAIM02H4J6J_3DS;GDZVAIM01DEWLQ_3DS	GDZVAIM01C5N23_3DS	GDZVAIM01C5N23_3DS;GDZVAIM02IVS9Q_3DS;GDZVAIM02H4J6J_3DS	-	-	-	-	-	-	-	-	-	-	-
-	-	-	-	Sb03g005580.1	-	-	-	-	-	GDZVAIM01DEWLQ_3DS;GDZVAIM01CS1Z2_3DS;GDZVAIM01AT2HQ_3DS	-	-	-	-	-	-	-	GDZVAIM01AT2HQ_3DS;GDZVAIM01CS1Z2_3DS;GDZVAIM01DEWLQ_3DS	-	-	-	-	-	-	-	-	-	-	-
-	-	Bradi2g00470.1	Os01g0153500	Sb03g005690.1	-	-	-	-	GDZVAIM01COZFF_3DS	GDZVAIM01COZFF_3DS;GDZVAIM01AIN6B_3DS;GDZVAIM01DWRMO_3DS;GDZVAIM02JDV7C_3DS;GDZVAIM01CING9_3DS;GDZVAIM02F2IP3_3DS;GDZVAIM01BDRC6_3DS;GDZVAIM02HC3W3_3DS;GDZVAIM02I7NEV_3DS;GDZVAIM02F633B_3DS;GDZVAIM02HCMXB_3DS;GDZVAIM02GTS6W_3DS;GDZVAIM01CGSQ1_3DS;GDZVAIM02HPMLP_3DS;GDZVAIM01BL3C0_3DS;GDZVAIM02I0OU1_3DS;GDZVAIM02JGWI6_3DS	-	-	-	GDZVAIM01AIN6B_3DS;GDZVAIM02HC3W3_3DS;GDZVAIM01CGSQ1_3DS;GDZVAIM02JGWI6_3DS;GDZVAIM02F633B_3DS;GDZVAIM01BL3C0_3DS;GDZVAIM02I7NEV_3DS;GDZVAIM02GTS6W_3DS;GDZVAIM01BDRC6_3DS;GDZVAIM02HCMXB_3DS;GDZVAIM02I0OU1_3DS;GDZVAIM01COZFF_3DS	GDZVAIM01COZFF_3DS	GDZVAIM02HC3W3_3DS;GDZVAIM01CGSQ1_3DS;GDZVAIM01CING9_3DS;GDZVAIM02F633B_3DS;GDZVAIM01BL3C0_3DS;GDZVAIM02HPMLP_3DS;GDZVAIM02JDV7C_3DS;GDZVAIM02I7NEV_3DS;GDZVAIM02GTS6W_3DS;GDZVAIM02HCMXB_3DS;GDZVAIM02I0OU1_3DS;GDZVAIM01COZFF_3DS;GDZVAIM02F2IP3_3DS	GDZVAIM01COZFF_3DS	GDZVAIM01CGSQ1_3DS;GDZVAIM01CING9_3DS;GDZVAIM01BL3C0_3DS;GDZVAIM02HPMLP_3DS;GDZVAIM01DWRMO_3DS;GDZVAIM01COZFF_3DS;GDZVAIM02F2IP3_3DS	-	-	-	-	-	-	-	-	-	-	-
-	-	Bradi2g00477.1	Os01g0153400	Sb03g005710.1	-	NIASHv2030O16	-	-	GDZVAIM02II858_3DS	GDZVAIM01AY3WC_3DS;GDZVAIM02HWA87_3DS;GDZVAIM02FKP8U_3DS;GDZVAIM01C6ZRN_3DS;GDZVAIM01BORT3_3DS;GDZVAIM01CQ9S3_3DS;GDZVAIM01BNXDL_3DS;GDZVAIM01DJGXV_3DS;GDZVAIM02II858_3DS;GDZVAIM01D58CY_3DS;GDZVAIM01CXGS4_3DS;GDZVAIM01CWRRG_3DS;GDZVAIM02GANFO_3DS;GDZVAIM01D2QHX_3DS;GDZVAIM01DMCRB_3DS	-	-	GDZVAIM02II858_3DS	GDZVAIM02HWA87_3DS;GDZVAIM01BORT3_3DS;GDZVAIM01D2QHX_3DS;GDZVAIM01BNXDL_3DS;GDZVAIM01C6ZRN_3DS;GDZVAIM01DJGXV_3DS;GDZVAIM01AY3WC_3DS;GDZVAIM02FKP8U_3DS;GDZVAIM01CXGS4_3DS;GDZVAIM01D58CY_3DS;GDZVAIM02II858_3DS;GDZVAIM02GANFO_3DS;GDZVAIM01DMCRB_3DS	GDZVAIM02II858_3DS	GDZVAIM02HWA87_3DS;GDZVAIM01BORT3_3DS;GDZVAIM01D2QHX_3DS;GDZVAIM01C6ZRN_3DS;GDZVAIM02FKP8U_3DS;GDZVAIM01CWRRG_3DS;GDZVAIM01CXGS4_3DS;GDZVAIM02II858_3DS	GDZVAIM02II858_3DS	GDZVAIM02HWA87_3DS;GDZVAIM01BORT3_3DS;GDZVAIM01D2QHX_3DS;GDZVAIM01BNXDL_3DS;GDZVAIM01C6ZRN_3DS;GDZVAIM01DJGXV_3DS;GDZVAIM01AY3WC_3DS;GDZVAIM02FKP8U_3DS;GDZVAIM01CWRRG_3DS;GDZVAIM01CXGS4_3DS;GDZVAIM02II858_3DS;GDZVAIM01DMCRB_3DS	-	-	-	GDZVAIM01CQ9S3_3DS;GDZVAIM01DMCRB_3DS;GDZVAIM01BNXDL_3DS;GDZVAIM01AY3WC_3DS	-	-	-	-	-	-	43026;22791
-	-	Bradi2g00490.1	-	-	-	-	-	-	-	GDZVAIM02FLZDI_3DS;GDZVAIM02JMXJP_3DS;GDZVAIM01BGTFV_3DS;GDZVAIM01EWQSB_3DS;GDZVAIM01D265Z_3DS;GDZVAIM02FTJGG_3DS	-	-	-	GDZVAIM02FLZDI_3DS;GDZVAIM02FTJGG_3DS;GDZVAIM02JMXJP_3DS;GDZVAIM01BGTFV_3DS;GDZVAIM01D265Z_3DS;GDZVAIM01EWQSB_3DS	-	-	-	-	-	-	-	-	-	-	-	-	-	-	-
-	-	Bradi2g00500.1	-	-	-	-	-	-	-	GDZVAIM01BB4D9_3DS;GDZVAIM01BD79L_3DS;GDZVAIM01DPSUX_3DS;GDZVAIM01DHC11_3DS;GDZVAIM01D1OAN_3DS;GDZVAIM01A4E9J_3DS;GDZVAIM01CV4MZ_3DS;GDZVAIM01EZ8M1_3DS;GDZVAIM02I1EK0_3DS;GDZVAIM01CD6D3_3DS;GDZVAIM02GHRCM_3DS;GDZVAIM02I4JK6_3DS;GDZVAIM02F7V9W_3DS;GDZVAIM02I60FR_3DS;GDZVAIM02GHCWG_3DS;GDZVAIM02I1WUD_3DS;GDZVAIM02J3VKT_3DS;GDZVAIM02ILVIV_3DS;GDZVAIM01DF2XB_3DS;GDZVAIM01BUSD1_3DS;GDZVAIM02J2B87_3DS;…	-	-	-	GDZVAIM02I1WUD_3DS;GDZVAIM02I4JK6_3DS;GDZVAIM02GHCWG_3DS;GDZVAIM02J3VKT_3DS;GDZVAIM01EXEEB_3DS;GDZVAIM01CV4MZ_3DS;GDZVAIM01CD6D3_3DS;GDZVAIM02F7V9W_3DS;GDZVAIM01A4E9J_3DS;GDZVAIM02I1EK0_3DS;GDZVAIM02I73J8_3DS;GDZVAIM01DF2XB_3DS;GDZVAIM02GHRCM_3DS;GDZVAIM01EZ8M1_3DS;GDZVAIM02I60FR_3DS;GDZVAIM02ILVIV_3DS;GDZVAIM02J2B87_3DS;GDZVAIM02FEKZ4_3DS;GDZVAIM01DPSUX_3DS;GDZVAIM01BD79L_3DS;GDZVAIM01DHC11_3DS;…	-	-	-	-	-	-	-	-	-	-	-	-	-	-	-
-	-	Bradi2g00520.1	Os01g0153200	Sb03g005716.1	-	-	-	-	-	GDZVAIM01CW4LC_3DS;GDZVAIM02GYVGJ_3DS;GDZVAIM01CFMJB_3DS;GDZVAIM02IDNQH_3DS;GDZVAIM02FV3Y6_3DS;GDZVAIM01B0WZY_3DS	-	-	-	GDZVAIM02FV3Y6_3DS;GDZVAIM01CFMJB_3DS;GDZVAIM01CW4LC_3DS;GDZVAIM02GYVGJ_3DS;GDZVAIM02IDNQH_3DS;GDZVAIM01B0WZY_3DS	-	GDZVAIM02FV3Y6_3DS;GDZVAIM01CW4LC_3DS;GDZVAIM02GYVGJ_3DS;GDZVAIM02IDNQH_3DS	-	GDZVAIM02FV3Y6_3DS;GDZVAIM01CW4LC_3DS	-	-	-	-	-	-	-	-	-	-	-
-	-	-	Os01g0152900	-	-	-	-	-	-	GDZVAIM02HFS13_3DS;GDZVAIM02F8WC2_3DS;GDZVAIM01BZBY4_3DS;GDZVAIM01EZPSO_3DS	-	-	-	-	-	GDZVAIM02HFS13_3DS;GDZVAIM01EZPSO_3DS;GDZVAIM01BZBY4_3DS;GDZVAIM02F8WC2_3DS	-	-	-	-	-	-	-	-	-	-	-	-	-
-	-	Bradi2g00540.1	Os01g0152800	Sb03g005740.1	-	NIASHv3025E07	-	-	-	GDZVAIM01EB438_3DS;GDZVAIM02IQHRY_3DS;GDZVAIM02FOL02_3DS;GDZVAIM02HZ9YL_3DS;GDZVAIM01E1PGQ_3DS;GDZVAIM01A4E9J_3DS;GDZVAIM01AWTJS_3DS;GDZVAIM01EYHDX_3DS;GDZVAIM01B5CFR_3DS;GDZVAIM02JNYD7_3DS;GDZVAIM01EWQSB_3DS;GDZVAIM01C8I9O_3DS;GDZVAIM02JV02R_3DS;GDZVAIM02I60FR_3DS;GDZVAIM01BUSD1_3DS;GDZVAIM01AWJJV_3DS;GDZVAIM01DS7RT_3DS;GDZVAIM01C0ND2_3DS;GDZVAIM02FH1MS_3DS;GDZVAIM01BB4D9_3DS;GDZVAIM01CY59L_3DS;…	-	-	-	GDZVAIM01CY59L_3DS;GDZVAIM01AWTJS_3DS;GDZVAIM02HRTB3_3DS;GDZVAIM01EYHDX_3DS;GDZVAIM01B5HRW_3DS;GDZVAIM02FH1MS_3DS;GDZVAIM01DWCC3_3DS;GDZVAIM02JTU39_3DS;GDZVAIM02IT6PI_3DS;GDZVAIM01EP5HM_3DS;GDZVAIM01DS7RT_3DS;GDZVAIM01BXAK5_3DS;GDZVAIM02JNYD7_3DS;GDZVAIM01AQQQ6_3DS;GDZVAIM01E1PGQ_3DS;GDZVAIM01AWJJV_3DS;GDZVAIM01DS0N3_3DS;GDZVAIM02JV02R_3DS;GDZVAIM02IQHRY_3DS;GDZVAIM02HZ9YL_3DS;GDZVAIM01B5CFR_3DS;…	-	GDZVAIM02FTJGG_3DS;GDZVAIM02I4JK6_3DS;GDZVAIM02GHCWG_3DS;GDZVAIM01A4E9J_3DS;GDZVAIM02IT6PI_3DS;GDZVAIM02I60FR_3DS;GDZVAIM02J2B87_3DS;GDZVAIM02JNYD7_3DS;GDZVAIM01DHC11_3DS;GDZVAIM01BUSD1_3DS;GDZVAIM02JV02R_3DS;GDZVAIM01BB4D9_3DS	-	GDZVAIM02FOL02_3DS;GDZVAIM01EB438_3DS;GDZVAIM01BXAK5_3DS;GDZVAIM01C0ND2_3DS;GDZVAIM01D265Z_3DS;GDZVAIM01C8I9O_3DS;GDZVAIM01BB4D9_3DS;GDZVAIM01EWQSB_3DS	-	-	-	-	-	-	-	-	-	-	-
-	-	Bradi2g00640.1	Os01g0106800	Sb03g008660.1	-	NIASHv3078L13	-	-	GDZVAIM02JVN19_3DS	GDZVAIM02JVN19_3DS;GDZVAIM01D2AUX_3DS	-	-	GDZVAIM02JVN19_3DS	GDZVAIM02JVN19_3DS;GDZVAIM01D2AUX_3DS	GDZVAIM02JVN19_3DS	GDZVAIM02JVN19_3DS;GDZVAIM01D2AUX_3DS	GDZVAIM02JVN19_3DS	GDZVAIM02JVN19_3DS;GDZVAIM01D2AUX_3DS	-	-	-	-	-	-	-	-	-	-	-
3_1428	0	-	-	-	NIASHv3127E05	-	-	-	-	-	-	-	-	-	-	-	-	-	-	-	-	-	-	-	-	-	4378	4378	4378
2_0858	0	Bradi2g00650.1	Os01g0106900	Sb03g008650.1	-	-	-	-	GDZVAIM01CGUKH_3DS;GDZVAIM01AE2MA_3DS	GDZVAIM02GI7AD_3DS;GDZVAIM01CGUKH_3DS;GDZVAIM01AE2MA_3DS;GDZVAIM02H33WQ_3DS;GDZVAIM01DFCTM_3DS;GDZVAIM01BFR8R_3DS;GDZVAIM02JZNLQ_3DS;GDZVAIM02HLK27_3DS;GDZVAIM02H2KFJ_3DS;GDZVAIM02HEW01_3DS;GDZVAIM01B9OVG_3DS	-	-	GDZVAIM01CGUKH_3DS	GDZVAIM01B9OVG_3DS;GDZVAIM01CGUKH_3DS;GDZVAIM01AE2MA_3DS;GDZVAIM02HLK27_3DS;GDZVAIM02JZNLQ_3DS;GDZVAIM02H2KFJ_3DS;GDZVAIM02GI7AD_3DS;GDZVAIM02H33WQ_3DS;GDZVAIM01BFR8R_3DS;GDZVAIM01DFCTM_3DS;GDZVAIM02HEW01_3DS	GDZVAIM01AE2MA_3DS	GDZVAIM01B9OVG_3DS;GDZVAIM01CGUKH_3DS;GDZVAIM01AE2MA_3DS;GDZVAIM02HLK27_3DS;GDZVAIM02JZNLQ_3DS;GDZVAIM02H2KFJ_3DS;GDZVAIM02GI7AD_3DS;GDZVAIM02H33WQ_3DS;GDZVAIM01BFR8R_3DS;GDZVAIM01DFCTM_3DS;GDZVAIM02HEW01_3DS	GDZVAIM01AE2MA_3DS	GDZVAIM01B9OVG_3DS;GDZVAIM01CGUKH_3DS;GDZVAIM01AE2MA_3DS;GDZVAIM02HLK27_3DS;GDZVAIM02JZNLQ_3DS;GDZVAIM02H2KFJ_3DS;GDZVAIM02GI7AD_3DS;GDZVAIM02H33WQ_3DS;GDZVAIM01BFR8R_3DS;GDZVAIM01DFCTM_3DS;GDZVAIM02HEW01_3DS	-	-	-	-	-	-	-	-	17376	17376	17376
-	-	Bradi2g00677.1	-	Sb03g008620.1	-	-	-	-	GDZVAIM02GU0U7_3DS	GDZVAIM02HOUP8_3DS;GDZVAIM01CZYQE_3DS;GDZVAIM02JQZ8E_3DS;GDZVAIM02GU0U7_3DS;GDZVAIM01C2PM1_3DS;GDZVAIM02G8AAZ_3DS;GDZVAIM02J4QWX_3DS;GDZVAIM01DDUM5_3DS	-	-	GDZVAIM02GU0U7_3DS	GDZVAIM01CZYQE_3DS;GDZVAIM02HOUP8_3DS;GDZVAIM01C2PM1_3DS;GDZVAIM02J4QWX_3DS;GDZVAIM02G8AAZ_3DS;GDZVAIM01DDUM5_3DS;GDZVAIM02GU0U7_3DS;GDZVAIM02JQZ8E_3DS	-	-	GDZVAIM02GU0U7_3DS	GDZVAIM02HOUP8_3DS;GDZVAIM01C2PM1_3DS;GDZVAIM02J4QWX_3DS;GDZVAIM02G8AAZ_3DS;GDZVAIM01DDUM5_3DS;GDZVAIM02GU0U7_3DS;GDZVAIM02JQZ8E_3DS	-	-	-	-	-	-	-	-	-	-	-
-	-	Bradi2g00690.1	Os01g0107700	Sb03g008610.1	-	NIASHv2082L19	-	-	GDZVAIM01EIRGP_3DS	GDZVAIM01DSZL9_3DS;GDZVAIM02F8ZRO_3DS;GDZVAIM02GRXHW_3DS;GDZVAIM02HQS38_3DS;GDZVAIM01EIRGP_3DS;GDZVAIM01DIOMI_3DS;GDZVAIM02FVG7H_3DS	-	-	GDZVAIM01EIRGP_3DS	GDZVAIM02FVG7H_3DS;GDZVAIM01EIRGP_3DS	-	GDZVAIM02FVG7H_3DS;GDZVAIM01EIRGP_3DS;GDZVAIM02F8ZRO_3DS	GDZVAIM01EIRGP_3DS	GDZVAIM01DIOMI_3DS;GDZVAIM02HQS38_3DS;GDZVAIM01DSZL9_3DS;GDZVAIM02GRXHW_3DS;GDZVAIM02FVG7H_3DS;GDZVAIM01EIRGP_3DS	-	-	-	-	-	-	-	-	-	-	-
2_0090	0	Bradi2g00697.1	Os01g0107900	Sb03g008590.1	NIASHv2069D19	-	-	-	GDZVAIM02J5L32_3DS	GDZVAIM02FP4NM_3DS;GDZVAIM02JHJO1_3DS;GDZVAIM02J5L32_3DS;GDZVAIM02GBLFQ_3DS;GDZVAIM01EQ85G_3DS;GDZVAIM02IZEGC_3DS;GDZVAIM02IJTO5_3DS;GDZVAIM02G70AL_3DS;GDZVAIM02GMAA2_3DS;GDZVAIM02G5H3H_3DS;GDZVAIM02GOLIV_3DS;GDZVAIM02FJU4R_3DS;GDZVAIM02G75Z3_3DS	-	-	-	GDZVAIM02IZEGC_3DS;GDZVAIM02JHJO1_3DS;GDZVAIM02G75Z3_3DS;GDZVAIM02G70AL_3DS;GDZVAIM02FP4NM_3DS;GDZVAIM02FJU4R_3DS;GDZVAIM02GOLIV_3DS;GDZVAIM02GMAA2_3DS;GDZVAIM02J5L32_3DS;GDZVAIM02G5H3H_3DS;GDZVAIM02GBLFQ_3DS;GDZVAIM02IJTO5_3DS;GDZVAIM01EQ85G_3DS	GDZVAIM02J5L32_3DS	GDZVAIM02IZEGC_3DS;GDZVAIM02JHJO1_3DS;GDZVAIM02G75Z3_3DS;GDZVAIM02G70AL_3DS;GDZVAIM02FP4NM_3DS;GDZVAIM02FJU4R_3DS;GDZVAIM02GOLIV_3DS;GDZVAIM02GMAA2_3DS;GDZVAIM02J5L32_3DS;GDZVAIM02G5H3H_3DS;GDZVAIM02GBLFQ_3DS;GDZVAIM02IJTO5_3DS;GDZVAIM01EQ85G_3DS	GDZVAIM02J5L32_3DS	GDZVAIM02IZEGC_3DS;GDZVAIM02JHJO1_3DS;GDZVAIM02G75Z3_3DS;GDZVAIM02G70AL_3DS;GDZVAIM02FP4NM_3DS;GDZVAIM02FJU4R_3DS;GDZVAIM02GOLIV_3DS;GDZVAIM02GMAA2_3DS;GDZVAIM02J5L32_3DS;GDZVAIM02G5H3H_3DS;GDZVAIM02GBLFQ_3DS;GDZVAIM02IJTO5_3DS;GDZVAIM01EQ85G_3DS	-	-	-	-	-	-	-	-	14665	14665	14665
-	-	Bradi2g00710.1	Os01g0108000	Sb03g008580.1	-	NIASHv2108N02	-	-	-	GDZVAIM02IU16Z_3DS;GDZVAIM01EDJXA_3DS;GDZVAIM01A28T2_3DS;GDZVAIM02GSJ74_3DS;GDZVAIM01AL3AA_3DS;GDZVAIM01ENIG8_3DS;GDZVAIM02H3IW7_3DS;GDZVAIM02GCO31_3DS;GDZVAIM01C4EP6_3DS;GDZVAIM01D7E28_3DS	-	-	-	GDZVAIM01D7E28_3DS;GDZVAIM01A28T2_3DS;GDZVAIM01ENIG8_3DS;GDZVAIM02H3IW7_3DS;GDZVAIM02GSJ74_3DS;GDZVAIM01EDJXA_3DS;GDZVAIM02GCO31_3DS;GDZVAIM01C4EP6_3DS	-	GDZVAIM01D7E28_3DS;GDZVAIM01ENIG8_3DS;GDZVAIM02H3IW7_3DS;GDZVAIM02GSJ74_3DS;GDZVAIM01EDJXA_3DS;GDZVAIM02GCO31_3DS;GDZVAIM01C4EP6_3DS	-	GDZVAIM02H3IW7_3DS;GDZVAIM02GSJ74_3DS;GDZVAIM01EDJXA_3DS;GDZVAIM02GCO31_3DS;GDZVAIM01AL3AA_3DS	-	-	-	GDZVAIM02IU16Z_3DS	-	-	-	-	-	-	-
-	-	Bradi2g00720.1	Os01g0108400	Sb03g008570.1	-	NIASHv1003A14	-	NIASHv2101C07	-	GDZVAIM01CK0TW_3DS;GDZVAIM01CSBVV_3DS;GDZVAIM01BXBBV_3DS;GDZVAIM02JHGYT_3DS;GDZVAIM01B1LAG_3DS;GDZVAIM01CHUA7_3DS;GDZVAIM02IW8AY_3DS;GDZVAIM01AFI1C_3DS;GDZVAIM02HWZ0D_3DS;GDZVAIM02H230Y_3DS;GDZVAIM02H25K0_3DS	-	-	-	GDZVAIM02JHGYT_3DS;GDZVAIM01B1LAG_3DS;GDZVAIM01CSBVV_3DS	-	GDZVAIM02H230Y_3DS;GDZVAIM01CK0TW_3DS;GDZVAIM01AFI1C_3DS;GDZVAIM02JHGYT_3DS;GDZVAIM02HWZ0D_3DS;GDZVAIM01BXBBV_3DS;GDZVAIM01CHUA7_3DS;GDZVAIM01CSBVV_3DS	-	GDZVAIM02H230Y_3DS;GDZVAIM01CK0TW_3DS;GDZVAIM01AFI1C_3DS;GDZVAIM02IW8AY_3DS;GDZVAIM02JHGYT_3DS;GDZVAIM02HWZ0D_3DS;GDZVAIM01B1LAG_3DS;GDZVAIM01BXBBV_3DS;GDZVAIM01CHUA7_3DS;GDZVAIM01CSBVV_3DS	-	-	-	GDZVAIM02H25K0_3DS	-	-	-	-	-	-	-
-	-	Bradi2g00730.1	-	-	-	-	-	-	-	GDZVAIM01BVCCX_3DS;GDZVAIM01CK0TW_3DS;GDZVAIM02GU6ZO_3DS;GDZVAIM01BXBBV_3DS;GDZVAIM01CHUA7_3DS;GDZVAIM02IV3CM_3DS;GDZVAIM02IW8AY_3DS;GDZVAIM01AFI1C_3DS;GDZVAIM01CBGZP_3DS;GDZVAIM02HWZ0D_3DS;GDZVAIM02H230Y_3DS	-	-	-	GDZVAIM02H230Y_3DS;GDZVAIM01CBGZP_3DS;GDZVAIM01CK0TW_3DS;GDZVAIM01AFI1C_3DS;GDZVAIM02GU6ZO_3DS;GDZVAIM02IW8AY_3DS;GDZVAIM02IV3CM_3DS;GDZVAIM02HWZ0D_3DS;GDZVAIM01BXBBV_3DS;GDZVAIM01BVCCX_3DS;GDZVAIM01CHUA7_3DS	-	-	-	-	-	-	-	-	-	-	-	-	-	-	-
-	-	Bradi2g00740.1	-	Sb03g008560.1	-	-	-	-	GDZVAIM01A9B8K_3DS	GDZVAIM01EKLET_3DS;GDZVAIM01D4JU8_3DS;GDZVAIM02H7X7V_3DS;GDZVAIM01CLK8O_3DS;GDZVAIM01A9B8K_3DS;GDZVAIM02G2SOZ_3DS;GDZVAIM01EN2LY_3DS	-	-	GDZVAIM01A9B8K_3DS	GDZVAIM02G2SOZ_3DS;GDZVAIM01A9B8K_3DS;GDZVAIM01EKLET_3DS;GDZVAIM01D4JU8_3DS;GDZVAIM01EN2LY_3DS;GDZVAIM01CLK8O_3DS;GDZVAIM02H7X7V_3DS	-	-	GDZVAIM01A9B8K_3DS	GDZVAIM02G2SOZ_3DS;GDZVAIM01A9B8K_3DS;GDZVAIM01EKLET_3DS;GDZVAIM01D4JU8_3DS;GDZVAIM01CLK8O_3DS	-	-	-	-	-	-	-	-	-	-	-
-	-	-	Os01g0108600	-	-	-	-	-	-	GDZVAIM02H7X7V_3DS;GDZVAIM02G2SOZ_3DS;GDZVAIM01EN2LY_3DS	-	-	-	-	-	GDZVAIM02G2SOZ_3DS;GDZVAIM01EN2LY_3DS;GDZVAIM02H7X7V_3DS	-	-	-	-	-	-	-	-	-	-	-	-	-
-	-	Bradi2g00850.1	Os01g0109100	Sb03g008520.1	-	NIASHv1068D24	-	-	GDZVAIM01DKQRV_3DS;GDZVAIM02GHXI8_3DS	GDZVAIM01CESC1_3DS;GDZVAIM01CQAO2_3DS;GDZVAIM02JMXOS_3DS;GDZVAIM01E06Y0_3DS;GDZVAIM02IPMPV_3DS;GDZVAIM01AI3JG_3DS;GDZVAIM01DKQRV_3DS;GDZVAIM01C3KEZ_3DS;GDZVAIM02IMQKR_3DS;GDZVAIM02GHXI8_3DS;GDZVAIM01CDOJ2_3DS	-	-	GDZVAIM02GHXI8_3DS	GDZVAIM01C3KEZ_3DS;GDZVAIM01DKQRV_3DS;GDZVAIM01E06Y0_3DS;GDZVAIM02IPMPV_3DS;GDZVAIM02JMXOS_3DS;GDZVAIM02GHXI8_3DS;GDZVAIM01AI3JG_3DS;GDZVAIM01CQAO2_3DS;GDZVAIM01CESC1_3DS;GDZVAIM02IMQKR_3DS	GDZVAIM02GHXI8_3DS	GDZVAIM01E06Y0_3DS;GDZVAIM02GHXI8_3DS;GDZVAIM01CQAO2_3DS	GDZVAIM01DKQRV_3DS	GDZVAIM01DKQRV_3DS;GDZVAIM01E06Y0_3DS;GDZVAIM02IPMPV_3DS;GDZVAIM02JMXOS_3DS;GDZVAIM01CQAO2_3DS;GDZVAIM01CESC1_3DS;GDZVAIM02IMQKR_3DS	-	-	-	GDZVAIM01CDOJ2_3DS	-	-	-	-	-	-	8506
-	-	Bradi2g00860.1	Os01g0109700	Sb03g008490.1	-	NIASHv2105J22	-	-	GDZVAIM01D76LE_3DS;GDZVAIM02HPGL9_3DS	GDZVAIM01DBLZY_3DS;GDZVAIM01A66R2_3DS;GDZVAIM02GGVTA_3DS;GDZVAIM01B5OFK_3DS;GDZVAIM01DZ8WW_3DS;GDZVAIM02GHKAG_3DS;GDZVAIM01DFF7E_3DS;GDZVAIM02GOD1R_3DS;GDZVAIM01EW77H_3DS;GDZVAIM02FQNH3_3DS;GDZVAIM02GDABY_3DS;GDZVAIM01AKE2C_3DS;GDZVAIM01A4ZP1_3DS;GDZVAIM02GQZ54_3DS;GDZVAIM01CZU2O_3DS;GDZVAIM02HAQ1Z_3DS;GDZVAIM01BD5WQ_3DS;GDZVAIM01D76LE_3DS;GDZVAIM02HPGL9_3DS;GDZVAIM01BYS5M_3DS;GDZVAIM01E0FGS_3DS;…	-	-	GDZVAIM02HPGL9_3DS	GDZVAIM02GGVTA_3DS;GDZVAIM01A66R2_3DS;GDZVAIM01DBLZY_3DS;GDZVAIM01E0FGS_3DS;GDZVAIM01CZU2O_3DS;GDZVAIM01BD5WQ_3DS;GDZVAIM01DFF7E_3DS;GDZVAIM01EW77H_3DS;GDZVAIM02GQZ54_3DS;GDZVAIM01BYS5M_3DS;GDZVAIM02HPGL9_3DS;GDZVAIM02GOD1R_3DS;GDZVAIM02GDABY_3DS;GDZVAIM01AKE2C_3DS;GDZVAIM02HAQ1Z_3DS;GDZVAIM01DZ8WW_3DS;GDZVAIM01BFT9K_3DS;GDZVAIM01B5OFK_3DS;GDZVAIM01A4ZP1_3DS;GDZVAIM02FQNH3_3DS;GDZVAIM01D76LE_3DS	-	GDZVAIM02GGVTA_3DS;GDZVAIM01A66R2_3DS;GDZVAIM01DBLZY_3DS;GDZVAIM01E0FGS_3DS;GDZVAIM01CZU2O_3DS;GDZVAIM01BD5WQ_3DS;GDZVAIM01DFF7E_3DS;GDZVAIM01EW77H_3DS;GDZVAIM01BYS5M_3DS;GDZVAIM02HPGL9_3DS;GDZVAIM02GOD1R_3DS;GDZVAIM02GHKAG_3DS;GDZVAIM02GDABY_3DS;GDZVAIM01AKE2C_3DS;GDZVAIM02HAQ1Z_3DS;GDZVAIM01DZ8WW_3DS;GDZVAIM01BFT9K_3DS;GDZVAIM01B5OFK_3DS;GDZVAIM01A4ZP1_3DS;GDZVAIM02FQNH3_3DS;GDZVAIM01D76LE_3DS	GDZVAIM01D76LE_3DS	GDZVAIM02GGVTA_3DS;GDZVAIM01A66R2_3DS;GDZVAIM01DBLZY_3DS;GDZVAIM01E0FGS_3DS;GDZVAIM01CZU2O_3DS;GDZVAIM01DFF7E_3DS;GDZVAIM01EW77H_3DS;GDZVAIM02GQZ54_3DS;GDZVAIM01BYS5M_3DS;GDZVAIM02HPGL9_3DS;GDZVAIM02GOD1R_3DS;GDZVAIM02GDABY_3DS;GDZVAIM01AKE2C_3DS;GDZVAIM02HAQ1Z_3DS;GDZVAIM01DZ8WW_3DS;GDZVAIM01BFT9K_3DS;GDZVAIM01B5OFK_3DS;GDZVAIM01A4ZP1_3DS;GDZVAIM02FQNH3_3DS;GDZVAIM01D76LE_3DS	-	-	-	-	-	-	-	-	-	-	-
-	-	Bradi2g00870.1	Os01g0109750	Sb03g008480.1	-	NIASHv3015O04	-	-	GDZVAIM01AI1AC_3DS	GDZVAIM01A893Q_3DS;GDZVAIM02F2SWQ_3DS;GDZVAIM01CD9V5_3DS;GDZVAIM01AI1AC_3DS	-	-	GDZVAIM01AI1AC_3DS	GDZVAIM01CD9V5_3DS;GDZVAIM01A893Q_3DS;GDZVAIM01AI1AC_3DS	-	GDZVAIM02F2SWQ_3DS;GDZVAIM01A893Q_3DS	-	GDZVAIM02F2SWQ_3DS;GDZVAIM01A893Q_3DS	-	-	-	-	-	-	-	-	-	-	-
-	-	Bradi2g00890.1	Os01g0110400	-	-	NIASHv2034P02	-	-	-	GDZVAIM01EIQVB_3DS;GDZVAIM01ETEBP_3DS;GDZVAIM02IG7UJ_3DS;GDZVAIM01EKUN1_3DS	-	-	-	GDZVAIM01EKUN1_3DS;GDZVAIM01ETEBP_3DS;GDZVAIM02IG7UJ_3DS;GDZVAIM01EIQVB_3DS	-	GDZVAIM01EKUN1_3DS;GDZVAIM01ETEBP_3DS;GDZVAIM02IG7UJ_3DS;GDZVAIM01EIQVB_3DS	-	-	-	-	-	-	-	-	-	-	-	-	-
-	-	Bradi2g00910.1	Os01g0110700	Sb03g008410.1	-	NIASHv3017P13	-	-	GDZVAIM01BK6KH_3DS;GDZVAIM02GFSV3_3DS	GDZVAIM01BK6KH_3DS;GDZVAIM02FC6DU_3DS;GDZVAIM02HTH3X_3DS;GDZVAIM01C0CRN_3DS;GDZVAIM02JKO48_3DS;GDZVAIM01BQNJY_3DS;GDZVAIM02GFSV3_3DS;GDZVAIM02GLM26_3DS;GDZVAIM01BS7RS_3DS;GDZVAIM01EIXD6_3DS	-	-	GDZVAIM02GFSV3_3DS	GDZVAIM02GFSV3_3DS;GDZVAIM01BK6KH_3DS;GDZVAIM01BS7RS_3DS;GDZVAIM01BQNJY_3DS;GDZVAIM02HTH3X_3DS;GDZVAIM01C0CRN_3DS;GDZVAIM02GLM26_3DS;GDZVAIM01EIXD6_3DS;GDZVAIM02JKO48_3DS;GDZVAIM02FC6DU_3DS	GDZVAIM01BK6KH_3DS	GDZVAIM02GFSV3_3DS;GDZVAIM01BK6KH_3DS;GDZVAIM01BQNJY_3DS;GDZVAIM02HTH3X_3DS;GDZVAIM01C0CRN_3DS;GDZVAIM01EIXD6_3DS;GDZVAIM02JKO48_3DS;GDZVAIM02FC6DU_3DS	GDZVAIM01BK6KH_3DS	GDZVAIM02GFSV3_3DS;GDZVAIM01BK6KH_3DS;GDZVAIM01BS7RS_3DS;GDZVAIM01BQNJY_3DS;GDZVAIM02HTH3X_3DS;GDZVAIM01C0CRN_3DS;GDZVAIM02GLM26_3DS;GDZVAIM01EIXD6_3DS;GDZVAIM02JKO48_3DS;GDZVAIM02FC6DU_3DS	-	-	-	GDZVAIM02FC6DU_3DS	-	-	-	-	-	-	-
-	-	Bradi2g00920.1	Os01g0110800	Sb03g008380.1	-	NIASHv1128H01	NIASHv1088A21	-	GDZVAIM02GEZN9_3DS	GDZVAIM02GEZN9_3DS;GDZVAIM02IVZ5E_3DS;GDZVAIM02GG28Z_3DS;GDZVAIM02JBSXQ_3DS;GDZVAIM02FLZDI_3DS;GDZVAIM01AWZGH_3DS;GDZVAIM02IMY9X_3DS;GDZVAIM01D0FU3_3DS	-	-	GDZVAIM02GEZN9_3DS	GDZVAIM01AWZGH_3DS;GDZVAIM02GG28Z_3DS;GDZVAIM02IMY9X_3DS;GDZVAIM02GEZN9_3DS;GDZVAIM01D0FU3_3DS	GDZVAIM02GEZN9_3DS	GDZVAIM01AWZGH_3DS;GDZVAIM02GG28Z_3DS;GDZVAIM02IMY9X_3DS;GDZVAIM02IVZ5E_3DS;GDZVAIM02GEZN9_3DS	-	GDZVAIM01AWZGH_3DS;GDZVAIM02FLZDI_3DS;GDZVAIM02GG28Z_3DS;GDZVAIM02IMY9X_3DS;GDZVAIM02IVZ5E_3DS;GDZVAIM02GEZN9_3DS;GDZVAIM02JBSXQ_3DS	-	-	-	-	-	-	-	-	-	-	-
-	-	Bradi2g00980.1	Os01g0111200	Sb03g008320.1	-	NIASHv2026L24	-	-	-	GDZVAIM02JPM6K_3DS;GDZVAIM02JKZK6_3DS	-	-	-	GDZVAIM02JKZK6_3DS;GDZVAIM02JPM6K_3DS	-	GDZVAIM02JKZK6_3DS;GDZVAIM02JPM6K_3DS	-	GDZVAIM02JKZK6_3DS;GDZVAIM02JPM6K_3DS	-	-	-	-	-	-	-	-	-	-	-
-	-	Bradi2g00986.1	Os01g0111250	Sb03g008310.1	-	NIASHv1042G09	-	-	GDZVAIM02JSFKA_3DS	GDZVAIM02JT4KY_3DS;GDZVAIM02JM3NX_3DS;GDZVAIM01A1VZC_3DS;GDZVAIM02I6BS1_3DS;GDZVAIM02G7V6P_3DS;GDZVAIM01DFBAV_3DS;GDZVAIM02JSFKA_3DS;GDZVAIM02IJZUF_3DS;GDZVAIM02HVOJY_3DS;GDZVAIM02IX68U_3DS;GDZVAIM02HH9NU_3DS;GDZVAIM02GOKBF_3DS	-	-	GDZVAIM02JSFKA_3DS	GDZVAIM01A1VZC_3DS;GDZVAIM02JSFKA_3DS	GDZVAIM02JSFKA_3DS	GDZVAIM02I6BS1_3DS;GDZVAIM02IX68U_3DS;GDZVAIM02IJZUF_3DS;GDZVAIM02JT4KY_3DS;GDZVAIM02G7V6P_3DS;GDZVAIM02GOKBF_3DS;GDZVAIM02HVOJY_3DS;GDZVAIM01A1VZC_3DS;GDZVAIM02HH9NU_3DS;GDZVAIM02JSFKA_3DS;GDZVAIM01DFBAV_3DS	GDZVAIM02JSFKA_3DS	GDZVAIM02I6BS1_3DS;GDZVAIM02IX68U_3DS;GDZVAIM02IJZUF_3DS;GDZVAIM02JT4KY_3DS;GDZVAIM02JM3NX_3DS;GDZVAIM02G7V6P_3DS;GDZVAIM02GOKBF_3DS;GDZVAIM02HVOJY_3DS;GDZVAIM01A1VZC_3DS;GDZVAIM02HH9NU_3DS;GDZVAIM02JSFKA_3DS;GDZVAIM01DFBAV_3DS	-	-	-	-	-	-	-	-	-	-	-
-	-	Bradi2g00992.1	Os01g0111400	Sb03g008300.1	-	NIASHv2040B11	-	-	GDZVAIM01D69CE_3DS	GDZVAIM02HEYMJ_3DS;GDZVAIM01EPTUU_3DS;GDZVAIM01BQ97Y_3DS;GDZVAIM01D69CE_3DS;GDZVAIM01CXIM2_3DS;GDZVAIM01DZY2A_3DS	-	-	GDZVAIM01D69CE_3DS	GDZVAIM01BQ97Y_3DS;GDZVAIM01DZY2A_3DS;GDZVAIM02HEYMJ_3DS;GDZVAIM01EPTUU_3DS;GDZVAIM01CXIM2_3DS;GDZVAIM01D69CE_3DS	GDZVAIM01D69CE_3DS	GDZVAIM01BQ97Y_3DS;GDZVAIM01DZY2A_3DS;GDZVAIM01EPTUU_3DS;GDZVAIM01CXIM2_3DS;GDZVAIM01D69CE_3DS	GDZVAIM01D69CE_3DS	GDZVAIM01BQ97Y_3DS;GDZVAIM01DZY2A_3DS;GDZVAIM01EPTUU_3DS;GDZVAIM01CXIM2_3DS;GDZVAIM01D69CE_3DS	-	-	-	-	-	-	-	-	-	-	-
-	-	Bradi2g01000.1	-	-	-	-	-	-	GDZVAIM02FZ144_3DS	GDZVAIM02IEY1K_3DS;GDZVAIM02FZ144_3DS;GDZVAIM02HLGA6_3DS	-	-	GDZVAIM02FZ144_3DS	GDZVAIM02FZ144_3DS;GDZVAIM02IEY1K_3DS;GDZVAIM02HLGA6_3DS	-	-	-	-	-	-	-	-	-	-	-	-	-	-	-
2_0175	2.29	-	-	-	-	-	-	-	-	-	-	-	-	-	-	-	-	-	-	-	-	-	-	-	-	-	14930	14930	14930
2_0797	2.29	Bradi2g01020.1	Os01g0111600	Sb03g008270.1	NIASHv3087D21	-	-	-	GDZVAIM02HP6KF_3DS	GDZVAIM02HP6KF_3DS;GDZVAIM02F3U86_3DS;GDZVAIM02FXUJG_3DS;GDZVAIM01BYAVC_3DS;GDZVAIM02J5DDG_3DS;GDZVAIM02J10U8_3DS	-	GDZVAIM01BYAVC_3DS	-	GDZVAIM02F3U86_3DS;GDZVAIM02HP6KF_3DS;GDZVAIM02J10U8_3DS;GDZVAIM02FXUJG_3DS;GDZVAIM02J5DDG_3DS	GDZVAIM02HP6KF_3DS	GDZVAIM02F3U86_3DS;GDZVAIM02HP6KF_3DS;GDZVAIM02J10U8_3DS;GDZVAIM02FXUJG_3DS;GDZVAIM02J5DDG_3DS	-	GDZVAIM02F3U86_3DS;GDZVAIM02HP6KF_3DS;GDZVAIM02J10U8_3DS;GDZVAIM02FXUJG_3DS;GDZVAIM02J5DDG_3DS	-	GDZVAIM01BYAVC_3DS	-	-	-	-	-	-	3015	3015	3015
-	-	Bradi2g01060.1	-	-	-	NIASHv2056O23	-	-	GDZVAIM02HSVIE_3DS	GDZVAIM02JUY66_3DS;GDZVAIM02HSVIE_3DS	-	-	GDZVAIM02HSVIE_3DS	GDZVAIM02JUY66_3DS;GDZVAIM02HSVIE_3DS	-	-	-	-	-	-	-	-	-	-	-	-	-	-	-
-	-	Bradi2g01070.1	-	-	-	NIASHv2082D24	-	-	-	GDZVAIM01EBS31_3DS;GDZVAIM01DL7PM_3DS	-	-	-	GDZVAIM01EBS31_3DS;GDZVAIM01DL7PM_3DS	-	-	-	-	-	-	-	-	-	-	-	-	-	-	-
-	-	Bradi2g01077.1	-	-	-	-	-	-	-	GDZVAIM01CGNQ8_3DS;GDZVAIM01E0SR3_3DS;GDZVAIM02FTOM7_3DS;GDZVAIM01AV4Z8_3DS;GDZVAIM01CE677_3DS;GDZVAIM01DVSAV_3DS;GDZVAIM02GXYHS_3DS;GDZVAIM02IKJXO_3DS	-	-	-	GDZVAIM01AV4Z8_3DS;GDZVAIM01CGNQ8_3DS;GDZVAIM01CE677_3DS;GDZVAIM01DVSAV_3DS;GDZVAIM02GXYHS_3DS;GDZVAIM02FTOM7_3DS;GDZVAIM01E0SR3_3DS;GDZVAIM02IKJXO_3DS	-	-	-	-	-	-	-	-	-	-	-	-	-	-	-
-	-	-	Os01g0112000	-	-	-	-	-	GDZVAIM02HSVIE_3DS	GDZVAIM02JUY66_3DS;GDZVAIM02HSVIE_3DS	-	-	-	-	GDZVAIM02HSVIE_3DS	GDZVAIM02JUY66_3DS;GDZVAIM02HSVIE_3DS	-	-	-	-	-	-	-	-	-	-	-	-	-
-	-	-	Os01g0112100	-	-	-	-	-	GDZVAIM01ERYLJ_3DS	GDZVAIM01ERYLJ_3DS;GDZVAIM02GIW2N_3DS	-	-	-	-	GDZVAIM01ERYLJ_3DS	GDZVAIM01ERYLJ_3DS;GDZVAIM02GIW2N_3DS	-	-	-	-	-	-	-	-	-	-	-	-	-
-	-	-	-	Sb03g008230.1	-	-	-	-	GDZVAIM02HSVIE_3DS	GDZVAIM02JUY66_3DS;GDZVAIM02HSVIE_3DS	-	-	-	-	-	-	GDZVAIM02HSVIE_3DS	GDZVAIM02JUY66_3DS;GDZVAIM02HSVIE_3DS	-	-	-	-	-	-	-	-	-	-	-
-	-	Bradi2g01095.1	Os01g0112400	Sb03g008210.1	-	NIASHv3025C11	-	-	GDZVAIM01B6HUD_3DS;GDZVAIM01EEOHG_3DS	GDZVAIM01B6HUD_3DS;GDZVAIM01EEOHG_3DS;GDZVAIM02FVVEP_3DS;GDZVAIM01EDNW8_3DS;GDZVAIM02GLFN9_3DS;GDZVAIM01ANTZJ_3DS	-	-	GDZVAIM01EEOHG_3DS	GDZVAIM02GLFN9_3DS;GDZVAIM01EDNW8_3DS;GDZVAIM02FVVEP_3DS;GDZVAIM01ANTZJ_3DS;GDZVAIM01EEOHG_3DS;GDZVAIM01B6HUD_3DS	GDZVAIM01B6HUD_3DS	GDZVAIM02GLFN9_3DS;GDZVAIM01EDNW8_3DS;GDZVAIM02FVVEP_3DS;GDZVAIM01ANTZJ_3DS;GDZVAIM01EEOHG_3DS;GDZVAIM01B6HUD_3DS	GDZVAIM01B6HUD_3DS	GDZVAIM02GLFN9_3DS;GDZVAIM01EDNW8_3DS;GDZVAIM02FVVEP_3DS;GDZVAIM01ANTZJ_3DS;GDZVAIM01EEOHG_3DS;GDZVAIM01B6HUD_3DS	-	-	-	-	-	-	-	-	-	-	-
-	-	Bradi2g01100.1	-	Sb03g008200.1	-	NIASHv2057K12	-	-	-	GDZVAIM02ILDIL_3DS;GDZVAIM02JBADC_3DS;GDZVAIM02GP3TD_3DS;GDZVAIM02JWLMV_3DS;GDZVAIM02HAZPI_3DS	-	-	-	GDZVAIM02JBADC_3DS;GDZVAIM02ILDIL_3DS;GDZVAIM02HAZPI_3DS;GDZVAIM02GP3TD_3DS;GDZVAIM02JWLMV_3DS	-	-	-	GDZVAIM02JBADC_3DS;GDZVAIM02ILDIL_3DS;GDZVAIM02HAZPI_3DS;GDZVAIM02GP3TD_3DS;GDZVAIM02JWLMV_3DS	-	-	-	-	-	-	-	-	-	-	20590
-	-	-	Os01g0113200	-	-	-	-	-	-	GDZVAIM02G1V1E_3DS;GDZVAIM02HSPCP_3DS	-	-	-	-	-	GDZVAIM02G1V1E_3DS;GDZVAIM02HSPCP_3DS	-	-	-	-	-	-	-	-	-	-	-	-	-
2_0159	2.9	-	-	-	NIASHv3023L03	-	-	-	-	-	-	-	-	-	-	-	-	-	-	-	-	-	-	-	-	-	22099	22099	22099
3_1448	2.9	-	-	-	-	-	-	-	-	-	-	-	-	-	-	-	-	-	-	-	-	-	-	-	-	-	4975	4975	4975
1_1434	3.71	-	-	-	-	-	-	-	-	-	-	-	-	-	-	-	-	-	-	-	-	-	-	-	-	-	11324	11324	11324
3_1487	6.03	-	-	-	-	-	-	-	-	-	-	-	-	-	-	-	-	-	-	-	-	-	-	-	-	-	5984	5984	5984
2_0252	6.03	-	-	-	-	-	-	-	-	-	-	-	-	-	-	-	-	-	-	-	-	-	-	-	-	-	911	911	911
1_1453	6.03	-	-	-	NIASHv3087B09	-	-	-	-	-	-	-	-	-	-	-	-	-	-	-	-	-	-	-	-	-	21052	21052	21052
1_0173	6.03	-	-	-	NIASHv2049L18	-	-	-	-	-	-	-	-	-	-	-	-	-	-	-	-	-	-	-	-	-	915	915	915
3_1409	6.7	Bradi2g01120.1	Os01g0113300	Sb03g008180.1	-	NIASHv2005M06	-	-	GDZVAIM02F2CRK_3DS;GDZVAIM01DSOSJ_3DS	GDZVAIM01E3X97_3DS;GDZVAIM02I0TFQ_3DS;GDZVAIM01DPDXU_3DS;GDZVAIM02IP8IE_3DS;GDZVAIM01C9W3S_3DS;GDZVAIM02HL72X_3DS;GDZVAIM02GUUC8_3DS;GDZVAIM02ITI4D_3DS;GDZVAIM01CHPZK_3DS;GDZVAIM02H9VIG_3DS;GDZVAIM01CGNDR_3DS;GDZVAIM01CNSZB_3DS;GDZVAIM01BBGF2_3DS;GDZVAIM02FV0UK_3DS;GDZVAIM01E00AY_3DS;GDZVAIM02GWKOD_3DS;GDZVAIM02F698S_3DS;GDZVAIM01CUBMT_3DS;GDZVAIM01E1J06_3DS;GDZVAIM02F2CRK_3DS;GDZVAIM01DN5KZ_3DS;…	-	-	GDZVAIM01DSOSJ_3DS	GDZVAIM01DN5KZ_3DS;GDZVAIM02H9VIG_3DS;GDZVAIM02IAY6B_3DS;GDZVAIM02ITI4D_3DS;GDZVAIM01BWXTF_3DS;GDZVAIM01DPDXU_3DS;GDZVAIM01CHPZK_3DS;GDZVAIM01DSOSJ_3DS;GDZVAIM02FIKKG_3DS;GDZVAIM02F698S_3DS;GDZVAIM02F2CRK_3DS;GDZVAIM01EMUTQ_3DS;GDZVAIM01CUBMT_3DS;GDZVAIM02H850C_3DS;GDZVAIM01CNSZB_3DS;GDZVAIM02HEHCB_3DS;GDZVAIM01E1J06_3DS;GDZVAIM02IFBQ5_3DS;GDZVAIM01C9W3S_3DS;GDZVAIM02GWKOD_3DS;GDZVAIM01C47OA_3DS;…	-	GDZVAIM01DPDXU_3DS;GDZVAIM02GUUC8_3DS;GDZVAIM02JV1PI_3DS;GDZVAIM01CHPZK_3DS;GDZVAIM01E1J06_3DS;GDZVAIM01C47OA_3DS	GDZVAIM02F2CRK_3DS	GDZVAIM01DN5KZ_3DS;GDZVAIM02H9VIG_3DS;GDZVAIM02IAY6B_3DS;GDZVAIM02ITI4D_3DS;GDZVAIM02GT7L4_3DS;GDZVAIM01DPDXU_3DS;GDZVAIM02I0TFQ_3DS;GDZVAIM02GUUC8_3DS;GDZVAIM01E3X97_3DS;GDZVAIM02FEQ18_3DS;GDZVAIM01E00AY_3DS;GDZVAIM02JV1PI_3DS;GDZVAIM01CHPZK_3DS;GDZVAIM02F698S_3DS;GDZVAIM02F2CRK_3DS;GDZVAIM01CUBMT_3DS;GDZVAIM02H850C_3DS;GDZVAIM01CNSZB_3DS;GDZVAIM02HEHCB_3DS;GDZVAIM01E1J06_3DS;GDZVAIM02IFBQ5_3DS;…	-	-	-	-	-	-	-	-	3907	3907	3907
-	-	-	Os01g0113350	-	-	-	-	-	-	GDZVAIM01DPH4F_3DS;GDZVAIM01BL0EG_3DS;GDZVAIM02ICBPX_3DS;GDZVAIM01DX3P6_3DS;GDZVAIM02IWQKD_3DS;GDZVAIM01CDH9G_3DS;GDZVAIM02IPV85_3DS	-	-	-	-	-	GDZVAIM02IPV85_3DS;GDZVAIM01DPH4F_3DS;GDZVAIM01CDH9G_3DS;GDZVAIM01BL0EG_3DS;GDZVAIM02IWQKD_3DS;GDZVAIM02ICBPX_3DS;GDZVAIM01DX3P6_3DS	-	-	-	-	-	-	-	-	-	-	-	-	-
-	-	Bradi2g01130.1	-	Sb03g008170.1	-	-	-	-	-	GDZVAIM01EG26Q_3DS;GDZVAIM02JP0V1_3DS;GDZVAIM01DM7AY_3DS;GDZVAIM01DS372_3DS;GDZVAIM02FY7DN_3DS;GDZVAIM01EPVIL_3DS;GDZVAIM01EIZQX_3DS;GDZVAIM02G1V1E_3DS;GDZVAIM02F3L4X_3DS;GDZVAIM01A2SJJ_3DS;GDZVAIM02F7JPI_3DS;GDZVAIM01CW4N1_3DS;GDZVAIM02HSPCP_3DS;GDZVAIM01BWFCL_3DS	-	-	-	GDZVAIM02F7JPI_3DS;GDZVAIM01EG26Q_3DS;GDZVAIM01BWFCL_3DS;GDZVAIM01DM7AY_3DS;GDZVAIM02JP0V1_3DS;GDZVAIM02FY7DN_3DS;GDZVAIM02F3L4X_3DS;GDZVAIM01A2SJJ_3DS;GDZVAIM02G1V1E_3DS;GDZVAIM01DS372_3DS;GDZVAIM02HSPCP_3DS;GDZVAIM01CW4N1_3DS;GDZVAIM01EIZQX_3DS;GDZVAIM01EPVIL_3DS	-	-	-	GDZVAIM02JP0V1_3DS;GDZVAIM02FY7DN_3DS;GDZVAIM02G1V1E_3DS;GDZVAIM01EPVIL_3DS	-	-	-	-	-	-	-	-	-	-	-
-	-	-	Os01g0113400	-	-	-	-	-	-	GDZVAIM02H9VIG_3DS;GDZVAIM02GMVIC_3DS;GDZVAIM02JIKAC_3DS;GDZVAIM02IAY6B_3DS	-	-	-	-	-	GDZVAIM02H9VIG_3DS;GDZVAIM02IAY6B_3DS;GDZVAIM02JIKAC_3DS;GDZVAIM02GMVIC_3DS	-	-	-	-	-	-	-	-	-	-	-	-	-
-	-	-	Os01g0113500	-	-	-	-	-	-	GDZVAIM02FRGWB_3DS;GDZVAIM01C9NVB_3DS;GDZVAIM01CWOIM_3DS	-	-	-	-	-	GDZVAIM01CWOIM_3DS;GDZVAIM01C9NVB_3DS;GDZVAIM02FRGWB_3DS	-	-	-	-	-	-	-	-	-	-	-	-	-
-	-	Bradi2g01150.1	Os01g0113650	Sb03g008160.1	-	NIASHv2002P01	-	-	GDZVAIM02H793A_3DS	GDZVAIM01CWWHR_3DS;GDZVAIM02IIWVS_3DS;GDZVAIM01BXWPW_3DS;GDZVAIM01DPH4F_3DS;GDZVAIM01D9HYR_3DS;GDZVAIM01BRT9B_3DS;GDZVAIM01BMK8P_3DS;GDZVAIM02GJWPT_3DS;GDZVAIM02FE83A_3DS;GDZVAIM01BL0EG_3DS;GDZVAIM01DW8DJ_3DS;GDZVAIM01EDYCS_3DS;GDZVAIM01CQB5F_3DS;GDZVAIM02ITW7V_3DS;GDZVAIM02ICBPX_3DS;GDZVAIM01DMMUW_3DS;GDZVAIM01ENCGF_3DS;GDZVAIM01DX3P6_3DS;GDZVAIM01B36Y3_3DS;GDZVAIM02IUZKI_3DS;GDZVAIM02H3VQG_3DS;…	-	-	-	GDZVAIM01DG4NU_3DS;GDZVAIM01EAT1Z_3DS;GDZVAIM02FIDZA_3DS;GDZVAIM01EHVL8_3DS;GDZVAIM02IPV85_3DS;GDZVAIM01DOVYL_3DS;GDZVAIM01DPH4F_3DS;GDZVAIM02GQ2JM_3DS;GDZVAIM01CDH9G_3DS;GDZVAIM01DMW6F_3DS;GDZVAIM01DMMUW_3DS;GDZVAIM01CC7I6_3DS;GDZVAIM02IWQKD_3DS;GDZVAIM01BRPP4_3DS;GDZVAIM02ICBPX_3DS;GDZVAIM01CAFRY_3DS;GDZVAIM02IUZKI_3DS	GDZVAIM02H793A_3DS	GDZVAIM01BXWPW_3DS;GDZVAIM01ATLE1_3DS;GDZVAIM01DFILQ_3DS;GDZVAIM02ITW7V_3DS;GDZVAIM02I6OFX_3DS;GDZVAIM01DG4NU_3DS;GDZVAIM01EAT1Z_3DS;GDZVAIM02FIDZA_3DS;GDZVAIM02GJPWQ_3DS;GDZVAIM01EHVL8_3DS;GDZVAIM01CWWHR_3DS;GDZVAIM01DOVYL_3DS;GDZVAIM02GIQDJ_3DS;GDZVAIM01DW8DJ_3DS;GDZVAIM01DKGTD_3DS;GDZVAIM02GJWPT_3DS;GDZVAIM02ISOJY_3DS;GDZVAIM01B6NXI_3DS;GDZVAIM01DMW6F_3DS;GDZVAIM01DMMUW_3DS;GDZVAIM01CQB5F_3DS;…	-	GDZVAIM01BXWPW_3DS;GDZVAIM02I6OFX_3DS;GDZVAIM02FIDZA_3DS;GDZVAIM02GJPWQ_3DS;GDZVAIM01EHVL8_3DS;GDZVAIM02IPV85_3DS;GDZVAIM01DOVYL_3DS;GDZVAIM02GIQDJ_3DS;GDZVAIM02GYHLD_3DS;GDZVAIM01DPH4F_3DS;GDZVAIM01BMK8P_3DS;GDZVAIM02GJWPT_3DS;GDZVAIM02ISOJY_3DS;GDZVAIM01BRT9B_3DS;GDZVAIM01CDH9G_3DS;GDZVAIM01B6NXI_3DS;GDZVAIM01BL0EG_3DS;GDZVAIM01CQB5F_3DS;GDZVAIM01CKDM0_3DS;GDZVAIM01D9HYR_3DS;GDZVAIM01CC7I6_3DS;…	-	-	-	-	-	-	-	-	-	-	-
-	-	-	-	Sb03g008155.1	-	-	-	-	GDZVAIM02H793A_3DS	GDZVAIM01DW8DJ_3DS;GDZVAIM01DMMUW_3DS;GDZVAIM02ITW7V_3DS;GDZVAIM01DMW6F_3DS;GDZVAIM01CAFRY_3DS;GDZVAIM01DKGTD_3DS;GDZVAIM01DG4NU_3DS;GDZVAIM01ATLE1_3DS;GDZVAIM01BRPP4_3DS;GDZVAIM02H793A_3DS;GDZVAIM01EAT1Z_3DS	-	-	-	-	-	-	GDZVAIM02H793A_3DS	GDZVAIM01ATLE1_3DS;GDZVAIM02ITW7V_3DS;GDZVAIM01DG4NU_3DS;GDZVAIM01EAT1Z_3DS;GDZVAIM01DW8DJ_3DS;GDZVAIM01DKGTD_3DS;GDZVAIM01DMW6F_3DS;GDZVAIM01DMMUW_3DS;GDZVAIM01BRPP4_3DS;GDZVAIM02H793A_3DS;GDZVAIM01CAFRY_3DS	-	-	-	-	-	-	-	-	-	-	-
-	-	Bradi2g01157.1	-	-	-	-	-	-	-	GDZVAIM01CKCA5_3DS;GDZVAIM02IGDBI_3DS;GDZVAIM02J2AR9_3DS;GDZVAIM01D7HKI_3DS;GDZVAIM01C5HTR_3DS	-	-	-	GDZVAIM02IGDBI_3DS;GDZVAIM01CKCA5_3DS;GDZVAIM02J2AR9_3DS;GDZVAIM01D7HKI_3DS;GDZVAIM01C5HTR_3DS	-	-	-	-	-	-	-	-	-	-	-	-	-	-	-
-	-	Bradi2g01170.1	Os01g0113800	Sb03g008150.1	-	-	-	-	-	GDZVAIM01EG26Q_3DS;GDZVAIM01DM7AY_3DS;GDZVAIM01AODZH_3DS;GDZVAIM02FRGWB_3DS;GDZVAIM01DS372_3DS;GDZVAIM02HJC52_3DS;GDZVAIM01EIZQX_3DS;GDZVAIM01C9NVB_3DS;GDZVAIM02HRWL3_3DS;GDZVAIM01CWDWM_3DS;GDZVAIM01DQDYJ_3DS;GDZVAIM01BXTZS_3DS;GDZVAIM01A2SJJ_3DS;GDZVAIM01CWOIM_3DS;GDZVAIM02IWUIF_3DS;GDZVAIM01CHDR6_3DS;GDZVAIM02HOQM3_3DS;GDZVAIM01DNS96_3DS;GDZVAIM01BL0XZ_3DS;GDZVAIM02G8I45_3DS	-	-	-	GDZVAIM02G8I45_3DS;GDZVAIM02IWUIF_3DS;GDZVAIM01BL0XZ_3DS;GDZVAIM01AODZH_3DS;GDZVAIM02HRWL3_3DS	-	GDZVAIM01AODZH_3DS;GDZVAIM02HRWL3_3DS	-	GDZVAIM02HJC52_3DS;GDZVAIM01DNS96_3DS;GDZVAIM01EG26Q_3DS;GDZVAIM02HOQM3_3DS;GDZVAIM01CHDR6_3DS;GDZVAIM01CWDWM_3DS;GDZVAIM02G8I45_3DS;GDZVAIM01DM7AY_3DS;GDZVAIM02IWUIF_3DS;GDZVAIM01CWOIM_3DS;GDZVAIM01DQDYJ_3DS;GDZVAIM01A2SJJ_3DS;GDZVAIM01C9NVB_3DS;GDZVAIM01BL0XZ_3DS;GDZVAIM01AODZH_3DS;GDZVAIM02HRWL3_3DS;GDZVAIM01DS372_3DS;GDZVAIM02FRGWB_3DS;GDZVAIM01EIZQX_3DS;GDZVAIM01BXTZS_3DS	-	-	-	-	-	-	-	-	-	-	-
-	-	-	-	Sb03g008140.1	-	-	-	-	-	GDZVAIM01BCPHW_3DS;GDZVAIM01CUDD4_3DS;GDZVAIM01BJHK7_3DS;GDZVAIM01BKF4E_3DS;GDZVAIM02HYMIA_3DS;GDZVAIM01BW4NP_3DS;GDZVAIM02F2LHU_3DS;GDZVAIM01DXJ2J_3DS	-	-	-	-	-	-	-	GDZVAIM01BCPHW_3DS;GDZVAIM02F2LHU_3DS;GDZVAIM01CUDD4_3DS;GDZVAIM01BKF4E_3DS;GDZVAIM01DXJ2J_3DS;GDZVAIM01BW4NP_3DS;GDZVAIM02HYMIA_3DS;GDZVAIM01BJHK7_3DS	-	-	-	-	-	-	-	-	-	-	-
-	-	Bradi2g01180.1	Os01g0116200	-	-	NIASHv3125D03	-	-	-	GDZVAIM01A9A6B_3DS;GDZVAIM01BCPHW_3DS;GDZVAIM01CUDD4_3DS;GDZVAIM01E3X97_3DS;GDZVAIM02I0TFQ_3DS;GDZVAIM02GEWXH_3DS;GDZVAIM02IP8IE_3DS;GDZVAIM02IMS3O_3DS;GDZVAIM02GUUC8_3DS;GDZVAIM01BJHK7_3DS;GDZVAIM01AG4IX_3DS;GDZVAIM01APOX8_3DS;GDZVAIM01EO4W7_3DS;GDZVAIM01EOALA_3DS;GDZVAIM01BKF4E_3DS;GDZVAIM02F3ZUN_3DS;GDZVAIM02FV0UK_3DS;GDZVAIM02HYMIA_3DS;GDZVAIM02H6CFM_3DS;GDZVAIM02I8NF3_3DS;GDZVAIM01B05XL_3DS;…	-	-	-	GDZVAIM01BCPHW_3DS;GDZVAIM02H6CFM_3DS;GDZVAIM01EO4W7_3DS;GDZVAIM02GEWXH_3DS;GDZVAIM02IMS3O_3DS;GDZVAIM02GT7L4_3DS;GDZVAIM02I0TFQ_3DS;GDZVAIM02GUUC8_3DS;GDZVAIM01E3X97_3DS;GDZVAIM02FEQ18_3DS;GDZVAIM01AG4IX_3DS;GDZVAIM02JV1PI_3DS;GDZVAIM01CUDD4_3DS;GDZVAIM01BKF4E_3DS;GDZVAIM01DXJ2J_3DS;GDZVAIM02IV1EN_3DS;GDZVAIM01A9A6B_3DS;GDZVAIM01DKRZR_3DS;GDZVAIM02HYMIA_3DS;GDZVAIM01BJHK7_3DS;GDZVAIM01COOSX_3DS;…	-	GDZVAIM01EOALA_3DS;GDZVAIM02HYJGF_3DS;GDZVAIM01B05XL_3DS;GDZVAIM01APOX8_3DS;GDZVAIM01EJUYL_3DS;GDZVAIM01DKRZR_3DS;GDZVAIM02I8NF3_3DS;GDZVAIM01BJHK7_3DS;GDZVAIM02F3ZUN_3DS	-	-	-	-	-	-	-	-	-	-	-	-	-
-	-	-	Os01g0116400	-	-	-	-	-	-	GDZVAIM02F2CRK_3DS;GDZVAIM01AL61J_3DS;GDZVAIM02IFBQ5_3DS;GDZVAIM01ER8MQ_3DS;GDZVAIM02HEHCB_3DS	-	-	-	-	-	GDZVAIM01ER8MQ_3DS;GDZVAIM02F2CRK_3DS;GDZVAIM02HEHCB_3DS;GDZVAIM02IFBQ5_3DS;GDZVAIM01AL61J_3DS	-	-	-	-	-	-	-	-	-	-	-	-	-
-	-	Bradi2g01192.1	-	-	-	-	-	-	-	GDZVAIM01B77WZ_3DS;GDZVAIM02HOMDZ_3DS;GDZVAIM01DFAN4_3DS;GDZVAIM02IVXKH_3DS;GDZVAIM02HD3KR_3DS;GDZVAIM02I0O6E_3DS;GDZVAIM02JF2GF_3DS;GDZVAIM01COWL3_3DS;GDZVAIM02JGEF2_3DS;GDZVAIM02FRB5N_3DS;GDZVAIM01DBYFT_3DS;GDZVAIM02H5R6D_3DS	-	-	-	GDZVAIM01B77WZ_3DS;GDZVAIM01COWL3_3DS;GDZVAIM02HD3KR_3DS;GDZVAIM02FRB5N_3DS;GDZVAIM02JGEF2_3DS;GDZVAIM02H5R6D_3DS;GDZVAIM02JF2GF_3DS;GDZVAIM02I0O6E_3DS;GDZVAIM02HOMDZ_3DS;GDZVAIM02IVXKH_3DS;GDZVAIM01DBYFT_3DS;GDZVAIM01DFAN4_3DS	-	-	-	-	-	-	-	-	-	-	-	-	-	-	-
2_0953	6.7	Bradi2g01200.1	-	-	-	-	-	-	-	GDZVAIM01DYZRR_3DS;GDZVAIM02FE83A_3DS;GDZVAIM01BL0EG_3DS;GDZVAIM01DW8DJ_3DS;GDZVAIM02ITW7V_3DS;GDZVAIM01DX3P6_3DS;GDZVAIM01DKGTD_3DS;GDZVAIM01ATLE1_3DS;GDZVAIM02H793A_3DS;GDZVAIM02ISOJY_3DS;GDZVAIM02FQT55_3DS	-	-	-	GDZVAIM01ATLE1_3DS;GDZVAIM02ITW7V_3DS;GDZVAIM01DYZRR_3DS;GDZVAIM01DW8DJ_3DS;GDZVAIM01DKGTD_3DS;GDZVAIM02ISOJY_3DS;GDZVAIM01BL0EG_3DS;GDZVAIM02FE83A_3DS;GDZVAIM01DX3P6_3DS;GDZVAIM02H793A_3DS;GDZVAIM02FQT55_3DS	-	-	-	-	-	-	-	-	-	-	-	-	-	-	-
-	-	Bradi2g01207.1	-	-	-	-	-	-	-	GDZVAIM01D3MWL_3DS;GDZVAIM02JZK0C_3DS;GDZVAIM02FJO8L_3DS;GDZVAIM02FVZ71_3DS;GDZVAIM02GTNVT_3DS;GDZVAIM01EAU2U_3DS	-	-	-	GDZVAIM01EAU2U_3DS;GDZVAIM02JZK0C_3DS;GDZVAIM02GTNVT_3DS;GDZVAIM02FVZ71_3DS;GDZVAIM02FJO8L_3DS;GDZVAIM01D3MWL_3DS	-	-	-	-	-	-	-	-	-	-	-	-	-	-	-
-	-	Bradi2g01217.1	-	-	-	-	-	-	-	GDZVAIM01D9HYR_3DS;GDZVAIM02GJWPT_3DS;GDZVAIM01ENCGF_3DS;GDZVAIM01B36Y3_3DS;GDZVAIM02H3VQG_3DS;GDZVAIM01BCOW3_3DS;GDZVAIM02GJPWQ_3DS;GDZVAIM02FLL81_3DS;GDZVAIM01B6NXI_3DS;GDZVAIM02I6OFX_3DS;GDZVAIM01CQ9Z2_3DS;GDZVAIM01COOML_3DS	-	-	-	GDZVAIM02I6OFX_3DS;GDZVAIM02GJPWQ_3DS;GDZVAIM01BCOW3_3DS;GDZVAIM02GJWPT_3DS;GDZVAIM01B6NXI_3DS;GDZVAIM01D9HYR_3DS;GDZVAIM01B36Y3_3DS;GDZVAIM01CQ9Z2_3DS;GDZVAIM02H3VQG_3DS;GDZVAIM02FLL81_3DS;GDZVAIM01ENCGF_3DS;GDZVAIM01COOML_3DS	-	-	-	-	-	-	-	-	-	-	-	-	-	-	-
-	-	Bradi2g01230.1	-	-	-	-	-	-	GDZVAIM01CLEKJ_3DS	GDZVAIM01CLEKJ_3DS;GDZVAIM02IIWVS_3DS;GDZVAIM01BXWPW_3DS;GDZVAIM01CQB5F_3DS;GDZVAIM01CKDM0_3DS;GDZVAIM01B0KLU_3DS;GDZVAIM01B42WI_3DS;GDZVAIM02GRBF2_3DS;GDZVAIM02GIQDJ_3DS	-	-	GDZVAIM01CLEKJ_3DS	GDZVAIM01BXWPW_3DS;GDZVAIM02GIQDJ_3DS;GDZVAIM01CQB5F_3DS;GDZVAIM01CKDM0_3DS;GDZVAIM01B0KLU_3DS;GDZVAIM02GRBF2_3DS;GDZVAIM01B42WI_3DS;GDZVAIM01CLEKJ_3DS;GDZVAIM02IIWVS_3DS	-	-	-	-	-	-	-	-	-	-	-	-	-	-	-
-	-	Bradi2g01245.1	-	-	-	NIASHv1043M18	-	-	-	GDZVAIM01BOPFT_3DS;GDZVAIM01EXDX6_3DS;GDZVAIM02G3J7Z_3DS;GDZVAIM01DPKEO_3DS;GDZVAIM02GHRCA_3DS;GDZVAIM01CFGPC_3DS;GDZVAIM02HRFD6_3DS;GDZVAIM02JLF2K_3DS	-	-	-	GDZVAIM01EXDX6_3DS;GDZVAIM02G3J7Z_3DS;GDZVAIM02JLF2K_3DS;GDZVAIM01BOPFT_3DS;GDZVAIM01CFGPC_3DS;GDZVAIM02GHRCA_3DS;GDZVAIM01DPKEO_3DS;GDZVAIM02HRFD6_3DS	-	-	-	-	-	-	-	-	-	-	-	-	-	-	-
-	-	Bradi2g01250.1	-	-	-	-	-	-	-	GDZVAIM02I6O6T_3DS;GDZVAIM01DV0RA_3DS;GDZVAIM02F38U2_3DS	-	-	-	GDZVAIM02F38U2_3DS;GDZVAIM01DV0RA_3DS;GDZVAIM02I6O6T_3DS	-	-	-	-	-	-	-	-	-	-	-	-	-	-	-
-	-	Bradi2g01260.1	-	Sb03g007636.1	-	-	-	-	GDZVAIM02GBNYG_3DS	GDZVAIM01D27UY_3DS;GDZVAIM01DR3HO_3DS;GDZVAIM01ATZV6_3DS;GDZVAIM02GBNYG_3DS;GDZVAIM02JAI24_3DS;GDZVAIM02JKY1Y_3DS;GDZVAIM02GIYLI_3DS;GDZVAIM01CYKLB_3DS;GDZVAIM01A2N5J_3DS;GDZVAIM01CN5GG_3DS;GDZVAIM01B54EE_3DS;GDZVAIM02IW9J0_3DS;GDZVAIM01BYAZI_3DS;GDZVAIM02HLNFX_3DS;GDZVAIM01EI9CD_3DS;GDZVAIM02JB6KO_3DS;GDZVAIM01C89K8_3DS	-	-	-	GDZVAIM02GIYLI_3DS;GDZVAIM02HLNFX_3DS;GDZVAIM02JB6KO_3DS;GDZVAIM01BYAZI_3DS;GDZVAIM01EI9CD_3DS;GDZVAIM01D27UY_3DS;GDZVAIM02IW9J0_3DS	-	-	GDZVAIM02GBNYG_3DS	GDZVAIM01CYKLB_3DS;GDZVAIM01ATZV6_3DS;GDZVAIM01A2N5J_3DS;GDZVAIM01C89K8_3DS;GDZVAIM01CN5GG_3DS;GDZVAIM02GBNYG_3DS;GDZVAIM01B54EE_3DS;GDZVAIM02JAI24_3DS;GDZVAIM01DR3HO_3DS;GDZVAIM02JKY1Y_3DS	-	-	-	-	-	-	-	-	-	-	-
-	-	Bradi2g01280.1	-	-	-	-	-	-	-	GDZVAIM01CZY5J_3DS;GDZVAIM01CCDDP_3DS;GDZVAIM01AZ5ZT_3DS;GDZVAIM02HFBBJ_3DS;GDZVAIM01ECNWC_3DS;GDZVAIM01CYK2V_3DS;GDZVAIM02HBA1I_3DS;GDZVAIM02IL1FA_3DS;GDZVAIM02G8L68_3DS;GDZVAIM02GP4C7_3DS;GDZVAIM02G2VON_3DS;GDZVAIM01AS7TR_3DS;GDZVAIM02H862M_3DS;GDZVAIM02JO98T_3DS;GDZVAIM02JNFHO_3DS	-	-	-	GDZVAIM01AZ5ZT_3DS;GDZVAIM02G2VON_3DS;GDZVAIM01CZY5J_3DS;GDZVAIM01CCDDP_3DS;GDZVAIM02IL1FA_3DS;GDZVAIM02HFBBJ_3DS;GDZVAIM02HBA1I_3DS;GDZVAIM02GP4C7_3DS;GDZVAIM02G8L68_3DS;GDZVAIM02JO98T_3DS;GDZVAIM01ECNWC_3DS;GDZVAIM02JNFHO_3DS;GDZVAIM02H862M_3DS;GDZVAIM01CYK2V_3DS;GDZVAIM01AS7TR_3DS	-	-	-	-	-	-	-	-	-	-	-	-	-	-	-
-	-	Bradi2g01300.1	-	-	-	-	-	-	GDZVAIM02HJQ7T_3DS	GDZVAIM02H4LOE_3DS;GDZVAIM02H1R85_3DS;GDZVAIM02FOV0M_3DS;GDZVAIM02G8LI5_3DS;GDZVAIM02HJQ7T_3DS;GDZVAIM02HBE5K_3DS;GDZVAIM02F07HH_3DS;GDZVAIM01C5M9M_3DS;GDZVAIM01DRUFY_3DS;GDZVAIM02GE9I7_3DS;GDZVAIM01D5MCD_3DS;GDZVAIM02J1U75_3DS;GDZVAIM02JTCQ7_3DS;GDZVAIM02IEF0K_3DS	-	-	GDZVAIM02HJQ7T_3DS	GDZVAIM02HJQ7T_3DS;GDZVAIM02JTCQ7_3DS;GDZVAIM02J1U75_3DS;GDZVAIM02IEF0K_3DS;GDZVAIM02G8LI5_3DS;GDZVAIM02FOV0M_3DS;GDZVAIM02GE9I7_3DS;GDZVAIM01D5MCD_3DS;GDZVAIM01C5M9M_3DS;GDZVAIM02HBE5K_3DS;GDZVAIM02F07HH_3DS;GDZVAIM02H1R85_3DS;GDZVAIM01DRUFY_3DS;GDZVAIM02H4LOE_3DS	-	-	-	-	-	-	-	-	-	-	-	-	-	-	-
-	-	Bradi2g01310.1	Os01g0114100	Sb03g008110.1	-	NIASHv2029E06	-	-	-	GDZVAIM01DW35P_3DS;GDZVAIM02GEWXH_3DS;GDZVAIM01E3X97_3DS;GDZVAIM02IMS3O_3DS;GDZVAIM01CN43L_3DS;GDZVAIM01APOX8_3DS;GDZVAIM01EOALA_3DS;GDZVAIM02F3ZUN_3DS;GDZVAIM02JRZLO_3DS;GDZVAIM02GQXEU_3DS;GDZVAIM02I8NF3_3DS;GDZVAIM02G5YEP_3DS;GDZVAIM02HM8V8_3DS;GDZVAIM02IU5UY_3DS;GDZVAIM01BW4NP_3DS;GDZVAIM01B19UL_3DS;GDZVAIM02F2LHU_3DS;GDZVAIM01B05XL_3DS;GDZVAIM01DSOSJ_3DS;GDZVAIM01EYJWP_3DS;GDZVAIM02IV1EN_3DS;…	-	-	-	GDZVAIM02GQXEU_3DS;GDZVAIM01EOALA_3DS;GDZVAIM01DW35P_3DS;GDZVAIM01CN43L_3DS;GDZVAIM01ER8MQ_3DS;GDZVAIM01BIQQ3_3DS;GDZVAIM02HYJGF_3DS;GDZVAIM01EYJWP_3DS;GDZVAIM01B05XL_3DS;GDZVAIM02F2LHU_3DS;GDZVAIM01B19UL_3DS;GDZVAIM02G5YEP_3DS;GDZVAIM01BW4NP_3DS;GDZVAIM01APOX8_3DS;GDZVAIM01EJUYL_3DS;GDZVAIM02JRZLO_3DS;GDZVAIM02HM8V8_3DS;GDZVAIM02I8NF3_3DS;GDZVAIM02F3ZUN_3DS	-	GDZVAIM02GQXEU_3DS;GDZVAIM02IMS3O_3DS;GDZVAIM01BIQQ3_3DS;GDZVAIM01E3X97_3DS;GDZVAIM02F2LHU_3DS	-	GDZVAIM01EOALA_3DS;GDZVAIM02GEWXH_3DS;GDZVAIM02IMS3O_3DS;GDZVAIM02HYJGF_3DS;GDZVAIM02JIKAC_3DS;GDZVAIM01B05XL_3DS;GDZVAIM01DSOSJ_3DS;GDZVAIM02G5YEP_3DS;GDZVAIM02IU5UY_3DS;GDZVAIM02IV1EN_3DS;GDZVAIM01APOX8_3DS;GDZVAIM02JRZLO_3DS;GDZVAIM01DKRZR_3DS;GDZVAIM02HM8V8_3DS;GDZVAIM02I8NF3_3DS;GDZVAIM01COOSX_3DS;GDZVAIM02F3ZUN_3DS	-	-	-	-	-	-	-	-	-	-	-
-	-	-	Os01g0114300	-	-	-	-	-	-	GDZVAIM01EG26Q_3DS;GDZVAIM01DS372_3DS;GDZVAIM01EIZQX_3DS;GDZVAIM01ECII0_3DS;GDZVAIM01BJJK8_3DS;GDZVAIM02IWUIF_3DS	-	-	-	-	-	GDZVAIM01EG26Q_3DS;GDZVAIM02IWUIF_3DS;GDZVAIM01BJJK8_3DS;GDZVAIM01DS372_3DS;GDZVAIM01EIZQX_3DS;GDZVAIM01ECII0_3DS	-	-	-	-	-	-	-	-	-	-	-	-	-
-	-	-	Os01g0114500	-	-	-	-	-	-	GDZVAIM01A6ARO_3DS;GDZVAIM01BL0XZ_3DS	-	-	-	-	-	GDZVAIM01BL0XZ_3DS;GDZVAIM01A6ARO_3DS	-	-	-	-	-	-	-	-	-	-	-	-	-
-	-	-	Os01g0114600	-	-	-	-	-	-	GDZVAIM01C9W3S_3DS;GDZVAIM02G5YEP_3DS;GDZVAIM02IU5UY_3DS	-	-	-	-	-	GDZVAIM02G5YEP_3DS;GDZVAIM02IU5UY_3DS;GDZVAIM01C9W3S_3DS	-	-	-	-	-	-	-	-	-	-	-	-	-
-	-	-	Os01g0114700	-	-	-	-	-	-	GDZVAIM01EFPX7_3DS;GDZVAIM01EGWJN_3DS	-	-	-	-	-	GDZVAIM01EFPX7_3DS;GDZVAIM01EGWJN_3DS	-	-	-	-	-	-	-	-	-	-	-	-	-
2_0935	6.7	Bradi2g01320.1	Os01g0115600	Sb03g008100.1	-	NIASHv2028F05	NIASHv2072H10	-	-	GDZVAIM02FRGWB_3DS;GDZVAIM02GT463_3DS;GDZVAIM02HJC52_3DS;GDZVAIM01EZHJ1_3DS;GDZVAIM01C9NVB_3DS;GDZVAIM02F34QC_3DS;GDZVAIM01DUJ4T_3DS;GDZVAIM01ECII0_3DS;GDZVAIM02I7SIL_3DS;GDZVAIM01BJJK8_3DS;GDZVAIM02HYZN9_3DS;GDZVAIM01A6ARO_3DS;GDZVAIM02F3L4X_3DS;GDZVAIM01EFPX7_3DS;GDZVAIM01EPB92_3DS;GDZVAIM01DQDYJ_3DS;GDZVAIM01BXTZS_3DS;GDZVAIM01CCI25_3DS;GDZVAIM01CWOIM_3DS;GDZVAIM02GDN4I_3DS;GDZVAIM02IEU37_3DS;…	-	-	-	GDZVAIM02I7SIL_3DS;GDZVAIM01EFPX7_3DS;GDZVAIM02HJC52_3DS;GDZVAIM01CCI25_3DS;GDZVAIM01EZHJ1_3DS;GDZVAIM01DNS96_3DS;GDZVAIM02HOQM3_3DS;GDZVAIM02GDN4I_3DS;GDZVAIM01EPB92_3DS;GDZVAIM01BJJK8_3DS;GDZVAIM01CWOIM_3DS;GDZVAIM01DQDYJ_3DS;GDZVAIM01EGWJN_3DS;GDZVAIM01DUJ4T_3DS;GDZVAIM01C9NVB_3DS;GDZVAIM02F34QC_3DS;GDZVAIM02H5SXS_3DS;GDZVAIM01A6ARO_3DS;GDZVAIM02I4RIW_3DS;GDZVAIM01CNQPE_3DS;GDZVAIM02GT463_3DS;…	-	GDZVAIM02HJC52_3DS;GDZVAIM01CNQPE_3DS;GDZVAIM02JXAVX_3DS;GDZVAIM02HYZN9_3DS	-	GDZVAIM02I7SIL_3DS;GDZVAIM01EFPX7_3DS;GDZVAIM02F7JPI_3DS;GDZVAIM01EZHJ1_3DS;GDZVAIM02GDN4I_3DS;GDZVAIM01EPB92_3DS;GDZVAIM01BJJK8_3DS;GDZVAIM01EGWJN_3DS;GDZVAIM02F3L4X_3DS;GDZVAIM01DUJ4T_3DS;GDZVAIM02F34QC_3DS;GDZVAIM02H5SXS_3DS;GDZVAIM01A6ARO_3DS;GDZVAIM02I4RIW_3DS;GDZVAIM01CNQPE_3DS;GDZVAIM01ECII0_3DS	-	-	-	-	-	-	-	-	3295	3295	3295
-	-	-	Os01g0115700	-	-	-	-	-	-	GDZVAIM02I0TFQ_3DS;GDZVAIM02GEWXH_3DS;GDZVAIM02JRZLO_3DS;GDZVAIM02FV0UK_3DS;GDZVAIM01COOSX_3DS	-	-	-	-	-	GDZVAIM02GEWXH_3DS;GDZVAIM02I0TFQ_3DS;GDZVAIM02JRZLO_3DS;GDZVAIM01COOSX_3DS;GDZVAIM02FV0UK_3DS	-	-	-	-	-	-	-	-	-	-	-	-	-
-	-	-	Os01g0115900	-	-	-	NIASHv1035I13	-	-	GDZVAIM01EZHJ1_3DS;GDZVAIM02F34QC_3DS;GDZVAIM01DUJ4T_3DS;GDZVAIM02I7SIL_3DS;GDZVAIM01EPB92_3DS;GDZVAIM02H5SXS_3DS;GDZVAIM02I4RIW_3DS	-	-	-	-	-	GDZVAIM02I7SIL_3DS;GDZVAIM01EZHJ1_3DS;GDZVAIM01EPB92_3DS;GDZVAIM01DUJ4T_3DS;GDZVAIM02F34QC_3DS;GDZVAIM02H5SXS_3DS;GDZVAIM02I4RIW_3DS	-	-	-	-	-	-	-	-	-	-	-	-	-
-	-	-	Os01g0117100	-	-	-	-	-	-	GDZVAIM01DQDYJ_3DS;GDZVAIM01A2SJJ_3DS;GDZVAIM02G8I45_3DS	-	-	-	-	-	GDZVAIM02G8I45_3DS;GDZVAIM01DQDYJ_3DS;GDZVAIM01A2SJJ_3DS	-	-	-	-	-	-	-	-	-	-	-	-	-
-	-	-	Os01g0117300	-	-	-	-	-	-	GDZVAIM02F3L4X_3DS;GDZVAIM02F7JPI_3DS	-	-	-	-	-	GDZVAIM02F7JPI_3DS;GDZVAIM02F3L4X_3DS	-	-	-	-	-	-	-	-	-	-	-	-	-
-	-	-	Os01g0117400	-	-	-	-	-	-	GDZVAIM01BCPHW_3DS;GDZVAIM01BKF4E_3DS;GDZVAIM02HYMIA_3DS;GDZVAIM01BW4NP_3DS;GDZVAIM02IV1EN_3DS	-	-	-	-	-	GDZVAIM01BCPHW_3DS;GDZVAIM01BKF4E_3DS;GDZVAIM01BW4NP_3DS;GDZVAIM02IV1EN_3DS;GDZVAIM02HYMIA_3DS	-	-	-	-	-	-	-	-	-	-	-	-	-
-	-	-	Os01g0117500	-	-	-	NIASHv1092O01	-	-	GDZVAIM01BXTZS_3DS;GDZVAIM02HOQM3_3DS;GDZVAIM01DNS96_3DS	-	-	-	-	-	GDZVAIM01DNS96_3DS;GDZVAIM02HOQM3_3DS;GDZVAIM01BXTZS_3DS	-	-	-	-	-	-	-	-	-	-	-	-	-
-	-	-	Os01g0117600	-	-	-	-	-	-	GDZVAIM02HM8V8_3DS;GDZVAIM02GT7L4_3DS;GDZVAIM01DSOSJ_3DS;GDZVAIM02FEQ18_3DS	-	-	-	-	-	GDZVAIM02GT7L4_3DS;GDZVAIM02FEQ18_3DS;GDZVAIM01DSOSJ_3DS;GDZVAIM02HM8V8_3DS	-	-	-	-	-	-	-	-	-	-	-	-	-
-	-	-	Os01g0117700	-	-	-	-	-	-	GDZVAIM02JP0V1_3DS;GDZVAIM02FY7DN_3DS;GDZVAIM01CWDWM_3DS;GDZVAIM01B8P3O_3DS	-	-	-	-	-	GDZVAIM01CWDWM_3DS;GDZVAIM02JP0V1_3DS;GDZVAIM02FY7DN_3DS;GDZVAIM01B8P3O_3DS	-	-	-	-	-	-	-	-	-	-	-	-	-
-	-	Bradi2g01330.1	Os01g0117850	-	-	-	-	-	-	GDZVAIM01C2LOF_3DS;GDZVAIM01BD1W2_3DS;GDZVAIM01CMU8E_3DS;GDZVAIM01EIDIA_3DS;GDZVAIM01DBQ0O_3DS	-	-	-	GDZVAIM01C2LOF_3DS;GDZVAIM01CMU8E_3DS;GDZVAIM01BD1W2_3DS;GDZVAIM01DBQ0O_3DS;GDZVAIM01EIDIA_3DS	-	GDZVAIM01C2LOF_3DS;GDZVAIM01CMU8E_3DS;GDZVAIM01DBQ0O_3DS;GDZVAIM01EIDIA_3DS	-	-	-	-	-	-	-	-	-	-	-	-	-
-	-	-	-	Sb03g008085.1	-	-	-	-	-	GDZVAIM02FHUEH_3DS;GDZVAIM02INKN9_3DS;GDZVAIM02HGHOZ_3DS;GDZVAIM02IM3IG_3DS;GDZVAIM02FH77O_3DS	-	-	-	-	-	-	-	GDZVAIM02FH77O_3DS;GDZVAIM02IM3IG_3DS;GDZVAIM02INKN9_3DS;GDZVAIM02HGHOZ_3DS;GDZVAIM02FHUEH_3DS	-	-	-	-	-	-	-	-	-	-	-
-	-	Bradi2g01340.1	Os01g0117900	Sb03g008060.1	-	NIASHv1139A01	NIASHv2041K08	-	GDZVAIM01DSC5M_3DS	GDZVAIM01DSC5M_3DS;GDZVAIM02H3U4U_3DS;GDZVAIM02GI5Z5_3DS;GDZVAIM02II4T1_3DS;GDZVAIM01EVW3U_3DS;GDZVAIM02F1E3N_3DS;GDZVAIM01CVVUK_3DS;GDZVAIM01CKGNX_3DS	-	-	GDZVAIM01DSC5M_3DS	GDZVAIM01CKGNX_3DS;GDZVAIM02H3U4U_3DS;GDZVAIM01DSC5M_3DS;GDZVAIM02GI5Z5_3DS;GDZVAIM02II4T1_3DS	GDZVAIM01DSC5M_3DS	GDZVAIM01CKGNX_3DS;GDZVAIM02H3U4U_3DS;GDZVAIM01DSC5M_3DS;GDZVAIM01CVVUK_3DS;GDZVAIM01EVW3U_3DS;GDZVAIM02II4T1_3DS	GDZVAIM01DSC5M_3DS	GDZVAIM01CKGNX_3DS;GDZVAIM02H3U4U_3DS;GDZVAIM01DSC5M_3DS;GDZVAIM02F1E3N_3DS;GDZVAIM01CVVUK_3DS;GDZVAIM02II4T1_3DS	-	-	-	-	-	-	-	-	-	-	-
2_1398	8.23	-	-	-	NIASHv1141D11	-	-	-	-	-	-	-	-	-	-	-	-	-	-	-	-	-	-	-	-	-	14149	14149	14149
2_0529	8.23	Bradi2g01350.1	Os01g0118000	Sb03g008050.1	NIASHv2053D12	-	-	-	GDZVAIM01DHS0J_3DS	GDZVAIM01AXI3T_3DS;GDZVAIM01DHS0J_3DS;GDZVAIM01ARVFX_3DS;GDZVAIM01B8GLR_3DS;GDZVAIM01DCY4O_3DS	-	GDZVAIM01ARVFX_3DS	GDZVAIM01DHS0J_3DS	GDZVAIM01B8GLR_3DS;GDZVAIM01AXI3T_3DS;GDZVAIM01DCY4O_3DS;GDZVAIM01DHS0J_3DS;GDZVAIM01ARVFX_3DS	GDZVAIM01DHS0J_3DS	GDZVAIM01B8GLR_3DS;GDZVAIM01AXI3T_3DS;GDZVAIM01DCY4O_3DS;GDZVAIM01DHS0J_3DS;GDZVAIM01ARVFX_3DS	GDZVAIM01DHS0J_3DS	GDZVAIM01B8GLR_3DS;GDZVAIM01AXI3T_3DS;GDZVAIM01DCY4O_3DS;GDZVAIM01DHS0J_3DS;GDZVAIM01ARVFX_3DS	-	GDZVAIM01ARVFX_3DS	-	-	-	-	-	-	15473	15473	15473
-	-	-	Os01g0118100	-	-	-	-	-	-	GDZVAIM02G7F7S_3DS;GDZVAIM01DXK7O_3DS;GDZVAIM01AFO5S_3DS;GDZVAIM02H1ZTQ_3DS;GDZVAIM01EU5DQ_3DS;GDZVAIM02GA9CK_3DS	-	-	-	-	-	GDZVAIM01DXK7O_3DS;GDZVAIM02GA9CK_3DS;GDZVAIM02G7F7S_3DS;GDZVAIM02H1ZTQ_3DS;GDZVAIM01AFO5S_3DS;GDZVAIM01EU5DQ_3DS	-	-	-	-	-	-	-	-	-	-	-	-	24175
-	-	Bradi2g01360.1	-	Sb03g008040.1	-	NIASHv1024O02	-	-	GDZVAIM01AI7KL_3DS	GDZVAIM01A3K84_3DS;GDZVAIM02GRTDT_3DS;GDZVAIM02G7F7S_3DS;GDZVAIM01C572K_3DS;GDZVAIM01AJPP8_3DS;GDZVAIM01AUO25_3DS;GDZVAIM01DXK7O_3DS;GDZVAIM01B5GF5_3DS;GDZVAIM02JLCKK_3DS;GDZVAIM01AFO5S_3DS;GDZVAIM01AI7KL_3DS;GDZVAIM01AV9S8_3DS;GDZVAIM02H1ZTQ_3DS;GDZVAIM01DUKBD_3DS;GDZVAIM01EU5DQ_3DS;GDZVAIM01BKD21_3DS;GDZVAIM02HAVWC_3DS;GDZVAIM02GLU86_3DS;GDZVAIM02I3SWE_3DS;GDZVAIM02JFI3X_3DS;GDZVAIM02GA9CK_3DS;…	-	-	GDZVAIM01AI7KL_3DS	GDZVAIM01AV9S8_3DS;GDZVAIM01B5GF5_3DS;GDZVAIM02GLU86_3DS;GDZVAIM02IDY61_3DS;GDZVAIM01DXK7O_3DS;GDZVAIM01AUO25_3DS;GDZVAIM02JLCKK_3DS;GDZVAIM01AJPP8_3DS;GDZVAIM02GA9CK_3DS;GDZVAIM01A3K84_3DS;GDZVAIM02G7F7S_3DS;GDZVAIM02H1ZTQ_3DS;GDZVAIM02I3SWE_3DS;GDZVAIM01AFO5S_3DS;GDZVAIM02HAVWC_3DS;GDZVAIM01BKD21_3DS;GDZVAIM01EU5DQ_3DS;GDZVAIM01AI7KL_3DS;GDZVAIM02JFI3X_3DS;GDZVAIM01DUKBD_3DS;GDZVAIM01C572K_3DS	-	-	GDZVAIM01AI7KL_3DS	GDZVAIM01AV9S8_3DS;GDZVAIM01B5GF5_3DS;GDZVAIM02GLU86_3DS;GDZVAIM02IDY61_3DS;GDZVAIM01DXK7O_3DS;GDZVAIM02JLCKK_3DS;GDZVAIM01AJPP8_3DS;GDZVAIM02GA9CK_3DS;GDZVAIM01A3K84_3DS;GDZVAIM02G7F7S_3DS;GDZVAIM02H1ZTQ_3DS;GDZVAIM02I3SWE_3DS;GDZVAIM01AFO5S_3DS;GDZVAIM02HAVWC_3DS;GDZVAIM01BKD21_3DS;GDZVAIM01EU5DQ_3DS;GDZVAIM01AI7KL_3DS;GDZVAIM02JFI3X_3DS;GDZVAIM01DUKBD_3DS;GDZVAIM01C572K_3DS	-	-	-	GDZVAIM01DXK7O_3DS;GDZVAIM02JLCKK_3DS;GDZVAIM01AJPP8_3DS;GDZVAIM02GA9CK_3DS;GDZVAIM01AFO5S_3DS;GDZVAIM02GRTDT_3DS;GDZVAIM02G7F7S_3DS;GDZVAIM02H1ZTQ_3DS;GDZVAIM01EU5DQ_3DS	-	-	-	-	-	-	24175;18435
-	-	Bradi2g01370.1	-	Sb03g008030.1	-	NIASHv2146F14	-	-	-	GDZVAIM02GT7XJ_3DS;GDZVAIM02GSH7Z_3DS;GDZVAIM02HDWFH_3DS;GDZVAIM02H588W_3DS;GDZVAIM02HRAR4_3DS;GDZVAIM02ISHA5_3DS;GDZVAIM02JOB34_3DS;GDZVAIM02F4C9V_3DS	-	-	-	GDZVAIM02ISHA5_3DS;GDZVAIM02GSH7Z_3DS;GDZVAIM02HDWFH_3DS;GDZVAIM02JOB34_3DS;GDZVAIM02H588W_3DS;GDZVAIM02GT7XJ_3DS;GDZVAIM02F4C9V_3DS;GDZVAIM02HRAR4_3DS	-	-	-	GDZVAIM02ISHA5_3DS;GDZVAIM02GSH7Z_3DS;GDZVAIM02HDWFH_3DS;GDZVAIM02JOB34_3DS;GDZVAIM02GT7XJ_3DS;GDZVAIM02F4C9V_3DS;GDZVAIM02HRAR4_3DS	-	-	-	-	-	-	-	-	-	-	-
-	-	Bradi2g01380.1	-	Sb03g008020.1	-	NIASHv3117K03	-	-	-	GDZVAIM02IDYTM_3DS;GDZVAIM02JTIOD_3DS;GDZVAIM02FNGHR_3DS;GDZVAIM02GLJUH_3DS	-	-	-	GDZVAIM02JTIOD_3DS;GDZVAIM02IDYTM_3DS;GDZVAIM02FNGHR_3DS;GDZVAIM02GLJUH_3DS	-	-	-	GDZVAIM02JTIOD_3DS;GDZVAIM02IDYTM_3DS;GDZVAIM02FNGHR_3DS;GDZVAIM02GLJUH_3DS	-	-	-	-	-	-	-	-	-	-	-
2_1190	8.23	Bradi2g01387.1	Os01g0118700	-	NIASHv1041I08	-	-	-	GDZVAIM01EVJOK_3DS;GDZVAIM01E2736_3DS	GDZVAIM01B82BS_3DS;GDZVAIM01EVJOK_3DS;GDZVAIM01E2736_3DS;GDZVAIM02F5X95_3DS;GDZVAIM01CFRYE_3DS	-	-	GDZVAIM01EVJOK_3DS	GDZVAIM01EVJOK_3DS;GDZVAIM01CFRYE_3DS;GDZVAIM01B82BS_3DS;GDZVAIM02F5X95_3DS;GDZVAIM01E2736_3DS	GDZVAIM01E2736_3DS	GDZVAIM01EVJOK_3DS;GDZVAIM01CFRYE_3DS;GDZVAIM01B82BS_3DS;GDZVAIM02F5X95_3DS;GDZVAIM01E2736_3DS	-	-	-	-	-	-	-	-	-	-	3760	3760	3760
3_0297	8.23	Bradi2g01420.1	Os01g0119000	Sb03g007960.1	NIASHv2011E16	-	NIASHv2033F11	-	GDZVAIM02JBTI0_3DS	GDZVAIM01B82BS_3DS;GDZVAIM02JBTI0_3DS;GDZVAIM02F2FJZ_3DS;GDZVAIM01EK5LQ_3DS;GDZVAIM01EVJOK_3DS;GDZVAIM01CFRYE_3DS	-	-	-	GDZVAIM01EK5LQ_3DS;GDZVAIM02JBTI0_3DS	GDZVAIM02JBTI0_3DS	GDZVAIM01EK5LQ_3DS;GDZVAIM02JBTI0_3DS	-	GDZVAIM01EK5LQ_3DS;GDZVAIM01EVJOK_3DS;GDZVAIM01CFRYE_3DS;GDZVAIM02F2FJZ_3DS;GDZVAIM01B82BS_3DS;GDZVAIM02JBTI0_3DS	-	-	-	-	-	-	-	-	15715	15715	15715
-	-	-	Os01g0128000	-	-	-	-	-	GDZVAIM02HHBFS_3DS	GDZVAIM02IE9NM_3DS;GDZVAIM02H4LRJ_3DS;GDZVAIM02HHBFS_3DS;GDZVAIM02JRXHX_3DS;GDZVAIM01E2ZJM_3DS	-	-	-	-	GDZVAIM02HHBFS_3DS	GDZVAIM02H4LRJ_3DS;GDZVAIM02JRXHX_3DS;GDZVAIM01E2ZJM_3DS;GDZVAIM02HHBFS_3DS;GDZVAIM02IE9NM_3DS	-	-	-	-	-	-	-	-	-	-	-	-	-
-	-	Bradi2g01967.1	Os01g0128100	Sb03g007340.1	-	NIASHv3023D04	-	-	-	GDZVAIM01D1D16_3DS;GDZVAIM02FGBQY_3DS;GDZVAIM02JCDW8_3DS;GDZVAIM01C5N0E_3DS;GDZVAIM02GS5CO_3DS;GDZVAIM01C80RE_3DS	-	-	-	GDZVAIM02JCDW8_3DS;GDZVAIM01C80RE_3DS;GDZVAIM02GS5CO_3DS;GDZVAIM02FGBQY_3DS;GDZVAIM01C5N0E_3DS	-	GDZVAIM02JCDW8_3DS;GDZVAIM01C80RE_3DS;GDZVAIM02GS5CO_3DS;GDZVAIM01D1D16_3DS;GDZVAIM02FGBQY_3DS;GDZVAIM01C5N0E_3DS	-	GDZVAIM02JCDW8_3DS;GDZVAIM01C80RE_3DS;GDZVAIM02GS5CO_3DS;GDZVAIM01D1D16_3DS;GDZVAIM02FGBQY_3DS;GDZVAIM01C5N0E_3DS	-	-	-	-	-	-	-	-	-	-	-
2_1027	8.86	-	-	-	NIASHv3058H07	-	-	-	-	-	-	-	-	-	-	-	-	-	-	-	-	-	-	-	-	-	2781	2781	2781
3_0818	9.63	-	-	-	-	-	-	-	-	-	-	-	-	-	-	-	-	-	-	-	-	-	-	-	-	-	16772	16772	16772
2_0976	9.63	-	-	-	NIASHv2110B18	-	-	-	-	-	-	-	-	-	-	-	-	-	-	-	-	-	-	-	-	-	16579	16579	16579
1_0886	10.8	-	-	-	NIASHv2042I19	-	-	-	-	-	-	-	-	-	-	-	-	-	-	-	-	-	-	-	-	-	18300	18300	18300
1_0112	10.8	-	-	-	-	-	-	-	-	-	-	-	-	-	-	-	-	-	-	-	-	-	-	-	-	-	482	482	482
3_0910	10.8	Bradi2g01980.1	Os01g0128200	Sb03g007330.1	NIASHv2024O13	-	-	-	GDZVAIM02GT6MB_3DS	GDZVAIM01CRULD_3DS;GDZVAIM02GT6MB_3DS;GDZVAIM02I8BNF_3DS;GDZVAIM02GSUGQ_3DS;GDZVAIM02G48X4_3DS;GDZVAIM01D14G4_3DS;GDZVAIM02IW79T_3DS;GDZVAIM02GU60O_3DS;GDZVAIM02I8UPT_3DS;GDZVAIM01EWBR6_3DS;GDZVAIM02F1NYC_3DS;GDZVAIM02F5NVN_3DS;GDZVAIM02HI5HO_3DS;GDZVAIM02H1NOP_3DS;GDZVAIM02HCLN9_3DS;GDZVAIM02IR76Y_3DS;GDZVAIM01B0NA7_3DS;GDZVAIM01B6H66_3DS;GDZVAIM01ATZGJ_3DS;GDZVAIM02JSOGO_3DS	-	GDZVAIM01D14G4_3DS	GDZVAIM02GT6MB_3DS	GDZVAIM01B6H66_3DS;GDZVAIM02I8UPT_3DS;GDZVAIM02H1NOP_3DS;GDZVAIM01B0NA7_3DS;GDZVAIM02JSOGO_3DS;GDZVAIM01ATZGJ_3DS;GDZVAIM02I8BNF_3DS;GDZVAIM02G48X4_3DS;GDZVAIM02HCLN9_3DS;GDZVAIM02HI5HO_3DS;GDZVAIM02GSUGQ_3DS;GDZVAIM02F1NYC_3DS;GDZVAIM02IW79T_3DS;GDZVAIM02F5NVN_3DS;GDZVAIM02GT6MB_3DS;GDZVAIM01CRULD_3DS;GDZVAIM02IR76Y_3DS;GDZVAIM02GU60O_3DS;GDZVAIM01EWBR6_3DS	-	GDZVAIM01B6H66_3DS;GDZVAIM02I8UPT_3DS;GDZVAIM02H1NOP_3DS;GDZVAIM01B0NA7_3DS;GDZVAIM02JSOGO_3DS;GDZVAIM01ATZGJ_3DS;GDZVAIM02I8BNF_3DS;GDZVAIM02G48X4_3DS;GDZVAIM02HCLN9_3DS;GDZVAIM02HI5HO_3DS;GDZVAIM02GSUGQ_3DS;GDZVAIM02F1NYC_3DS;GDZVAIM02IW79T_3DS;GDZVAIM02F5NVN_3DS;GDZVAIM02GT6MB_3DS;GDZVAIM02IR76Y_3DS;GDZVAIM02GU60O_3DS	GDZVAIM02GT6MB_3DS	GDZVAIM01B6H66_3DS;GDZVAIM02I8UPT_3DS;GDZVAIM02H1NOP_3DS;GDZVAIM01B0NA7_3DS;GDZVAIM02JSOGO_3DS;GDZVAIM01ATZGJ_3DS;GDZVAIM02I8BNF_3DS;GDZVAIM02G48X4_3DS;GDZVAIM02HCLN9_3DS;GDZVAIM02HI5HO_3DS;GDZVAIM02GSUGQ_3DS;GDZVAIM02F1NYC_3DS;GDZVAIM02IW79T_3DS;GDZVAIM02F5NVN_3DS;GDZVAIM02GT6MB_3DS;GDZVAIM02IR76Y_3DS;GDZVAIM02GU60O_3DS	-	GDZVAIM01D14G4_3DS	-	-	-	-	-	-	1098	1098	1098
-	-	Bradi2g02000.1	Os01g0128400	Sb03g007310.1	-	NIASHv2048O12	-	-	GDZVAIM01EKU2U_3DS;GDZVAIM01BKKYO_3DS	GDZVAIM01CNC9M_3DS;GDZVAIM02JPOUA_3DS;GDZVAIM01CQH1S_3DS;GDZVAIM01EJZDT_3DS;GDZVAIM01EKU2U_3DS;GDZVAIM01DRVCW_3DS;GDZVAIM02HN9BW_3DS;GDZVAIM01BIT9W_3DS;GDZVAIM01BKKYO_3DS	-	-	GDZVAIM01BKKYO_3DS	GDZVAIM01CNC9M_3DS;GDZVAIM02JPOUA_3DS;GDZVAIM01BIT9W_3DS;GDZVAIM01CQH1S_3DS;GDZVAIM01BKKYO_3DS;GDZVAIM02HN9BW_3DS;GDZVAIM01DRVCW_3DS;GDZVAIM01EJZDT_3DS	GDZVAIM01BKKYO_3DS	GDZVAIM01CNC9M_3DS;GDZVAIM02JPOUA_3DS;GDZVAIM01BIT9W_3DS;GDZVAIM01CQH1S_3DS;GDZVAIM01BKKYO_3DS;GDZVAIM01EKU2U_3DS;GDZVAIM01DRVCW_3DS;GDZVAIM01EJZDT_3DS	GDZVAIM01EKU2U_3DS	GDZVAIM01CNC9M_3DS;GDZVAIM02JPOUA_3DS;GDZVAIM01EKU2U_3DS;GDZVAIM02HN9BW_3DS	-	-	-	-	-	-	-	-	-	-	15110
-	-	-	-	Sb03g007306.1	-	-	-	-	GDZVAIM01BKKYO_3DS	GDZVAIM01EJZDT_3DS;GDZVAIM01BKKYO_3DS	-	-	-	-	-	-	GDZVAIM01BKKYO_3DS	GDZVAIM01BKKYO_3DS;GDZVAIM01EJZDT_3DS	-	-	-	-	-	-	-	-	-	-	-
-	-	-	-	Sb03g007303.1	-	-	-	-	GDZVAIM01BH6FK_3DS	GDZVAIM02HZKO3_3DS;GDZVAIM01BH6FK_3DS;GDZVAIM02HBRH4_3DS	-	-	-	-	-	-	GDZVAIM01BH6FK_3DS	GDZVAIM02HBRH4_3DS;GDZVAIM02HZKO3_3DS;GDZVAIM01BH6FK_3DS	-	-	-	-	-	-	-	-	-	-	-
-	-	Bradi2g02010.1	Os01g0128800	Sb03g007300.1	-	-	-	-	GDZVAIM01ED5H4_3DS;GDZVAIM02HLX4R_3DS	GDZVAIM02FQA0U_3DS;GDZVAIM02F25TL_3DS;GDZVAIM01A9T1C_3DS;GDZVAIM02HZKO3_3DS;GDZVAIM02IYQCS_3DS;GDZVAIM01ED5H4_3DS;GDZVAIM01EYF54_3DS;GDZVAIM02FPR01_3DS;GDZVAIM02HPLK1_3DS;GDZVAIM02IMEAA_3DS;GDZVAIM01DK1GY_3DS;GDZVAIM02GBBJ5_3DS;GDZVAIM01B30LT_3DS;GDZVAIM01D7T8O_3DS;GDZVAIM01CZPU1_3DS;GDZVAIM02HEI7O_3DS;GDZVAIM02HBRH4_3DS;GDZVAIM01ECPDG_3DS;GDZVAIM02F0Z3A_3DS;GDZVAIM01BQ753_3DS;GDZVAIM02HLX4R_3DS	-	-	GDZVAIM01ED5H4_3DS	GDZVAIM02HLX4R_3DS;GDZVAIM02HBRH4_3DS;GDZVAIM01A9T1C_3DS;GDZVAIM02FQA0U_3DS;GDZVAIM01ED5H4_3DS;GDZVAIM01CZPU1_3DS;GDZVAIM01EYF54_3DS;GDZVAIM01ECPDG_3DS;GDZVAIM02HZKO3_3DS;GDZVAIM02FPR01_3DS;GDZVAIM02GBBJ5_3DS;GDZVAIM02HPLK1_3DS;GDZVAIM02IMEAA_3DS;GDZVAIM01D7T8O_3DS;GDZVAIM01DK1GY_3DS;GDZVAIM02F0Z3A_3DS;GDZVAIM02HEI7O_3DS;GDZVAIM01B30LT_3DS;GDZVAIM01BQ753_3DS;GDZVAIM02F25TL_3DS	GDZVAIM02HLX4R_3DS	GDZVAIM02HLX4R_3DS;GDZVAIM01A9T1C_3DS;GDZVAIM02FQA0U_3DS;GDZVAIM01ED5H4_3DS;GDZVAIM01CZPU1_3DS;GDZVAIM01EYF54_3DS;GDZVAIM01ECPDG_3DS;GDZVAIM02FPR01_3DS;GDZVAIM02GBBJ5_3DS;GDZVAIM02HPLK1_3DS;GDZVAIM02IMEAA_3DS;GDZVAIM01D7T8O_3DS;GDZVAIM01DK1GY_3DS;GDZVAIM02HEI7O_3DS;GDZVAIM01B30LT_3DS;GDZVAIM01BQ753_3DS;GDZVAIM02F25TL_3DS	GDZVAIM02HLX4R_3DS	GDZVAIM02HLX4R_3DS;GDZVAIM01A9T1C_3DS;GDZVAIM02FQA0U_3DS;GDZVAIM01ED5H4_3DS;GDZVAIM01CZPU1_3DS;GDZVAIM01EYF54_3DS;GDZVAIM01ECPDG_3DS;GDZVAIM02FPR01_3DS;GDZVAIM02GBBJ5_3DS;GDZVAIM02HPLK1_3DS;GDZVAIM02IMEAA_3DS;GDZVAIM01D7T8O_3DS;GDZVAIM01DK1GY_3DS;GDZVAIM02HEI7O_3DS;GDZVAIM01B30LT_3DS;GDZVAIM01BQ753_3DS;GDZVAIM02IYQCS_3DS;GDZVAIM02F25TL_3DS	-	-	-	-	-	-	-	-	-	-	-
-	-	Bradi2g02030.1	Os01g0129500	Sb03g007280.1	-	NIASHv1017F06	-	-	GDZVAIM02INOQV_3DS	GDZVAIM02HPUEF_3DS;GDZVAIM01AQAJP_3DS;GDZVAIM02INOQV_3DS	-	-	GDZVAIM02INOQV_3DS	GDZVAIM01AQAJP_3DS;GDZVAIM02INOQV_3DS;GDZVAIM02HPUEF_3DS	GDZVAIM02INOQV_3DS	GDZVAIM01AQAJP_3DS;GDZVAIM02INOQV_3DS	GDZVAIM02INOQV_3DS	GDZVAIM01AQAJP_3DS;GDZVAIM02INOQV_3DS	-	-	-	-	-	-	-	-	-	-	26170
-	-	Bradi2g02050.1	Os01g0130000	Sb03g007250.1	-	-	-	-	GDZVAIM01B75RV_3DS	GDZVAIM02HUVEM_3DS;GDZVAIM01B75RV_3DS;GDZVAIM02I05SX_3DS;GDZVAIM02FFHDN_3DS;GDZVAIM02F6BIH_3DS;GDZVAIM02IPQ13_3DS;GDZVAIM02JTYCP_3DS;GDZVAIM02G2XVH_3DS;GDZVAIM02I3A83_3DS;GDZVAIM02H5IFF_3DS;GDZVAIM02H94X0_3DS	-	-	GDZVAIM01B75RV_3DS	GDZVAIM02F6BIH_3DS;GDZVAIM02JTYCP_3DS;GDZVAIM01B75RV_3DS;GDZVAIM02H94X0_3DS;GDZVAIM02HUVEM_3DS;GDZVAIM02IPQ13_3DS;GDZVAIM02FFHDN_3DS;GDZVAIM02H5IFF_3DS;GDZVAIM02G2XVH_3DS;GDZVAIM02I3A83_3DS;GDZVAIM02I05SX_3DS	GDZVAIM01B75RV_3DS	GDZVAIM02F6BIH_3DS;GDZVAIM01B75RV_3DS;GDZVAIM02HUVEM_3DS;GDZVAIM02IPQ13_3DS;GDZVAIM02FFHDN_3DS;GDZVAIM02H5IFF_3DS;GDZVAIM02G2XVH_3DS;GDZVAIM02I3A83_3DS;GDZVAIM02I05SX_3DS	GDZVAIM01B75RV_3DS	GDZVAIM02F6BIH_3DS;GDZVAIM01B75RV_3DS;GDZVAIM02HUVEM_3DS;GDZVAIM02IPQ13_3DS;GDZVAIM02FFHDN_3DS;GDZVAIM02H5IFF_3DS;GDZVAIM02G2XVH_3DS;GDZVAIM02I3A83_3DS;GDZVAIM02I05SX_3DS	-	-	-	-	-	-	-	-	-	-	-
-	-	Bradi2g02070.1	Os01g0130400	Sb03g007230.1	-	NIASHv2144O24	-	-	GDZVAIM02JHH74_3DS	GDZVAIM02JHH74_3DS;GDZVAIM02JSAQ3_3DS;GDZVAIM02HC8QG_3DS;GDZVAIM02JVZUH_3DS;GDZVAIM02H41XH_3DS;GDZVAIM02FN8TQ_3DS	-	-	GDZVAIM02JHH74_3DS	GDZVAIM02H41XH_3DS;GDZVAIM02FN8TQ_3DS;GDZVAIM02JSAQ3_3DS;GDZVAIM02JVZUH_3DS;GDZVAIM02HC8QG_3DS;GDZVAIM02JHH74_3DS	GDZVAIM02JHH74_3DS	GDZVAIM02H41XH_3DS;GDZVAIM02FN8TQ_3DS;GDZVAIM02JSAQ3_3DS;GDZVAIM02JVZUH_3DS;GDZVAIM02HC8QG_3DS;GDZVAIM02JHH74_3DS	GDZVAIM02JHH74_3DS	GDZVAIM02H41XH_3DS;GDZVAIM02FN8TQ_3DS;GDZVAIM02JSAQ3_3DS;GDZVAIM02HC8QG_3DS;GDZVAIM02JHH74_3DS	-	-	-	-	-	-	-	-	-	-	-
-	-	Bradi2g01910.1	Os01g0127600	-	-	-	-	-	-	GDZVAIM02HUI1T_3DS;GDZVAIM02FT1SH_3DS;GDZVAIM01ATK1S_3DS	-	-	-	GDZVAIM02FT1SH_3DS;GDZVAIM02HUI1T_3DS	-	GDZVAIM01ATK1S_3DS;GDZVAIM02HUI1T_3DS	-	-	-	-	-	-	-	-	-	-	-	-	-
-	-	Bradi2g01900.1	Os01g0127500	Sb03g007400.1	-	NIASHv3049J13	-	-	GDZVAIM01DZ44X_3DS	GDZVAIM02IJM6H_3DS;GDZVAIM02JA3FT_3DS;GDZVAIM02I0Z2I_3DS;GDZVAIM01DZ44X_3DS	-	-	GDZVAIM01DZ44X_3DS	GDZVAIM01DZ44X_3DS;GDZVAIM02IJM6H_3DS;GDZVAIM02JA3FT_3DS;GDZVAIM02I0Z2I_3DS	GDZVAIM01DZ44X_3DS	GDZVAIM01DZ44X_3DS;GDZVAIM02JA3FT_3DS;GDZVAIM02I0Z2I_3DS	GDZVAIM01DZ44X_3DS	GDZVAIM01DZ44X_3DS;GDZVAIM02IJM6H_3DS;GDZVAIM02JA3FT_3DS;GDZVAIM02I0Z2I_3DS	-	-	-	-	-	-	-	-	-	-	-
-	-	Bradi2g01890.1	Os01g0127400	Sb03g007150.1	-	NIASHv1003E03	-	-	-	GDZVAIM02GL7MT_3DS;GDZVAIM02HSTDK_3DS;GDZVAIM02HXMUU_3DS;GDZVAIM01EMC10_3DS;GDZVAIM02H6XJS_3DS;GDZVAIM02FDRZY_3DS;GDZVAIM01EIC4N_3DS;GDZVAIM02IAU3X_3DS;GDZVAIM02HW6SQ_3DS	-	-	-	GDZVAIM02GL7MT_3DS;GDZVAIM02IAU3X_3DS;GDZVAIM01EIC4N_3DS;GDZVAIM02FDRZY_3DS;GDZVAIM02HSTDK_3DS;GDZVAIM02HXMUU_3DS;GDZVAIM02HW6SQ_3DS;GDZVAIM01EMC10_3DS;GDZVAIM02H6XJS_3DS	-	GDZVAIM02GL7MT_3DS;GDZVAIM02IAU3X_3DS;GDZVAIM01EIC4N_3DS;GDZVAIM02FDRZY_3DS;GDZVAIM02HSTDK_3DS;GDZVAIM02HXMUU_3DS;GDZVAIM02HW6SQ_3DS;GDZVAIM01EMC10_3DS;GDZVAIM02H6XJS_3DS	-	GDZVAIM02GL7MT_3DS;GDZVAIM02IAU3X_3DS;GDZVAIM01EIC4N_3DS;GDZVAIM02FDRZY_3DS;GDZVAIM02HSTDK_3DS;GDZVAIM02HXMUU_3DS;GDZVAIM02HW6SQ_3DS;GDZVAIM01EMC10_3DS;GDZVAIM02H6XJS_3DS	-	-	-	-	-	-	-	-	-	-	-
-	-	Bradi2g01870.1	Os01g0127300	Sb03g007140.1	-	NIASHv2014O09	-	-	-	GDZVAIM01BB5T2_3DS;GDZVAIM01B25G2_3DS;GDZVAIM02JX5I1_3DS;GDZVAIM02IIUT9_3DS;GDZVAIM01AZ8FF_3DS;GDZVAIM02I98TB_3DS;GDZVAIM02HEGAU_3DS;GDZVAIM02HD9Y8_3DS	-	-	-	GDZVAIM02HD9Y8_3DS;GDZVAIM01B25G2_3DS;GDZVAIM01BB5T2_3DS;GDZVAIM02HEGAU_3DS;GDZVAIM02IIUT9_3DS;GDZVAIM02JX5I1_3DS;GDZVAIM02I98TB_3DS	-	GDZVAIM02HD9Y8_3DS;GDZVAIM01B25G2_3DS;GDZVAIM01BB5T2_3DS;GDZVAIM02HEGAU_3DS;GDZVAIM02JX5I1_3DS;GDZVAIM01AZ8FF_3DS;GDZVAIM02I98TB_3DS	-	GDZVAIM02HD9Y8_3DS;GDZVAIM01B25G2_3DS;GDZVAIM01BB5T2_3DS;GDZVAIM02HEGAU_3DS;GDZVAIM02IIUT9_3DS;GDZVAIM02JX5I1_3DS;GDZVAIM02I98TB_3DS	-	-	-	-	-	-	-	-	-	-	-
-	-	-	-	Sb03g007450.1	-	-	-	-	-	GDZVAIM02JT9TT_3DS;GDZVAIM02FUREZ_3DS;GDZVAIM02FX2CE_3DS;GDZVAIM02IC63C_3DS;GDZVAIM01DRM3N_3DS;GDZVAIM02GPZXG_3DS;GDZVAIM01DZZEK_3DS;GDZVAIM01C6U5C_3DS;GDZVAIM01CJ83I_3DS;GDZVAIM02GAU1H_3DS	-	-	-	-	-	-	-	GDZVAIM01DZZEK_3DS;GDZVAIM02GPZXG_3DS;GDZVAIM01DRM3N_3DS;GDZVAIM02JT9TT_3DS;GDZVAIM02GAU1H_3DS;GDZVAIM02FX2CE_3DS;GDZVAIM02IC63C_3DS;GDZVAIM02FUREZ_3DS;GDZVAIM01C6U5C_3DS;GDZVAIM01CJ83I_3DS	-	-	-	-	-	-	-	-	-	-	-
-	-	Bradi2g01860.1	Os01g0126600	Sb03g007460.1	-	-	-	-	GDZVAIM01CKDUU_3DS	GDZVAIM02JT9TT_3DS;GDZVAIM01CSHQT_3DS;GDZVAIM02FUREZ_3DS;GDZVAIM02IC63C_3DS;GDZVAIM01DRM3N_3DS;GDZVAIM01DU9OI_3DS;GDZVAIM01BEZ1M_3DS;GDZVAIM01CKDUU_3DS;GDZVAIM01AF0PM_3DS;GDZVAIM01DZZEK_3DS;GDZVAIM01C6U5C_3DS;GDZVAIM01CJ83I_3DS;GDZVAIM02GAU1H_3DS	-	-	GDZVAIM01CKDUU_3DS	GDZVAIM01CSHQT_3DS;GDZVAIM01CKDUU_3DS;GDZVAIM01BEZ1M_3DS;GDZVAIM01AF0PM_3DS;GDZVAIM01DU9OI_3DS	-	GDZVAIM01DZZEK_3DS;GDZVAIM01DRM3N_3DS;GDZVAIM02JT9TT_3DS;GDZVAIM01CKDUU_3DS;GDZVAIM02GAU1H_3DS;GDZVAIM02IC63C_3DS;GDZVAIM02FUREZ_3DS;GDZVAIM01C6U5C_3DS;GDZVAIM01CJ83I_3DS	-	GDZVAIM01BEZ1M_3DS;GDZVAIM01AF0PM_3DS	-	-	-	-	-	-	-	-	-	-	-
2_1002	11.68	-	-	-	-	-	-	-	-	-	-	-	-	-	-	-	-	-	-	-	-	-	-	-	-	-	17095	17095	17095
2_1515	12.46	Bradi2g01850.1	-	Sb03g007470.1	NIASHv1009N07	NIASHv1143A17	-	-	GDZVAIM01EFHJS_3DS	GDZVAIM01C3O95_3DS;GDZVAIM01CR05I_3DS;GDZVAIM01ARVV6_3DS;GDZVAIM01EFHJS_3DS	-	-	GDZVAIM01EFHJS_3DS	GDZVAIM01ARVV6_3DS;GDZVAIM01C3O95_3DS;GDZVAIM01CR05I_3DS;GDZVAIM01EFHJS_3DS	-	-	GDZVAIM01EFHJS_3DS	GDZVAIM01ARVV6_3DS;GDZVAIM01C3O95_3DS;GDZVAIM01CR05I_3DS;GDZVAIM01EFHJS_3DS	-	-	-	-	-	-	-	-	18775	18775	18775
2_0595	12.46	Bradi2g01840.1	Os01g0125900	Sb03g007490.1	NIASHv1048I05	-	-	-	GDZVAIM01CWKW7_3DS	GDZVAIM01BYUT6_3DS;GDZVAIM02IHOXI_3DS;GDZVAIM01DJ3YR_3DS;GDZVAIM01D4YAX_3DS;GDZVAIM02HWOB2_3DS;GDZVAIM01CXTLF_3DS;GDZVAIM01C4361_3DS;GDZVAIM01B9XLQ_3DS;GDZVAIM02FOTHA_3DS;GDZVAIM01BJG7Y_3DS;GDZVAIM01BREJ0_3DS;GDZVAIM02IXCL0_3DS;GDZVAIM01EJ050_3DS;GDZVAIM01E0Y3O_3DS;GDZVAIM02GOXQP_3DS;GDZVAIM02JQMEG_3DS;GDZVAIM02GFI81_3DS;GDZVAIM02HYNAU_3DS;GDZVAIM01DCI5P_3DS;GDZVAIM01CBWKB_3DS;GDZVAIM01DSL7H_3DS;…	-	-	GDZVAIM01CWKW7_3DS	GDZVAIM02F60OQ_3DS;GDZVAIM01D4YAX_3DS;GDZVAIM01CBWKB_3DS;GDZVAIM02H9VH5_3DS;GDZVAIM01B9XLQ_3DS;GDZVAIM01EJ57H_3DS;GDZVAIM01D4IJR_3DS;GDZVAIM01CX5DP_3DS;GDZVAIM02HT8TS_3DS;GDZVAIM02GOXQP_3DS;GDZVAIM01CLBTW_3DS;GDZVAIM01BGXU7_3DS;GDZVAIM02IXCL0_3DS;GDZVAIM01ES1LK_3DS;GDZVAIM02IXI13_3DS;GDZVAIM01BREJ0_3DS;GDZVAIM01E0Y3O_3DS;GDZVAIM01DDRGX_3DS;GDZVAIM02GFI81_3DS;GDZVAIM01BJG7Y_3DS;GDZVAIM02IHOXI_3DS;…	GDZVAIM01CWKW7_3DS	GDZVAIM02F60OQ_3DS;GDZVAIM01D4YAX_3DS;GDZVAIM01CBWKB_3DS;GDZVAIM02H9VH5_3DS;GDZVAIM01B9XLQ_3DS;GDZVAIM01EJ57H_3DS;GDZVAIM01D4IJR_3DS;GDZVAIM01CX5DP_3DS;GDZVAIM01CLBTW_3DS;GDZVAIM02JQMEG_3DS;GDZVAIM01BGXU7_3DS;GDZVAIM02IXCL0_3DS;GDZVAIM01ES1LK_3DS;GDZVAIM02IR0WV_3DS;GDZVAIM02IXI13_3DS;GDZVAIM01BREJ0_3DS;GDZVAIM01E0Y3O_3DS;GDZVAIM01DDRGX_3DS;GDZVAIM02GFI81_3DS;GDZVAIM01BJG7Y_3DS;GDZVAIM02HYNAU_3DS;…	GDZVAIM01CWKW7_3DS	GDZVAIM02F60OQ_3DS;GDZVAIM01D4YAX_3DS;GDZVAIM01CBWKB_3DS;GDZVAIM01B9XLQ_3DS;GDZVAIM01EJ57H_3DS;GDZVAIM01D4IJR_3DS;GDZVAIM01CX5DP_3DS;GDZVAIM02HT8TS_3DS;GDZVAIM02GOXQP_3DS;GDZVAIM01CLBTW_3DS;GDZVAIM01BGXU7_3DS;GDZVAIM01ES1LK_3DS;GDZVAIM01BYUT6_3DS;GDZVAIM02IXI13_3DS;GDZVAIM01BREJ0_3DS;GDZVAIM01E0Y3O_3DS;GDZVAIM01DDRGX_3DS;GDZVAIM02GFI81_3DS;GDZVAIM01BJG7Y_3DS;GDZVAIM02IHOXI_3DS;GDZVAIM02HYNAU_3DS;…	-	-	-	-	-	-	-	-	1968	1968	1968
3_0915	13.23	Bradi2g01827.1	Os01g0125800	Sb03g007500.1	NIASHv2114B24	-	-	-	-	GDZVAIM02IV7YE_3DS;GDZVAIM02GWIBL_3DS;GDZVAIM02I2M64_3DS;GDZVAIM01D3S7I_3DS;GDZVAIM02IT9TP_3DS;GDZVAIM01ARSBE_3DS;GDZVAIM02J2AK4_3DS	-	GDZVAIM01D3S7I_3DS	-	GDZVAIM02IV7YE_3DS;GDZVAIM02J2AK4_3DS;GDZVAIM02GWIBL_3DS;GDZVAIM01ARSBE_3DS;GDZVAIM02I2M64_3DS;GDZVAIM02IT9TP_3DS	-	GDZVAIM02IV7YE_3DS;GDZVAIM02J2AK4_3DS;GDZVAIM02GWIBL_3DS;GDZVAIM01ARSBE_3DS;GDZVAIM02I2M64_3DS;GDZVAIM02IT9TP_3DS	-	GDZVAIM02IV7YE_3DS;GDZVAIM02J2AK4_3DS;GDZVAIM02GWIBL_3DS;GDZVAIM01ARSBE_3DS;GDZVAIM02I2M64_3DS;GDZVAIM02IT9TP_3DS	-	GDZVAIM01D3S7I_3DS	-	-	-	-	-	-	17334	17334	17334
-	-	Bradi2g01800.1	Os01g0125600	Sb03g007520.1	-	-	-	-	GDZVAIM01BXI7K_3DS	GDZVAIM02I5XRZ_3DS;GDZVAIM02F1LNM_3DS;GDZVAIM01BXI7K_3DS;GDZVAIM01AKP6X_3DS	-	-	GDZVAIM01BXI7K_3DS	GDZVAIM02I5XRZ_3DS;GDZVAIM01AKP6X_3DS;GDZVAIM01BXI7K_3DS	GDZVAIM01BXI7K_3DS	GDZVAIM02I5XRZ_3DS;GDZVAIM01AKP6X_3DS;GDZVAIM01BXI7K_3DS;GDZVAIM02F1LNM_3DS	GDZVAIM01BXI7K_3DS	GDZVAIM02I5XRZ_3DS;GDZVAIM01AKP6X_3DS;GDZVAIM01BXI7K_3DS	-	-	-	-	-	-	-	-	-	-	-
-	-	Bradi2g01770.1	-	Sb03g007552.1	-	-	-	-	-	GDZVAIM01D6C12_3DS;GDZVAIM01C5B87_3DS;GDZVAIM02GPBST_3DS;GDZVAIM01DZ98P_3DS;GDZVAIM01D5WQO_3DS;GDZVAIM02JQCBZ_3DS;GDZVAIM01EWLAQ_3DS;GDZVAIM01A5PE4_3DS;GDZVAIM02FO5RV_3DS;GDZVAIM02FJCRD_3DS;GDZVAIM02HVTMF_3DS;GDZVAIM02GPWMJ_3DS;GDZVAIM01BF0OW_3DS;GDZVAIM01BHMY5_3DS;GDZVAIM02F720D_3DS;GDZVAIM01DQQKF_3DS;GDZVAIM02GKRS3_3DS;GDZVAIM02GQS91_3DS;GDZVAIM01CZ6YE_3DS;GDZVAIM01EF2J4_3DS;GDZVAIM01BFYS8_3DS;…	-	-	-	GDZVAIM02GKRS3_3DS;GDZVAIM01CZ6YE_3DS;GDZVAIM02FO5RV_3DS;GDZVAIM01BFYS8_3DS;GDZVAIM01C5B87_3DS;GDZVAIM02JQCBZ_3DS;GDZVAIM02HVTMF_3DS;GDZVAIM01EWLAQ_3DS;GDZVAIM01BHMY5_3DS;GDZVAIM01CH2RX_3DS;GDZVAIM02GPBST_3DS;GDZVAIM01DQQKF_3DS;GDZVAIM02GQS91_3DS;GDZVAIM02GPWMJ_3DS;GDZVAIM01D5WQO_3DS;GDZVAIM01A5PE4_3DS;GDZVAIM01D6C12_3DS;GDZVAIM02FS8KT_3DS;GDZVAIM01EF2J4_3DS	-	-	-	GDZVAIM01CZ6YE_3DS;GDZVAIM02F720D_3DS;GDZVAIM02FJCRD_3DS;GDZVAIM01DXNAH_3DS;GDZVAIM01EWLAQ_3DS;GDZVAIM01DQQKF_3DS;GDZVAIM01DZ98P_3DS;GDZVAIM01A5PE4_3DS;GDZVAIM01DLZ8U_3DS;GDZVAIM01BF0OW_3DS	-	-	-	-	-	-	-	-	-	-	-
-	-	Bradi2g01757.1	-	-	-	-	-	-	-	GDZVAIM02HDEB2_3DS;GDZVAIM01BKC6K_3DS;GDZVAIM01DZ98P_3DS;GDZVAIM01AGJOM_3DS;GDZVAIM02GJQ3P_3DS;GDZVAIM02I2ODI_3DS;GDZVAIM01BF0OW_3DS;GDZVAIM02F720D_3DS;GDZVAIM02IWH99_3DS;GDZVAIM01D8AEM_3DS;GDZVAIM02FOPC3_3DS;GDZVAIM01EVQX2_3DS;GDZVAIM01DXNAH_3DS;GDZVAIM01D41M8_3DS;GDZVAIM02J0PDC_3DS	-	-	-	GDZVAIM02F720D_3DS;GDZVAIM01D41M8_3DS;GDZVAIM01DXNAH_3DS;GDZVAIM02HDEB2_3DS;GDZVAIM02IWH99_3DS;GDZVAIM01BKC6K_3DS;GDZVAIM01DZ98P_3DS;GDZVAIM02J0PDC_3DS;GDZVAIM02FOPC3_3DS;GDZVAIM01EVQX2_3DS;GDZVAIM01AGJOM_3DS;GDZVAIM01D8AEM_3DS;GDZVAIM02I2ODI_3DS;GDZVAIM02GJQ3P_3DS;GDZVAIM01BF0OW_3DS	-	-	-	-	-	-	-	-	-	-	-	-	-	-	-
-	-	Bradi2g01750.1	-	-	-	-	-	-	-	GDZVAIM02FZSX2_3DS;GDZVAIM01CLZTY_3DS;GDZVAIM02HXDZC_3DS;GDZVAIM02J0PLI_3DS;GDZVAIM02JI1A4_3DS;GDZVAIM01DU0UW_3DS;GDZVAIM01BPM8P_3DS	-	-	-	GDZVAIM02HXDZC_3DS;GDZVAIM01CLZTY_3DS;GDZVAIM02FZSX2_3DS;GDZVAIM01BPM8P_3DS;GDZVAIM02J0PLI_3DS;GDZVAIM02JI1A4_3DS;GDZVAIM01DU0UW_3DS	-	-	-	-	-	-	-	-	-	-	-	-	-	-	-
-	-	Bradi2g01740.1	-	-	-	-	-	-	-	GDZVAIM01BEP9C_3DS;GDZVAIM01EOVPR_3DS	-	-	-	GDZVAIM01BEP9C_3DS;GDZVAIM01EOVPR_3DS	-	-	-	-	-	-	-	-	-	-	-	-	-	-	-
-	-	Bradi2g01730.1	-	-	-	-	-	-	-	GDZVAIM02GZRT0_3DS;GDZVAIM01EH71P_3DS;GDZVAIM02HG29O_3DS;GDZVAIM02IU5BX_3DS;GDZVAIM02H488Z_3DS	-	-	-	GDZVAIM02GZRT0_3DS;GDZVAIM02H488Z_3DS;GDZVAIM02IU5BX_3DS;GDZVAIM02HG29O_3DS;GDZVAIM01EH71P_3DS	-	-	-	-	-	-	-	-	-	-	-	-	-	-	-
-	-	-	Os01g0123000	-	-	-	-	-	-	GDZVAIM01EKYHO_3DS;GDZVAIM01DK0UF_3DS;GDZVAIM01DNIOR_3DS;GDZVAIM01CWXO8_3DS;GDZVAIM01EW634_3DS;GDZVAIM02FJ0TB_3DS	-	-	-	-	-	GDZVAIM02FJ0TB_3DS;GDZVAIM01DK0UF_3DS;GDZVAIM01DNIOR_3DS;GDZVAIM01EKYHO_3DS;GDZVAIM01CWXO8_3DS;GDZVAIM01EW634_3DS	-	-	-	-	-	-	-	-	-	-	-	-	-
-	-	Bradi2g01620.1	Os01g0121800	Sb03g007750.1	-	NIASHv3085B18	-	-	GDZVAIM01E3F9X_3DS	GDZVAIM01CFSMS_3DS;GDZVAIM01DVWPI_3DS;GDZVAIM01E3F9X_3DS;GDZVAIM01B6DPR_3DS;GDZVAIM02JR9WV_3DS	-	-	GDZVAIM01E3F9X_3DS	GDZVAIM01E3F9X_3DS;GDZVAIM01DVWPI_3DS;GDZVAIM01B6DPR_3DS;GDZVAIM01CFSMS_3DS;GDZVAIM02JR9WV_3DS	-	GDZVAIM01E3F9X_3DS;GDZVAIM01DVWPI_3DS;GDZVAIM01B6DPR_3DS;GDZVAIM01CFSMS_3DS;GDZVAIM02JR9WV_3DS	-	GDZVAIM01E3F9X_3DS;GDZVAIM01DVWPI_3DS;GDZVAIM01B6DPR_3DS;GDZVAIM01CFSMS_3DS;GDZVAIM02JR9WV_3DS	-	-	-	-	-	-	-	-	-	-	-
-	-	Bradi2g01610.1	Os01g0121700	Sb03g007760.1	-	NIASHv1087H24	-	-	GDZVAIM02FID2P_3DS;GDZVAIM02GIXNV_3DS	GDZVAIM02JAWUY_3DS;GDZVAIM02FID2P_3DS;GDZVAIM01BJNUU_3DS;GDZVAIM01CRRRK_3DS;GDZVAIM01BRH5F_3DS;GDZVAIM01EOF7N_3DS;GDZVAIM02GIXNV_3DS;GDZVAIM02I37V8_3DS;GDZVAIM01C6SHG_3DS;GDZVAIM02ILDQD_3DS;GDZVAIM01AZWNJ_3DS;GDZVAIM02FQQCE_3DS;GDZVAIM02IWLDT_3DS;GDZVAIM01B1BZ1_3DS;GDZVAIM01CK9RM_3DS	-	-	GDZVAIM02GIXNV_3DS	GDZVAIM01B1BZ1_3DS;GDZVAIM01C6SHG_3DS;GDZVAIM01BJNUU_3DS;GDZVAIM02I37V8_3DS;GDZVAIM01EOF7N_3DS;GDZVAIM02FQQCE_3DS;GDZVAIM02GIXNV_3DS;GDZVAIM01AZWNJ_3DS;GDZVAIM01CK9RM_3DS;GDZVAIM02IWLDT_3DS;GDZVAIM02ILDQD_3DS;GDZVAIM02FID2P_3DS;GDZVAIM01BRH5F_3DS	GDZVAIM02FID2P_3DS	GDZVAIM01B1BZ1_3DS;GDZVAIM01C6SHG_3DS;GDZVAIM01BJNUU_3DS;GDZVAIM02I37V8_3DS;GDZVAIM01EOF7N_3DS;GDZVAIM02GIXNV_3DS;GDZVAIM01AZWNJ_3DS;GDZVAIM01CK9RM_3DS;GDZVAIM02JAWUY_3DS;GDZVAIM02IWLDT_3DS;GDZVAIM02ILDQD_3DS;GDZVAIM02FID2P_3DS;GDZVAIM01BRH5F_3DS	GDZVAIM02GIXNV_3DS	GDZVAIM01B1BZ1_3DS;GDZVAIM01C6SHG_3DS;GDZVAIM01BJNUU_3DS;GDZVAIM02I37V8_3DS;GDZVAIM01EOF7N_3DS;GDZVAIM02GIXNV_3DS;GDZVAIM01AZWNJ_3DS;GDZVAIM01CK9RM_3DS;GDZVAIM02IWLDT_3DS;GDZVAIM02ILDQD_3DS;GDZVAIM02FID2P_3DS;GDZVAIM01BRH5F_3DS	-	-	-	GDZVAIM01CRRRK_3DS	-	-	-	-	-	-	6080
-	-	Bradi2g01600.1	Os01g0121600	Sb03g007770.1	-	-	-	-	GDZVAIM02JUQ95_3DS	GDZVAIM02H25O6_3DS;GDZVAIM02JUQ95_3DS	-	-	GDZVAIM02JUQ95_3DS	GDZVAIM02JUQ95_3DS;GDZVAIM02H25O6_3DS	GDZVAIM02JUQ95_3DS	GDZVAIM02JUQ95_3DS;GDZVAIM02H25O6_3DS	GDZVAIM02JUQ95_3DS	GDZVAIM02JUQ95_3DS;GDZVAIM02H25O6_3DS	-	-	-	-	-	-	-	-	-	-	-
1_0832	15.55	-	-	-	-	-	-	-	-	-	-	-	-	-	-	-	-	-	-	-	-	-	-	-	-	-	3630	3630	3630
3_0113	15.55	Bradi2g01590.1	Os01g0121300	Sb03g007800.1	NIASHv1002H09	-	-	-	GDZVAIM01COU4S_3DS	GDZVAIM01D6OHN_3DS;GDZVAIM01CBOVH_3DS;GDZVAIM01COU4S_3DS;GDZVAIM01CKCW3_3DS;GDZVAIM02JKARI_3DS;GDZVAIM01BB16J_3DS;GDZVAIM02HGQES_3DS;GDZVAIM01ALXDF_3DS;GDZVAIM01BDH4K_3DS;GDZVAIM01CKOWV_3DS;GDZVAIM01DJVM3_3DS;GDZVAIM01C1GVX_3DS;GDZVAIM02FIU5Y_3DS;GDZVAIM01DCHF0_3DS;GDZVAIM01A4Z69_3DS;GDZVAIM01AI31C_3DS;GDZVAIM01ERXYB_3DS	-	-	GDZVAIM01COU4S_3DS	GDZVAIM01DCHF0_3DS;GDZVAIM01DJVM3_3DS;GDZVAIM01BB16J_3DS;GDZVAIM01A4Z69_3DS;GDZVAIM02HGQES_3DS;GDZVAIM01AI31C_3DS;GDZVAIM01COU4S_3DS;GDZVAIM02JKARI_3DS;GDZVAIM01ALXDF_3DS;GDZVAIM01CKCW3_3DS;GDZVAIM01CKOWV_3DS;GDZVAIM02FIU5Y_3DS	GDZVAIM01COU4S_3DS	GDZVAIM01DCHF0_3DS;GDZVAIM01CBOVH_3DS;GDZVAIM01DJVM3_3DS;GDZVAIM01BB16J_3DS;GDZVAIM01A4Z69_3DS;GDZVAIM01ERXYB_3DS;GDZVAIM02HGQES_3DS;GDZVAIM01AI31C_3DS;GDZVAIM01COU4S_3DS;GDZVAIM01C1GVX_3DS;GDZVAIM02JKARI_3DS;GDZVAIM01BDH4K_3DS;GDZVAIM01ALXDF_3DS;GDZVAIM01CKCW3_3DS;GDZVAIM01CKOWV_3DS;GDZVAIM02FIU5Y_3DS;GDZVAIM01D6OHN_3DS	GDZVAIM01COU4S_3DS	GDZVAIM01DCHF0_3DS;GDZVAIM01DJVM3_3DS;GDZVAIM01BB16J_3DS;GDZVAIM01A4Z69_3DS;GDZVAIM01ERXYB_3DS;GDZVAIM02HGQES_3DS;GDZVAIM01AI31C_3DS;GDZVAIM01COU4S_3DS;GDZVAIM01C1GVX_3DS;GDZVAIM02JKARI_3DS;GDZVAIM01ALXDF_3DS;GDZVAIM01CKCW3_3DS;GDZVAIM01CKOWV_3DS;GDZVAIM02FIU5Y_3DS;GDZVAIM01D6OHN_3DS	-	-	-	-	-	-	-	-	3914	3914	3914
-	-	Bradi2g01580.1	Os01g0121200	Sb03g007810.1	-	NIASHv1051F22	-	-	-	GDZVAIM02G6185_3DS;GDZVAIM02F4E1U_3DS;GDZVAIM01BBGAO_3DS;GDZVAIM01CA59F_3DS	-	-	-	GDZVAIM01CA59F_3DS;GDZVAIM02F4E1U_3DS;GDZVAIM01BBGAO_3DS;GDZVAIM02G6185_3DS	-	GDZVAIM01CA59F_3DS;GDZVAIM02F4E1U_3DS;GDZVAIM01BBGAO_3DS;GDZVAIM02G6185_3DS	-	GDZVAIM01CA59F_3DS;GDZVAIM02F4E1U_3DS;GDZVAIM02G6185_3DS	-	-	-	-	-	-	-	-	-	-	-
-	-	Bradi2g01570.1	Os01g0121100	Sb03g007820.1	-	NIASHv3033K13	-	-	GDZVAIM01C1ANP_3DS	GDZVAIM02HNQTZ_3DS;GDZVAIM02FRNVM_3DS;GDZVAIM01BQQVR_3DS;GDZVAIM01C1ANP_3DS	-	-	GDZVAIM01C1ANP_3DS	GDZVAIM02FRNVM_3DS;GDZVAIM02HNQTZ_3DS;GDZVAIM01BQQVR_3DS;GDZVAIM01C1ANP_3DS	GDZVAIM01C1ANP_3DS	GDZVAIM02FRNVM_3DS;GDZVAIM02HNQTZ_3DS;GDZVAIM01BQQVR_3DS;GDZVAIM01C1ANP_3DS	GDZVAIM01C1ANP_3DS	GDZVAIM02FRNVM_3DS;GDZVAIM02HNQTZ_3DS;GDZVAIM01BQQVR_3DS;GDZVAIM01C1ANP_3DS	-	-	-	-	-	-	-	-	-	-	458
-	-	Bradi2g00670.1	-	Sb03g008630.1	-	NIASHv2012K03	-	-	GDZVAIM01CMAK7_3DS	GDZVAIM01CMAK7_3DS;GDZVAIM02FFWMQ_3DS;GDZVAIM01EQOPQ_3DS;GDZVAIM02IOTAK_3DS;GDZVAIM01BSICP_3DS	-	-	GDZVAIM01CMAK7_3DS	GDZVAIM01BSICP_3DS;GDZVAIM01EQOPQ_3DS;GDZVAIM02IOTAK_3DS;GDZVAIM01CMAK7_3DS;GDZVAIM02FFWMQ_3DS	-	-	GDZVAIM01CMAK7_3DS	GDZVAIM01BSICP_3DS;GDZVAIM01EQOPQ_3DS;GDZVAIM02IOTAK_3DS;GDZVAIM01CMAK7_3DS;GDZVAIM02FFWMQ_3DS	-	-	-	-	-	-	-	-	-	-	-
1_0571	15.55	Bradi2g00660.1	Os01g0107000	Sb03g008640.1	-	-	-	-	GDZVAIM02FL8ZQ_3DS	GDZVAIM02FXJV3_3DS;GDZVAIM02G1MPK_3DS;GDZVAIM01B76NE_3DS;GDZVAIM02H1U95_3DS;GDZVAIM02JJV9Y_3DS;GDZVAIM01D9FTR_3DS;GDZVAIM02FL8ZQ_3DS;GDZVAIM02HXSS9_3DS	-	-	GDZVAIM02FL8ZQ_3DS	GDZVAIM02FL8ZQ_3DS;GDZVAIM02JJV9Y_3DS;GDZVAIM02FXJV3_3DS;GDZVAIM01B76NE_3DS;GDZVAIM02H1U95_3DS;GDZVAIM02HXSS9_3DS;GDZVAIM01D9FTR_3DS;GDZVAIM02G1MPK_3DS	GDZVAIM02FL8ZQ_3DS	GDZVAIM02FL8ZQ_3DS;GDZVAIM02JJV9Y_3DS;GDZVAIM02FXJV3_3DS;GDZVAIM01B76NE_3DS;GDZVAIM02H1U95_3DS;GDZVAIM02HXSS9_3DS;GDZVAIM02G1MPK_3DS	GDZVAIM02FL8ZQ_3DS	GDZVAIM02FL8ZQ_3DS;GDZVAIM02JJV9Y_3DS;GDZVAIM02FXJV3_3DS;GDZVAIM01B76NE_3DS;GDZVAIM02H1U95_3DS;GDZVAIM02G1MPK_3DS	-	-	-	-	-	-	-	-	16410	16410	16410
-	-	Bradi2g01497.1	-	Sb03g007900.1	-	NIASHv3095J15	-	-	-	GDZVAIM02HNC2K_3DS;GDZVAIM01EOU1A_3DS	-	-	-	GDZVAIM01EOU1A_3DS;GDZVAIM02HNC2K_3DS	-	-	-	GDZVAIM01EOU1A_3DS;GDZVAIM02HNC2K_3DS	-	-	-	-	-	-	-	-	-	-	-
-	-	Bradi2g01504.1	Os01g0120300	Sb03g007890.1	-	-	-	-	GDZVAIM01BB8KA_3DS;GDZVAIM02HTHU8_3DS	GDZVAIM02GRMD0_3DS;GDZVAIM01A45HE_3DS;GDZVAIM01CSFTS_3DS;GDZVAIM01B0N9T_3DS;GDZVAIM02I4P44_3DS;GDZVAIM01C7T0D_3DS;GDZVAIM01ELCXJ_3DS;GDZVAIM01BB8KA_3DS;GDZVAIM01BV8SD_3DS;GDZVAIM02HTHU8_3DS	-	-	GDZVAIM02HTHU8_3DS	GDZVAIM01C7T0D_3DS;GDZVAIM02HTHU8_3DS;GDZVAIM01B0N9T_3DS;GDZVAIM02GRMD0_3DS;GDZVAIM01ELCXJ_3DS;GDZVAIM01BB8KA_3DS;GDZVAIM02I4P44_3DS;GDZVAIM01A45HE_3DS;GDZVAIM01CSFTS_3DS;GDZVAIM01BV8SD_3DS	GDZVAIM01BB8KA_3DS	GDZVAIM01B0N9T_3DS;GDZVAIM01BB8KA_3DS;GDZVAIM02I4P44_3DS;GDZVAIM01CSFTS_3DS	GDZVAIM02HTHU8_3DS	GDZVAIM01C7T0D_3DS;GDZVAIM02HTHU8_3DS;GDZVAIM01B0N9T_3DS;GDZVAIM02GRMD0_3DS;GDZVAIM01ELCXJ_3DS;GDZVAIM01BB8KA_3DS;GDZVAIM01A45HE_3DS;GDZVAIM01CSFTS_3DS;GDZVAIM01BV8SD_3DS	-	-	-	-	-	-	-	-	-	-	-
-	-	Bradi2g01520.1	Os01g0120500	Sb03g007870.1	-	NIASHv1002O21	-	-	GDZVAIM02HFGWQ_3DS;GDZVAIM02FZBAT_3DS	GDZVAIM02HFGWQ_3DS;GDZVAIM02JX824_3DS;GDZVAIM02J3UO2_3DS;GDZVAIM02FZBAT_3DS;GDZVAIM02IIU6G_3DS;GDZVAIM02GWU5S_3DS;GDZVAIM02IO3TK_3DS;GDZVAIM02GDFMA_3DS;GDZVAIM01C6FNC_3DS;GDZVAIM01CL4RR_3DS	-	-	GDZVAIM02FZBAT_3DS	GDZVAIM02FZBAT_3DS;GDZVAIM02HFGWQ_3DS;GDZVAIM01CL4RR_3DS;GDZVAIM02GWU5S_3DS;GDZVAIM02JX824_3DS;GDZVAIM02J3UO2_3DS;GDZVAIM02GDFMA_3DS;GDZVAIM02IO3TK_3DS;GDZVAIM02IIU6G_3DS	GDZVAIM02HFGWQ_3DS	GDZVAIM02FZBAT_3DS;GDZVAIM02HFGWQ_3DS;GDZVAIM02GWU5S_3DS;GDZVAIM02JX824_3DS;GDZVAIM02J3UO2_3DS;GDZVAIM02GDFMA_3DS;GDZVAIM02IO3TK_3DS;GDZVAIM02IIU6G_3DS	GDZVAIM02HFGWQ_3DS	GDZVAIM02FZBAT_3DS;GDZVAIM02HFGWQ_3DS;GDZVAIM01CL4RR_3DS;GDZVAIM01C6FNC_3DS;GDZVAIM02GWU5S_3DS;GDZVAIM02JX824_3DS;GDZVAIM02J3UO2_3DS;GDZVAIM02GDFMA_3DS;GDZVAIM02IO3TK_3DS;GDZVAIM02IIU6G_3DS	-	-	-	-	-	-	-	-	-	-	-
2_1410	16.33	-	-	-	NIASHv2037K13	-	-	-	-	-	-	-	-	-	-	-	-	-	-	-	-	-	-	-	-	-	1476	1476	1476
2_0172	16.33	Bradi2g01550.1	Os01g0120800	Sb03g003250.1	NIASHv3085A20	-	-	-	-	GDZVAIM01CKZYD_3DS;GDZVAIM01A3A38_3DS;GDZVAIM01DFSCE_3DS;GDZVAIM01BAQT3_3DS;GDZVAIM02JZZYI_3DS;GDZVAIM01AE6LD_3DS;GDZVAIM02HE56B_3DS;GDZVAIM01CE7FO_3DS;GDZVAIM02HHUYQ_3DS;GDZVAIM02HH4ML_3DS	-	GDZVAIM02HE56B_3DS	-	GDZVAIM01BAQT3_3DS;GDZVAIM01CE7FO_3DS;GDZVAIM02JZZYI_3DS;GDZVAIM01A3A38_3DS;GDZVAIM02HHUYQ_3DS;GDZVAIM02HH4ML_3DS;GDZVAIM01AE6LD_3DS;GDZVAIM01CKZYD_3DS	-	GDZVAIM01BAQT3_3DS;GDZVAIM01CE7FO_3DS;GDZVAIM02JZZYI_3DS;GDZVAIM01A3A38_3DS;GDZVAIM02HHUYQ_3DS;GDZVAIM02HH4ML_3DS;GDZVAIM01CKZYD_3DS	-	GDZVAIM01BAQT3_3DS;GDZVAIM01CE7FO_3DS;GDZVAIM02JZZYI_3DS;GDZVAIM01A3A38_3DS;GDZVAIM01DFSCE_3DS;GDZVAIM02HHUYQ_3DS;GDZVAIM02HH4ML_3DS;GDZVAIM01AE6LD_3DS;GDZVAIM01CKZYD_3DS	-	GDZVAIM02HE56B_3DS	-	-	-	-	-	-	14855	14855	38306;14855
-	-	Bradi2g02120.1	-	-	-	NIASHv2104F16	-	-	GDZVAIM01B3P0X_3DS	GDZVAIM01D9HTD_3DS;GDZVAIM01A9XLL_3DS;GDZVAIM02IGL2N_3DS;GDZVAIM02ISFOQ_3DS;GDZVAIM01B3P0X_3DS	-	-	GDZVAIM01B3P0X_3DS	GDZVAIM01B3P0X_3DS;GDZVAIM02IGL2N_3DS;GDZVAIM01A9XLL_3DS;GDZVAIM02ISFOQ_3DS;GDZVAIM01D9HTD_3DS	-	-	-	-	-	-	-	-	-	-	-	-	-	-	-
-	-	Bradi2g02160.1	Os01g0132100	-	-	NIASHv3145A12	-	-	GDZVAIM02I8I81_3DS;GDZVAIM02IDU77_3DS	GDZVAIM01B9A9P_3DS;GDZVAIM02JMRBG_3DS;GDZVAIM02FO49B_3DS;GDZVAIM02F2698_3DS;GDZVAIM02GBB05_3DS;GDZVAIM02IWAMY_3DS;GDZVAIM01C1TO5_3DS;GDZVAIM02FQJ7Y_3DS;GDZVAIM02HLJQ1_3DS;GDZVAIM01EYAFF_3DS;GDZVAIM02JJXIZ_3DS;GDZVAIM02JZ1BF_3DS;GDZVAIM02IT6TR_3DS;GDZVAIM01AIFLT_3DS;GDZVAIM02IJH8G_3DS;GDZVAIM02GWZL8_3DS;GDZVAIM01DVGT9_3DS;GDZVAIM01CGEJ4_3DS;GDZVAIM02HXNS9_3DS;GDZVAIM01ASSXE_3DS;GDZVAIM02II2DR_3DS;…	-	-	GDZVAIM02I8I81_3DS	GDZVAIM02JJXIZ_3DS;GDZVAIM02JZ1BF_3DS;GDZVAIM01C1TO5_3DS;GDZVAIM02HZQBT_3DS;GDZVAIM01DVGT9_3DS;GDZVAIM01CZV2R_3DS;GDZVAIM01ASSXE_3DS;GDZVAIM02IWAMY_3DS;GDZVAIM02HXNS9_3DS;GDZVAIM02I8I81_3DS;GDZVAIM01CXMXK_3DS;GDZVAIM02GBB05_3DS;GDZVAIM02IJH8G_3DS;GDZVAIM01B3UAU_3DS;GDZVAIM02GD8AK_3DS;GDZVAIM01AIFLT_3DS;GDZVAIM01CGEJ4_3DS;GDZVAIM02IBQOZ_3DS;GDZVAIM02JWQRB_3DS;GDZVAIM02FW9I3_3DS;GDZVAIM01AUCNW_3DS;…	GDZVAIM02IDU77_3DS	GDZVAIM02JJXIZ_3DS;GDZVAIM02JZ1BF_3DS;GDZVAIM01C1TO5_3DS;GDZVAIM02HZQBT_3DS;GDZVAIM01DVGT9_3DS;GDZVAIM02HZK4M_3DS;GDZVAIM01CZV2R_3DS;GDZVAIM01ASSXE_3DS;GDZVAIM02IWAMY_3DS;GDZVAIM02IT6TR_3DS;GDZVAIM02HXNS9_3DS;GDZVAIM01CXMXK_3DS;GDZVAIM02GBB05_3DS;GDZVAIM01BNJPU_3DS;GDZVAIM01B3UAU_3DS;GDZVAIM01AIFLT_3DS;GDZVAIM02IBQOZ_3DS;GDZVAIM02JWQRB_3DS;GDZVAIM01AUCNW_3DS;GDZVAIM02II2DR_3DS;GDZVAIM02F2698_3DS;…	-	-	-	-	-	-	-	-	-	-	-	-	-
-	-	Bradi2g02200.1	Os01g0132800	Sb03g007130.1	-	-	-	-	GDZVAIM01CD02W_3DS	GDZVAIM01DC8J2_3DS;GDZVAIM01CRL0B_3DS;GDZVAIM01CD02W_3DS;GDZVAIM02HVALM_3DS	-	-	GDZVAIM01CD02W_3DS	GDZVAIM01DC8J2_3DS;GDZVAIM02HVALM_3DS;GDZVAIM01CD02W_3DS;GDZVAIM01CRL0B_3DS	GDZVAIM01CD02W_3DS	GDZVAIM01DC8J2_3DS;GDZVAIM02HVALM_3DS;GDZVAIM01CD02W_3DS;GDZVAIM01CRL0B_3DS	GDZVAIM01CD02W_3DS	GDZVAIM01DC8J2_3DS;GDZVAIM02HVALM_3DS;GDZVAIM01CD02W_3DS;GDZVAIM01CRL0B_3DS	-	-	-	-	-	-	-	-	-	-	-
2_0742	19.15	Bradi2g02230.1	Os01g0133400	Sb03g007080.1	NIASHv2040L19	-	-	-	GDZVAIM01DIV2K_3DS	GDZVAIM01DQTIK_3DS;GDZVAIM02HISD3_3DS;GDZVAIM02G9U5Q_3DS;GDZVAIM02IHZQP_3DS;GDZVAIM01DIV2K_3DS;GDZVAIM02JF911_3DS;GDZVAIM02IF8BH_3DS;GDZVAIM01BZNVT_3DS;GDZVAIM02I3OPF_3DS;GDZVAIM02J5I4K_3DS	-	GDZVAIM02I3OPF_3DS	GDZVAIM01DIV2K_3DS	GDZVAIM02HISD3_3DS;GDZVAIM02IHZQP_3DS;GDZVAIM02I3OPF_3DS;GDZVAIM01BZNVT_3DS;GDZVAIM01DIV2K_3DS;GDZVAIM02IF8BH_3DS;GDZVAIM01DQTIK_3DS;GDZVAIM02JF911_3DS;GDZVAIM02J5I4K_3DS	GDZVAIM01DIV2K_3DS	GDZVAIM02HISD3_3DS;GDZVAIM02IHZQP_3DS;GDZVAIM02G9U5Q_3DS;GDZVAIM02I3OPF_3DS;GDZVAIM01BZNVT_3DS;GDZVAIM01DIV2K_3DS;GDZVAIM02IF8BH_3DS;GDZVAIM01DQTIK_3DS;GDZVAIM02JF911_3DS;GDZVAIM02J5I4K_3DS	GDZVAIM01DIV2K_3DS	GDZVAIM02HISD3_3DS;GDZVAIM02IHZQP_3DS;GDZVAIM02I3OPF_3DS;GDZVAIM01BZNVT_3DS;GDZVAIM01DIV2K_3DS;GDZVAIM02IF8BH_3DS;GDZVAIM01DQTIK_3DS;GDZVAIM02JF911_3DS;GDZVAIM02J5I4K_3DS	-	GDZVAIM02I3OPF_3DS	-	-	-	-	-	-	16441	16441	16441
-	-	Bradi2g02250.1	Os01g0133500	Sb03g007070.1	-	NIASHv1069K10	-	NIASHv1009G10	-	GDZVAIM02HHMVU_3DS;GDZVAIM01BD1OE_3DS;GDZVAIM02HX93B_3DS;GDZVAIM01CC4XV_3DS;GDZVAIM01B01AA_3DS;GDZVAIM02G7AI5_3DS;GDZVAIM02IXJ9V_3DS;GDZVAIM01DXMXX_3DS;GDZVAIM01CJY7M_3DS	-	-	-	GDZVAIM02HX93B_3DS;GDZVAIM02IXJ9V_3DS;GDZVAIM01B01AA_3DS;GDZVAIM02G7AI5_3DS;GDZVAIM02HHMVU_3DS;GDZVAIM01CC4XV_3DS;GDZVAIM01CJY7M_3DS;GDZVAIM01DXMXX_3DS	-	GDZVAIM02HX93B_3DS;GDZVAIM01BD1OE_3DS;GDZVAIM02IXJ9V_3DS;GDZVAIM01B01AA_3DS;GDZVAIM02G7AI5_3DS;GDZVAIM02HHMVU_3DS;GDZVAIM01CC4XV_3DS;GDZVAIM01CJY7M_3DS;GDZVAIM01DXMXX_3DS	-	GDZVAIM02IXJ9V_3DS;GDZVAIM01B01AA_3DS;GDZVAIM02G7AI5_3DS;GDZVAIM02HHMVU_3DS;GDZVAIM01CJY7M_3DS	-	-	-	-	-	-	-	-	-	-	-
-	-	-	-	Sb03g007060.1	-	-	-	-	GDZVAIM01EFFGI_3DS	GDZVAIM02H5HMS_3DS;GDZVAIM01EFFGI_3DS;GDZVAIM02HJ6F9_3DS	-	-	-	-	-	-	GDZVAIM01EFFGI_3DS	GDZVAIM02H5HMS_3DS;GDZVAIM02HJ6F9_3DS;GDZVAIM01EFFGI_3DS	-	-	-	-	-	-	-	-	-	-	-
-	-	Bradi2g02260.1	Os01g0133700	Sb03g007040.1	-	-	-	-	-	GDZVAIM02GP68H_3DS;GDZVAIM01EFFGI_3DS;GDZVAIM01B6FO4_3DS;GDZVAIM01DX5FM_3DS;GDZVAIM01CEREF_3DS;GDZVAIM02HPMBO_3DS;GDZVAIM02HJ6F9_3DS;GDZVAIM01C0PYB_3DS;GDZVAIM02FIBUV_3DS	-	-	-	GDZVAIM02HJ6F9_3DS;GDZVAIM01EFFGI_3DS;GDZVAIM01DX5FM_3DS;GDZVAIM01B6FO4_3DS;GDZVAIM02GP68H_3DS;GDZVAIM02FIBUV_3DS;GDZVAIM01C0PYB_3DS;GDZVAIM01CEREF_3DS;GDZVAIM02HPMBO_3DS	-	GDZVAIM02HJ6F9_3DS;GDZVAIM01EFFGI_3DS;GDZVAIM02FIBUV_3DS;GDZVAIM01C0PYB_3DS;GDZVAIM02HPMBO_3DS	-	GDZVAIM02FIBUV_3DS;GDZVAIM01C0PYB_3DS;GDZVAIM02HPMBO_3DS	-	-	-	-	-	-	-	-	-	-	-
-	-	-	Os01g0133900	Sb03g007030.1	-	-	-	-	GDZVAIM01CH2Z3_3DS	GDZVAIM02JGXJ7_3DS;GDZVAIM02GDGSH_3DS;GDZVAIM01CH2Z3_3DS	-	-	-	-	GDZVAIM01CH2Z3_3DS	GDZVAIM01CH2Z3_3DS;GDZVAIM02GDGSH_3DS	GDZVAIM01CH2Z3_3DS	GDZVAIM01CH2Z3_3DS;GDZVAIM02GDGSH_3DS;GDZVAIM02JGXJ7_3DS	-	-	-	-	-	-	-	-	-	-	-
1_0565	19.15	Bradi2g02297.1	Os01g0134500	Sb03g007010.1	NIASHv3001C05	-	-	-	GDZVAIM02I2CXG_3DS	GDZVAIM02I2CXG_3DS;GDZVAIM02F3GIK_3DS;GDZVAIM02H0DQ6_3DS;GDZVAIM02I19QL_3DS;GDZVAIM02HWJV2_3DS;GDZVAIM02H293Z_3DS	-	-	GDZVAIM02I2CXG_3DS	GDZVAIM02I2CXG_3DS;GDZVAIM02I19QL_3DS;GDZVAIM02HWJV2_3DS;GDZVAIM02H0DQ6_3DS;GDZVAIM02H293Z_3DS;GDZVAIM02F3GIK_3DS	GDZVAIM02I2CXG_3DS	GDZVAIM02I2CXG_3DS;GDZVAIM02I19QL_3DS;GDZVAIM02HWJV2_3DS;GDZVAIM02H0DQ6_3DS;GDZVAIM02H293Z_3DS;GDZVAIM02F3GIK_3DS	GDZVAIM02I2CXG_3DS	GDZVAIM02I2CXG_3DS;GDZVAIM02I19QL_3DS;GDZVAIM02HWJV2_3DS;GDZVAIM02H0DQ6_3DS;GDZVAIM02H293Z_3DS;GDZVAIM02F3GIK_3DS	-	-	-	-	-	-	-	-	16130	16130	16130
-	-	Bradi2g02310.1	Os01g0134700	Sb03g007000.1	-	NIASHv1134D21	-	-	GDZVAIM02ICQ3W_3DS	GDZVAIM02F9WO7_3DS;GDZVAIM01BPUD0_3DS;GDZVAIM02IU9HR_3DS;GDZVAIM02ICQ3W_3DS;GDZVAIM02HSAY4_3DS;GDZVAIM01DEZYA_3DS	-	-	GDZVAIM02ICQ3W_3DS	GDZVAIM01BPUD0_3DS;GDZVAIM02F9WO7_3DS;GDZVAIM02ICQ3W_3DS;GDZVAIM02IU9HR_3DS;GDZVAIM02HSAY4_3DS	GDZVAIM02ICQ3W_3DS	GDZVAIM01BPUD0_3DS;GDZVAIM02F9WO7_3DS;GDZVAIM02ICQ3W_3DS;GDZVAIM02IU9HR_3DS;GDZVAIM01DEZYA_3DS;GDZVAIM02HSAY4_3DS	GDZVAIM02ICQ3W_3DS	GDZVAIM01BPUD0_3DS;GDZVAIM02F9WO7_3DS;GDZVAIM02ICQ3W_3DS;GDZVAIM02IU9HR_3DS;GDZVAIM02HSAY4_3DS	-	-	-	-	-	-	-	-	-	-	-
-	-	Bradi2g02320.1	Os01g0134900	Sb03g006950.1	-	NIASHv3019C16	-	-	-	GDZVAIM01B8ULD_3DS;GDZVAIM01CGW5A_3DS;GDZVAIM01CPJQE_3DS;GDZVAIM01C5W5S_3DS;GDZVAIM02F7809_3DS;GDZVAIM01EFGHX_3DS	-	-	-	GDZVAIM01B8ULD_3DS;GDZVAIM01EFGHX_3DS;GDZVAIM01CGW5A_3DS;GDZVAIM01CPJQE_3DS;GDZVAIM02F7809_3DS;GDZVAIM01C5W5S_3DS	-	GDZVAIM01B8ULD_3DS;GDZVAIM01EFGHX_3DS;GDZVAIM02F7809_3DS	-	GDZVAIM01B8ULD_3DS;GDZVAIM01EFGHX_3DS;GDZVAIM01CGW5A_3DS;GDZVAIM01CPJQE_3DS;GDZVAIM02F7809_3DS;GDZVAIM01C5W5S_3DS	-	-	-	GDZVAIM01EFGHX_3DS	-	-	-	-	-	-	46527
-	-	Bradi2g02330.1	Os01g0134800	Sb03g006980.1	-	-	-	-	GDZVAIM02IONS1_3DS;GDZVAIM02JPXZQ_3DS	GDZVAIM02IONS1_3DS;GDZVAIM02IDU9F_3DS;GDZVAIM02JPXZQ_3DS	-	-	GDZVAIM02JPXZQ_3DS	GDZVAIM02IONS1_3DS;GDZVAIM02IDU9F_3DS;GDZVAIM02JPXZQ_3DS	GDZVAIM02JPXZQ_3DS	GDZVAIM02IONS1_3DS;GDZVAIM02IDU9F_3DS;GDZVAIM02JPXZQ_3DS	GDZVAIM02IONS1_3DS	GDZVAIM02IONS1_3DS;GDZVAIM02IDU9F_3DS;GDZVAIM02JPXZQ_3DS	-	-	-	-	-	-	-	-	-	-	-
-	-	Bradi2g02390.1	-	-	-	NIASHv2028A02	-	-	-	GDZVAIM01ESMPL_3DS;GDZVAIM02H43ZL_3DS	-	-	-	GDZVAIM02H43ZL_3DS;GDZVAIM01ESMPL_3DS	-	-	-	-	-	-	-	-	-	-	-	-	-	-	-
-	-	-	Os01g0136000	Sb03g006870.1	-	-	-	-	-	GDZVAIM01C9UT5_3DS;GDZVAIM02HNU6H_3DS;GDZVAIM02F6KZ4_3DS	-	-	-	-	-	GDZVAIM02HNU6H_3DS;GDZVAIM01C9UT5_3DS;GDZVAIM02F6KZ4_3DS	-	GDZVAIM02HNU6H_3DS;GDZVAIM01C9UT5_3DS;GDZVAIM02F6KZ4_3DS	-	-	-	-	-	-	-	-	-	-	-
-	-	Bradi2g02430.1	Os01g0136400	Sb03g006850.1	-	NIASHv2059B15	NIASHv2003O21	-	-	GDZVAIM02IVOH7_3DS;GDZVAIM02IZ6W4_3DS;GDZVAIM01BMQQU_3DS;GDZVAIM02G0E5S_3DS;GDZVAIM02HD145_3DS;GDZVAIM02HM51M_3DS;GDZVAIM02GX0L5_3DS;GDZVAIM01A0PHP_3DS;GDZVAIM01CVYZ5_3DS;GDZVAIM01B8LED_3DS;GDZVAIM01ETVX3_3DS;GDZVAIM01AVCB6_3DS;GDZVAIM01EY9H6_3DS;GDZVAIM01BM21K_3DS;GDZVAIM01AVXVE_3DS;GDZVAIM02GUBC5_3DS;GDZVAIM02JA53A_3DS	-	-	-	GDZVAIM01AVXVE_3DS;GDZVAIM01EY9H6_3DS;GDZVAIM01ETVX3_3DS;GDZVAIM01BM21K_3DS;GDZVAIM01AVCB6_3DS;GDZVAIM02GX0L5_3DS;GDZVAIM01B8LED_3DS;GDZVAIM01BMQQU_3DS;GDZVAIM02G0E5S_3DS;GDZVAIM02HD145_3DS;GDZVAIM02IZ6W4_3DS;GDZVAIM01A0PHP_3DS;GDZVAIM02GUBC5_3DS	-	GDZVAIM01CVYZ5_3DS;GDZVAIM01AVXVE_3DS;GDZVAIM02IVOH7_3DS;GDZVAIM01EY9H6_3DS;GDZVAIM01BM21K_3DS;GDZVAIM01AVCB6_3DS;GDZVAIM01BMQQU_3DS;GDZVAIM02G0E5S_3DS;GDZVAIM02HD145_3DS;GDZVAIM01A0PHP_3DS;GDZVAIM02JA53A_3DS	-	GDZVAIM01AVXVE_3DS;GDZVAIM01EY9H6_3DS;GDZVAIM01BM21K_3DS;GDZVAIM01AVCB6_3DS;GDZVAIM01BMQQU_3DS;GDZVAIM02G0E5S_3DS;GDZVAIM02HM51M_3DS;GDZVAIM02HD145_3DS;GDZVAIM01A0PHP_3DS	-	-	-	-	-	-	-	-	-	-	-
-	-	Bradi2g02440.1	-	-	-	-	-	-	-	GDZVAIM01B3ORY_3DS;GDZVAIM01CMRQJ_3DS;GDZVAIM01BFK81_3DS	-	-	-	GDZVAIM01B3ORY_3DS;GDZVAIM01BFK81_3DS;GDZVAIM01CMRQJ_3DS	-	-	-	-	-	-	-	-	-	-	-	-	-	-	-
-	-	Bradi2g02460.1	-	Sb03g006810.1	-	NIASHv2135A20	-	-	GDZVAIM02F19GK_3DS	GDZVAIM02F19GK_3DS;GDZVAIM02G97E8_3DS;GDZVAIM01DED0H_3DS;GDZVAIM01BSFBS_3DS;GDZVAIM01EM56C_3DS;GDZVAIM01BJSEV_3DS;GDZVAIM02IBPEL_3DS;GDZVAIM02JVF8U_3DS;GDZVAIM01ARJPY_3DS	-	-	-	GDZVAIM02IBPEL_3DS;GDZVAIM02G97E8_3DS;GDZVAIM01BSFBS_3DS;GDZVAIM01ARJPY_3DS;GDZVAIM01EM56C_3DS;GDZVAIM01BJSEV_3DS;GDZVAIM02JVF8U_3DS;GDZVAIM01DED0H_3DS	-	-	GDZVAIM02F19GK_3DS	GDZVAIM02F19GK_3DS;GDZVAIM02JVF8U_3DS;GDZVAIM01DED0H_3DS	-	-	-	-	-	-	-	-	-	-	-
-	-	-	Os01g0136750	-	-	-	-	-	GDZVAIM01DED0H_3DS	GDZVAIM02F19GK_3DS;GDZVAIM01DED0H_3DS	-	-	-	-	GDZVAIM01DED0H_3DS	GDZVAIM02F19GK_3DS;GDZVAIM01DED0H_3DS	-	-	-	-	-	-	-	-	-	-	-	-	-
-	-	Bradi2g02470.1	Os01g0136800	Sb03g006800.1	-	NIASHv2141O22	-	-	-	GDZVAIM01DW75K_3DS;GDZVAIM01CQ278_3DS;GDZVAIM02FIJKE_3DS;GDZVAIM01CKNP2_3DS	-	-	-	GDZVAIM01CKNP2_3DS;GDZVAIM02FIJKE_3DS	-	GDZVAIM01CKNP2_3DS;GDZVAIM01DW75K_3DS;GDZVAIM02FIJKE_3DS;GDZVAIM01CQ278_3DS	-	GDZVAIM01CKNP2_3DS;GDZVAIM02FIJKE_3DS	-	-	-	-	-	-	-	-	-	-	-
-	-	Bradi2g02477.1	-	Sb03g006780.1	-	-	-	-	GDZVAIM01EBOGO_3DS;GDZVAIM01AWJTM_3DS	GDZVAIM02HVTN1_3DS;GDZVAIM02GAZIN_3DS;GDZVAIM02JXYC8_3DS;GDZVAIM01DPPB8_3DS;GDZVAIM02F6U72_3DS;GDZVAIM01EBOGO_3DS;GDZVAIM02GTXCX_3DS;GDZVAIM02F0Z72_3DS;GDZVAIM01ETA03_3DS;GDZVAIM02FVWHV_3DS;GDZVAIM02JULBG_3DS;GDZVAIM01AFH0R_3DS;GDZVAIM01AWJTM_3DS;GDZVAIM02GLIRF_3DS;GDZVAIM01EMC75_3DS;GDZVAIM02JYRKJ_3DS;GDZVAIM02HBMWE_3DS;GDZVAIM01DTO3F_3DS;GDZVAIM01CZ3U3_3DS;GDZVAIM02JGBFY_3DS	-	-	GDZVAIM01AWJTM_3DS	GDZVAIM01AWJTM_3DS;GDZVAIM01EMC75_3DS;GDZVAIM02GTXCX_3DS;GDZVAIM02JXYC8_3DS;GDZVAIM01AFH0R_3DS;GDZVAIM01EBOGO_3DS;GDZVAIM01DPPB8_3DS;GDZVAIM02JULBG_3DS;GDZVAIM02GAZIN_3DS;GDZVAIM02HBMWE_3DS;GDZVAIM01CZ3U3_3DS;GDZVAIM02F0Z72_3DS;GDZVAIM02HVTN1_3DS;GDZVAIM01ETA03_3DS;GDZVAIM02GLIRF_3DS;GDZVAIM02FVWHV_3DS;GDZVAIM01DTO3F_3DS	-	-	GDZVAIM01EBOGO_3DS	GDZVAIM01EMC75_3DS;GDZVAIM02GTXCX_3DS;GDZVAIM02JXYC8_3DS;GDZVAIM01AFH0R_3DS;GDZVAIM01EBOGO_3DS;GDZVAIM01DPPB8_3DS;GDZVAIM02JULBG_3DS;GDZVAIM02HBMWE_3DS;GDZVAIM02JYRKJ_3DS;GDZVAIM01CZ3U3_3DS;GDZVAIM02F6U72_3DS;GDZVAIM02F0Z72_3DS;GDZVAIM01ETA03_3DS;GDZVAIM02GLIRF_3DS;GDZVAIM02FVWHV_3DS;GDZVAIM01DTO3F_3DS;GDZVAIM02JGBFY_3DS	-	-	-	-	-	-	-	-	-	-	-
-	-	Bradi2g02490.1	Os01g0138300	-	-	NIASHv2147K22	-	-	-	GDZVAIM01D9NCG_3DS;GDZVAIM01C8LBL_3DS;GDZVAIM01EU1W3_3DS;GDZVAIM02G7QCL_3DS;GDZVAIM02HIATD_3DS;GDZVAIM01CRVPR_3DS;GDZVAIM02GNG1Y_3DS;GDZVAIM02JAZSR_3DS;GDZVAIM01E178R_3DS;GDZVAIM01APGK8_3DS;GDZVAIM02G1CXT_3DS;GDZVAIM02FXMGA_3DS;GDZVAIM02II4ZT_3DS;GDZVAIM02GT67G_3DS;GDZVAIM02GBJ2X_3DS;GDZVAIM02GW0B8_3DS;GDZVAIM02H84H3_3DS;GDZVAIM01BWXZ0_3DS;GDZVAIM01CPI5G_3DS;GDZVAIM01B01DF_3DS;GDZVAIM02G36YG_3DS;…	-	-	-	GDZVAIM01APGK8_3DS;GDZVAIM02H08TT_3DS;GDZVAIM01DQF7S_3DS;GDZVAIM01D9NCG_3DS;GDZVAIM01EZL0A_3DS;GDZVAIM02G36YG_3DS;GDZVAIM01EU1W3_3DS;GDZVAIM02HIATD_3DS;GDZVAIM01CRVPR_3DS;GDZVAIM01B01DF_3DS;GDZVAIM02JAZSR_3DS;GDZVAIM01CPI5G_3DS	-	GDZVAIM01C8LBL_3DS;GDZVAIM02H84H3_3DS;GDZVAIM01DX3DJ_3DS;GDZVAIM02FXMGA_3DS;GDZVAIM02HXJLH_3DS;GDZVAIM01BWXZ0_3DS;GDZVAIM02H08TT_3DS;GDZVAIM01DQF7S_3DS;GDZVAIM01D9NCG_3DS;GDZVAIM01EZL0A_3DS;GDZVAIM02IIOC5_3DS;GDZVAIM01E178R_3DS;GDZVAIM02FYWU6_3DS;GDZVAIM02GH8RN_3DS;GDZVAIM02G36YG_3DS;GDZVAIM01EU1W3_3DS;GDZVAIM02GNG1Y_3DS;GDZVAIM02G1CXT_3DS;GDZVAIM02GT67G_3DS;GDZVAIM02GW0B8_3DS;GDZVAIM02HIATD_3DS;…	-	-	-	-	-	-	-	-	-	-	-	-	-
-	-	Bradi2g02510.1	-	Sb03g006765.1	-	NIASHv2039O06	-	-	-	GDZVAIM01D9NCG_3DS;GDZVAIM01C8LBL_3DS;GDZVAIM02HIATD_3DS;GDZVAIM02GNG1Y_3DS;GDZVAIM01E178R_3DS;GDZVAIM01ELZNM_3DS;GDZVAIM02G1CXT_3DS;GDZVAIM02FXMGA_3DS;GDZVAIM02II4ZT_3DS;GDZVAIM02GT67G_3DS;GDZVAIM01AWJTM_3DS;GDZVAIM02GBJ2X_3DS;GDZVAIM01ETWBX_3DS;GDZVAIM02GX0L5_3DS;GDZVAIM02GW0B8_3DS;GDZVAIM02H84H3_3DS;GDZVAIM01CPI5G_3DS;GDZVAIM01BWXZ0_3DS;GDZVAIM02G36YG_3DS;GDZVAIM01BDKPK_3DS;GDZVAIM02JYRKJ_3DS;…	-	-	-	GDZVAIM01BKZEL_3DS;GDZVAIM01ELZNM_3DS;GDZVAIM02JYRKJ_3DS;GDZVAIM01ETWBX_3DS;GDZVAIM02GBJ2X_3DS;GDZVAIM02JGBFY_3DS;GDZVAIM01BDKPK_3DS	-	-	-	GDZVAIM01AWJTM_3DS;GDZVAIM01C8LBL_3DS;GDZVAIM02H84H3_3DS;GDZVAIM02FXMGA_3DS;GDZVAIM02HXJLH_3DS;GDZVAIM01BWXZ0_3DS;GDZVAIM01DQF7S_3DS;GDZVAIM02GX0L5_3DS;GDZVAIM01D9NCG_3DS;GDZVAIM01EZL0A_3DS;GDZVAIM02IIOC5_3DS;GDZVAIM01E178R_3DS;GDZVAIM02GH8RN_3DS;GDZVAIM02G36YG_3DS;GDZVAIM02GNG1Y_3DS;GDZVAIM02G1CXT_3DS;GDZVAIM02GT67G_3DS;GDZVAIM02GW0B8_3DS;GDZVAIM02HIATD_3DS;GDZVAIM01ETWBX_3DS;GDZVAIM02IPZ9Y_3DS;…	-	-	-	-	-	-	-	-	-	-	-
-	-	-	-	Sb03g006736.1	-	-	-	-	-	GDZVAIM01EU1W3_3DS;GDZVAIM02JJ4N2_3DS;GDZVAIM01CBT9R_3DS;GDZVAIM01BDKPK_3DS;GDZVAIM01ETVX3_3DS;GDZVAIM02GUBC5_3DS	-	-	-	-	-	-	-	GDZVAIM01ETVX3_3DS;GDZVAIM02JJ4N2_3DS;GDZVAIM01EU1W3_3DS;GDZVAIM01CBT9R_3DS;GDZVAIM02GUBC5_3DS;GDZVAIM01BDKPK_3DS	-	-	-	-	-	-	-	-	-	-	-
-	-	Bradi2g02520.1	Os01g0137100	-	-	-	-	-	-	GDZVAIM02F67LU_3DS;GDZVAIM01DYDSX_3DS;GDZVAIM01B7ET0_3DS;GDZVAIM02F2BLZ_3DS;GDZVAIM01DO1IC_3DS;GDZVAIM01ATG8T_3DS;GDZVAIM01B2EY6_3DS;GDZVAIM02JMUQA_3DS;GDZVAIM01C9G3S_3DS;GDZVAIM01BY9IL_3DS;GDZVAIM01CFUYZ_3DS;GDZVAIM02IV2UT_3DS;GDZVAIM01DMWZP_3DS;GDZVAIM01DEZOS_3DS;GDZVAIM01CZJNG_3DS;GDZVAIM01D5BBK_3DS	-	-	-	GDZVAIM01DO1IC_3DS;GDZVAIM02F2BLZ_3DS;GDZVAIM01B7ET0_3DS;GDZVAIM01DMWZP_3DS	-	GDZVAIM01D5BBK_3DS;GDZVAIM01CFUYZ_3DS;GDZVAIM01CZJNG_3DS;GDZVAIM01B2EY6_3DS;GDZVAIM01DEZOS_3DS;GDZVAIM01ATG8T_3DS;GDZVAIM02F67LU_3DS;GDZVAIM01BY9IL_3DS;GDZVAIM01C9G3S_3DS;GDZVAIM02JMUQA_3DS;GDZVAIM01DYDSX_3DS;GDZVAIM02IV2UT_3DS	-	-	-	-	-	-	-	-	-	-	-	-	-
-	-	-	Os01g0137200	-	-	-	-	-	GDZVAIM01ETA03_3DS	GDZVAIM02JXYC8_3DS;GDZVAIM01DPPB8_3DS;GDZVAIM01DO1IC_3DS;GDZVAIM02F6U72_3DS;GDZVAIM02GTXCX_3DS;GDZVAIM01ETA03_3DS;GDZVAIM02FVWHV_3DS;GDZVAIM01CBT9R_3DS;GDZVAIM01AFH0R_3DS;GDZVAIM01AWJTM_3DS;GDZVAIM01EMC75_3DS;GDZVAIM02JYRKJ_3DS;GDZVAIM02HBMWE_3DS;GDZVAIM01DTO3F_3DS;GDZVAIM01CZ3U3_3DS;GDZVAIM02JGBFY_3DS	-	-	-	-	GDZVAIM01ETA03_3DS	GDZVAIM01AWJTM_3DS;GDZVAIM01DO1IC_3DS;GDZVAIM01EMC75_3DS;GDZVAIM02GTXCX_3DS;GDZVAIM02JXYC8_3DS;GDZVAIM01AFH0R_3DS;GDZVAIM01DPPB8_3DS;GDZVAIM02HBMWE_3DS;GDZVAIM02JYRKJ_3DS;GDZVAIM01CZ3U3_3DS;GDZVAIM02F6U72_3DS;GDZVAIM01CBT9R_3DS;GDZVAIM01ETA03_3DS;GDZVAIM02FVWHV_3DS;GDZVAIM01DTO3F_3DS;GDZVAIM02JGBFY_3DS	-	-	-	-	-	-	-	-	-	-	-	-	-
-	-	-	Os01g0137400	-	-	-	-	-	-	GDZVAIM01B1WVV_3DS;GDZVAIM01C9ZGC_3DS;GDZVAIM02I6IXN_3DS;GDZVAIM01ETWBX_3DS;GDZVAIM01C5OD5_3DS;GDZVAIM01BDKPK_3DS;GDZVAIM02GMGOJ_3DS;GDZVAIM02FOG0A_3DS	-	-	-	-	-	GDZVAIM01B1WVV_3DS;GDZVAIM02I6IXN_3DS;GDZVAIM01ETWBX_3DS;GDZVAIM01C9ZGC_3DS;GDZVAIM02FOG0A_3DS;GDZVAIM02GMGOJ_3DS;GDZVAIM01C5OD5_3DS;GDZVAIM01BDKPK_3DS	-	-	-	-	-	-	-	-	-	-	-	-	-
-	-	-	Os01g0137500	-	-	-	-	-	-	GDZVAIM02HVTN1_3DS;GDZVAIM02GAZIN_3DS;GDZVAIM02GLIRF_3DS	-	-	-	-	-	GDZVAIM02GAZIN_3DS;GDZVAIM02HVTN1_3DS;GDZVAIM02GLIRF_3DS	-	-	-	-	-	-	-	-	-	-	-	-	-
-	-	Bradi2g02530.1	-	-	-	-	-	-	-	GDZVAIM02G5PAR_3DS;GDZVAIM02JENUO_3DS;GDZVAIM02IQAJY_3DS;GDZVAIM01ETF6C_3DS;GDZVAIM01C8LBL_3DS;GDZVAIM02G7QCL_3DS;GDZVAIM01DHQ01_3DS;GDZVAIM01C03UB_3DS;GDZVAIM01ATEA4_3DS;GDZVAIM02GNG1Y_3DS;GDZVAIM01BOKKR_3DS;GDZVAIM01E178R_3DS;GDZVAIM02G1CXT_3DS;GDZVAIM02IIH4O_3DS;GDZVAIM02JJ4N2_3DS;GDZVAIM02FXMGA_3DS;GDZVAIM02JMUQA_3DS;GDZVAIM02II4ZT_3DS;GDZVAIM02GT67G_3DS;GDZVAIM02HUTAP_3DS;GDZVAIM01CBT9R_3DS;…	-	-	-	GDZVAIM02IM3IG_3DS;GDZVAIM02HUTAP_3DS;GDZVAIM02IQAJY_3DS;GDZVAIM01B1WVV_3DS;GDZVAIM01C8LBL_3DS;GDZVAIM02H84H3_3DS;GDZVAIM01BIFLQ_3DS;GDZVAIM02IR5MY_3DS;GDZVAIM01DX3DJ_3DS;GDZVAIM02I6207_3DS;GDZVAIM02FXMGA_3DS;GDZVAIM02HXJLH_3DS;GDZVAIM01CHMLK_3DS;GDZVAIM01A60II_3DS;GDZVAIM01BWXZ0_3DS;GDZVAIM01A5OZ1_3DS;GDZVAIM02I3SKC_3DS;GDZVAIM02IOPEB_3DS;GDZVAIM02GTEMA_3DS;GDZVAIM01CFUYZ_3DS;GDZVAIM02IIH4O_3DS;…	-	-	-	-	-	-	-	-	-	-	-	-	-	-	-
-	-	-	-	Sb03g006715.1	-	-	-	-	-	GDZVAIM02G7QCL_3DS;GDZVAIM01C5OD5_3DS;GDZVAIM02GGP3M_3DS;GDZVAIM01B1WVV_3DS;GDZVAIM02H08TT_3DS;GDZVAIM02FYWU6_3DS	-	-	-	-	-	-	-	GDZVAIM01B1WVV_3DS;GDZVAIM02GGP3M_3DS;GDZVAIM02H08TT_3DS;GDZVAIM02FYWU6_3DS;GDZVAIM02G7QCL_3DS;GDZVAIM01C5OD5_3DS	-	-	-	-	-	-	-	-	-	-	-
-	-	-	-	Sb03g006710.1	-	-	-	-	-	GDZVAIM02HVTN1_3DS;GDZVAIM01BOKKR_3DS;GDZVAIM02F67LU_3DS;GDZVAIM02GAZIN_3DS;GDZVAIM01DO1IC_3DS;GDZVAIM02JCDMI_3DS;GDZVAIM02IV2UT_3DS;GDZVAIM01DMWZP_3DS;GDZVAIM01DEZOS_3DS	-	-	-	-	-	-	-	GDZVAIM01DO1IC_3DS;GDZVAIM01DEZOS_3DS;GDZVAIM02GAZIN_3DS;GDZVAIM01BOKKR_3DS;GDZVAIM02F67LU_3DS;GDZVAIM02HVTN1_3DS;GDZVAIM01DMWZP_3DS;GDZVAIM02JCDMI_3DS;GDZVAIM02IV2UT_3DS	-	-	-	-	-	-	-	-	-	-	-
-	-	Bradi2g02537.1	Os01g0138400	Sb03g006700.1	-	NIASHv2014C17	-	-	GDZVAIM02J22SS_3DS	GDZVAIM02JJ4N2_3DS;GDZVAIM01CCWXH_3DS;GDZVAIM02I58B6_3DS;GDZVAIM02GPCV7_3DS;GDZVAIM02FCZWS_3DS;GDZVAIM02FSNAU_3DS;GDZVAIM02J22SS_3DS	-	-	GDZVAIM02J22SS_3DS	GDZVAIM02J22SS_3DS;GDZVAIM02GPCV7_3DS;GDZVAIM01CCWXH_3DS;GDZVAIM02I58B6_3DS;GDZVAIM02FSNAU_3DS	GDZVAIM02J22SS_3DS	GDZVAIM02J22SS_3DS;GDZVAIM02GPCV7_3DS;GDZVAIM02JJ4N2_3DS;GDZVAIM02I58B6_3DS;GDZVAIM02FCZWS_3DS;GDZVAIM02FSNAU_3DS	GDZVAIM02J22SS_3DS	GDZVAIM02J22SS_3DS;GDZVAIM02GPCV7_3DS;GDZVAIM01CCWXH_3DS;GDZVAIM02I58B6_3DS;GDZVAIM02FSNAU_3DS	-	-	-	-	-	-	-	-	-	-	-
-	-	Bradi2g02550.1	Os01g0138800	Sb03g006680.1	-	NIASHv2026M20	-	-	GDZVAIM02GJS1D_3DS	GDZVAIM02GJS1D_3DS;GDZVAIM01CJURY_3DS	-	-	GDZVAIM02GJS1D_3DS	GDZVAIM02GJS1D_3DS;GDZVAIM01CJURY_3DS	GDZVAIM02GJS1D_3DS	GDZVAIM02GJS1D_3DS;GDZVAIM01CJURY_3DS	GDZVAIM02GJS1D_3DS	GDZVAIM02GJS1D_3DS;GDZVAIM01CJURY_3DS	-	-	-	-	-	-	-	-	-	-	-
-	-	Bradi2g02560.2	Os01g0138900	Sb03g006670.1	-	NIASHv2040D24	-	-	GDZVAIM02JJEW8_3DS	GDZVAIM01A5UDP_3DS;GDZVAIM01CQC1G_3DS;GDZVAIM01BN7K4_3DS;GDZVAIM02JJEW8_3DS;GDZVAIM01EDGTF_3DS;GDZVAIM01BF93E_3DS;GDZVAIM01EGES6_3DS	-	-	GDZVAIM02JJEW8_3DS	GDZVAIM02JJEW8_3DS;GDZVAIM01EDGTF_3DS;GDZVAIM01EGES6_3DS;GDZVAIM01BF93E_3DS;GDZVAIM01A5UDP_3DS;GDZVAIM01CQC1G_3DS;GDZVAIM01BN7K4_3DS	GDZVAIM02JJEW8_3DS	GDZVAIM02JJEW8_3DS;GDZVAIM01EDGTF_3DS;GDZVAIM01EGES6_3DS;GDZVAIM01BF93E_3DS;GDZVAIM01A5UDP_3DS;GDZVAIM01CQC1G_3DS;GDZVAIM01BN7K4_3DS	GDZVAIM02JJEW8_3DS	GDZVAIM02JJEW8_3DS;GDZVAIM01EDGTF_3DS;GDZVAIM01EGES6_3DS;GDZVAIM01BF93E_3DS;GDZVAIM01A5UDP_3DS;GDZVAIM01CQC1G_3DS;GDZVAIM01BN7K4_3DS	-	-	-	-	-	-	-	-	-	-	-
-	-	Bradi2g02610.2	Os01g0139600	Sb03g006640.1	-	-	-	-	GDZVAIM01CZ0GM_3DS	GDZVAIM01D99OJ_3DS;GDZVAIM01B2C0Z_3DS;GDZVAIM01D6RBR_3DS;GDZVAIM01CZ0GM_3DS;GDZVAIM02G6NG9_3DS;GDZVAIM02FNPJQ_3DS;GDZVAIM02IF70G_3DS;GDZVAIM01BKW8C_3DS;GDZVAIM02F9D57_3DS;GDZVAIM01ALQCY_3DS	-	-	GDZVAIM01CZ0GM_3DS	GDZVAIM02F9D57_3DS;GDZVAIM02IF70G_3DS;GDZVAIM02G6NG9_3DS;GDZVAIM01BKW8C_3DS;GDZVAIM01B2C0Z_3DS;GDZVAIM01CZ0GM_3DS;GDZVAIM01D99OJ_3DS;GDZVAIM01ALQCY_3DS;GDZVAIM02FNPJQ_3DS	GDZVAIM01CZ0GM_3DS	GDZVAIM02F9D57_3DS;GDZVAIM02G6NG9_3DS;GDZVAIM01BKW8C_3DS;GDZVAIM01B2C0Z_3DS;GDZVAIM01CZ0GM_3DS;GDZVAIM01D99OJ_3DS;GDZVAIM01ALQCY_3DS;GDZVAIM02FNPJQ_3DS	GDZVAIM01CZ0GM_3DS	GDZVAIM02F9D57_3DS;GDZVAIM02G6NG9_3DS;GDZVAIM01BKW8C_3DS;GDZVAIM01B2C0Z_3DS;GDZVAIM01CZ0GM_3DS;GDZVAIM01D99OJ_3DS;GDZVAIM02FNPJQ_3DS;GDZVAIM01D6RBR_3DS	-	-	-	-	-	-	-	-	-	-	-
-	-	Bradi2g02720.1	Os01g0141000	Sb03g006590.1	-	NIASHv2001P16	NIASHv2014O15	-	GDZVAIM01EETIH_3DS;GDZVAIM02GJJUZ_3DS	GDZVAIM01EI3P4_3DS;GDZVAIM02I0J76_3DS;GDZVAIM01EETIH_3DS;GDZVAIM02GJJUZ_3DS;GDZVAIM01A51K9_3DS	-	-	GDZVAIM02GJJUZ_3DS	GDZVAIM01EETIH_3DS;GDZVAIM02GJJUZ_3DS;GDZVAIM01EI3P4_3DS;GDZVAIM02I0J76_3DS	GDZVAIM02GJJUZ_3DS	GDZVAIM01EETIH_3DS;GDZVAIM02GJJUZ_3DS;GDZVAIM01EI3P4_3DS;GDZVAIM02I0J76_3DS	GDZVAIM01EETIH_3DS	GDZVAIM01EETIH_3DS;GDZVAIM02GJJUZ_3DS;GDZVAIM01EI3P4_3DS	-	-	-	GDZVAIM01A51K9_3DS	-	-	-	-	-	-	31564
1_0087	19.97	-	-	-	-	-	-	-	-	-	-	-	-	-	-	-	-	-	-	-	-	-	-	-	-	-	14869	14869	14869
3_0192	23.45	-	-	-	NIASHv3113K05	-	-	-	-	-	-	-	-	-	-	-	-	-	-	-	-	-	-	-	-	-	3801	3801	3801
2_0552	24.22	Bradi2g02730.1	-	Sb03g006580.1	NIASHv1090O07	-	-	-	-	GDZVAIM02FL9ZV_3DS;GDZVAIM01ENQGY_3DS;GDZVAIM01ES3YN_3DS;GDZVAIM01CC1JX_3DS;GDZVAIM01BI1DK_3DS;GDZVAIM01EPAZZ_3DS	-	GDZVAIM01ES3YN_3DS;GDZVAIM01ENQGY_3DS	-	GDZVAIM01EPAZZ_3DS;GDZVAIM01BI1DK_3DS;GDZVAIM01ES3YN_3DS;GDZVAIM01CC1JX_3DS;GDZVAIM02FL9ZV_3DS	-	-	-	GDZVAIM01EPAZZ_3DS;GDZVAIM01BI1DK_3DS;GDZVAIM01ES3YN_3DS;GDZVAIM01CC1JX_3DS	-	GDZVAIM01ES3YN_3DS;GDZVAIM01ENQGY_3DS	-	-	-	-	-	-	15941	15941	15941
-	-	Bradi2g02740.1	-	Sb03g006560.1	-	-	-	-	-	GDZVAIM01B0QFY_3DS;GDZVAIM01A1FUV_3DS;GDZVAIM02HDH6O_3DS	-	-	-	GDZVAIM01A1FUV_3DS;GDZVAIM02HDH6O_3DS;GDZVAIM01B0QFY_3DS	-	-	-	GDZVAIM02HDH6O_3DS;GDZVAIM01B0QFY_3DS	-	-	-	-	-	-	-	-	-	-	-
-	-	Bradi2g02750.1	Os01g0141700	Sb03g006550.1	-	NIASHv2012C14	-	-	-	GDZVAIM01DIJOD_3DS;GDZVAIM01CNN22_3DS;GDZVAIM02J0JN1_3DS	-	-	-	GDZVAIM01CNN22_3DS;GDZVAIM02J0JN1_3DS;GDZVAIM01DIJOD_3DS	-	GDZVAIM01CNN22_3DS;GDZVAIM02J0JN1_3DS;GDZVAIM01DIJOD_3DS	-	GDZVAIM01CNN22_3DS;GDZVAIM02J0JN1_3DS;GDZVAIM01DIJOD_3DS	-	-	-	-	-	-	-	-	-	-	-
-	-	Bradi2g02760.1	Os01g0141900	Sb03g006540.1	-	-	-	-	GDZVAIM02HYGIW_3DS;GDZVAIM01AD4BF_3DS	GDZVAIM02J3HRD_3DS;GDZVAIM01CUC30_3DS;GDZVAIM01DLQVE_3DS;GDZVAIM02HYGIW_3DS;GDZVAIM01B4IMV_3DS;GDZVAIM01AD4BF_3DS	-	-	GDZVAIM01AD4BF_3DS	GDZVAIM02J3HRD_3DS;GDZVAIM01DLQVE_3DS;GDZVAIM01B4IMV_3DS;GDZVAIM01CUC30_3DS;GDZVAIM02HYGIW_3DS;GDZVAIM01AD4BF_3DS	-	GDZVAIM02J3HRD_3DS;GDZVAIM01DLQVE_3DS;GDZVAIM01CUC30_3DS;GDZVAIM02HYGIW_3DS;GDZVAIM01AD4BF_3DS	GDZVAIM02HYGIW_3DS	GDZVAIM02J3HRD_3DS;GDZVAIM01DLQVE_3DS;GDZVAIM01CUC30_3DS;GDZVAIM02HYGIW_3DS;GDZVAIM01AD4BF_3DS	-	-	-	-	-	-	-	-	-	-	-
2_0556	24.99	-	-	-	NIASHv1133B06	-	-	-	-	-	-	-	-	-	-	-	-	-	-	-	-	-	-	-	-	-	16252	16252	16252
1_0559	24.99	Bradi2g02770.1	Os01g0142100	Sb03g006530.1	-	NIASHv2034E17	-	-	GDZVAIM01AJ5U3_3DS	GDZVAIM02IA9UG_3DS;GDZVAIM02JP43N_3DS;GDZVAIM02I4QEE_3DS;GDZVAIM01AJ5U3_3DS;GDZVAIM02J4JST_3DS;GDZVAIM01DK24P_3DS;GDZVAIM01CPIG6_3DS	-	GDZVAIM02JP43N_3DS;GDZVAIM01DK24P_3DS	GDZVAIM01AJ5U3_3DS	GDZVAIM02J4JST_3DS;GDZVAIM02IA9UG_3DS;GDZVAIM01CPIG6_3DS;GDZVAIM02I4QEE_3DS;GDZVAIM01AJ5U3_3DS	GDZVAIM01AJ5U3_3DS	GDZVAIM02J4JST_3DS;GDZVAIM02IA9UG_3DS;GDZVAIM01CPIG6_3DS;GDZVAIM02I4QEE_3DS;GDZVAIM01AJ5U3_3DS	GDZVAIM01AJ5U3_3DS	GDZVAIM02J4JST_3DS;GDZVAIM02IA9UG_3DS;GDZVAIM01CPIG6_3DS;GDZVAIM01AJ5U3_3DS	-	-	-	-	-	-	-	-	2304	2304	2304
-	-	Bradi2g02780.1	-	-	-	-	-	-	-	GDZVAIM02GGE3X_3DS;GDZVAIM01EJ5PA_3DS	-	-	-	GDZVAIM01EJ5PA_3DS;GDZVAIM02GGE3X_3DS	-	-	-	-	-	-	-	-	-	-	-	-	-	-	-
-	-	-	-	Sb03g001990.1	-	-	-	-	-	GDZVAIM02HH25E_3DS;GDZVAIM02GLP26_3DS	-	-	-	-	-	-	-	GDZVAIM02GLP26_3DS;GDZVAIM02HH25E_3DS	-	-	-	-	-	-	-	-	-	-	-
-	-	Bradi2g02790.1	-	Sb03g002010.1	-	-	-	-	-	GDZVAIM01EH2ED_3DS;GDZVAIM01BKKU3_3DS;GDZVAIM01EYMNE_3DS;GDZVAIM01A8D1H_3DS;GDZVAIM02JQNLO_3DS;GDZVAIM01EB20T_3DS;GDZVAIM01AXY7D_3DS;GDZVAIM02HWUL6_3DS;GDZVAIM02IIMYT_3DS;GDZVAIM01CFZVE_3DS;GDZVAIM01B2663_3DS;GDZVAIM01DUIP6_3DS	-	-	-	GDZVAIM01EYMNE_3DS;GDZVAIM02IIMYT_3DS;GDZVAIM01EB20T_3DS;GDZVAIM01AXY7D_3DS;GDZVAIM01BKKU3_3DS;GDZVAIM01CFZVE_3DS;GDZVAIM02JQNLO_3DS	-	-	-	GDZVAIM01EH2ED_3DS;GDZVAIM01A8D1H_3DS;GDZVAIM01EYMNE_3DS;GDZVAIM02IIMYT_3DS;GDZVAIM01DUIP6_3DS;GDZVAIM01EB20T_3DS;GDZVAIM01AXY7D_3DS;GDZVAIM01BKKU3_3DS;GDZVAIM01CFZVE_3DS;GDZVAIM02HWUL6_3DS;GDZVAIM01B2663_3DS	-	-	-	-	-	-	-	-	-	-	-
3_0920	24.99	Bradi2g02800.1	Os01g0142300	Sb03g006480.1	-	-	-	-	GDZVAIM02I9JP4_3DS;GDZVAIM02JEUME_3DS	GDZVAIM02IF8W9_3DS;GDZVAIM02GFF6E_3DS;GDZVAIM02I0JY3_3DS;GDZVAIM01EYSEG_3DS;GDZVAIM02HZYGG_3DS;GDZVAIM01D1L3L_3DS;GDZVAIM02GNG16_3DS;GDZVAIM02IBO3R_3DS;GDZVAIM02I9JP4_3DS;GDZVAIM02H6JJS_3DS;GDZVAIM02HIC7Z_3DS;GDZVAIM02HXOUG_3DS;GDZVAIM02JEUME_3DS;GDZVAIM02H8LWK_3DS	-	-	GDZVAIM02JEUME_3DS	GDZVAIM02GNG16_3DS;GDZVAIM02GFF6E_3DS;GDZVAIM01D1L3L_3DS;GDZVAIM02HZYGG_3DS;GDZVAIM02HIC7Z_3DS;GDZVAIM02IBO3R_3DS;GDZVAIM02HXOUG_3DS;GDZVAIM02IF8W9_3DS;GDZVAIM02I0JY3_3DS;GDZVAIM02H8LWK_3DS;GDZVAIM02JEUME_3DS;GDZVAIM02I9JP4_3DS;GDZVAIM02H6JJS_3DS	GDZVAIM02JEUME_3DS	GDZVAIM02GNG16_3DS;GDZVAIM02GFF6E_3DS;GDZVAIM01D1L3L_3DS;GDZVAIM02HZYGG_3DS;GDZVAIM02IBO3R_3DS;GDZVAIM02HXOUG_3DS;GDZVAIM02IF8W9_3DS;GDZVAIM02I0JY3_3DS;GDZVAIM02H8LWK_3DS;GDZVAIM02JEUME_3DS;GDZVAIM01EYSEG_3DS;GDZVAIM02I9JP4_3DS;GDZVAIM02H6JJS_3DS	GDZVAIM02I9JP4_3DS	GDZVAIM02GNG16_3DS;GDZVAIM02GFF6E_3DS;GDZVAIM01D1L3L_3DS;GDZVAIM02HZYGG_3DS;GDZVAIM02HIC7Z_3DS;GDZVAIM02IBO3R_3DS;GDZVAIM02HXOUG_3DS;GDZVAIM02IF8W9_3DS;GDZVAIM02I0JY3_3DS;GDZVAIM02H8LWK_3DS;GDZVAIM02JEUME_3DS;GDZVAIM01EYSEG_3DS;GDZVAIM02I9JP4_3DS;GDZVAIM02H6JJS_3DS	-	-	-	-	-	-	-	-	6646	6646	6646
-	-	Bradi2g02810.1	Os01g0142500	-	-	NIASHv2013G01	-	-	GDZVAIM01B1JU9_3DS	GDZVAIM02F7G6J_3DS;GDZVAIM01DNH4S_3DS;GDZVAIM02HCV5U_3DS;GDZVAIM01B1JU9_3DS;GDZVAIM01DF54T_3DS;GDZVAIM02FQWPR_3DS;GDZVAIM02IYMJI_3DS;GDZVAIM01A6CX8_3DS;GDZVAIM02IYZ2Y_3DS;GDZVAIM01CRXS4_3DS;GDZVAIM02HJLMJ_3DS	-	-	GDZVAIM01B1JU9_3DS	GDZVAIM01DNH4S_3DS;GDZVAIM01B1JU9_3DS;GDZVAIM01A6CX8_3DS;GDZVAIM01CRXS4_3DS;GDZVAIM02F7G6J_3DS	-	GDZVAIM01CRXS4_3DS;GDZVAIM02F7G6J_3DS	-	-	-	-	-	GDZVAIM01DF54T_3DS;GDZVAIM02HCV5U_3DS;GDZVAIM02HJLMJ_3DS;GDZVAIM02IYMJI_3DS;GDZVAIM02IYZ2Y_3DS;GDZVAIM02FQWPR_3DS	-	-	-	-	-	-	3267
2_0794	26.9	Bradi2g02822.1	Os01g0142800	Sb03g006420.1	-	NIASHv1025J02	NIASHv2027L03	-	GDZVAIM01C6GF0_3DS	GDZVAIM02J4RWM_3DS;GDZVAIM01AKX9Y_3DS;GDZVAIM01C56X0_3DS;GDZVAIM02FOM0Y_3DS;GDZVAIM01CCHQ4_3DS;GDZVAIM01APX9B_3DS;GDZVAIM01CI1ES_3DS;GDZVAIM01C6GF0_3DS;GDZVAIM02IVBKL_3DS	-	-	GDZVAIM01C6GF0_3DS	GDZVAIM01C6GF0_3DS;GDZVAIM01AKX9Y_3DS;GDZVAIM02J4RWM_3DS;GDZVAIM01C56X0_3DS;GDZVAIM02FOM0Y_3DS;GDZVAIM01CI1ES_3DS;GDZVAIM01APX9B_3DS	GDZVAIM01C6GF0_3DS	GDZVAIM01CCHQ4_3DS;GDZVAIM01C6GF0_3DS;GDZVAIM01AKX9Y_3DS;GDZVAIM02J4RWM_3DS;GDZVAIM01C56X0_3DS;GDZVAIM02FOM0Y_3DS;GDZVAIM01CI1ES_3DS;GDZVAIM01APX9B_3DS	GDZVAIM01C6GF0_3DS	GDZVAIM01CCHQ4_3DS;GDZVAIM01C6GF0_3DS;GDZVAIM01AKX9Y_3DS;GDZVAIM02J4RWM_3DS;GDZVAIM02IVBKL_3DS;GDZVAIM01C56X0_3DS;GDZVAIM02FOM0Y_3DS;GDZVAIM01CI1ES_3DS;GDZVAIM01APX9B_3DS	-	-	-	-	-	-	-	-	2635	2635	2635
-	-	Bradi2g02850.1	-	-	-	-	-	-	-	GDZVAIM01CB1FZ_3DS;GDZVAIM02FC637_3DS;GDZVAIM01D0NJ0_3DS;GDZVAIM01EGW09_3DS	-	-	-	GDZVAIM01CB1FZ_3DS;GDZVAIM02FC637_3DS;GDZVAIM01D0NJ0_3DS;GDZVAIM01EGW09_3DS	-	-	-	-	-	-	-	-	-	-	-	-	-	-	-
1_1308	28.44	-	-	-	-	-	-	-	-	-	-	-	-	-	-	-	-	-	-	-	-	-	-	-	-	-	6206	6206	6206
3_0284	28.44	-	-	-	-	-	-	-	-	-	-	-	-	-	-	-	-	-	-	-	-	-	-	-	-	-	26260	26260	26260
2_0455	28.44	-	-	-	NIASHv2025P23	-	-	-	-	-	-	-	-	-	-	-	-	-	-	-	-	-	-	-	-	-	15962	15962	15962
1_1237	28.44	Bradi2g02870.1	Os01g0143300	Sb03g006350.1	-	NIASHv1133E01	-	-	GDZVAIM02GNSSJ_3DS;GDZVAIM02JKYBZ_3DS	GDZVAIM01DSJT6_3DS;GDZVAIM02H3CPS_3DS;GDZVAIM01BJODN_3DS;GDZVAIM02GNSSJ_3DS;GDZVAIM01BBA9X_3DS;GDZVAIM01A3ZV3_3DS;GDZVAIM02I33B7_3DS;GDZVAIM02FFN30_3DS;GDZVAIM02GNZE4_3DS;GDZVAIM01BH0OC_3DS;GDZVAIM02FN0HD_3DS;GDZVAIM01EPDM2_3DS;GDZVAIM01AWMTB_3DS;GDZVAIM02HEERI_3DS;GDZVAIM02JKYBZ_3DS;GDZVAIM01BEL69_3DS	-	-	GDZVAIM02GNSSJ_3DS	GDZVAIM01BBA9X_3DS;GDZVAIM02GNSSJ_3DS;GDZVAIM01BEL69_3DS;GDZVAIM01A3ZV3_3DS;GDZVAIM02JKYBZ_3DS;GDZVAIM01DSJT6_3DS;GDZVAIM02HEERI_3DS;GDZVAIM01BH0OC_3DS;GDZVAIM01EPDM2_3DS;GDZVAIM02H3CPS_3DS;GDZVAIM02FFN30_3DS;GDZVAIM01BJODN_3DS;GDZVAIM02I33B7_3DS;GDZVAIM02FN0HD_3DS;GDZVAIM02GNZE4_3DS;GDZVAIM01AWMTB_3DS	-	GDZVAIM01BBA9X_3DS;GDZVAIM02GNSSJ_3DS;GDZVAIM01A3ZV3_3DS;GDZVAIM02JKYBZ_3DS;GDZVAIM01DSJT6_3DS;GDZVAIM02HEERI_3DS;GDZVAIM01BH0OC_3DS;GDZVAIM01EPDM2_3DS;GDZVAIM02FFN30_3DS;GDZVAIM01BJODN_3DS;GDZVAIM02I33B7_3DS;GDZVAIM02FN0HD_3DS;GDZVAIM02GNZE4_3DS;GDZVAIM01AWMTB_3DS	GDZVAIM02JKYBZ_3DS	GDZVAIM01BBA9X_3DS;GDZVAIM02GNSSJ_3DS;GDZVAIM01A3ZV3_3DS;GDZVAIM02JKYBZ_3DS;GDZVAIM01DSJT6_3DS;GDZVAIM02HEERI_3DS;GDZVAIM01BH0OC_3DS;GDZVAIM01EPDM2_3DS;GDZVAIM02FFN30_3DS;GDZVAIM01BJODN_3DS;GDZVAIM02I33B7_3DS;GDZVAIM02FN0HD_3DS;GDZVAIM02GNZE4_3DS;GDZVAIM01AWMTB_3DS	-	-	-	-	-	-	-	-	17731	17731	17731
-	-	Bradi2g02880.1	Os01g0143100	Sb03g006370.1	-	NIASHv2070N06	-	-	GDZVAIM01E1FDP_3DS	GDZVAIM01E1FDP_3DS;GDZVAIM02ILU5T_3DS;GDZVAIM02I1XL1_3DS;GDZVAIM02F3ZCW_3DS	-	-	GDZVAIM01E1FDP_3DS	GDZVAIM01E1FDP_3DS;GDZVAIM02I1XL1_3DS;GDZVAIM02ILU5T_3DS;GDZVAIM02F3ZCW_3DS	GDZVAIM01E1FDP_3DS	GDZVAIM01E1FDP_3DS;GDZVAIM02I1XL1_3DS;GDZVAIM02ILU5T_3DS;GDZVAIM02F3ZCW_3DS	GDZVAIM01E1FDP_3DS	GDZVAIM01E1FDP_3DS;GDZVAIM02I1XL1_3DS;GDZVAIM02ILU5T_3DS;GDZVAIM02F3ZCW_3DS	-	-	-	GDZVAIM02I1XL1_3DS	-	-	-	-	-	-	38609
2_0968	28.44	Bradi2g02890.1	Os01g0143800	Sb03g006340.1	-	-	-	-	GDZVAIM01BZAWX_3DS;GDZVAIM02G8TLA_3DS	GDZVAIM01BZAWX_3DS;GDZVAIM02H2W4F_3DS;GDZVAIM02G8TLA_3DS;GDZVAIM01EMG3J_3DS;GDZVAIM02GKZF0_3DS	-	-	GDZVAIM02G8TLA_3DS	GDZVAIM02G8TLA_3DS;GDZVAIM01BZAWX_3DS;GDZVAIM01EMG3J_3DS;GDZVAIM02GKZF0_3DS;GDZVAIM02H2W4F_3DS	GDZVAIM01BZAWX_3DS	GDZVAIM02G8TLA_3DS;GDZVAIM01BZAWX_3DS;GDZVAIM01EMG3J_3DS;GDZVAIM02GKZF0_3DS;GDZVAIM02H2W4F_3DS	GDZVAIM01BZAWX_3DS	GDZVAIM02G8TLA_3DS;GDZVAIM01BZAWX_3DS;GDZVAIM01EMG3J_3DS;GDZVAIM02GKZF0_3DS;GDZVAIM02H2W4F_3DS	-	-	-	-	-	-	-	-	3028	3028	3028
-	-	Bradi2g02900.1	Os01g0144000	Sb03g006320.1	-	NIASHv1049N17	-	-	-	GDZVAIM01BD7HO_3DS;GDZVAIM01EB1HS_3DS;GDZVAIM01DO2PN_3DS	-	-	-	GDZVAIM01EB1HS_3DS;GDZVAIM01DO2PN_3DS	-	GDZVAIM01EB1HS_3DS;GDZVAIM01DO2PN_3DS	-	GDZVAIM01EB1HS_3DS;GDZVAIM01DO2PN_3DS	-	-	-	GDZVAIM01BD7HO_3DS	-	-	-	-	-	-	19583
-	-	Bradi2g02915.1	-	-	-	-	-	-	-	GDZVAIM01DTRQU_3DS;GDZVAIM01BMMDR_3DS;GDZVAIM02IXE5B_3DS;GDZVAIM01EN2OQ_3DS;GDZVAIM01CKGNI_3DS;GDZVAIM01BW7FB_3DS	-	-	-	GDZVAIM01BW7FB_3DS;GDZVAIM01CKGNI_3DS;GDZVAIM01EN2OQ_3DS;GDZVAIM02IXE5B_3DS;GDZVAIM01BMMDR_3DS;GDZVAIM01DTRQU_3DS	-	-	-	-	-	-	-	-	-	-	-	-	-	-	-
-	-	Bradi2g02930.2	Os01g0144100	Sb03g006310.1	-	NIASHv2038M19	-	-	GDZVAIM01BNK6R_3DS	GDZVAIM02JJOGG_3DS;GDZVAIM02G3458_3DS;GDZVAIM01B03C6_3DS;GDZVAIM02GV2Q3_3DS;GDZVAIM01BNK6R_3DS	-	-	GDZVAIM01BNK6R_3DS	GDZVAIM02G3458_3DS;GDZVAIM01BNK6R_3DS	-	GDZVAIM02G3458_3DS;GDZVAIM01BNK6R_3DS	-	GDZVAIM02G3458_3DS;GDZVAIM01BNK6R_3DS	-	-	-	GDZVAIM02JJOGG_3DS;GDZVAIM02GV2Q3_3DS;GDZVAIM02G3458_3DS;GDZVAIM01B03C6_3DS	-	-	-	-	-	-	5955
-	-	Bradi2g02950.1	Os01g0144300	Sb03g006270.1	-	-	-	-	-	GDZVAIM01ANN7L_3DS;GDZVAIM02ICVDK_3DS;GDZVAIM01DEND3_3DS;GDZVAIM02IGF63_3DS;GDZVAIM01BCLXZ_3DS;GDZVAIM02HWX9Q_3DS;GDZVAIM02J4DOA_3DS;GDZVAIM01DYZJJ_3DS;GDZVAIM02II41T_3DS;GDZVAIM02F5HO0_3DS	-	-	-	GDZVAIM01DEND3_3DS;GDZVAIM02J4DOA_3DS;GDZVAIM02II41T_3DS;GDZVAIM02IGF63_3DS;GDZVAIM02HWX9Q_3DS;GDZVAIM01BCLXZ_3DS;GDZVAIM02F5HO0_3DS;GDZVAIM02ICVDK_3DS;GDZVAIM01DYZJJ_3DS	-	GDZVAIM02J4DOA_3DS;GDZVAIM02IGF63_3DS;GDZVAIM02HWX9Q_3DS;GDZVAIM02F5HO0_3DS;GDZVAIM02ICVDK_3DS	-	GDZVAIM02J4DOA_3DS;GDZVAIM02IGF63_3DS;GDZVAIM02HWX9Q_3DS;GDZVAIM02F5HO0_3DS;GDZVAIM02ICVDK_3DS;GDZVAIM01ANN7L_3DS	-	-	-	-	-	-	-	-	-	-	-
-	-	Bradi2g02976.1	-	Sb03g006260.1	-	NIASHv2034C13	-	-	GDZVAIM01AZIKM_3DS	GDZVAIM02IN87L_3DS;GDZVAIM01BZ54P_3DS;GDZVAIM01A2SIW_3DS;GDZVAIM02JOH85_3DS;GDZVAIM02HX7T8_3DS;GDZVAIM01AZIKM_3DS;GDZVAIM01B6I6F_3DS;GDZVAIM02H7WHK_3DS;GDZVAIM02HR8BF_3DS	-	-	GDZVAIM01AZIKM_3DS	GDZVAIM01AZIKM_3DS;GDZVAIM02IN87L_3DS;GDZVAIM02H7WHK_3DS;GDZVAIM02JOH85_3DS;GDZVAIM01BZ54P_3DS	-	-	GDZVAIM01AZIKM_3DS	GDZVAIM01AZIKM_3DS;GDZVAIM02IN87L_3DS;GDZVAIM02H7WHK_3DS;GDZVAIM02JOH85_3DS;GDZVAIM01BZ54P_3DS	-	-	-	GDZVAIM01B6I6F_3DS;GDZVAIM02H7WHK_3DS;GDZVAIM02HX7T8_3DS;GDZVAIM02IN87L_3DS;GDZVAIM02HR8BF_3DS;GDZVAIM01A2SIW_3DS	-	-	-	-	-	-	11751
-	-	Bradi2g02990.1	Os01g0144600	Sb03g006240.1	-	NIASHv3027M19	-	-	GDZVAIM01EMSL2_3DS	GDZVAIM01D7Z2V_3DS;GDZVAIM02HNX10_3DS;GDZVAIM02JLXMD_3DS;GDZVAIM01B15L1_3DS;GDZVAIM02IWFFU_3DS;GDZVAIM02FVUV4_3DS;GDZVAIM01CWH4X_3DS;GDZVAIM02IDF8I_3DS;GDZVAIM02IBXC1_3DS;GDZVAIM01EMSL2_3DS;GDZVAIM01DC36V_3DS;GDZVAIM02H76Z1_3DS;GDZVAIM02FWX94_3DS;GDZVAIM02JJME9_3DS	-	-	GDZVAIM01EMSL2_3DS	GDZVAIM01DC36V_3DS;GDZVAIM02IBXC1_3DS;GDZVAIM02HNX10_3DS;GDZVAIM01EMSL2_3DS;GDZVAIM01D7Z2V_3DS;GDZVAIM02H76Z1_3DS;GDZVAIM01B15L1_3DS;GDZVAIM01CWH4X_3DS;GDZVAIM02IDF8I_3DS;GDZVAIM02FVUV4_3DS;GDZVAIM02IWFFU_3DS;GDZVAIM02JLXMD_3DS;GDZVAIM02JJME9_3DS;GDZVAIM02FWX94_3DS	GDZVAIM01EMSL2_3DS	GDZVAIM01DC36V_3DS;GDZVAIM02IBXC1_3DS;GDZVAIM02HNX10_3DS;GDZVAIM01EMSL2_3DS;GDZVAIM01D7Z2V_3DS;GDZVAIM02H76Z1_3DS;GDZVAIM01B15L1_3DS;GDZVAIM01CWH4X_3DS;GDZVAIM02IDF8I_3DS;GDZVAIM02FVUV4_3DS;GDZVAIM02IWFFU_3DS;GDZVAIM02JLXMD_3DS;GDZVAIM02JJME9_3DS;GDZVAIM02FWX94_3DS	GDZVAIM01EMSL2_3DS	GDZVAIM01DC36V_3DS;GDZVAIM02IBXC1_3DS;GDZVAIM02HNX10_3DS;GDZVAIM01EMSL2_3DS;GDZVAIM01D7Z2V_3DS;GDZVAIM02H76Z1_3DS;GDZVAIM01B15L1_3DS;GDZVAIM01CWH4X_3DS;GDZVAIM02IDF8I_3DS;GDZVAIM02FVUV4_3DS;GDZVAIM02IWFFU_3DS;GDZVAIM02JLXMD_3DS;GDZVAIM02JJME9_3DS;GDZVAIM02FWX94_3DS	-	-	-	-	-	-	-	-	-	-	-
-	-	-	-	Sb03g006230.1	-	-	-	NIASHv3144O22	GDZVAIM02IDJEO_3DS	GDZVAIM02HV1VI_3DS;GDZVAIM02IDJEO_3DS;GDZVAIM02G2QDU_3DS;GDZVAIM01BDZKQ_3DS;GDZVAIM02FHUXP_3DS	-	-	-	-	-	-	GDZVAIM02IDJEO_3DS	GDZVAIM02G2QDU_3DS;GDZVAIM02IDJEO_3DS;GDZVAIM02FHUXP_3DS;GDZVAIM01BDZKQ_3DS;GDZVAIM02HV1VI_3DS	-	-	-	-	-	-	-	-	-	-	-
-	-	Bradi2g03000.1	-	-	-	NIASHv2004P04	-	-	GDZVAIM02G431R_3DS	GDZVAIM01BP7MK_3DS;GDZVAIM02G431R_3DS	-	-	GDZVAIM02G431R_3DS	GDZVAIM01BP7MK_3DS;GDZVAIM02G431R_3DS	-	-	-	-	-	-	-	-	-	-	-	-	-	-	-
-	-	Bradi2g03007.1	-	-	-	-	-	-	GDZVAIM01ESTOO_3DS	GDZVAIM02FZ2PG_3DS;GDZVAIM02HQL1T_3DS;GDZVAIM01B4QBW_3DS;GDZVAIM02IF5LL_3DS;GDZVAIM02HFY2W_3DS;GDZVAIM02IRQBE_3DS;GDZVAIM01EP6XQ_3DS;GDZVAIM01BPPOV_3DS;GDZVAIM01BGHWU_3DS;GDZVAIM01A6NQN_3DS;GDZVAIM02FY9XQ_3DS;GDZVAIM02IQLDJ_3DS;GDZVAIM01EYD1D_3DS;GDZVAIM01B77ZG_3DS;GDZVAIM02FIZGE_3DS;GDZVAIM02FUN0S_3DS;GDZVAIM02GY7A4_3DS;GDZVAIM01CYOVE_3DS;GDZVAIM02HWXSX_3DS;GDZVAIM01DBNUG_3DS;GDZVAIM02JWKE6_3DS;…	-	-	GDZVAIM01ESTOO_3DS	GDZVAIM01A6NQN_3DS;GDZVAIM01A62U4_3DS;GDZVAIM01A9GZ1_3DS;GDZVAIM02FIZGE_3DS;GDZVAIM02GIO53_3DS;GDZVAIM01B4QBW_3DS;GDZVAIM01EMCXW_3DS;GDZVAIM02G86RR_3DS;GDZVAIM01CDP4L_3DS;GDZVAIM01DCZKE_3DS;GDZVAIM01EYD1D_3DS;GDZVAIM02FUN0S_3DS;GDZVAIM02HQL1T_3DS;GDZVAIM01EP6XQ_3DS;GDZVAIM02HFY2W_3DS;GDZVAIM02JXLOU_3DS;GDZVAIM02FY9XQ_3DS;GDZVAIM01CYOVE_3DS;GDZVAIM02F9EW3_3DS;GDZVAIM01B77ZG_3DS;GDZVAIM02IG0ML_3DS;…	-	-	-	-	-	-	-	-	-	-	-	-	-	-	-
-	-	Bradi2g03020.1	-	-	-	-	-	-	-	GDZVAIM01AZFST_3DS;GDZVAIM02JYFGR_3DS;GDZVAIM01DW4QD_3DS;GDZVAIM01EAHS8_3DS;GDZVAIM01ER2HC_3DS;GDZVAIM02IFNLP_3DS;GDZVAIM02GNDEA_3DS;GDZVAIM02GNDG5_3DS;GDZVAIM02JNU7P_3DS;GDZVAIM01DW1MR_3DS;GDZVAIM01DOQLV_3DS;GDZVAIM02GWCNU_3DS;GDZVAIM02IOE8L_3DS;GDZVAIM02JEY4F_3DS;GDZVAIM01D66G1_3DS;GDZVAIM02I7EAF_3DS;GDZVAIM01A2471_3DS;GDZVAIM01BB1WC_3DS;GDZVAIM02HSJXH_3DS;GDZVAIM01CRY9Y_3DS;GDZVAIM01DAJP7_3DS;…	-	-	-	GDZVAIM02GV12U_3DS;GDZVAIM02IW2C8_3DS;GDZVAIM01ER2HC_3DS;GDZVAIM01DW1MR_3DS;GDZVAIM02GWCNU_3DS;GDZVAIM01A06OL_3DS;GDZVAIM01EAHS8_3DS;GDZVAIM02GNDEA_3DS;GDZVAIM02JEY4F_3DS;GDZVAIM02IFNLP_3DS;GDZVAIM02IOE8L_3DS;GDZVAIM01B6IQS_3DS;GDZVAIM01BB1WC_3DS;GDZVAIM02JM4F8_3DS;GDZVAIM01AZFST_3DS;GDZVAIM01B4IEP_3DS;GDZVAIM02HSJXH_3DS;GDZVAIM02JC2PW_3DS;GDZVAIM02GNDG5_3DS;GDZVAIM02JNU7P_3DS;GDZVAIM01DAJP7_3DS;…	-	-	-	-	-	-	-	-	-	-	-	-	-	-	-
-	-	Bradi2g03040.1	-	-	-	NIASHv1098H07	-	-	-	GDZVAIM02GILM5_3DS;GDZVAIM02I69TO_3DS;GDZVAIM02FSL85_3DS;GDZVAIM01D8J6X_3DS;GDZVAIM01CHPAC_3DS;GDZVAIM02IDE9I_3DS;GDZVAIM01BGB0Y_3DS;GDZVAIM02HZYJW_3DS	-	-	-	GDZVAIM02HZYJW_3DS;GDZVAIM01CHPAC_3DS;GDZVAIM02GILM5_3DS;GDZVAIM02FSL85_3DS;GDZVAIM02IDE9I_3DS;GDZVAIM02I69TO_3DS;GDZVAIM01D8J6X_3DS;GDZVAIM01BGB0Y_3DS	-	-	-	-	-	-	-	-	-	-	-	-	-	-	-
1_1414	32.83	-	-	-	-	-	-	-	-	-	-	-	-	-	-	-	-	-	-	-	-	-	-	-	-	-	50174	50174	50174
2_0607	32.83	Bradi2g03120.1	Os01g0147200	Sb03g006180.1	-	NIASHv1098E05	-	-	GDZVAIM02JCWZF_3DS	GDZVAIM01CIWYM_3DS;GDZVAIM02FU6BR_3DS;GDZVAIM01DL053_3DS;GDZVAIM02JCWZF_3DS;GDZVAIM01A6BNR_3DS;GDZVAIM02IDPBM_3DS;GDZVAIM02JNJ53_3DS;GDZVAIM02FSOLK_3DS	-	GDZVAIM01DL053_3DS;GDZVAIM02FU6BR_3DS	GDZVAIM02JCWZF_3DS	GDZVAIM01CIWYM_3DS;GDZVAIM01A6BNR_3DS;GDZVAIM02IDPBM_3DS;GDZVAIM01DL053_3DS;GDZVAIM02JNJ53_3DS;GDZVAIM02JCWZF_3DS;GDZVAIM02FSOLK_3DS	GDZVAIM02JCWZF_3DS	GDZVAIM01CIWYM_3DS;GDZVAIM01A6BNR_3DS;GDZVAIM02IDPBM_3DS;GDZVAIM01DL053_3DS;GDZVAIM02JNJ53_3DS;GDZVAIM02JCWZF_3DS;GDZVAIM02FSOLK_3DS	GDZVAIM02JCWZF_3DS	GDZVAIM01CIWYM_3DS;GDZVAIM01A6BNR_3DS;GDZVAIM02IDPBM_3DS;GDZVAIM01DL053_3DS;GDZVAIM02JNJ53_3DS;GDZVAIM02JCWZF_3DS;GDZVAIM02FSOLK_3DS	-	-	-	-	-	-	-	-	16189	16189	16189
-	-	Bradi2g03130.1	-	-	-	-	-	-	GDZVAIM01C6DWN_3DS	GDZVAIM02FU4WG_3DS;GDZVAIM01CV9MC_3DS;GDZVAIM02G6YJ1_3DS;GDZVAIM01BN7BK_3DS;GDZVAIM02H2PTB_3DS;GDZVAIM02H27YA_3DS;GDZVAIM01DMMJW_3DS;GDZVAIM01BPCH3_3DS;GDZVAIM02GS398_3DS;GDZVAIM02HJC6P_3DS;GDZVAIM02H9B30_3DS;GDZVAIM02GWN2H_3DS;GDZVAIM01C6DWN_3DS;GDZVAIM02IISOX_3DS;GDZVAIM01C42QT_3DS;GDZVAIM01BQQ1Z_3DS;GDZVAIM01D6F51_3DS;GDZVAIM01D2ZPU_3DS;GDZVAIM02HFY0B_3DS;GDZVAIM02IFKO5_3DS;GDZVAIM01DMKXZ_3DS;…	-	-	GDZVAIM01C6DWN_3DS	GDZVAIM01CV9MC_3DS;GDZVAIM01DMKXZ_3DS;GDZVAIM02IFKO5_3DS;GDZVAIM01D2ZPU_3DS;GDZVAIM01D6F51_3DS;GDZVAIM02HFY0B_3DS;GDZVAIM01C42QT_3DS;GDZVAIM01BN7BK_3DS;GDZVAIM02G6YJ1_3DS;GDZVAIM02H27YA_3DS;GDZVAIM01DMMJW_3DS;GDZVAIM01DJ4EB_3DS;GDZVAIM01DGNG8_3DS;GDZVAIM02H2PTB_3DS;GDZVAIM02GCTBX_3DS;GDZVAIM02GS398_3DS;GDZVAIM01DJNNJ_3DS;GDZVAIM02F4SA5_3DS;GDZVAIM01BPCH3_3DS;GDZVAIM02IISOX_3DS;GDZVAIM02GWN2H_3DS;…	-	-	-	-	-	-	-	-	-	-	-	-	-	-	-
-	-	Bradi2g03140.1	Os01g0147400	-	-	-	-	-	-	GDZVAIM01E0KAI_3DS;GDZVAIM02I3UES_3DS;GDZVAIM02HLXYS_3DS;GDZVAIM02IXF8G_3DS;GDZVAIM02JEKME_3DS;GDZVAIM01BH2C3_3DS;GDZVAIM02IM9PB_3DS;GDZVAIM01DAIFH_3DS;GDZVAIM01AT84H_3DS;GDZVAIM02IR5EH_3DS;GDZVAIM02JQ0F1_3DS;GDZVAIM01DDEST_3DS;GDZVAIM02IPNFX_3DS;GDZVAIM02HM7QH_3DS;GDZVAIM02I8O68_3DS;GDZVAIM01EBPG4_3DS;GDZVAIM02HJB39_3DS;GDZVAIM01ECN6K_3DS	-	-	-	GDZVAIM02HLXYS_3DS;GDZVAIM02I8O68_3DS;GDZVAIM01AT84H_3DS;GDZVAIM02HM7QH_3DS;GDZVAIM01DAIFH_3DS;GDZVAIM02IXF8G_3DS;GDZVAIM01BH2C3_3DS;GDZVAIM01DDEST_3DS;GDZVAIM01EBPG4_3DS;GDZVAIM01ECN6K_3DS;GDZVAIM02JQ0F1_3DS;GDZVAIM02JEKME_3DS;GDZVAIM02I3UES_3DS;GDZVAIM02IPNFX_3DS;GDZVAIM02IM9PB_3DS;GDZVAIM02IR5EH_3DS	-	GDZVAIM02I8O68_3DS;GDZVAIM01E0KAI_3DS;GDZVAIM02JQ0F1_3DS;GDZVAIM02JEKME_3DS;GDZVAIM02HJB39_3DS;GDZVAIM02IPNFX_3DS;GDZVAIM02IM9PB_3DS	-	-	-	-	-	-	-	-	-	-	-	-	-
-	-	-	Os01g0147700	Sb03g006150.1	-	-	-	-	GDZVAIM02HCWG5_3DS	GDZVAIM02I3UES_3DS;GDZVAIM01D6M9I_3DS;GDZVAIM02IM9PB_3DS;GDZVAIM02HCWG5_3DS;GDZVAIM01DAIFH_3DS;GDZVAIM01AT84H_3DS;GDZVAIM01DDEST_3DS;GDZVAIM02H6XQM_3DS;GDZVAIM02F0VTL_3DS;GDZVAIM02FWNEV_3DS;GDZVAIM01ER6DI_3DS	-	-	-	-	GDZVAIM02HCWG5_3DS	GDZVAIM02H6XQM_3DS;GDZVAIM01AT84H_3DS;GDZVAIM01D6M9I_3DS;GDZVAIM02F0VTL_3DS;GDZVAIM01DAIFH_3DS;GDZVAIM01DDEST_3DS;GDZVAIM02FWNEV_3DS;GDZVAIM02HCWG5_3DS;GDZVAIM01ER6DI_3DS;GDZVAIM02I3UES_3DS	GDZVAIM02HCWG5_3DS	GDZVAIM02H6XQM_3DS;GDZVAIM01AT84H_3DS;GDZVAIM01D6M9I_3DS;GDZVAIM02F0VTL_3DS;GDZVAIM01DAIFH_3DS;GDZVAIM01DDEST_3DS;GDZVAIM02FWNEV_3DS;GDZVAIM02HCWG5_3DS;GDZVAIM01ER6DI_3DS;GDZVAIM02I3UES_3DS;GDZVAIM02IM9PB_3DS	-	-	-	-	-	-	-	-	-	-	-
-	-	Bradi2g03150.1	-	-	-	NIASHv2031F07	-	-	GDZVAIM01DZ6A0_3DS	GDZVAIM02GQLDT_3DS;GDZVAIM01EDWVF_3DS;GDZVAIM01EGUDW_3DS;GDZVAIM01DZ6A0_3DS;GDZVAIM01C2NAT_3DS;GDZVAIM01C1EFH_3DS;GDZVAIM01EGOSV_3DS	-	-	GDZVAIM01DZ6A0_3DS	GDZVAIM01EGUDW_3DS;GDZVAIM01DZ6A0_3DS;GDZVAIM01C1EFH_3DS;GDZVAIM02GQLDT_3DS;GDZVAIM01EDWVF_3DS;GDZVAIM01C2NAT_3DS;GDZVAIM01EGOSV_3DS	-	-	-	-	-	-	-	-	-	-	-	-	-	-	-
1_0026	32.83	Bradi2g03170.1	Os01g0147900	Sb03g006130.1	-	NIASHv3144K24	-	-	GDZVAIM02F5HKD_3DS	GDZVAIM01D24TT_3DS;GDZVAIM01CFU44_3DS;GDZVAIM02F5HKD_3DS;GDZVAIM02IDA5R_3DS;GDZVAIM01BUKOK_3DS;GDZVAIM02J2I31_3DS;GDZVAIM01EH7QA_3DS;GDZVAIM01EQGKV_3DS;GDZVAIM01EY85R_3DS	-	-	GDZVAIM02F5HKD_3DS	GDZVAIM02F5HKD_3DS;GDZVAIM01EH7QA_3DS;GDZVAIM01D24TT_3DS;GDZVAIM02IDA5R_3DS;GDZVAIM02J2I31_3DS;GDZVAIM01CFU44_3DS;GDZVAIM01BUKOK_3DS;GDZVAIM01EQGKV_3DS;GDZVAIM01EY85R_3DS	GDZVAIM02F5HKD_3DS	GDZVAIM02F5HKD_3DS;GDZVAIM01D24TT_3DS;GDZVAIM02IDA5R_3DS;GDZVAIM02J2I31_3DS;GDZVAIM01CFU44_3DS;GDZVAIM01BUKOK_3DS;GDZVAIM01EQGKV_3DS;GDZVAIM01EY85R_3DS	GDZVAIM02F5HKD_3DS	GDZVAIM02F5HKD_3DS;GDZVAIM01D24TT_3DS;GDZVAIM02IDA5R_3DS;GDZVAIM02J2I31_3DS;GDZVAIM01CFU44_3DS;GDZVAIM01BUKOK_3DS;GDZVAIM01EQGKV_3DS;GDZVAIM01EY85R_3DS	-	-	-	-	-	-	-	-	14505	14505	14505
3_0571	32.83	Bradi2g03180.1	Os01g0148000	Sb03g006120.1	-	NIASHv1109O03	NIASHv2082J22	-	GDZVAIM01AHF0E_3DS	GDZVAIM02HWDHG_3DS;GDZVAIM02G2WWH_3DS;GDZVAIM02HYEKG_3DS;GDZVAIM01D4PR9_3DS;GDZVAIM02I69PB_3DS;GDZVAIM01EQTHA_3DS;GDZVAIM01A6K5G_3DS;GDZVAIM02JPC2F_3DS;GDZVAIM02FZ9CK_3DS;GDZVAIM02G3U27_3DS;GDZVAIM01CNQSA_3DS;GDZVAIM02IUBA5_3DS;GDZVAIM01DVNV6_3DS;GDZVAIM01DCODR_3DS;GDZVAIM01AYUC3_3DS;GDZVAIM01BN5MH_3DS;GDZVAIM02IM4Q7_3DS;GDZVAIM01CKJUT_3DS;GDZVAIM01CK6MY_3DS;GDZVAIM02INEHU_3DS;GDZVAIM01DAQIW_3DS;…	-	-	-	GDZVAIM02IM4Q7_3DS;GDZVAIM01DCODR_3DS;GDZVAIM02INEHU_3DS;GDZVAIM01BN5MH_3DS;GDZVAIM01A6K5G_3DS;GDZVAIM01DESXQ_3DS;GDZVAIM01DVNV6_3DS;GDZVAIM02GH10Q_3DS;GDZVAIM02G3U27_3DS;GDZVAIM02J0Y8G_3DS;GDZVAIM02F9C17_3DS;GDZVAIM02GT30F_3DS;GDZVAIM01EGE44_3DS;GDZVAIM02G2WWH_3DS;GDZVAIM02I7VOF_3DS;GDZVAIM01AZZJO_3DS;GDZVAIM01DLY3F_3DS;GDZVAIM02G64RU_3DS;GDZVAIM02FZ9CK_3DS;GDZVAIM02I69PB_3DS;GDZVAIM02ILHG0_3DS;…	-	GDZVAIM01CNQSA_3DS;GDZVAIM02HWDHG_3DS;GDZVAIM02IMY8J_3DS	GDZVAIM01AHF0E_3DS	GDZVAIM01CNQSA_3DS;GDZVAIM02IM4Q7_3DS;GDZVAIM01DCODR_3DS;GDZVAIM01BN5MH_3DS;GDZVAIM01CK6MY_3DS;GDZVAIM01A6K5G_3DS;GDZVAIM02GH10Q_3DS;GDZVAIM02G3U27_3DS;GDZVAIM02J0Y8G_3DS;GDZVAIM02F9C17_3DS;GDZVAIM02GT30F_3DS;GDZVAIM01EGE44_3DS;GDZVAIM02I7VOF_3DS;GDZVAIM01AZZJO_3DS;GDZVAIM02FZ9CK_3DS;GDZVAIM02I69PB_3DS;GDZVAIM01CWRM6_3DS;GDZVAIM02ILHG0_3DS;GDZVAIM02IRH28_3DS;GDZVAIM02JUZWF_3DS;GDZVAIM01AYUC3_3DS;…	-	-	-	GDZVAIM02G3U27_3DS;GDZVAIM02ILHG0_3DS;GDZVAIM02GT30F_3DS	-	-	-	-	2392	2392	2392;22308
-	-	Bradi2g03190.1	-	-	-	-	-	-	GDZVAIM01ENXNZ_3DS	GDZVAIM01AV7SO_3DS;GDZVAIM01A6ELD_3DS;GDZVAIM01EEK66_3DS;GDZVAIM02FRZFR_3DS;GDZVAIM01ENXNZ_3DS;GDZVAIM02F3AY4_3DS;GDZVAIM02GZJW0_3DS;GDZVAIM02ICERM_3DS;GDZVAIM01EMKZ5_3DS;GDZVAIM01DJG5X_3DS;GDZVAIM01C7TF8_3DS;GDZVAIM02HSC3G_3DS;GDZVAIM02F0HPI_3DS;GDZVAIM01B0DZ7_3DS;GDZVAIM01DU6JC_3DS;GDZVAIM02F27QH_3DS;GDZVAIM01C2NOH_3DS;GDZVAIM01B5N9Y_3DS;GDZVAIM02FZUUU_3DS;GDZVAIM01DYIG6_3DS;GDZVAIM01BVHEK_3DS;…	-	-	GDZVAIM01ENXNZ_3DS	GDZVAIM02G2HBS_3DS;GDZVAIM01EMKZ5_3DS;GDZVAIM02FRZFR_3DS;GDZVAIM01C7TF8_3DS;GDZVAIM02GZJW0_3DS;GDZVAIM01ENXNZ_3DS;GDZVAIM01C2NOH_3DS;GDZVAIM01A6ELD_3DS;GDZVAIM01BVHEK_3DS;GDZVAIM01AV7SO_3DS;GDZVAIM02F27QH_3DS;GDZVAIM01B0DZ7_3DS;GDZVAIM01DYIG6_3DS;GDZVAIM02FZUUU_3DS;GDZVAIM01B5N9Y_3DS;GDZVAIM01DJG5X_3DS;GDZVAIM02F3AY4_3DS;GDZVAIM02ICERM_3DS;GDZVAIM01DU6JC_3DS;GDZVAIM02HSC3G_3DS;GDZVAIM02F0HPI_3DS;…	-	-	-	-	-	-	-	-	-	-	-	-	-	-	-
-	-	Bradi2g03200.1	-	-	-	-	-	-	GDZVAIM02HU05V_3DS	GDZVAIM01D7XYV_3DS;GDZVAIM02JR9PB_3DS;GDZVAIM01A3G5F_3DS;GDZVAIM01BWDQZ_3DS;GDZVAIM01B0FSH_3DS;GDZVAIM01CFZHR_3DS;GDZVAIM01CJ3C8_3DS;GDZVAIM01AVU4T_3DS;GDZVAIM02GJUJ1_3DS;GDZVAIM02GLIBK_3DS;GDZVAIM02FPU98_3DS;GDZVAIM02HJD13_3DS;GDZVAIM02HU05V_3DS;GDZVAIM01D6FBA_3DS;GDZVAIM01AV3MN_3DS;GDZVAIM02G0KZY_3DS;GDZVAIM01BPI61_3DS;GDZVAIM02IGK0E_3DS;GDZVAIM02F64SR_3DS	-	-	GDZVAIM02HU05V_3DS	GDZVAIM02GLIBK_3DS;GDZVAIM02F64SR_3DS;GDZVAIM02HJD13_3DS;GDZVAIM01BWDQZ_3DS;GDZVAIM01A3G5F_3DS;GDZVAIM02FPU98_3DS;GDZVAIM02IGK0E_3DS;GDZVAIM01AV3MN_3DS;GDZVAIM01CJ3C8_3DS;GDZVAIM01AVU4T_3DS;GDZVAIM01CFZHR_3DS;GDZVAIM02G0KZY_3DS;GDZVAIM02HU05V_3DS;GDZVAIM01D7XYV_3DS;GDZVAIM02JR9PB_3DS;GDZVAIM01D6FBA_3DS;GDZVAIM01B0FSH_3DS;GDZVAIM01BPI61_3DS;GDZVAIM02GJUJ1_3DS	-	-	-	-	-	-	-	-	-	-	-	-	-	-	-
-	-	Bradi2g03260.1	Os01g0149350	-	-	-	-	-	GDZVAIM02HA1FM_3DS;GDZVAIM02GJUJ1_3DS	GDZVAIM01AV7SO_3DS;GDZVAIM01DBPN0_3DS;GDZVAIM01D8P32_3DS;GDZVAIM02HQL1T_3DS;GDZVAIM02JR9PB_3DS;GDZVAIM01EEK66_3DS;GDZVAIM01EFXPC_3DS;GDZVAIM02FRZFR_3DS;GDZVAIM01A3G5F_3DS;GDZVAIM01DFNKG_3DS;GDZVAIM01BWDQZ_3DS;GDZVAIM02I6T98_3DS;GDZVAIM01BGHWU_3DS;GDZVAIM02GR54U_3DS;GDZVAIM01B0FSH_3DS;GDZVAIM01CFZHR_3DS;GDZVAIM01CJ3C8_3DS;GDZVAIM02F60RP_3DS;GDZVAIM01ENXNZ_3DS;GDZVAIM02GZJW0_3DS;GDZVAIM02ICERM_3DS;…	-	-	GDZVAIM02HA1FM_3DS	GDZVAIM01C75ZA_3DS;GDZVAIM01B2110_3DS;GDZVAIM02F60RP_3DS;GDZVAIM02GRV6C_3DS;GDZVAIM02I6T98_3DS;GDZVAIM01CRBTF_3DS;GDZVAIM02GO23X_3DS;GDZVAIM01C7H56_3DS;GDZVAIM01DM4IS_3DS;GDZVAIM01DFNKG_3DS;GDZVAIM02HA1FM_3DS;GDZVAIM01DH7QN_3DS;GDZVAIM01CKSUL_3DS;GDZVAIM02GTHV9_3DS;GDZVAIM01EEPCA_3DS;GDZVAIM01DBPN0_3DS;GDZVAIM02I0R5W_3DS;GDZVAIM01CU34B_3DS;GDZVAIM01C4E5R_3DS;GDZVAIM01C690I_3DS;GDZVAIM01EX82W_3DS;…	GDZVAIM02GJUJ1_3DS	GDZVAIM02GLIBK_3DS;GDZVAIM01B2110_3DS;GDZVAIM02F64SR_3DS;GDZVAIM02F60RP_3DS;GDZVAIM02FRZFR_3DS;GDZVAIM02GRV6C_3DS;GDZVAIM02HJD13_3DS;GDZVAIM02GR54U_3DS;GDZVAIM02GO23X_3DS;GDZVAIM01C7H56_3DS;GDZVAIM02GZJW0_3DS;GDZVAIM01BWDQZ_3DS;GDZVAIM02HQL1T_3DS;GDZVAIM02HA1FM_3DS;GDZVAIM01ENXNZ_3DS;GDZVAIM01DH7QN_3DS;GDZVAIM01C2NOH_3DS;GDZVAIM01A3G5F_3DS;GDZVAIM02FPU98_3DS;GDZVAIM01AV3MN_3DS;GDZVAIM02GTHV9_3DS;…	-	-	-	-	-	-	-	-	-	-	-	-	-
-	-	-	Os01g0149500	-	-	-	-	-	GDZVAIM01DM4IS_3DS	GDZVAIM01D7XYV_3DS;GDZVAIM01A6ELD_3DS;GDZVAIM01EFXPC_3DS;GDZVAIM02IRQBE_3DS;GDZVAIM02I6T98_3DS;GDZVAIM02IQLDJ_3DS;GDZVAIM01AVU4T_3DS;GDZVAIM02F3AY4_3DS;GDZVAIM02J1ZU5_3DS;GDZVAIM01CRBTF_3DS;GDZVAIM01DM4IS_3DS;GDZVAIM01C3JXC_3DS;GDZVAIM02HX6GU_3DS;GDZVAIM01ESTOO_3DS;GDZVAIM02HSC3G_3DS;GDZVAIM01C75ZA_3DS;GDZVAIM01B5N9Y_3DS;GDZVAIM01CRDDQ_3DS;GDZVAIM01CKSUL_3DS;GDZVAIM02IGK0E_3DS;GDZVAIM02G2HBS_3DS	-	-	-	-	GDZVAIM01DM4IS_3DS	GDZVAIM01C75ZA_3DS;GDZVAIM02G2HBS_3DS;GDZVAIM01CRDDQ_3DS;GDZVAIM02I6T98_3DS;GDZVAIM01CRBTF_3DS;GDZVAIM01DM4IS_3DS;GDZVAIM02IGK0E_3DS;GDZVAIM01CKSUL_3DS;GDZVAIM01ESTOO_3DS;GDZVAIM01A6ELD_3DS;GDZVAIM02IQLDJ_3DS;GDZVAIM01AVU4T_3DS;GDZVAIM01C3JXC_3DS;GDZVAIM01D7XYV_3DS;GDZVAIM01EFXPC_3DS;GDZVAIM02IRQBE_3DS;GDZVAIM01B5N9Y_3DS;GDZVAIM02F3AY4_3DS;GDZVAIM02HX6GU_3DS;GDZVAIM02J1ZU5_3DS;GDZVAIM02HSC3G_3DS	-	-	-	-	-	-	-	-	-	-	-	-	-
-	-	-	Os01g0149700	-	-	-	-	-	-	GDZVAIM01E1PGQ_3DS;GDZVAIM02I1WUD_3DS;GDZVAIM01DS7RT_3DS;GDZVAIM01EXEEB_3DS;GDZVAIM02FEKZ4_3DS;GDZVAIM01CD6D3_3DS;GDZVAIM01AQQQ6_3DS;GDZVAIM02I1EK0_3DS;GDZVAIM02J3VKT_3DS;GDZVAIM01DS0N3_3DS	-	-	-	-	-	GDZVAIM02I1WUD_3DS;GDZVAIM02J3VKT_3DS;GDZVAIM01EXEEB_3DS;GDZVAIM01CD6D3_3DS;GDZVAIM02I1EK0_3DS;GDZVAIM01DS7RT_3DS;GDZVAIM02FEKZ4_3DS;GDZVAIM01AQQQ6_3DS;GDZVAIM01E1PGQ_3DS;GDZVAIM01DS0N3_3DS	-	-	-	-	-	-	-	-	-	-	-	-	-
-	-	Bradi2g03290.1	Os01g0149900	Sb03g006080.1	-	NIASHv1072C06	-	-	-	GDZVAIM01BJ1OQ_3DS;GDZVAIM01AY3MF_3DS;GDZVAIM01EY4HU_3DS	-	-	-	GDZVAIM01EY4HU_3DS;GDZVAIM01AY3MF_3DS;GDZVAIM01BJ1OQ_3DS	-	GDZVAIM01AY3MF_3DS;GDZVAIM01BJ1OQ_3DS	-	GDZVAIM01EY4HU_3DS;GDZVAIM01AY3MF_3DS;GDZVAIM01BJ1OQ_3DS	-	-	-	-	-	-	-	-	-	-	-
-	-	Bradi2g03310.1	Os01g0150100	Sb03g006060.1	-	NIASHv2037L09	-	-	GDZVAIM01CBQHQ_3DS	GDZVAIM01CBQHQ_3DS;GDZVAIM02HIMJV_3DS;GDZVAIM01DUCPR_3DS	-	-	GDZVAIM01CBQHQ_3DS	GDZVAIM01CBQHQ_3DS;GDZVAIM01DUCPR_3DS;GDZVAIM02HIMJV_3DS	-	GDZVAIM01DUCPR_3DS;GDZVAIM02HIMJV_3DS	-	GDZVAIM01CBQHQ_3DS;GDZVAIM01DUCPR_3DS	-	-	-	-	-	-	-	-	-	-	-
1_1527	32.83	Bradi2g03320.1	Os01g0150200	Sb03g006050.1	NIASHv2014P06	NIASHv2028J23	-	-	GDZVAIM01BQ4ZZ_3DS	GDZVAIM01BQ4ZZ_3DS;GDZVAIM02H39QI_3DS;GDZVAIM01B2T4Q_3DS;GDZVAIM01BGZT5_3DS;GDZVAIM01DGBBQ_3DS;GDZVAIM01B5MID_3DS;GDZVAIM02IR202_3DS;GDZVAIM01AOAU4_3DS	-	-	GDZVAIM01BQ4ZZ_3DS	GDZVAIM01BQ4ZZ_3DS;GDZVAIM01B2T4Q_3DS;GDZVAIM01DGBBQ_3DS;GDZVAIM01BGZT5_3DS;GDZVAIM02IR202_3DS;GDZVAIM01B5MID_3DS;GDZVAIM02H39QI_3DS;GDZVAIM01AOAU4_3DS	-	GDZVAIM01BQ4ZZ_3DS;GDZVAIM01B2T4Q_3DS;GDZVAIM01DGBBQ_3DS;GDZVAIM01BGZT5_3DS;GDZVAIM02IR202_3DS;GDZVAIM01B5MID_3DS;GDZVAIM02H39QI_3DS;GDZVAIM01AOAU4_3DS	GDZVAIM01BQ4ZZ_3DS	GDZVAIM01BQ4ZZ_3DS;GDZVAIM01B2T4Q_3DS;GDZVAIM01DGBBQ_3DS;GDZVAIM01BGZT5_3DS;GDZVAIM02IR202_3DS;GDZVAIM01B5MID_3DS;GDZVAIM02H39QI_3DS;GDZVAIM01AOAU4_3DS	-	-	-	-	-	-	-	-	-	-	-
2_1268	32.83	Bradi2g03350.1	Os01g0151200	Sb03g006010.1	NIASHv1144G12	-	-	-	GDZVAIM01C2CT0_3DS	GDZVAIM01DP8PJ_3DS;GDZVAIM02HX0P4_3DS;GDZVAIM01CSWDU_3DS;GDZVAIM01C2CT0_3DS	-	GDZVAIM01CSWDU_3DS;GDZVAIM01DP8PJ_3DS	GDZVAIM01C2CT0_3DS	GDZVAIM01CSWDU_3DS;GDZVAIM02HX0P4_3DS;GDZVAIM01C2CT0_3DS	GDZVAIM01C2CT0_3DS	GDZVAIM01CSWDU_3DS;GDZVAIM02HX0P4_3DS;GDZVAIM01C2CT0_3DS	GDZVAIM01C2CT0_3DS	GDZVAIM01CSWDU_3DS;GDZVAIM02HX0P4_3DS;GDZVAIM01C2CT0_3DS	-	-	-	-	-	-	-	-	18471	18471	18471
-	-	Bradi2g03370.1	Os01g0151600	Sb03g005990.1	-	NIASHv2079I19	-	-	GDZVAIM01ENAZW_3DS	GDZVAIM02IYLTZ_3DS;GDZVAIM02IGD4T_3DS;GDZVAIM02HWB36_3DS;GDZVAIM01E12LR_3DS;GDZVAIM01ENAZW_3DS;GDZVAIM01AQOTP_3DS;GDZVAIM02FEPUU_3DS	-	-	GDZVAIM01ENAZW_3DS	GDZVAIM01ENAZW_3DS;GDZVAIM02IYLTZ_3DS;GDZVAIM02IGD4T_3DS;GDZVAIM01E12LR_3DS;GDZVAIM02HWB36_3DS;GDZVAIM01AQOTP_3DS;GDZVAIM02FEPUU_3DS	GDZVAIM01ENAZW_3DS	GDZVAIM01ENAZW_3DS;GDZVAIM02IYLTZ_3DS;GDZVAIM02IGD4T_3DS;GDZVAIM01E12LR_3DS;GDZVAIM02HWB36_3DS;GDZVAIM01AQOTP_3DS;GDZVAIM02FEPUU_3DS	GDZVAIM01ENAZW_3DS	GDZVAIM01ENAZW_3DS;GDZVAIM02IYLTZ_3DS;GDZVAIM02IGD4T_3DS;GDZVAIM01E12LR_3DS;GDZVAIM02HWB36_3DS;GDZVAIM01AQOTP_3DS;GDZVAIM02FEPUU_3DS	-	-	-	-	-	-	-	-	-	-	-
-	-	Bradi2g03390.1	-	-	-	-	-	-	-	GDZVAIM02GH3RV_3DS;GDZVAIM01BWWIB_3DS;GDZVAIM02IGT6Z_3DS;GDZVAIM02HK7D4_3DS;GDZVAIM01AZZUP_3DS;GDZVAIM01E0G0V_3DS	-	-	-	GDZVAIM02GH3RV_3DS;GDZVAIM01AZZUP_3DS;GDZVAIM02HK7D4_3DS;GDZVAIM01E0G0V_3DS;GDZVAIM01BWWIB_3DS;GDZVAIM02IGT6Z_3DS	-	-	-	-	-	-	-	-	-	-	-	-	-	-	-
3_0431	35.22	-	-	-	NIASHv2001G19	-	-	-	-	GDZVAIM01AMRXI_3DS;GDZVAIM02GO40Q_3DS;GDZVAIM02HKGAL_3DS;GDZVAIM01BLOPK_3DS;GDZVAIM02G3UQZ_3DS	-	GDZVAIM02G3UQZ_3DS;GDZVAIM02GO40Q_3DS;GDZVAIM01BLOPK_3DS;GDZVAIM01AMRXI_3DS;GDZVAIM02HKGAL_3DS	-	-	-	-	-	-	-	GDZVAIM01BLOPK_3DS	-	-	-	-	-	-	15527	15527	15527;15528
2_0492	35.22	Bradi2g03400.2	Os01g0151700	Sb03g005980.1	-	NIASHv1123O19	-	-	GDZVAIM02JKB59_3DS	GDZVAIM01B3BA4_3DS;GDZVAIM02F0G5P_3DS;GDZVAIM02H1A7M_3DS;GDZVAIM02HW7E0_3DS;GDZVAIM01BO49F_3DS;GDZVAIM02JKB59_3DS	-	-	GDZVAIM02JKB59_3DS	GDZVAIM01B3BA4_3DS;GDZVAIM02JKB59_3DS;GDZVAIM01BO49F_3DS;GDZVAIM02H1A7M_3DS;GDZVAIM02HW7E0_3DS	GDZVAIM02JKB59_3DS	GDZVAIM01B3BA4_3DS;GDZVAIM02JKB59_3DS;GDZVAIM02F0G5P_3DS;GDZVAIM02H1A7M_3DS;GDZVAIM02HW7E0_3DS	GDZVAIM02JKB59_3DS	GDZVAIM01B3BA4_3DS;GDZVAIM02JKB59_3DS;GDZVAIM01BO49F_3DS;GDZVAIM02F0G5P_3DS;GDZVAIM02HW7E0_3DS	-	-	-	-	-	-	-	-	16087	16087	16087
-	-	Bradi2g03420.1	Os01g0151900	Sb03g005950.1	-	NIASHv3044H10	-	-	GDZVAIM02ILE33_3DS;GDZVAIM01D0N37_3DS	GDZVAIM01DCD39_3DS;GDZVAIM02J0OIH_3DS;GDZVAIM02ILE33_3DS;GDZVAIM01D0N37_3DS	-	-	GDZVAIM02ILE33_3DS	GDZVAIM02ILE33_3DS;GDZVAIM01DCD39_3DS;GDZVAIM02J0OIH_3DS;GDZVAIM01D0N37_3DS	GDZVAIM02ILE33_3DS	GDZVAIM02ILE33_3DS;GDZVAIM02J0OIH_3DS;GDZVAIM01D0N37_3DS	GDZVAIM01D0N37_3DS	GDZVAIM02ILE33_3DS;GDZVAIM02J0OIH_3DS;GDZVAIM01D0N37_3DS	-	-	-	-	-	-	-	-	-	-	-
-	-	-	-	Sb03g005935.1	-	-	-	-	GDZVAIM01BX6GZ_3DS	GDZVAIM01CTN51_3DS;GDZVAIM02H5AMW_3DS;GDZVAIM01DKF6A_3DS;GDZVAIM01BX6GZ_3DS	-	-	-	-	-	-	GDZVAIM01BX6GZ_3DS	GDZVAIM01DKF6A_3DS;GDZVAIM01CTN51_3DS;GDZVAIM01BX6GZ_3DS;GDZVAIM02H5AMW_3DS	-	-	-	-	-	-	-	-	-	-	-
-	-	-	-	Sb03g005930.1	-	-	-	-	-	GDZVAIM01A4E9J_3DS;GDZVAIM01AWTJS_3DS;GDZVAIM02I1WUD_3DS;GDZVAIM01BUSD1_3DS;GDZVAIM01DHC11_3DS;GDZVAIM01CD6D3_3DS;GDZVAIM01DF2XB_3DS;GDZVAIM02FTJGG_3DS;GDZVAIM02JV02R_3DS;GDZVAIM02FH1MS_3DS;GDZVAIM01CY59L_3DS;GDZVAIM01B5HRW_3DS;GDZVAIM01DF3VL_3DS	-	-	-	-	-	-	-	GDZVAIM01CY59L_3DS;GDZVAIM02I1WUD_3DS;GDZVAIM02FTJGG_3DS;GDZVAIM01AWTJS_3DS;GDZVAIM01CD6D3_3DS;GDZVAIM01A4E9J_3DS;GDZVAIM01DF2XB_3DS;GDZVAIM01B5HRW_3DS;GDZVAIM02FH1MS_3DS;GDZVAIM01DF3VL_3DS;GDZVAIM01DHC11_3DS;GDZVAIM01BUSD1_3DS;GDZVAIM02JV02R_3DS	-	-	-	-	-	-	-	-	-	-	-
-	-	-	-	Sb03g005920.1	-	-	-	-	-	GDZVAIM01E1PGQ_3DS;GDZVAIM02GHRCM_3DS;GDZVAIM02H07Y2_3DS;GDZVAIM01EXEEB_3DS;GDZVAIM02F7V9W_3DS;GDZVAIM02ILVIV_3DS;GDZVAIM02J2B87_3DS;GDZVAIM01EZ8M1_3DS;GDZVAIM01BGTFV_3DS;GDZVAIM02I60FR_3DS;GDZVAIM02I1EK0_3DS;GDZVAIM02I4JK6_3DS;GDZVAIM02J3VKT_3DS;GDZVAIM01DS0N3_3DS	-	-	-	-	-	-	-	GDZVAIM02I4JK6_3DS;GDZVAIM02J3VKT_3DS;GDZVAIM01EXEEB_3DS;GDZVAIM02F7V9W_3DS;GDZVAIM02I1EK0_3DS;GDZVAIM02GHRCM_3DS;GDZVAIM01EZ8M1_3DS;GDZVAIM02I60FR_3DS;GDZVAIM02ILVIV_3DS;GDZVAIM02J2B87_3DS;GDZVAIM02H07Y2_3DS;GDZVAIM01BGTFV_3DS;GDZVAIM01E1PGQ_3DS;GDZVAIM01DS0N3_3DS	-	-	-	-	-	-	-	-	-	-	-
-	-	-	-	Sb03g005910.1	-	-	-	-	-	GDZVAIM02H4SL1_3DS;GDZVAIM02JNYD7_3DS;GDZVAIM02IT6PI_3DS;GDZVAIM02GHCWG_3DS	-	-	-	-	-	-	-	GDZVAIM02GHCWG_3DS;GDZVAIM02IT6PI_3DS;GDZVAIM02JNYD7_3DS;GDZVAIM02H4SL1_3DS	-	-	-	-	-	-	-	-	-	-	-
-	-	-	Os01g0152000	Sb03g005800.1	-	-	-	-	-	GDZVAIM01AWTJS_3DS;GDZVAIM01EYHDX_3DS;GDZVAIM01B3F6G_3DS;GDZVAIM01EWQSB_3DS;GDZVAIM01AWJJV_3DS;GDZVAIM02IGWRM_3DS;GDZVAIM02GGYLG_3DS;GDZVAIM02JMXJP_3DS;GDZVAIM01DWCC3_3DS;GDZVAIM02FVYHZ_3DS;GDZVAIM01B1FMU_3DS;GDZVAIM02ILVIV_3DS;GDZVAIM01D265Z_3DS;GDZVAIM01BD79L_3DS;GDZVAIM02FOL02_3DS;GDZVAIM01EZ8M1_3DS;GDZVAIM02HP2OE_3DS;GDZVAIM02G9780_3DS;GDZVAIM01CY59L_3DS;GDZVAIM01D1OAN_3DS;GDZVAIM02HRTB3_3DS	-	-	-	-	-	GDZVAIM02FOL02_3DS;GDZVAIM01CY59L_3DS;GDZVAIM01B1FMU_3DS;GDZVAIM01AWTJS_3DS;GDZVAIM01B3F6G_3DS;GDZVAIM02JMXJP_3DS;GDZVAIM02HRTB3_3DS;GDZVAIM01EZ8M1_3DS;GDZVAIM01EYHDX_3DS;GDZVAIM01DWCC3_3DS;GDZVAIM02ILVIV_3DS;GDZVAIM01D265Z_3DS;GDZVAIM01BD79L_3DS;GDZVAIM02G9780_3DS;GDZVAIM02GGYLG_3DS;GDZVAIM02HP2OE_3DS;GDZVAIM01EWQSB_3DS	-	GDZVAIM01B3F6G_3DS;GDZVAIM02JMXJP_3DS;GDZVAIM01EYHDX_3DS;GDZVAIM02FVYHZ_3DS;GDZVAIM01AWJJV_3DS;GDZVAIM02G9780_3DS;GDZVAIM01D1OAN_3DS;GDZVAIM02IGWRM_3DS	-	-	-	-	-	-	-	-	-	-	-
-	-	Bradi2g03427.1	-	Sb03g008830.1	-	-	-	-	-	GDZVAIM01BW4WB_3DS;GDZVAIM01A7DGG_3DS;GDZVAIM02FW2RF_3DS;GDZVAIM01D8120_3DS;GDZVAIM01EU3DI_3DS;GDZVAIM02HTWE1_3DS	-	-	-	GDZVAIM01BW4WB_3DS;GDZVAIM02FW2RF_3DS;GDZVAIM01D8120_3DS;GDZVAIM02HTWE1_3DS	-	-	-	GDZVAIM01BW4WB_3DS;GDZVAIM01A7DGG_3DS;GDZVAIM01EU3DI_3DS	-	-	-	-	-	-	-	-	-	-	-
-	-	Bradi2g03437.1	-	Sb03g008850.1	-	NIASHv3092I07	-	-	GDZVAIM02FMAGB_3DS	GDZVAIM02HJ1YQ_3DS;GDZVAIM01BA8AY_3DS;GDZVAIM02HL124_3DS;GDZVAIM02IFGQP_3DS;GDZVAIM02FMAGB_3DS;GDZVAIM01CMY6J_3DS	-	-	GDZVAIM02FMAGB_3DS	GDZVAIM02HL124_3DS;GDZVAIM01CMY6J_3DS;GDZVAIM01BA8AY_3DS;GDZVAIM02HJ1YQ_3DS;GDZVAIM02FMAGB_3DS	-	-	GDZVAIM02FMAGB_3DS	GDZVAIM02HL124_3DS;GDZVAIM02IFGQP_3DS;GDZVAIM02HJ1YQ_3DS;GDZVAIM02FMAGB_3DS	-	-	-	-	-	-	-	-	-	-	-
-	-	-	Os01g0105300	-	-	-	-	-	-	GDZVAIM02IXX9N_3DS;GDZVAIM01EIZHI_3DS;GDZVAIM01BWOY1_3DS;GDZVAIM01C3LBS_3DS;GDZVAIM02I3276_3DS;GDZVAIM02IKG1Y_3DS;GDZVAIM02IFAN5_3DS;GDZVAIM01BPF1G_3DS;GDZVAIM01DNEYM_3DS;GDZVAIM01CQZN7_3DS	-	-	-	-	-	GDZVAIM01BWOY1_3DS;GDZVAIM01EIZHI_3DS;GDZVAIM01BPF1G_3DS;GDZVAIM02IXX9N_3DS;GDZVAIM01DNEYM_3DS;GDZVAIM02IKG1Y_3DS;GDZVAIM01CQZN7_3DS;GDZVAIM02IFAN5_3DS;GDZVAIM01C3LBS_3DS;GDZVAIM02I3276_3DS	-	-	-	-	-	-	-	-	-	-	-	-	-
-	-	Bradi2g03460.1	Os01g0104400	-	-	NIASHv3002F09	-	-	GDZVAIM01BTHBX_3DS	GDZVAIM02HC7IV_3DS;GDZVAIM01CSVLA_3DS;GDZVAIM01BTHBX_3DS;GDZVAIM02JQPBN_3DS	-	-	GDZVAIM01BTHBX_3DS	GDZVAIM02JQPBN_3DS;GDZVAIM01CSVLA_3DS;GDZVAIM02HC7IV_3DS;GDZVAIM01BTHBX_3DS	-	GDZVAIM02JQPBN_3DS;GDZVAIM01CSVLA_3DS;GDZVAIM02HC7IV_3DS;GDZVAIM01BTHBX_3DS	-	-	-	-	-	-	-	-	-	-	-	-	-
-	-	Bradi2g03467.1	-	Sb03g000330.1	-	-	-	-	-	GDZVAIM02JL7NV_3DS;GDZVAIM01ENXQW_3DS;GDZVAIM01AR0KX_3DS;GDZVAIM01DATGU_3DS;GDZVAIM02FRO5D_3DS;GDZVAIM02GN4W6_3DS;GDZVAIM01APIKP_3DS;GDZVAIM01CO6YU_3DS	-	-	-	GDZVAIM01CO6YU_3DS;GDZVAIM01AR0KX_3DS;GDZVAIM01DATGU_3DS;GDZVAIM02JL7NV_3DS	-	-	-	GDZVAIM01CO6YU_3DS;GDZVAIM02GN4W6_3DS;GDZVAIM01APIKP_3DS;GDZVAIM01ENXQW_3DS;GDZVAIM02FRO5D_3DS;GDZVAIM02JL7NV_3DS	-	-	-	-	-	-	-	-	-	-	-
-	-	-	-	Sb03g008870.1	-	-	-	-	GDZVAIM01BTHBX_3DS	GDZVAIM02HC7IV_3DS;GDZVAIM01CSVLA_3DS;GDZVAIM01BTHBX_3DS;GDZVAIM02JQPBN_3DS	-	-	-	-	-	-	GDZVAIM01BTHBX_3DS	GDZVAIM02JQPBN_3DS;GDZVAIM01CSVLA_3DS;GDZVAIM02HC7IV_3DS;GDZVAIM01BTHBX_3DS	-	-	-	-	-	-	-	-	-	-	-
-	-	-	Os01g0104100	Sb03g008890.1	-	-	-	-	GDZVAIM01BMGD7_3DS	GDZVAIM02HU3AG_3DS;GDZVAIM01BMGD7_3DS;GDZVAIM02HNZ8G_3DS;GDZVAIM02GIUXD_3DS	-	-	-	-	-	GDZVAIM01BMGD7_3DS;GDZVAIM02HNZ8G_3DS;GDZVAIM02GIUXD_3DS;GDZVAIM02HU3AG_3DS	GDZVAIM01BMGD7_3DS	GDZVAIM01BMGD7_3DS;GDZVAIM02HNZ8G_3DS;GDZVAIM02GIUXD_3DS;GDZVAIM02HU3AG_3DS	-	-	-	-	-	-	-	-	-	-	-
-	-	Bradi2g03480.1	Os01g0104000	Sb03g008900.1	-	NIASHv3144I23	-	-	-	GDZVAIM01DPUBU_3DS;GDZVAIM01COIQZ_3DS;GDZVAIM02F3MFF_3DS;GDZVAIM01C6SKY_3DS	-	-	-	GDZVAIM01C6SKY_3DS;GDZVAIM01DPUBU_3DS;GDZVAIM01COIQZ_3DS	-	GDZVAIM02F3MFF_3DS;GDZVAIM01C6SKY_3DS;GDZVAIM01DPUBU_3DS;GDZVAIM01COIQZ_3DS	-	GDZVAIM01C6SKY_3DS;GDZVAIM01DPUBU_3DS;GDZVAIM01COIQZ_3DS	-	-	-	-	-	-	-	-	-	-	-
-	-	Bradi2g03487.1	Os01g0103900	Sb03g008910.1	-	-	-	-	-	GDZVAIM01EZEMW_3DS;GDZVAIM01BM5QI_3DS;GDZVAIM01DTJWC_3DS;GDZVAIM01CD04B_3DS;GDZVAIM02HDCLA_3DS	-	-	-	GDZVAIM02HDCLA_3DS;GDZVAIM01DTJWC_3DS;GDZVAIM01CD04B_3DS;GDZVAIM01BM5QI_3DS;GDZVAIM01EZEMW_3DS	-	GDZVAIM01DTJWC_3DS;GDZVAIM01CD04B_3DS;GDZVAIM01BM5QI_3DS;GDZVAIM01EZEMW_3DS	-	GDZVAIM01DTJWC_3DS;GDZVAIM01CD04B_3DS;GDZVAIM01BM5QI_3DS;GDZVAIM01EZEMW_3DS	-	-	-	-	-	-	-	-	-	-	-
-	-	Bradi2g03497.1	Os01g0103700	Sb03g008920.1	-	-	-	-	GDZVAIM01BQ0FN_3DS	GDZVAIM01BL7E4_3DS;GDZVAIM02JN7AS_3DS;GDZVAIM01BX8PZ_3DS;GDZVAIM01BQ0FN_3DS;GDZVAIM01CZ1ZS_3DS;GDZVAIM02H7SRK_3DS;GDZVAIM01C20QW_3DS	-	-	GDZVAIM01BQ0FN_3DS	GDZVAIM01C20QW_3DS;GDZVAIM01BQ0FN_3DS;GDZVAIM02JN7AS_3DS;GDZVAIM01BL7E4_3DS;GDZVAIM01CZ1ZS_3DS;GDZVAIM01BX8PZ_3DS;GDZVAIM02H7SRK_3DS	GDZVAIM01BQ0FN_3DS	GDZVAIM01C20QW_3DS;GDZVAIM01BQ0FN_3DS;GDZVAIM01BL7E4_3DS;GDZVAIM01CZ1ZS_3DS;GDZVAIM01BX8PZ_3DS	GDZVAIM01BQ0FN_3DS	GDZVAIM01C20QW_3DS;GDZVAIM01BQ0FN_3DS;GDZVAIM02JN7AS_3DS;GDZVAIM01CZ1ZS_3DS	-	-	-	-	-	-	-	-	-	-	-
-	-	-	-	Sb03g008950.1	-	-	-	-	GDZVAIM02G9DSQ_3DS	GDZVAIM02G9DSQ_3DS;GDZVAIM02HSMIE_3DS	-	-	-	-	-	-	GDZVAIM02G9DSQ_3DS	GDZVAIM02G9DSQ_3DS;GDZVAIM02HSMIE_3DS	-	-	-	-	-	-	-	-	-	-	-
-	-	Bradi2g03510.1	-	-	-	-	-	-	-	GDZVAIM02G3Z0W_3DS;GDZVAIM02JSJJG_3DS	-	-	-	GDZVAIM02JSJJG_3DS;GDZVAIM02G3Z0W_3DS	-	-	-	-	-	-	-	-	-	-	-	-	-	-	-
-	-	Bradi2g03530.1	Os01g0103600	Sb03g009020.1	-	NIASHv1036H05	-	-	-	GDZVAIM01ANYQN_3DS;GDZVAIM01C2C28_3DS	-	-	-	GDZVAIM01C2C28_3DS;GDZVAIM01ANYQN_3DS	-	GDZVAIM01C2C28_3DS;GDZVAIM01ANYQN_3DS	-	GDZVAIM01C2C28_3DS;GDZVAIM01ANYQN_3DS	-	-	-	-	-	-	-	-	-	-	-
-	-	Bradi2g03540.1	-	-	-	NIASHv2077O03	-	-	-	GDZVAIM01B3FRJ_3DS;GDZVAIM02I9OFT_3DS;GDZVAIM02F05PC_3DS;GDZVAIM02FPDSM_3DS;GDZVAIM01DRH5A_3DS;GDZVAIM01A3SYC_3DS;GDZVAIM02G799E_3DS;GDZVAIM02I3QZW_3DS;GDZVAIM02HJ5RU_3DS;GDZVAIM02FSIU2_3DS;GDZVAIM02GJZ1O_3DS;GDZVAIM02IGZZL_3DS;GDZVAIM02FIVUO_3DS;GDZVAIM01BXB2Q_3DS;GDZVAIM01CD1YL_3DS;GDZVAIM01EL2HZ_3DS;GDZVAIM01CSBJ6_3DS;GDZVAIM01AGGFA_3DS;GDZVAIM01A7O79_3DS;GDZVAIM02G43TP_3DS;GDZVAIM01D9O28_3DS;…	-	-	-	GDZVAIM01CSBJ6_3DS;GDZVAIM02GZMDH_3DS;GDZVAIM01D9O28_3DS;GDZVAIM01AGGFA_3DS;GDZVAIM02FPDSM_3DS;GDZVAIM01A7O79_3DS;GDZVAIM02IVWZ0_3DS;GDZVAIM02IGZZL_3DS;GDZVAIM02GJZ1O_3DS;GDZVAIM02FSIU2_3DS;GDZVAIM01CD1YL_3DS;GDZVAIM02F05PC_3DS;GDZVAIM02FIVUO_3DS;GDZVAIM02HWDT4_3DS;GDZVAIM02G799E_3DS;GDZVAIM01A1I7I_3DS;GDZVAIM02HJ5RU_3DS;GDZVAIM01EL2HZ_3DS;GDZVAIM01DRH5A_3DS;GDZVAIM02G43TP_3DS;GDZVAIM02I9OFT_3DS;…	-	-	-	-	-	-	-	-	-	-	-	-	-	-	-
-	-	Bradi2g03552.1	-	-	-	NIASHv3087I09	-	-	GDZVAIM02H2D7P_3DS	GDZVAIM01DAVLB_3DS;GDZVAIM02HZOPD_3DS;GDZVAIM01ESA6C_3DS;GDZVAIM01C7YP1_3DS;GDZVAIM02H2D7P_3DS;GDZVAIM02GEAPR_3DS	-	-	GDZVAIM02H2D7P_3DS	GDZVAIM02H2D7P_3DS;GDZVAIM01ESA6C_3DS;GDZVAIM01C7YP1_3DS;GDZVAIM02HZOPD_3DS;GDZVAIM01DAVLB_3DS;GDZVAIM02GEAPR_3DS	-	-	-	-	-	-	-	-	-	-	-	-	-	-	-
-	-	Bradi2g03580.1	Os01g0102950	-	-	NIASHv2062E01	-	-	GDZVAIM02HWO64_3DS	GDZVAIM02HWO64_3DS;GDZVAIM01CC0JP_3DS;GDZVAIM01CN9EG_3DS;GDZVAIM01AM2RO_3DS	-	-	-	GDZVAIM01AM2RO_3DS;GDZVAIM01CN9EG_3DS	-	GDZVAIM01AM2RO_3DS;GDZVAIM01CC0JP_3DS;GDZVAIM01CN9EG_3DS	-	-	-	-	GDZVAIM02HWO64_3DS	GDZVAIM02HWO64_3DS	-	-	-	-	-	-	19632
2_0930	36.49	-	-	-	-	-	-	-	-	-	-	-	-	-	-	-	-	-	-	-	-	-	-	-	-	-	16888	16888	16888
1_0672	37.17	-	-	-	NIASHv2063C21	-	-	-	GDZVAIM01AREIN_3DS	GDZVAIM01AREIN_3DS;GDZVAIM01CMI3I_3DS;GDZVAIM01C26W5_3DS	GDZVAIM01AREIN_3DS	GDZVAIM01AREIN_3DS;GDZVAIM01CMI3I_3DS;GDZVAIM01C26W5_3DS	-	-	-	-	-	-	-	-	-	-	-	-	-	-	2678	2678	2678
1_0852	37.17	-	-	-	NIASHv2033F06	-	-	-	-	GDZVAIM01D8RNO_3DS	-	GDZVAIM01D8RNO_3DS	-	-	-	-	-	-	-	-	-	-	-	-	-	-	18250	18250	18250
2_0338	37.17	-	-	-	NIASHv2130A03	-	-	-	-	-	-	-	-	-	-	-	-	-	-	-	-	-	-	-	-	-	1149	1149	1149
3_0925	37.17	Bradi2g03617.1	Os01g0102800	Sb03g009030.1	NIASHv1051E09	-	-	-	GDZVAIM01DADGP_3DS	GDZVAIM02FYJM1_3DS;GDZVAIM02HNEAP_3DS;GDZVAIM02FCN1P_3DS;GDZVAIM01DXRHX_3DS;GDZVAIM02FQS9G_3DS;GDZVAIM01B7ZUT_3DS;GDZVAIM01DADGP_3DS;GDZVAIM02HUIFP_3DS;GDZVAIM01CTS37_3DS;GDZVAIM01CNTN5_3DS;GDZVAIM01C51QM_3DS;GDZVAIM02J2JEB_3DS	-	-	GDZVAIM01DADGP_3DS	GDZVAIM01CTS37_3DS;GDZVAIM02HNEAP_3DS;GDZVAIM02HUIFP_3DS;GDZVAIM02FCN1P_3DS;GDZVAIM01CNTN5_3DS;GDZVAIM02J2JEB_3DS;GDZVAIM01B7ZUT_3DS;GDZVAIM02FQS9G_3DS;GDZVAIM02FYJM1_3DS;GDZVAIM01DADGP_3DS;GDZVAIM01C51QM_3DS	GDZVAIM01DADGP_3DS	GDZVAIM01CTS37_3DS;GDZVAIM02HUIFP_3DS;GDZVAIM02FCN1P_3DS;GDZVAIM02J2JEB_3DS;GDZVAIM01B7ZUT_3DS;GDZVAIM02FQS9G_3DS;GDZVAIM02FYJM1_3DS;GDZVAIM01DADGP_3DS;GDZVAIM01C51QM_3DS	GDZVAIM01DADGP_3DS	GDZVAIM01CTS37_3DS;GDZVAIM02HNEAP_3DS;GDZVAIM02HUIFP_3DS;GDZVAIM02FCN1P_3DS;GDZVAIM02J2JEB_3DS;GDZVAIM01B7ZUT_3DS;GDZVAIM02FQS9G_3DS;GDZVAIM02FYJM1_3DS;GDZVAIM01DADGP_3DS;GDZVAIM01DXRHX_3DS;GDZVAIM01C51QM_3DS	-	-	-	-	-	-	-	-	22926	22926	22926;3067
-	-	Bradi2g03630.1	-	Sb03g009105.1	-	NIASHv2053N14	-	-	GDZVAIM01B7U2G_3DS	GDZVAIM01A7DNR_3DS;GDZVAIM02GXUC5_3DS;GDZVAIM01B7NKS_3DS;GDZVAIM01B7U2G_3DS	-	-	GDZVAIM01B7U2G_3DS	GDZVAIM01B7U2G_3DS;GDZVAIM01B7NKS_3DS	-	-	GDZVAIM01B7U2G_3DS	GDZVAIM01A7DNR_3DS;GDZVAIM01B7U2G_3DS;GDZVAIM01B7NKS_3DS	-	-	-	GDZVAIM02GXUC5_3DS	-	-	-	-	-	-	-
-	-	Bradi2g03650.1	-	Sb03g009080.1	-	NIASHv2132K14	-	-	GDZVAIM01D995Y_3DS	GDZVAIM01D995Y_3DS;GDZVAIM02J3X0W_3DS;GDZVAIM01EV0VP_3DS	-	-	GDZVAIM01D995Y_3DS	GDZVAIM01EV0VP_3DS;GDZVAIM01D995Y_3DS;GDZVAIM02J3X0W_3DS	-	-	GDZVAIM01D995Y_3DS	GDZVAIM01EV0VP_3DS;GDZVAIM01D995Y_3DS;GDZVAIM02J3X0W_3DS	-	-	-	-	-	-	-	-	-	-	-
-	-	Bradi2g03680.1	Os01g0102600	-	-	-	-	-	GDZVAIM01BJ163_3DS	GDZVAIM01BJ163_3DS;GDZVAIM01D9G76_3DS;GDZVAIM02JVPDY_3DS;GDZVAIM01BSQ60_3DS;GDZVAIM01CU4YU_3DS	-	-	GDZVAIM01BJ163_3DS	GDZVAIM01CU4YU_3DS;GDZVAIM01BJ163_3DS;GDZVAIM01D9G76_3DS;GDZVAIM02JVPDY_3DS;GDZVAIM01BSQ60_3DS	GDZVAIM01BJ163_3DS	GDZVAIM01CU4YU_3DS;GDZVAIM01BJ163_3DS;GDZVAIM01D9G76_3DS;GDZVAIM02JVPDY_3DS;GDZVAIM01BSQ60_3DS	-	-	-	-	-	-	-	-	-	-	-	-	-
-	-	Bradi2g03694.1	-	Sb03g009120.1	-	NIASHv2019P08	-	-	-	GDZVAIM02HTMMM_3DS;GDZVAIM01EPQV8_3DS	-	-	-	GDZVAIM01EPQV8_3DS;GDZVAIM02HTMMM_3DS	-	-	-	GDZVAIM01EPQV8_3DS;GDZVAIM02HTMMM_3DS	-	-	-	-	-	-	-	-	-	-	19590
-	-	Bradi2g03701.2	Os01g0101600	Sb03g009130.1	-	NIASHv3004E16	-	-	GDZVAIM01EYDP6_3DS	GDZVAIM01C7Q1C_3DS;GDZVAIM02JSIPK_3DS;GDZVAIM01CJ8W7_3DS;GDZVAIM01ERLX3_3DS;GDZVAIM02ILKH7_3DS;GDZVAIM01EYDP6_3DS;GDZVAIM01BTNOE_3DS;GDZVAIM02JZT5W_3DS	-	-	GDZVAIM01EYDP6_3DS	GDZVAIM01C7Q1C_3DS;GDZVAIM02ILKH7_3DS;GDZVAIM01EYDP6_3DS;GDZVAIM01BTNOE_3DS;GDZVAIM02JSIPK_3DS;GDZVAIM02JZT5W_3DS	GDZVAIM01EYDP6_3DS	GDZVAIM01C7Q1C_3DS;GDZVAIM02ILKH7_3DS;GDZVAIM01EYDP6_3DS;GDZVAIM01BTNOE_3DS;GDZVAIM02JSIPK_3DS;GDZVAIM02JZT5W_3DS	GDZVAIM01EYDP6_3DS	GDZVAIM01C7Q1C_3DS;GDZVAIM02ILKH7_3DS;GDZVAIM01EYDP6_3DS;GDZVAIM01CJ8W7_3DS;GDZVAIM02JSIPK_3DS;GDZVAIM01ERLX3_3DS;GDZVAIM02JZT5W_3DS	-	-	-	-	-	-	-	-	-	-	-
-	-	Bradi2g03710.1	Os01g0101300	-	-	-	-	-	GDZVAIM02G7ZLM_3DS	GDZVAIM01CRFBC_3DS;GDZVAIM02H6KC5_3DS;GDZVAIM02HKWST_3DS;GDZVAIM01CTMNF_3DS;GDZVAIM01B4NIX_3DS;GDZVAIM02GZLO2_3DS;GDZVAIM01DD97V_3DS;GDZVAIM01EHYFB_3DS;GDZVAIM02G7ZLM_3DS	-	-	-	GDZVAIM02GZLO2_3DS;GDZVAIM01EHYFB_3DS;GDZVAIM01CRFBC_3DS;GDZVAIM01B4NIX_3DS;GDZVAIM01DD97V_3DS;GDZVAIM01CTMNF_3DS;GDZVAIM02HKWST_3DS;GDZVAIM02H6KC5_3DS;GDZVAIM02G7ZLM_3DS	GDZVAIM02G7ZLM_3DS	GDZVAIM02GZLO2_3DS;GDZVAIM01EHYFB_3DS;GDZVAIM01CRFBC_3DS;GDZVAIM01B4NIX_3DS;GDZVAIM01DD97V_3DS;GDZVAIM01CTMNF_3DS;GDZVAIM02HKWST_3DS;GDZVAIM02H6KC5_3DS;GDZVAIM02G7ZLM_3DS	-	-	-	-	-	-	-	-	-	-	-	-	-
-	-	-	Os01g0101200	Sb03g009140.1	-	-	-	-	GDZVAIM01B8ZA1_3DS	GDZVAIM01CVXHD_3DS;GDZVAIM01CWH32_3DS;GDZVAIM02HZWB7_3DS;GDZVAIM02H5YVW_3DS;GDZVAIM02ILVV3_3DS;GDZVAIM01B8ZA1_3DS;GDZVAIM01B7WQK_3DS;GDZVAIM02F3MBP_3DS;GDZVAIM02JIGEB_3DS;GDZVAIM02H9B45_3DS;GDZVAIM01ATTAD_3DS	-	-	-	-	-	GDZVAIM01CWH32_3DS;GDZVAIM02ILVV3_3DS;GDZVAIM02JIGEB_3DS;GDZVAIM02H5YVW_3DS;GDZVAIM01CVXHD_3DS;GDZVAIM02H9B45_3DS;GDZVAIM01ATTAD_3DS;GDZVAIM02F3MBP_3DS;GDZVAIM01B7WQK_3DS;GDZVAIM02HZWB7_3DS	GDZVAIM01B8ZA1_3DS	GDZVAIM01CWH32_3DS;GDZVAIM02ILVV3_3DS;GDZVAIM02JIGEB_3DS;GDZVAIM02H5YVW_3DS;GDZVAIM01CVXHD_3DS;GDZVAIM02H9B45_3DS;GDZVAIM01ATTAD_3DS;GDZVAIM02F3MBP_3DS;GDZVAIM01B7WQK_3DS;GDZVAIM01B8ZA1_3DS;GDZVAIM02HZWB7_3DS	-	-	-	-	-	-	-	-	-	-	-
-	-	Bradi2g03730.1	-	Sb03g009160.1	-	-	-	-	GDZVAIM01CB6DO_3DS	GDZVAIM02IEDOI_3DS;GDZVAIM02FZF6U_3DS;GDZVAIM02I7F42_3DS;GDZVAIM02IS11W_3DS;GDZVAIM02H3NQB_3DS;GDZVAIM01EMDXA_3DS;GDZVAIM01BF9UO_3DS;GDZVAIM01EBKIB_3DS;GDZVAIM01E0H5Z_3DS;GDZVAIM02F8Q0T_3DS;GDZVAIM01CB6DO_3DS;GDZVAIM02IRWC6_3DS	-	-	GDZVAIM01CB6DO_3DS	GDZVAIM02IEDOI_3DS;GDZVAIM02FZF6U_3DS;GDZVAIM02F8Q0T_3DS;GDZVAIM02IS11W_3DS;GDZVAIM01EMDXA_3DS;GDZVAIM02H3NQB_3DS;GDZVAIM01EBKIB_3DS;GDZVAIM01BF9UO_3DS;GDZVAIM01E0H5Z_3DS;GDZVAIM02I7F42_3DS;GDZVAIM01CB6DO_3DS;GDZVAIM02IRWC6_3DS	-	-	GDZVAIM01CB6DO_3DS	GDZVAIM01EMDXA_3DS;GDZVAIM01EBKIB_3DS;GDZVAIM01CB6DO_3DS;GDZVAIM02IRWC6_3DS	-	-	-	-	-	-	-	-	-	-	-
1_0968	38.68	-	-	-	-	-	-	-	-	-	-	-	-	-	-	-	-	-	-	-	-	-	-	-	-	-	19459	19459	19459
1_0081	39.45	-	-	-	-	-	-	-	-	-	-	-	-	-	-	-	-	-	-	-	-	-	-	-	-	-	555	555	555
2_0410	39.45	-	-	-	NIASHv2019D16	-	-	-	-	-	-	-	-	-	-	-	-	-	-	-	-	-	-	-	-	-	15352	15352	15352
1_0710	39.45	Bradi2g03740.1	Os01g0100900	Sb03g009170.1	-	-	-	-	-	GDZVAIM02H3JWI_3DS;GDZVAIM01AWWZD_3DS;GDZVAIM02JZQ90_3DS;GDZVAIM02G38IA_3DS;GDZVAIM01CODOM_3DS;GDZVAIM02HUYHU_3DS;GDZVAIM02I5W1N_3DS	-	-	-	GDZVAIM01CODOM_3DS;GDZVAIM02G38IA_3DS;GDZVAIM02I5W1N_3DS;GDZVAIM01AWWZD_3DS;GDZVAIM02JZQ90_3DS;GDZVAIM02HUYHU_3DS;GDZVAIM02H3JWI_3DS	-	GDZVAIM01CODOM_3DS;GDZVAIM02G38IA_3DS;GDZVAIM02I5W1N_3DS;GDZVAIM01AWWZD_3DS;GDZVAIM02JZQ90_3DS;GDZVAIM02HUYHU_3DS;GDZVAIM02H3JWI_3DS	-	GDZVAIM02G38IA_3DS;GDZVAIM02I5W1N_3DS;GDZVAIM01AWWZD_3DS;GDZVAIM02JZQ90_3DS;GDZVAIM02HUYHU_3DS;GDZVAIM02H3JWI_3DS	-	-	-	-	-	-	-	-	16924	16924	16924
-	-	Bradi2g03750.1	-	-	-	-	-	-	-	GDZVAIM02IRLHK_3DS;GDZVAIM02IOPH3_3DS;GDZVAIM02JAQRD_3DS;GDZVAIM02GN7R9_3DS;GDZVAIM02F8GR6_3DS	-	-	-	GDZVAIM02IOPH3_3DS;GDZVAIM02GN7R9_3DS;GDZVAIM02F8GR6_3DS;GDZVAIM02IRLHK_3DS;GDZVAIM02JAQRD_3DS	-	-	-	-	-	-	-	-	-	-	-	-	-	-	-
-	-	Bradi2g03770.1	-	Sb03g009220.1	-	NIASHv1061M22	-	-	GDZVAIM02G36CF_3DS	GDZVAIM01EUSVB_3DS;GDZVAIM01EZJ6D_3DS;GDZVAIM02G36CF_3DS	-	-	GDZVAIM02G36CF_3DS	GDZVAIM01EZJ6D_3DS;GDZVAIM02G36CF_3DS;GDZVAIM01EUSVB_3DS	-	-	GDZVAIM02G36CF_3DS	GDZVAIM01EZJ6D_3DS;GDZVAIM02G36CF_3DS;GDZVAIM01EUSVB_3DS	-	-	-	-	-	-	-	-	-	-	-
-	-	-	Os01g0100100	Sb03g009250.1	-	-	-	-	GDZVAIM02FPELA_3DS	GDZVAIM02FU6VL_3DS;GDZVAIM02GLSF8_3DS;GDZVAIM01AVXRP_3DS;GDZVAIM01EIEP8_3DS;GDZVAIM02JNZC8_3DS;GDZVAIM02IO455_3DS;GDZVAIM02FPELA_3DS;GDZVAIM02FY5FD_3DS;GDZVAIM02JCC7D_3DS;GDZVAIM01BET2L_3DS;GDZVAIM01DQUC0_3DS;GDZVAIM02GZZ5S_3DS;GDZVAIM01CQY2T_3DS;GDZVAIM02FUVTW_3DS;GDZVAIM02FP6YZ_3DS;GDZVAIM01DS483_3DS;GDZVAIM02HV6Y5_3DS;GDZVAIM01BFI70_3DS;GDZVAIM02GNSUI_3DS;GDZVAIM01DA5KC_3DS;GDZVAIM02HL5MH_3DS;…	-	-	-	-	GDZVAIM02FPELA_3DS	GDZVAIM02HV7CV_3DS;GDZVAIM02JNZC8_3DS;GDZVAIM01BFI70_3DS;GDZVAIM01CZK49_3DS;GDZVAIM01BET2L_3DS;GDZVAIM02GP5WH_3DS;GDZVAIM02FUVTW_3DS;GDZVAIM01A30EU_3DS;GDZVAIM02FP6YZ_3DS;GDZVAIM02HV6Y5_3DS;GDZVAIM02FPELA_3DS;GDZVAIM02JEDPO_3DS;GDZVAIM01AVXRP_3DS;GDZVAIM01CQY2T_3DS;GDZVAIM02GZZ5S_3DS;GDZVAIM02IE4JX_3DS;GDZVAIM02IO455_3DS;GDZVAIM02GP2N8_3DS;GDZVAIM01EIEP8_3DS;GDZVAIM02FY5FD_3DS	GDZVAIM02FPELA_3DS	GDZVAIM02HV7CV_3DS;GDZVAIM02JNZC8_3DS;GDZVAIM02FXCW6_3DS;GDZVAIM02HETWC_3DS;GDZVAIM01BFI70_3DS;GDZVAIM01CZK49_3DS;GDZVAIM01DQUC0_3DS;GDZVAIM02GP5WH_3DS;GDZVAIM02FUVTW_3DS;GDZVAIM01A30EU_3DS;GDZVAIM02FP6YZ_3DS;GDZVAIM02HV6Y5_3DS;GDZVAIM01DA5KC_3DS;GDZVAIM02HL5MH_3DS;GDZVAIM02FPELA_3DS;GDZVAIM02JEDPO_3DS;GDZVAIM01AVXRP_3DS;GDZVAIM01CQY2T_3DS;GDZVAIM02JCC7D_3DS;GDZVAIM02GZZ5S_3DS;GDZVAIM02IG0V3_3DS;…	-	-	-	-	-	-	-	-	-	-	-
-	-	Bradi2g03777.1	Os01g0100500	-	-	-	NIASHv2085I17	-	GDZVAIM02IZAPF_3DS	GDZVAIM02F440X_3DS;GDZVAIM02HCZNE_3DS;GDZVAIM02H9N6K_3DS;GDZVAIM01CV3H0_3DS;GDZVAIM02IZAPF_3DS;GDZVAIM01D0754_3DS;GDZVAIM01BBRA0_3DS;GDZVAIM01BAOI4_3DS;GDZVAIM01DYFH9_3DS;GDZVAIM01EQ3AI_3DS;GDZVAIM01EKBBM_3DS;GDZVAIM02I78RW_3DS;GDZVAIM02J18ZK_3DS;GDZVAIM01BNFPE_3DS;GDZVAIM02GGXVM_3DS;GDZVAIM02FG7LY_3DS;GDZVAIM01C0DHM_3DS;GDZVAIM01ASI2U_3DS;GDZVAIM01CJZ7T_3DS;GDZVAIM02G7532_3DS	-	-	GDZVAIM02IZAPF_3DS	GDZVAIM02J18ZK_3DS;GDZVAIM02H9N6K_3DS;GDZVAIM01EQ3AI_3DS;GDZVAIM01CV3H0_3DS;GDZVAIM02HCZNE_3DS;GDZVAIM02F440X_3DS;GDZVAIM02I78RW_3DS;GDZVAIM01EKBBM_3DS;GDZVAIM01BNFPE_3DS;GDZVAIM01D0754_3DS;GDZVAIM02GGXVM_3DS;GDZVAIM02IZAPF_3DS;GDZVAIM01ASI2U_3DS;GDZVAIM01BBRA0_3DS;GDZVAIM01DYFH9_3DS;GDZVAIM02G7532_3DS;GDZVAIM01C0DHM_3DS;GDZVAIM01BAOI4_3DS;GDZVAIM02FG7LY_3DS	GDZVAIM02IZAPF_3DS	GDZVAIM02J18ZK_3DS;GDZVAIM02H9N6K_3DS;GDZVAIM01EQ3AI_3DS;GDZVAIM02HCZNE_3DS;GDZVAIM02F440X_3DS;GDZVAIM02I78RW_3DS;GDZVAIM01BNFPE_3DS;GDZVAIM01D0754_3DS;GDZVAIM02GGXVM_3DS;GDZVAIM02IZAPF_3DS;GDZVAIM01ASI2U_3DS;GDZVAIM01CJZ7T_3DS;GDZVAIM01BBRA0_3DS;GDZVAIM01DYFH9_3DS;GDZVAIM02G7532_3DS;GDZVAIM01C0DHM_3DS;GDZVAIM01BAOI4_3DS;GDZVAIM02FG7LY_3DS	-	-	-	-	-	-	-	-	-	-	-	-	-
-	-	Bradi2g03790.1	-	Sb03g009240.1	-	NIASHv1001H16	-	-	GDZVAIM02H9AQG_3DS;GDZVAIM02JW7QH_3DS	GDZVAIM01AOST2_3DS;GDZVAIM01BJA9O_3DS;GDZVAIM02IEP3Z_3DS;GDZVAIM02H9AQG_3DS;GDZVAIM01EF2ZD_3DS;GDZVAIM01B5VBX_3DS;GDZVAIM02FU61T_3DS;GDZVAIM01AZAND_3DS;GDZVAIM01DT12F_3DS;GDZVAIM02IC6AR_3DS;GDZVAIM02H6IIZ_3DS;GDZVAIM02G6ADF_3DS;GDZVAIM01CFXCC_3DS;GDZVAIM02JW7QH_3DS;GDZVAIM02HDEXI_3DS	-	-	GDZVAIM02H9AQG_3DS	GDZVAIM01BJA9O_3DS;GDZVAIM02H9AQG_3DS;GDZVAIM01EF2ZD_3DS;GDZVAIM01CFXCC_3DS;GDZVAIM02G6ADF_3DS;GDZVAIM02JW7QH_3DS;GDZVAIM01B5VBX_3DS;GDZVAIM02FU61T_3DS;GDZVAIM02HDEXI_3DS;GDZVAIM01AOST2_3DS;GDZVAIM02H6IIZ_3DS;GDZVAIM02IC6AR_3DS;GDZVAIM01DT12F_3DS;GDZVAIM01AZAND_3DS	-	-	GDZVAIM02JW7QH_3DS	GDZVAIM02IEP3Z_3DS;GDZVAIM01CFXCC_3DS;GDZVAIM02JW7QH_3DS;GDZVAIM02H6IIZ_3DS	-	-	-	-	-	-	-	-	-	-	-
3_1298	41	-	-	-	-	-	-	-	-	-	-	-	-	-	-	-	-	-	-	-	-	-	-	-	-	-	20488	20488	20488
3_1159	41	-	-	-	-	-	-	-	-	-	-	-	-	-	-	-	-	-	-	-	-	-	-	-	-	-	17005	17005	17005
3_0953	41	Bradi2g03800.1	-	Sb03g009260.1	NIASHv1112G16	-	-	-	GDZVAIM02I35EP_3DS	GDZVAIM02JH56O_3DS;GDZVAIM02I35EP_3DS;GDZVAIM01B83JQ_3DS;GDZVAIM01C0IDE_3DS;GDZVAIM01ALU14_3DS;GDZVAIM01EP23H_3DS;GDZVAIM01C6OC3_3DS;GDZVAIM01DP5X0_3DS;GDZVAIM02JPVIP_3DS	-	-	GDZVAIM02I35EP_3DS	GDZVAIM01C6OC3_3DS;GDZVAIM01EP23H_3DS;GDZVAIM01DP5X0_3DS;GDZVAIM01ALU14_3DS;GDZVAIM02I35EP_3DS;GDZVAIM02JPVIP_3DS;GDZVAIM02JH56O_3DS;GDZVAIM01C0IDE_3DS;GDZVAIM01B83JQ_3DS	-	-	GDZVAIM02I35EP_3DS	GDZVAIM01C6OC3_3DS;GDZVAIM02I35EP_3DS;GDZVAIM02JH56O_3DS	-	-	-	-	-	-	-	-	2213	2213	2213
-	-	-	-	Sb03g009290.1	-	-	-	-	GDZVAIM02GLBSN_3DS	GDZVAIM02GLBSN_3DS;GDZVAIM01DTSKS_3DS	-	-	-	-	-	-	GDZVAIM02GLBSN_3DS	GDZVAIM01DTSKS_3DS;GDZVAIM02GLBSN_3DS	-	-	-	-	-	-	-	-	-	-	-
-	-	Bradi2g03807.1	-	-	-	NIASHv3015J09	-	-	GDZVAIM02GVNGT_3DS	GDZVAIM02GVNGT_3DS;GDZVAIM02F6W8K_3DS;GDZVAIM02JHCKU_3DS	-	-	GDZVAIM02GVNGT_3DS	GDZVAIM02GVNGT_3DS;GDZVAIM02F6W8K_3DS;GDZVAIM02JHCKU_3DS	-	-	-	-	-	-	-	-	-	-	-	-	-	-	-
-	-	Bradi2g04160.1	Os01g0167750	Sb03g004720.1	-	NIASHv1071O06	-	-	GDZVAIM02HEIMV_3DS	GDZVAIM02HEIMV_3DS;GDZVAIM02F56A4_3DS;GDZVAIM02I8J3N_3DS	-	-	-	GDZVAIM02I8J3N_3DS;GDZVAIM02HEIMV_3DS;GDZVAIM02F56A4_3DS	GDZVAIM02HEIMV_3DS	GDZVAIM02I8J3N_3DS;GDZVAIM02HEIMV_3DS	GDZVAIM02HEIMV_3DS	GDZVAIM02I8J3N_3DS;GDZVAIM02HEIMV_3DS	-	-	-	-	-	-	-	-	-	-	-
-	-	-	Os01g0167800	-	-	-	NIASHv3112G05	-	GDZVAIM01CYYUG_3DS	GDZVAIM01CYYUG_3DS;GDZVAIM02JSRLK_3DS;GDZVAIM02ID6B7_3DS;GDZVAIM02GEL16_3DS;GDZVAIM01D3488_3DS;GDZVAIM02IRU0U_3DS;GDZVAIM01DH709_3DS;GDZVAIM02FKC3M_3DS;GDZVAIM01ETRSH_3DS;GDZVAIM02HJYIK_3DS;GDZVAIM01EO8TV_3DS;GDZVAIM02GXT6O_3DS;GDZVAIM02INFY2_3DS;GDZVAIM01EE6WJ_3DS;GDZVAIM01EODRT_3DS;GDZVAIM01CBRHZ_3DS;GDZVAIM02JCR8Q_3DS;GDZVAIM01BHVQ2_3DS;GDZVAIM01D685R_3DS;GDZVAIM02GZEO6_3DS;GDZVAIM02I8HNS_3DS;…	-	-	-	-	GDZVAIM01CYYUG_3DS	GDZVAIM02INFY2_3DS;GDZVAIM02HJYIK_3DS;GDZVAIM02GZEO6_3DS;GDZVAIM02JCR8Q_3DS;GDZVAIM01EO8TV_3DS;GDZVAIM01EE6WJ_3DS;GDZVAIM01DH709_3DS;GDZVAIM02FZRAO_3DS;GDZVAIM02ID6B7_3DS;GDZVAIM01ETRSH_3DS;GDZVAIM02IRU0U_3DS;GDZVAIM01D3488_3DS;GDZVAIM01BHVQ2_3DS;GDZVAIM01CBRHZ_3DS;GDZVAIM02FKC3M_3DS;GDZVAIM02I8HNS_3DS;GDZVAIM01EODRT_3DS;GDZVAIM02GXT6O_3DS;GDZVAIM01D685R_3DS;GDZVAIM02GEL16_3DS;GDZVAIM02JSRLK_3DS;…	-	-	-	-	-	-	-	-	-	-	-	-	-
-	-	Bradi2g04170.1	Os01g0167900	Sb03g004710.1	-	NIASHv3065O24	-	-	GDZVAIM02JX3B4_3DS	GDZVAIM02JX3B4_3DS;GDZVAIM01B86E7_3DS;GDZVAIM02IY80B_3DS;GDZVAIM01AMGD6_3DS;GDZVAIM01BUKIM_3DS	-	-	GDZVAIM02JX3B4_3DS	GDZVAIM02IY80B_3DS;GDZVAIM01AMGD6_3DS;GDZVAIM01BUKIM_3DS;GDZVAIM01B86E7_3DS;GDZVAIM02JX3B4_3DS	GDZVAIM02JX3B4_3DS	GDZVAIM02IY80B_3DS;GDZVAIM01BUKIM_3DS;GDZVAIM01B86E7_3DS;GDZVAIM02JX3B4_3DS	GDZVAIM02JX3B4_3DS	GDZVAIM02IY80B_3DS;GDZVAIM01AMGD6_3DS;GDZVAIM01BUKIM_3DS;GDZVAIM01B86E7_3DS;GDZVAIM02JX3B4_3DS	-	-	-	GDZVAIM01AMGD6_3DS	-	-	-	-	-	-	4824
1_0863	41.68	-	-	-	NIASHv2083P15	-	-	-	-	-	-	-	-	-	-	-	-	-	-	-	-	-	-	-	-	-	4032	4032	4032
2_0193	42.06	-	-	-	-	-	-	-	-	-	-	-	-	-	-	-	-	-	-	-	-	-	-	-	-	-	6413	6413	6413
2_1145	42.47	Bradi2g04180.3	Os01g0168100	Sb03g004680.1	-	-	-	-	GDZVAIM02GL0OK_3DS	GDZVAIM01CJM99_3DS;GDZVAIM01DA6VG_3DS;GDZVAIM01DXSHT_3DS;GDZVAIM02GL0OK_3DS;GDZVAIM02JPVJH_3DS;GDZVAIM02I88W2_3DS;GDZVAIM01DKPMG_3DS;GDZVAIM01AMGD6_3DS;GDZVAIM01CD0K5_3DS;GDZVAIM02FQQ0B_3DS;GDZVAIM02H39Z7_3DS;GDZVAIM02GRHRG_3DS;GDZVAIM01DA4YC_3DS	-	GDZVAIM01DA6VG_3DS;GDZVAIM01CJM99_3DS;GDZVAIM02I88W2_3DS	GDZVAIM02GL0OK_3DS	GDZVAIM02FQQ0B_3DS;GDZVAIM01CD0K5_3DS;GDZVAIM02JPVJH_3DS;GDZVAIM02H39Z7_3DS;GDZVAIM01DA4YC_3DS;GDZVAIM01DA6VG_3DS;GDZVAIM01CJM99_3DS;GDZVAIM02GL0OK_3DS;GDZVAIM01DXSHT_3DS;GDZVAIM01DKPMG_3DS;GDZVAIM02GRHRG_3DS	-	GDZVAIM02FQQ0B_3DS;GDZVAIM01CD0K5_3DS;GDZVAIM02JPVJH_3DS;GDZVAIM02H39Z7_3DS;GDZVAIM01DA4YC_3DS;GDZVAIM01DA6VG_3DS;GDZVAIM01CJM99_3DS;GDZVAIM02GL0OK_3DS;GDZVAIM01AMGD6_3DS;GDZVAIM01DXSHT_3DS;GDZVAIM01DKPMG_3DS;GDZVAIM02GRHRG_3DS	GDZVAIM02GL0OK_3DS	GDZVAIM02FQQ0B_3DS;GDZVAIM01CD0K5_3DS;GDZVAIM02JPVJH_3DS;GDZVAIM02H39Z7_3DS;GDZVAIM01DA4YC_3DS;GDZVAIM01DA6VG_3DS;GDZVAIM01CJM99_3DS;GDZVAIM02GL0OK_3DS;GDZVAIM01DXSHT_3DS;GDZVAIM02GRHRG_3DS	-	-	-	-	-	-	-	-	3171	3171	4824;3171
-	-	Bradi2g04190.1	Os01g0168300	Sb03g004660.1	-	NIASHv3132G06	-	-	GDZVAIM01CE4OJ_3DS	GDZVAIM01CE4OJ_3DS;GDZVAIM01D4R0B_3DS;GDZVAIM02IC9KT_3DS;GDZVAIM02FTKEI_3DS;GDZVAIM01CTZ5M_3DS	-	-	GDZVAIM01CE4OJ_3DS	GDZVAIM01CE4OJ_3DS;GDZVAIM02IC9KT_3DS;GDZVAIM01D4R0B_3DS;GDZVAIM01CTZ5M_3DS;GDZVAIM02FTKEI_3DS	GDZVAIM01CE4OJ_3DS	GDZVAIM01CE4OJ_3DS;GDZVAIM02IC9KT_3DS;GDZVAIM01D4R0B_3DS;GDZVAIM01CTZ5M_3DS;GDZVAIM02FTKEI_3DS	GDZVAIM01CE4OJ_3DS	GDZVAIM01CE4OJ_3DS;GDZVAIM02IC9KT_3DS;GDZVAIM01D4R0B_3DS;GDZVAIM01CTZ5M_3DS;GDZVAIM02FTKEI_3DS	-	-	-	-	-	-	-	-	-	-	-
-	-	Bradi2g04197.1	Os01g0168400	Sb03g004656.1	-	NIASHv1141I19	-	-	GDZVAIM02FXL6M_3DS	GDZVAIM01BQXC2_3DS;GDZVAIM01D1DJN_3DS;GDZVAIM01D9T4P_3DS;GDZVAIM02HV3YD_3DS;GDZVAIM01DSECO_3DS;GDZVAIM02FXL6M_3DS;GDZVAIM01A682R_3DS;GDZVAIM01EPBXC_3DS;GDZVAIM02IYVGZ_3DS;GDZVAIM01EZMM2_3DS;GDZVAIM01CAX2B_3DS;GDZVAIM02G473P_3DS;GDZVAIM01CPM4B_3DS	-	-	GDZVAIM02FXL6M_3DS	GDZVAIM02G473P_3DS;GDZVAIM01EPBXC_3DS;GDZVAIM02IYVGZ_3DS;GDZVAIM01CPM4B_3DS;GDZVAIM02HV3YD_3DS;GDZVAIM01CAX2B_3DS;GDZVAIM01D9T4P_3DS;GDZVAIM01A682R_3DS;GDZVAIM01DSECO_3DS;GDZVAIM02FXL6M_3DS;GDZVAIM01D1DJN_3DS;GDZVAIM01EZMM2_3DS;GDZVAIM01BQXC2_3DS	GDZVAIM02FXL6M_3DS	GDZVAIM02G473P_3DS;GDZVAIM01EPBXC_3DS;GDZVAIM02IYVGZ_3DS;GDZVAIM01CPM4B_3DS;GDZVAIM02HV3YD_3DS;GDZVAIM01CAX2B_3DS;GDZVAIM01D9T4P_3DS;GDZVAIM01A682R_3DS;GDZVAIM01DSECO_3DS;GDZVAIM02FXL6M_3DS;GDZVAIM01D1DJN_3DS;GDZVAIM01EZMM2_3DS;GDZVAIM01BQXC2_3DS	GDZVAIM02FXL6M_3DS	GDZVAIM01EPBXC_3DS;GDZVAIM01CPM4B_3DS;GDZVAIM01A682R_3DS;GDZVAIM02FXL6M_3DS;GDZVAIM01D1DJN_3DS;GDZVAIM01BQXC2_3DS	-	-	-	GDZVAIM02G473P_3DS;GDZVAIM01D9T4P_3DS	-	-	-	-	-	-	-
-	-	Bradi2g04210.1	Os01g0168500	Sb03g004650.1	-	NIASHv2013G03	-	NIASHv2025P14	GDZVAIM01B2YX1_3DS	GDZVAIM02IZN2B_3DS;GDZVAIM01B2YX1_3DS;GDZVAIM02FVSTU_3DS;GDZVAIM02HECR5_3DS;GDZVAIM02G6LO2_3DS;GDZVAIM02GHCFX_3DS;GDZVAIM01AOHCF_3DS	-	-	GDZVAIM01B2YX1_3DS	GDZVAIM01AOHCF_3DS;GDZVAIM02G6LO2_3DS;GDZVAIM02HECR5_3DS;GDZVAIM01B2YX1_3DS;GDZVAIM02FVSTU_3DS;GDZVAIM02IZN2B_3DS;GDZVAIM02GHCFX_3DS	-	GDZVAIM01AOHCF_3DS;GDZVAIM02G6LO2_3DS;GDZVAIM02HECR5_3DS;GDZVAIM01B2YX1_3DS;GDZVAIM02FVSTU_3DS;GDZVAIM02IZN2B_3DS;GDZVAIM02GHCFX_3DS	-	GDZVAIM01AOHCF_3DS;GDZVAIM02G6LO2_3DS;GDZVAIM02HECR5_3DS;GDZVAIM01B2YX1_3DS;GDZVAIM02FVSTU_3DS;GDZVAIM02IZN2B_3DS;GDZVAIM02GHCFX_3DS	-	-	-	-	-	-	-	-	-	-	-
-	-	Bradi2g04220.1	Os01g0168600	Sb03g004640.1	-	NIASHv1035J17	-	-	-	GDZVAIM01BGXX3_3DS;GDZVAIM01DK1EF_3DS;GDZVAIM01AWN2N_3DS;GDZVAIM02F3Y3H_3DS;GDZVAIM02JIJNU_3DS;GDZVAIM01BXL47_3DS;GDZVAIM01BIX5C_3DS;GDZVAIM02H36X4_3DS;GDZVAIM02HU0C1_3DS;GDZVAIM01DXN7Z_3DS	-	-	-	GDZVAIM01BGXX3_3DS;GDZVAIM02HU0C1_3DS;GDZVAIM01DK1EF_3DS;GDZVAIM02JIJNU_3DS;GDZVAIM01BIX5C_3DS;GDZVAIM01AWN2N_3DS;GDZVAIM01BXL47_3DS;GDZVAIM02H36X4_3DS;GDZVAIM01DXN7Z_3DS	-	GDZVAIM01BGXX3_3DS;GDZVAIM02HU0C1_3DS;GDZVAIM01DK1EF_3DS;GDZVAIM02JIJNU_3DS;GDZVAIM02F3Y3H_3DS;GDZVAIM01BIX5C_3DS;GDZVAIM01AWN2N_3DS;GDZVAIM01BXL47_3DS;GDZVAIM02H36X4_3DS;GDZVAIM01DXN7Z_3DS	-	GDZVAIM01BGXX3_3DS;GDZVAIM02HU0C1_3DS;GDZVAIM01DK1EF_3DS;GDZVAIM02JIJNU_3DS;GDZVAIM01BIX5C_3DS;GDZVAIM01AWN2N_3DS;GDZVAIM01BXL47_3DS;GDZVAIM02H36X4_3DS;GDZVAIM01DXN7Z_3DS	-	-	-	-	-	-	-	-	-	-	-
-	-	-	-	Sb03g004630.1	-	-	-	-	-	GDZVAIM01E2AXE_3DS;GDZVAIM01BP2JO_3DS;GDZVAIM01EH0JI_3DS	-	-	-	-	-	-	-	GDZVAIM01E2AXE_3DS;GDZVAIM01EH0JI_3DS;GDZVAIM01BP2JO_3DS	-	-	-	-	-	-	-	-	-	-	-
-	-	Bradi2g04230.1	Os01g0168800	Sb03g004620.1	-	NIASHv2028N16	-	-	GDZVAIM02F9MXO_3DS	GDZVAIM01DR1YX_3DS;GDZVAIM01DYU40_3DS;GDZVAIM01D73G9_3DS;GDZVAIM01E2AXE_3DS;GDZVAIM01BP2JO_3DS;GDZVAIM01EH0JI_3DS;GDZVAIM02F9MXO_3DS	-	-	GDZVAIM02F9MXO_3DS	GDZVAIM01D73G9_3DS;GDZVAIM02F9MXO_3DS;GDZVAIM01E2AXE_3DS;GDZVAIM01DYU40_3DS;GDZVAIM01EH0JI_3DS;GDZVAIM01DR1YX_3DS;GDZVAIM01BP2JO_3DS	GDZVAIM02F9MXO_3DS	GDZVAIM01D73G9_3DS;GDZVAIM02F9MXO_3DS;GDZVAIM01E2AXE_3DS;GDZVAIM01DYU40_3DS;GDZVAIM01EH0JI_3DS;GDZVAIM01DR1YX_3DS;GDZVAIM01BP2JO_3DS	GDZVAIM02F9MXO_3DS	GDZVAIM01D73G9_3DS;GDZVAIM02F9MXO_3DS;GDZVAIM01DYU40_3DS;GDZVAIM01DR1YX_3DS	-	-	-	-	-	-	-	-	-	-	-
-	-	Bradi2g04270.1	Os01g0169400	Sb03g004590.1	-	-	-	-	GDZVAIM01EPM9J_3DS	GDZVAIM01EPM9J_3DS;GDZVAIM01D53IE_3DS	-	-	GDZVAIM01EPM9J_3DS	GDZVAIM01D53IE_3DS;GDZVAIM01EPM9J_3DS	GDZVAIM01EPM9J_3DS	GDZVAIM01D53IE_3DS;GDZVAIM01EPM9J_3DS	GDZVAIM01EPM9J_3DS	GDZVAIM01D53IE_3DS;GDZVAIM01EPM9J_3DS	-	-	-	-	-	-	-	-	-	-	-
-	-	Bradi2g04280.1	Os01g0169500	Sb03g004580.1	-	-	-	-	GDZVAIM02JAUYN_3DS	GDZVAIM02FJR91_3DS;GDZVAIM02H3Y7P_3DS;GDZVAIM01BZOLH_3DS;GDZVAIM02G35UN_3DS;GDZVAIM02ILD5W_3DS;GDZVAIM02HN8F4_3DS;GDZVAIM01DALNF_3DS;GDZVAIM02GY4KS_3DS;GDZVAIM02FL416_3DS;GDZVAIM01BXFEB_3DS;GDZVAIM02F3XQC_3DS;GDZVAIM02F5F5X_3DS;GDZVAIM02H5ZKN_3DS;GDZVAIM01B3QIR_3DS;GDZVAIM01B60EB_3DS;GDZVAIM02JAUYN_3DS;GDZVAIM01BYVX5_3DS;GDZVAIM02HVLU0_3DS;GDZVAIM02JVAFF_3DS	-	-	GDZVAIM02JAUYN_3DS	GDZVAIM01B3QIR_3DS;GDZVAIM02FJR91_3DS;GDZVAIM01B60EB_3DS;GDZVAIM02H5ZKN_3DS;GDZVAIM02JVAFF_3DS;GDZVAIM02F3XQC_3DS;GDZVAIM02FL416_3DS;GDZVAIM02GY4KS_3DS;GDZVAIM01BZOLH_3DS;GDZVAIM02H3Y7P_3DS;GDZVAIM02ILD5W_3DS;GDZVAIM02HVLU0_3DS;GDZVAIM01BXFEB_3DS;GDZVAIM01DALNF_3DS;GDZVAIM02F5F5X_3DS;GDZVAIM01BYVX5_3DS;GDZVAIM02JAUYN_3DS;GDZVAIM02HN8F4_3DS;GDZVAIM02G35UN_3DS	GDZVAIM02JAUYN_3DS	GDZVAIM01B3QIR_3DS;GDZVAIM02FJR91_3DS;GDZVAIM01B60EB_3DS;GDZVAIM02H5ZKN_3DS;GDZVAIM02JVAFF_3DS;GDZVAIM02F3XQC_3DS;GDZVAIM02FL416_3DS;GDZVAIM02GY4KS_3DS;GDZVAIM01BZOLH_3DS;GDZVAIM02H3Y7P_3DS;GDZVAIM02ILD5W_3DS;GDZVAIM01BXFEB_3DS;GDZVAIM01DALNF_3DS;GDZVAIM02F5F5X_3DS;GDZVAIM01BYVX5_3DS;GDZVAIM02JAUYN_3DS;GDZVAIM02HN8F4_3DS;GDZVAIM02G35UN_3DS	GDZVAIM02JAUYN_3DS	GDZVAIM01B3QIR_3DS;GDZVAIM02FJR91_3DS;GDZVAIM02JVAFF_3DS;GDZVAIM02F3XQC_3DS;GDZVAIM02FL416_3DS;GDZVAIM01BZOLH_3DS;GDZVAIM02H3Y7P_3DS;GDZVAIM02ILD5W_3DS;GDZVAIM02HVLU0_3DS;GDZVAIM01DALNF_3DS;GDZVAIM02F5F5X_3DS;GDZVAIM01BYVX5_3DS;GDZVAIM02JAUYN_3DS;GDZVAIM02HN8F4_3DS	-	-	-	-	-	-	-	-	-	-	-
-	-	Bradi2g04290.1	Os01g0169800	Sb03g004570.1	-	NIASHv1032G22	-	-	-	GDZVAIM01EBM61_3DS;GDZVAIM01CEY9L_3DS;GDZVAIM01DCZQC_3DS;GDZVAIM02IAPC2_3DS;GDZVAIM02GME4Q_3DS;GDZVAIM02H07H1_3DS;GDZVAIM02IKHLZ_3DS;GDZVAIM01BE77Y_3DS	-	-	-	GDZVAIM02H07H1_3DS;GDZVAIM02GME4Q_3DS;GDZVAIM02IKHLZ_3DS;GDZVAIM02IAPC2_3DS;GDZVAIM01DCZQC_3DS;GDZVAIM01CEY9L_3DS;GDZVAIM01BE77Y_3DS;GDZVAIM01EBM61_3DS	-	GDZVAIM02H07H1_3DS;GDZVAIM02GME4Q_3DS;GDZVAIM02IKHLZ_3DS;GDZVAIM01CEY9L_3DS;GDZVAIM01BE77Y_3DS;GDZVAIM01EBM61_3DS	-	GDZVAIM02H07H1_3DS;GDZVAIM02GME4Q_3DS;GDZVAIM02IKHLZ_3DS;GDZVAIM02IAPC2_3DS;GDZVAIM01DCZQC_3DS;GDZVAIM01BE77Y_3DS;GDZVAIM01EBM61_3DS	-	-	-	-	-	-	-	-	-	-	-
2_1533	43.23	-	-	-	-	-	-	-	-	-	-	-	-	-	-	-	-	-	-	-	-	-	-	-	-	-	15806	15806	15806
2_0647	43.23	Bradi2g04130.1	Os01g0167500	Sb03g004750.1	NIASHv1073J09	NIASHv2042G21	-	-	-	GDZVAIM01B0SYD_3DS;GDZVAIM02I0DT7_3DS;GDZVAIM01EFC2A_3DS;GDZVAIM01DVTEZ_3DS;GDZVAIM01AQD86_3DS;GDZVAIM01A7E67_3DS;GDZVAIM01BWNA3_3DS;GDZVAIM02JMYI5_3DS;GDZVAIM01CGBM4_3DS;GDZVAIM02HDMW4_3DS;GDZVAIM01B1MJZ_3DS;GDZVAIM02JB3VZ_3DS;GDZVAIM01DPHFT_3DS	-	GDZVAIM02JB3VZ_3DS	-	GDZVAIM01B0SYD_3DS;GDZVAIM02HDMW4_3DS;GDZVAIM01CGBM4_3DS;GDZVAIM01DPHFT_3DS;GDZVAIM01B1MJZ_3DS;GDZVAIM02I0DT7_3DS;GDZVAIM01BWNA3_3DS;GDZVAIM01AQD86_3DS;GDZVAIM02JMYI5_3DS;GDZVAIM01EFC2A_3DS;GDZVAIM01A7E67_3DS;GDZVAIM01DVTEZ_3DS	-	GDZVAIM01B0SYD_3DS;GDZVAIM02HDMW4_3DS;GDZVAIM01CGBM4_3DS;GDZVAIM01DPHFT_3DS;GDZVAIM01B1MJZ_3DS;GDZVAIM02I0DT7_3DS;GDZVAIM01BWNA3_3DS;GDZVAIM01AQD86_3DS;GDZVAIM02JMYI5_3DS;GDZVAIM01EFC2A_3DS;GDZVAIM01A7E67_3DS;GDZVAIM01DVTEZ_3DS	-	GDZVAIM01B0SYD_3DS;GDZVAIM02HDMW4_3DS;GDZVAIM01CGBM4_3DS;GDZVAIM01DPHFT_3DS;GDZVAIM01B1MJZ_3DS;GDZVAIM02I0DT7_3DS;GDZVAIM01BWNA3_3DS;GDZVAIM01AQD86_3DS;GDZVAIM02JMYI5_3DS;GDZVAIM01EFC2A_3DS;GDZVAIM01A7E67_3DS;GDZVAIM01DVTEZ_3DS	-	-	-	GDZVAIM02JB3VZ_3DS	-	-	-	-	16591	16591	16591
-	-	Bradi2g04117.1	Os01g0166800	Sb03g004760.1	-	-	-	-	GDZVAIM01A32JL_3DS	GDZVAIM01BZ01F_3DS;GDZVAIM02GLLAY_3DS;GDZVAIM01BGA4L_3DS;GDZVAIM01DSAGJ_3DS;GDZVAIM01A32JL_3DS;GDZVAIM02I3Q97_3DS;GDZVAIM02HIM4O_3DS;GDZVAIM01AV4SP_3DS	-	-	-	GDZVAIM01DSAGJ_3DS;GDZVAIM01BZ01F_3DS;GDZVAIM02GLLAY_3DS;GDZVAIM01A32JL_3DS;GDZVAIM01AV4SP_3DS;GDZVAIM02I3Q97_3DS;GDZVAIM02HIM4O_3DS;GDZVAIM01BGA4L_3DS	GDZVAIM01A32JL_3DS	GDZVAIM01DSAGJ_3DS;GDZVAIM01BZ01F_3DS;GDZVAIM02GLLAY_3DS;GDZVAIM01A32JL_3DS;GDZVAIM01AV4SP_3DS;GDZVAIM02I3Q97_3DS;GDZVAIM02HIM4O_3DS;GDZVAIM01BGA4L_3DS	-	GDZVAIM01DSAGJ_3DS;GDZVAIM01BZ01F_3DS;GDZVAIM02GLLAY_3DS;GDZVAIM01A32JL_3DS;GDZVAIM01AV4SP_3DS;GDZVAIM02I3Q97_3DS;GDZVAIM02HIM4O_3DS;GDZVAIM01BGA4L_3DS	-	-	-	-	-	-	-	-	-	-	-
2_0666	43.23	Bradi2g04110.1	Os01g0166700	-	-	-	-	-	GDZVAIM02G6C4A_3DS	GDZVAIM02G6C4A_3DS;GDZVAIM01B3CN8_3DS;GDZVAIM02HP7PI_3DS	-	-	-	GDZVAIM02HP7PI_3DS;GDZVAIM01B3CN8_3DS	GDZVAIM02G6C4A_3DS	GDZVAIM02G6C4A_3DS;GDZVAIM01B3CN8_3DS	-	-	-	-	-	-	-	-	-	-	16592	16592	16592
-	-	Bradi2g04090.1	Os01g0166500	Sb03g004780.1	-	NIASHv1026G08	-	-	GDZVAIM02FWKPE_3DS	GDZVAIM02FWKPE_3DS;GDZVAIM01ENOTH_3DS;GDZVAIM01BFX8Q_3DS;GDZVAIM01A3W6J_3DS;GDZVAIM01ERUN5_3DS;GDZVAIM01D6MPS_3DS	-	-	-	GDZVAIM01ERUN5_3DS;GDZVAIM02FWKPE_3DS;GDZVAIM01A3W6J_3DS;GDZVAIM01D6MPS_3DS	GDZVAIM02FWKPE_3DS	GDZVAIM01ERUN5_3DS;GDZVAIM02FWKPE_3DS;GDZVAIM01A3W6J_3DS;GDZVAIM01D6MPS_3DS;GDZVAIM01BFX8Q_3DS	GDZVAIM02FWKPE_3DS	GDZVAIM01ERUN5_3DS;GDZVAIM02FWKPE_3DS;GDZVAIM01A3W6J_3DS;GDZVAIM01ENOTH_3DS	-	-	-	-	-	-	-	-	-	-	-
-	-	Bradi2g04080.1	-	Sb03g004790.1	-	NIASHv3068B04	-	-	GDZVAIM01DZG3Q_3DS	GDZVAIM01DV1NQ_3DS;GDZVAIM01EL8YX_3DS;GDZVAIM01BNLVD_3DS;GDZVAIM02HOGLG_3DS;GDZVAIM01BGDGV_3DS;GDZVAIM01DZG3Q_3DS;GDZVAIM02I97ET_3DS;GDZVAIM01BTZ8P_3DS;GDZVAIM02JJR8W_3DS;GDZVAIM02H2THP_3DS;GDZVAIM02GYDFA_3DS;GDZVAIM02IOGM5_3DS	-	-	-	GDZVAIM01DV1NQ_3DS;GDZVAIM01DZG3Q_3DS;GDZVAIM01BGDGV_3DS;GDZVAIM02I97ET_3DS;GDZVAIM02IOGM5_3DS;GDZVAIM01BNLVD_3DS;GDZVAIM01BTZ8P_3DS;GDZVAIM01EL8YX_3DS;GDZVAIM02HOGLG_3DS;GDZVAIM02GYDFA_3DS;GDZVAIM02H2THP_3DS;GDZVAIM02JJR8W_3DS	-	-	GDZVAIM01DZG3Q_3DS	GDZVAIM01DV1NQ_3DS;GDZVAIM01DZG3Q_3DS;GDZVAIM02I97ET_3DS;GDZVAIM01BTZ8P_3DS;GDZVAIM02HOGLG_3DS;GDZVAIM02JJR8W_3DS	-	-	-	-	-	-	-	-	-	-	-
-	-	Bradi2g04070.1	Os01g0166100	Sb03g004800.1	-	NIASHv2027A20	-	-	-	GDZVAIM01DUX7P_3DS;GDZVAIM01CERVE_3DS;GDZVAIM02IOGM5_3DS	-	-	-	GDZVAIM01CERVE_3DS;GDZVAIM01DUX7P_3DS	-	GDZVAIM02IOGM5_3DS;GDZVAIM01CERVE_3DS;GDZVAIM01DUX7P_3DS	-	GDZVAIM02IOGM5_3DS;GDZVAIM01CERVE_3DS;GDZVAIM01DUX7P_3DS	-	-	-	-	-	-	-	-	-	-	-
-	-	-	-	Sb03g004840.1	-	-	-	-	-	GDZVAIM01E4DWG_3DS;GDZVAIM01BN76V_3DS	-	-	-	-	-	-	-	GDZVAIM01E4DWG_3DS;GDZVAIM01BN76V_3DS	-	-	-	-	-	-	-	-	-	-	-
-	-	-	-	Sb03g004950.1	-	-	-	-	-	GDZVAIM02G83DT_3DS;GDZVAIM02IJH8G_3DS;GDZVAIM01CGEJ4_3DS;GDZVAIM01EBOVT_3DS;GDZVAIM02I8I81_3DS;GDZVAIM01CZV2R_3DS;GDZVAIM02JWQRB_3DS	-	-	-	-	-	-	-	GDZVAIM01CZV2R_3DS;GDZVAIM01EBOVT_3DS;GDZVAIM02I8I81_3DS;GDZVAIM02IJH8G_3DS;GDZVAIM01CGEJ4_3DS;GDZVAIM02JWQRB_3DS;GDZVAIM02G83DT_3DS	-	-	-	-	-	-	-	-	-	-	-
-	-	Bradi2g04040.1	-	Sb03g004960.1	-	NIASHv3013A22	-	-	GDZVAIM01D3X3F_3DS;GDZVAIM02G58AT_3DS	GDZVAIM01D3X3F_3DS;GDZVAIM01AUVTE_3DS;GDZVAIM01EKQI6_3DS;GDZVAIM01DC2YI_3DS;GDZVAIM01DOO2L_3DS;GDZVAIM01D1AMA_3DS;GDZVAIM02G58AT_3DS;GDZVAIM01DPO3I_3DS	-	-	GDZVAIM01D3X3F_3DS	GDZVAIM01EKQI6_3DS;GDZVAIM01DPO3I_3DS;GDZVAIM01DOO2L_3DS;GDZVAIM02G58AT_3DS;GDZVAIM01D3X3F_3DS;GDZVAIM01AUVTE_3DS;GDZVAIM01DC2YI_3DS;GDZVAIM01D1AMA_3DS	-	-	GDZVAIM02G58AT_3DS	GDZVAIM01EKQI6_3DS;GDZVAIM01DPO3I_3DS;GDZVAIM01DOO2L_3DS;GDZVAIM02G58AT_3DS;GDZVAIM01D3X3F_3DS;GDZVAIM01AUVTE_3DS;GDZVAIM01DC2YI_3DS;GDZVAIM01D1AMA_3DS	-	-	-	-	-	-	-	-	-	-	-
-	-	Bradi2g04030.1	Os01g0165100	Sb03g004970.1	-	-	-	-	GDZVAIM01BMRA1_3DS	GDZVAIM01BMRA1_3DS;GDZVAIM02JHJQB_3DS;GDZVAIM01C2M83_3DS;GDZVAIM01DMYKO_3DS;GDZVAIM01CPBI8_3DS;GDZVAIM01CH5ZA_3DS;GDZVAIM02JJSUW_3DS;GDZVAIM01DUY5N_3DS;GDZVAIM02FD0HC_3DS;GDZVAIM01BB5ER_3DS	-	-	GDZVAIM01BMRA1_3DS	GDZVAIM02FD0HC_3DS;GDZVAIM01BB5ER_3DS;GDZVAIM01DMYKO_3DS;GDZVAIM01CPBI8_3DS;GDZVAIM02JHJQB_3DS;GDZVAIM01C2M83_3DS;GDZVAIM01CH5ZA_3DS;GDZVAIM01BMRA1_3DS;GDZVAIM02JJSUW_3DS;GDZVAIM01DUY5N_3DS	GDZVAIM01BMRA1_3DS	GDZVAIM01BB5ER_3DS;GDZVAIM01DMYKO_3DS;GDZVAIM01CPBI8_3DS;GDZVAIM02JHJQB_3DS;GDZVAIM01C2M83_3DS;GDZVAIM01CH5ZA_3DS;GDZVAIM01BMRA1_3DS;GDZVAIM02JJSUW_3DS;GDZVAIM01DUY5N_3DS	GDZVAIM01BMRA1_3DS	GDZVAIM01DMYKO_3DS;GDZVAIM01CPBI8_3DS;GDZVAIM02JHJQB_3DS;GDZVAIM01C2M83_3DS;GDZVAIM01CH5ZA_3DS;GDZVAIM01BMRA1_3DS;GDZVAIM02JJSUW_3DS;GDZVAIM01DUY5N_3DS	-	-	-	-	-	-	-	-	-	-	-
-	-	Bradi2g04000.1	Os01g0165000	Sb03g004980.1	-	NIASHv3121G09	-	-	GDZVAIM01BUNHM_3DS	GDZVAIM02IDE23_3DS;GDZVAIM01BUNHM_3DS;GDZVAIM01CSBVZ_3DS;GDZVAIM01C4RE8_3DS	-	-	GDZVAIM01BUNHM_3DS	GDZVAIM01C4RE8_3DS;GDZVAIM01CSBVZ_3DS;GDZVAIM01BUNHM_3DS	GDZVAIM01BUNHM_3DS	GDZVAIM01C4RE8_3DS;GDZVAIM01CSBVZ_3DS;GDZVAIM01BUNHM_3DS;GDZVAIM02IDE23_3DS	GDZVAIM01BUNHM_3DS	GDZVAIM01C4RE8_3DS;GDZVAIM01CSBVZ_3DS;GDZVAIM01BUNHM_3DS	-	-	-	-	-	-	-	-	-	-	-
-	-	-	Os01g0164900	-	-	-	-	-	GDZVAIM01AKKY8_3DS	GDZVAIM01AX0OR_3DS;GDZVAIM01CT3M4_3DS;GDZVAIM02F0DLI_3DS;GDZVAIM02IPYP8_3DS;GDZVAIM01CICTL_3DS;GDZVAIM02H6KWG_3DS;GDZVAIM02IL13Z_3DS;GDZVAIM01ERC0B_3DS;GDZVAIM02HKSGH_3DS;GDZVAIM01AKKY8_3DS;GDZVAIM02HUJXW_3DS	-	-	-	-	GDZVAIM01AKKY8_3DS	GDZVAIM01AX0OR_3DS;GDZVAIM02IL13Z_3DS;GDZVAIM01CICTL_3DS;GDZVAIM02HUJXW_3DS;GDZVAIM01CT3M4_3DS;GDZVAIM02IPYP8_3DS;GDZVAIM02HKSGH_3DS;GDZVAIM02H6KWG_3DS;GDZVAIM01AKKY8_3DS;GDZVAIM01ERC0B_3DS;GDZVAIM02F0DLI_3DS	-	-	-	-	-	-	-	-	-	-	-	-	-
-	-	Bradi2g03990.1	Os01g0164800	-	-	NIASHv1014K13	-	-	GDZVAIM02GTABM_3DS;GDZVAIM01C16QI_3DS	GDZVAIM01EO0PG_3DS;GDZVAIM01B32KY_3DS;GDZVAIM01AX0OR_3DS;GDZVAIM01DCGI0_3DS;GDZVAIM02GD1AD_3DS;GDZVAIM02GTABM_3DS;GDZVAIM02HGY56_3DS;GDZVAIM01DH5WX_3DS;GDZVAIM02F4IAW_3DS;GDZVAIM02JNHGH_3DS;GDZVAIM01ETH1S_3DS;GDZVAIM01CT3M4_3DS;GDZVAIM02F0DLI_3DS;GDZVAIM02IPYP8_3DS;GDZVAIM01DVURE_3DS;GDZVAIM01DFHQH_3DS;GDZVAIM02GT7K7_3DS;GDZVAIM01EA7K4_3DS;GDZVAIM02JF8PC_3DS;GDZVAIM01EW36J_3DS;GDZVAIM02H6KWG_3DS;…	-	-	GDZVAIM02GTABM_3DS	GDZVAIM01B32KY_3DS;GDZVAIM01C16QI_3DS;GDZVAIM01ETH1S_3DS;GDZVAIM01AX0OR_3DS;GDZVAIM01EW36J_3DS;GDZVAIM02HGY56_3DS;GDZVAIM01EO0PG_3DS;GDZVAIM01B5RU0_3DS;GDZVAIM01DH5WX_3DS;GDZVAIM02IL13Z_3DS;GDZVAIM01BQORL_3DS;GDZVAIM02HQH41_3DS;GDZVAIM01DFHQH_3DS;GDZVAIM02F99BD_3DS;GDZVAIM02HUJXW_3DS;GDZVAIM02F4IAW_3DS;GDZVAIM01CT3M4_3DS;GDZVAIM02GD1AD_3DS;GDZVAIM01EABO8_3DS;GDZVAIM02JF8PC_3DS;GDZVAIM01EA7K4_3DS;…	GDZVAIM01C16QI_3DS	GDZVAIM01B32KY_3DS;GDZVAIM01C16QI_3DS;GDZVAIM01EW36J_3DS;GDZVAIM02HQH41_3DS;GDZVAIM02F99BD_3DS;GDZVAIM02F4IAW_3DS;GDZVAIM02GD1AD_3DS;GDZVAIM01EA7K4_3DS;GDZVAIM02JNHGH_3DS;GDZVAIM02GT7K7_3DS;GDZVAIM01DCGI0_3DS;GDZVAIM01DVURE_3DS	-	-	-	-	-	-	-	-	-	-	-	-	-
-	-	Bradi2g03980.1	-	Sb03g005010.1	-	-	-	-	-	GDZVAIM01B20Q0_3DS;GDZVAIM01CGIV0_3DS;GDZVAIM01DOWAN_3DS;GDZVAIM02GC0VT_3DS;GDZVAIM02FPK1I_3DS;GDZVAIM01CDZ8I_3DS	-	-	-	GDZVAIM02GC0VT_3DS;GDZVAIM01B20Q0_3DS;GDZVAIM01DOWAN_3DS;GDZVAIM01CDZ8I_3DS;GDZVAIM02FPK1I_3DS	-	-	-	GDZVAIM02GC0VT_3DS;GDZVAIM01B20Q0_3DS;GDZVAIM01DOWAN_3DS;GDZVAIM01CGIV0_3DS;GDZVAIM01CDZ8I_3DS	-	-	-	-	-	-	-	-	-	-	-
-	-	Bradi2g03960.1	Os01g0164500	Sb03g005040.1	-	NIASHv1077H05	-	-	GDZVAIM01DSPKX_3DS	GDZVAIM01CIAJZ_3DS;GDZVAIM01DSPKX_3DS;GDZVAIM01CDN1M_3DS;GDZVAIM01C14N1_3DS;GDZVAIM01ENNYO_3DS;GDZVAIM02FZB5O_3DS	-	-	GDZVAIM01DSPKX_3DS	GDZVAIM02FZB5O_3DS;GDZVAIM01DSPKX_3DS;GDZVAIM01ENNYO_3DS;GDZVAIM01CDN1M_3DS;GDZVAIM01CIAJZ_3DS	GDZVAIM01DSPKX_3DS	GDZVAIM02FZB5O_3DS;GDZVAIM01DSPKX_3DS;GDZVAIM01ENNYO_3DS;GDZVAIM01CDN1M_3DS;GDZVAIM01CIAJZ_3DS	GDZVAIM01DSPKX_3DS	GDZVAIM02FZB5O_3DS;GDZVAIM01DSPKX_3DS;GDZVAIM01ENNYO_3DS;GDZVAIM01CDN1M_3DS;GDZVAIM01CIAJZ_3DS	-	-	-	GDZVAIM02FZB5O_3DS;GDZVAIM01C14N1_3DS	-	-	-	-	-	-	21651
-	-	Bradi2g03947.1	-	-	-	-	-	-	GDZVAIM02F4ZSA_3DS	GDZVAIM01BGIUX_3DS;GDZVAIM02I09PT_3DS;GDZVAIM01AVO7Q_3DS;GDZVAIM01B4J4E_3DS;GDZVAIM01EDW6H_3DS;GDZVAIM01DBYXB_3DS;GDZVAIM02F4ZSA_3DS;GDZVAIM01D4SIL_3DS;GDZVAIM01BJYSD_3DS;GDZVAIM01B1SL6_3DS;GDZVAIM02JTD9S_3DS;GDZVAIM01DXKG4_3DS;GDZVAIM01ASSUG_3DS;GDZVAIM02HK6SJ_3DS;GDZVAIM01D7VTC_3DS;GDZVAIM02FV4SG_3DS;GDZVAIM01DPRAX_3DS;GDZVAIM02GDQFE_3DS;GDZVAIM02JXMWH_3DS	-	-	GDZVAIM02F4ZSA_3DS	GDZVAIM02JXMWH_3DS;GDZVAIM02FV4SG_3DS;GDZVAIM02GDQFE_3DS;GDZVAIM01EDW6H_3DS;GDZVAIM01AVO7Q_3DS;GDZVAIM01BGIUX_3DS;GDZVAIM01D4SIL_3DS;GDZVAIM01DBYXB_3DS;GDZVAIM01DPRAX_3DS;GDZVAIM01B4J4E_3DS;GDZVAIM02JTD9S_3DS;GDZVAIM01DXKG4_3DS;GDZVAIM02F4ZSA_3DS;GDZVAIM01D7VTC_3DS;GDZVAIM01BJYSD_3DS;GDZVAIM01B1SL6_3DS;GDZVAIM02I09PT_3DS;GDZVAIM02HK6SJ_3DS;GDZVAIM01ASSUG_3DS	-	-	-	-	-	-	-	-	-	-	-	-	-	-	19695
1_1002	43.99	Bradi2g03940.5	Os01g0164400	Sb03g005050.1	NIASHv1119I17	-	-	-	-	GDZVAIM02JFNR1_3DS;GDZVAIM01BYOJH_3DS;GDZVAIM02I2VB7_3DS;GDZVAIM01EKBCS_3DS;GDZVAIM02IYKBY_3DS;GDZVAIM02G9NPY_3DS;GDZVAIM02IT8YH_3DS;GDZVAIM02IHMG8_3DS;GDZVAIM02HUSIK_3DS;GDZVAIM01CY3AA_3DS;GDZVAIM01A610U_3DS;GDZVAIM02FJVIG_3DS	-	GDZVAIM02JFNR1_3DS;GDZVAIM01BYOJH_3DS;GDZVAIM02I2VB7_3DS;GDZVAIM02FJVIG_3DS;GDZVAIM02IHMG8_3DS;GDZVAIM02HUSIK_3DS;GDZVAIM02IT8YH_3DS;GDZVAIM02G9NPY_3DS	-	GDZVAIM01CY3AA_3DS;GDZVAIM02JFNR1_3DS;GDZVAIM01BYOJH_3DS;GDZVAIM01A610U_3DS;GDZVAIM02IYKBY_3DS;GDZVAIM01EKBCS_3DS;GDZVAIM02G9NPY_3DS	-	GDZVAIM02JFNR1_3DS;GDZVAIM01BYOJH_3DS;GDZVAIM02G9NPY_3DS	-	GDZVAIM02JFNR1_3DS;GDZVAIM01BYOJH_3DS;GDZVAIM02G9NPY_3DS	-	GDZVAIM01BYOJH_3DS;GDZVAIM02FJVIG_3DS;GDZVAIM02JFNR1_3DS;GDZVAIM02I2VB7_3DS;GDZVAIM02IHMG8_3DS;GDZVAIM02HUSIK_3DS;GDZVAIM02IT8YH_3DS;GDZVAIM02G9NPY_3DS	-	-	-	-	-	-	4571	4571	4571
-	-	-	Os01g0162800	-	-	-	-	-	-	GDZVAIM02FO1QY_3DS;GDZVAIM02IKM79_3DS;GDZVAIM02IR4DI_3DS	-	-	-	-	-	GDZVAIM02FO1QY_3DS;GDZVAIM02IR4DI_3DS;GDZVAIM02IKM79_3DS	-	-	-	-	-	-	-	-	-	-	-	-	-
-	-	-	Os01g0162300	-	-	-	-	-	GDZVAIM02GZXHT_3DS	GDZVAIM02HEU9T_3DS;GDZVAIM01A19XH_3DS;GDZVAIM02H8AUZ_3DS;GDZVAIM02GZXHT_3DS;GDZVAIM02HRBMC_3DS;GDZVAIM02JJ7D3_3DS;GDZVAIM02JR53N_3DS;GDZVAIM01CAO15_3DS;GDZVAIM02IHNSQ_3DS	-	-	-	-	GDZVAIM02GZXHT_3DS	GDZVAIM02GZXHT_3DS;GDZVAIM02JR53N_3DS;GDZVAIM02IHNSQ_3DS;GDZVAIM02HRBMC_3DS;GDZVAIM02JJ7D3_3DS;GDZVAIM01A19XH_3DS;GDZVAIM02HEU9T_3DS;GDZVAIM02H8AUZ_3DS;GDZVAIM01CAO15_3DS	-	-	-	-	-	-	-	-	-	-	-	-	-
-	-	Bradi2g03920.1	Os01g0161300	Sb03g005070.1	-	-	-	-	GDZVAIM01DSXY4_3DS	GDZVAIM01EQW3F_3DS;GDZVAIM02JTBPN_3DS;GDZVAIM02GQTIR_3DS;GDZVAIM02HZEX3_3DS;GDZVAIM02H4LWE_3DS;GDZVAIM01CZRD2_3DS;GDZVAIM02HEU9T_3DS;GDZVAIM02FXKWF_3DS;GDZVAIM02IJ6ZG_3DS;GDZVAIM01BL3GX_3DS;GDZVAIM02J40TA_3DS;GDZVAIM02JBEPL_3DS;GDZVAIM02IZ8VZ_3DS;GDZVAIM02ICXXO_3DS;GDZVAIM02JV0X7_3DS;GDZVAIM01AI6KC_3DS;GDZVAIM01A19XH_3DS;GDZVAIM02H8AUZ_3DS;GDZVAIM02FDWJU_3DS;GDZVAIM02GZXHT_3DS;GDZVAIM02H3YSK_3DS;…	-	-	GDZVAIM01DSXY4_3DS	GDZVAIM01DP8LN_3DS;GDZVAIM02F24IP_3DS;GDZVAIM02I3T70_3DS;GDZVAIM01B28T5_3DS;GDZVAIM02JR53N_3DS;GDZVAIM02GLSQ8_3DS;GDZVAIM01AI6KC_3DS;GDZVAIM02FVHCF_3DS;GDZVAIM02IHNSQ_3DS;GDZVAIM02JV0X7_3DS;GDZVAIM02H3YSK_3DS;GDZVAIM02GPQWB_3DS;GDZVAIM02FDWJU_3DS;GDZVAIM02IJ6ZG_3DS;GDZVAIM02J40TA_3DS;GDZVAIM02JBEPL_3DS;GDZVAIM02JJ7D3_3DS;GDZVAIM01BOG9K_3DS;GDZVAIM01CZRD2_3DS;GDZVAIM01DIOLV_3DS;GDZVAIM01DVK5M_3DS;…	GDZVAIM01DSXY4_3DS	GDZVAIM01DP8LN_3DS;GDZVAIM02F24IP_3DS;GDZVAIM01B28T5_3DS;GDZVAIM02H0CQO_3DS;GDZVAIM02GLSQ8_3DS;GDZVAIM02H3YSK_3DS;GDZVAIM01EBOVT_3DS;GDZVAIM02IJ6ZG_3DS;GDZVAIM02J40TA_3DS;GDZVAIM01CXJWM_3DS;GDZVAIM01BOG9K_3DS;GDZVAIM01DQ2CE_3DS;GDZVAIM01A1BNV_3DS;GDZVAIM02GICZL_3DS;GDZVAIM01DIOLV_3DS;GDZVAIM02IZ8VZ_3DS;GDZVAIM02HV9X5_3DS;GDZVAIM01DVK5M_3DS;GDZVAIM02H4LWE_3DS;GDZVAIM02HK59M_3DS;GDZVAIM02JRW8D_3DS;…	-	GDZVAIM01DP8LN_3DS;GDZVAIM02GZXHT_3DS;GDZVAIM02JR53N_3DS;GDZVAIM02FXKWF_3DS;GDZVAIM01B2A1F_3DS;GDZVAIM02IHNSQ_3DS;GDZVAIM02HRBMC_3DS;GDZVAIM01ASSXE_3DS;GDZVAIM02J40TA_3DS;GDZVAIM02JJ7D3_3DS;GDZVAIM01A19XH_3DS;GDZVAIM02IZ8VZ_3DS;GDZVAIM02HV9X5_3DS;GDZVAIM02IR4DI_3DS;GDZVAIM02HEU9T_3DS;GDZVAIM02H8AUZ_3DS;GDZVAIM01CAO15_3DS;GDZVAIM02FO49B_3DS;GDZVAIM02JX0O7_3DS;GDZVAIM02JVVSD_3DS;GDZVAIM02FXL9E_3DS;…	-	-	-	-	-	-	-	-	-	-	-
-	-	-	-	Sb03g005090.1	-	-	-	-	-	GDZVAIM01ARZEI_3DS;GDZVAIM01B3UAU_3DS;GDZVAIM02H6AV7_3DS;GDZVAIM01A2UDO_3DS;GDZVAIM01DVK5M_3DS;GDZVAIM01DVGT9_3DS	-	-	-	-	-	-	-	GDZVAIM01DVGT9_3DS;GDZVAIM01ARZEI_3DS;GDZVAIM01B3UAU_3DS;GDZVAIM01DVK5M_3DS;GDZVAIM01A2UDO_3DS;GDZVAIM02H6AV7_3DS	-	-	-	-	-	-	-	-	-	-	-
-	-	-	Os01g0161000	-	-	-	-	-	-	GDZVAIM02JAIEV_3DS;GDZVAIM01AI6KC_3DS;GDZVAIM02H6AV7_3DS;GDZVAIM01A2UDO_3DS;GDZVAIM02G0BWF_3DS	-	-	-	-	-	GDZVAIM01AI6KC_3DS;GDZVAIM02G0BWF_3DS;GDZVAIM02JAIEV_3DS;GDZVAIM01A2UDO_3DS;GDZVAIM02H6AV7_3DS	-	-	-	-	-	-	-	-	-	-	-	-	-
-	-	Bradi2g03910.1	-	-	-	NIASHv2061L01	-	-	-	GDZVAIM02FXKWF_3DS;GDZVAIM02H8AUZ_3DS;GDZVAIM02GZXHT_3DS;GDZVAIM01CAO15_3DS;GDZVAIM01DMFVE_3DS;GDZVAIM02JVVSD_3DS;GDZVAIM02HPQ2K_3DS;GDZVAIM01CRDT6_3DS;GDZVAIM01DQ2CE_3DS	-	-	-	GDZVAIM02GZXHT_3DS;GDZVAIM01DMFVE_3DS;GDZVAIM01CRDT6_3DS;GDZVAIM02FXKWF_3DS;GDZVAIM01DQ2CE_3DS;GDZVAIM02H8AUZ_3DS;GDZVAIM01CAO15_3DS;GDZVAIM02JVVSD_3DS;GDZVAIM02HPQ2K_3DS	-	-	-	-	-	-	-	-	-	-	-	-	-	-	-
-	-	Bradi2g03900.1	-	-	-	-	-	-	-	GDZVAIM02FV9H7_3DS;GDZVAIM01A2UDO_3DS;GDZVAIM02GICZL_3DS;GDZVAIM01EBOVT_3DS;GDZVAIM01B2A1F_3DS	-	-	-	GDZVAIM01B2A1F_3DS;GDZVAIM01EBOVT_3DS;GDZVAIM02GICZL_3DS;GDZVAIM02FV9H7_3DS;GDZVAIM01A2UDO_3DS	-	-	-	-	-	-	-	-	-	-	-	-	-	-	-
-	-	Bradi2g03890.1	-	-	-	-	-	-	-	GDZVAIM02HEU9T_3DS;GDZVAIM02IZ8VZ_3DS;GDZVAIM02ICXXO_3DS;GDZVAIM01A19XH_3DS;GDZVAIM02HRBMC_3DS;GDZVAIM02FXL9E_3DS;GDZVAIM01AKID9_3DS;GDZVAIM01CXJWM_3DS;GDZVAIM02JX0O7_3DS	-	-	-	GDZVAIM02HRBMC_3DS;GDZVAIM01CXJWM_3DS;GDZVAIM01A19XH_3DS;GDZVAIM02IZ8VZ_3DS;GDZVAIM02HEU9T_3DS;GDZVAIM02JX0O7_3DS;GDZVAIM02FXL9E_3DS;GDZVAIM02ICXXO_3DS;GDZVAIM01AKID9_3DS	-	-	-	-	-	-	-	-	-	-	-	-	-	-	-
-	-	Bradi2g03880.1	-	-	-	-	-	-	-	GDZVAIM02JTBPN_3DS;GDZVAIM02H2AV9_3DS;GDZVAIM02FO1QY_3DS;GDZVAIM02IC0PB_3DS;GDZVAIM01B5L74_3DS;GDZVAIM02I5VN7_3DS;GDZVAIM02IRXBB_3DS;GDZVAIM02IKM79_3DS;GDZVAIM02I5UMR_3DS;GDZVAIM02HWCG3_3DS	-	-	-	GDZVAIM02HWCG3_3DS;GDZVAIM02FO1QY_3DS;GDZVAIM02IKM79_3DS;GDZVAIM02IRXBB_3DS;GDZVAIM02I5VN7_3DS;GDZVAIM02H2AV9_3DS;GDZVAIM02JTBPN_3DS;GDZVAIM02I5UMR_3DS;GDZVAIM01B5L74_3DS;GDZVAIM02IC0PB_3DS	-	-	-	-	-	-	-	-	-	-	-	-	-	-	-
-	-	-	Os01g0159300	Sb03g005270.1	-	-	-	-	GDZVAIM01A5N2G_3DS	GDZVAIM01BTIEE_3DS;GDZVAIM02G0O06_3DS;GDZVAIM01C2LGZ_3DS;GDZVAIM01DUKLD_3DS;GDZVAIM02F7IJ7_3DS;GDZVAIM02FZAS6_3DS;GDZVAIM01A5N2G_3DS;GDZVAIM02FI9JL_3DS	-	-	-	-	-	GDZVAIM01C2LGZ_3DS;GDZVAIM02G0O06_3DS;GDZVAIM01DUKLD_3DS;GDZVAIM02FI9JL_3DS;GDZVAIM01A5N2G_3DS	GDZVAIM01A5N2G_3DS	GDZVAIM01C2LGZ_3DS;GDZVAIM02G0O06_3DS;GDZVAIM02FZAS6_3DS;GDZVAIM01DUKLD_3DS;GDZVAIM02FI9JL_3DS;GDZVAIM01BTIEE_3DS;GDZVAIM02F7IJ7_3DS;GDZVAIM01A5N2G_3DS	-	-	-	-	-	-	-	-	-	-	-
-	-	Bradi2g03830.1	Os01g0159800	Sb03g005250.1	-	-	-	-	GDZVAIM02HDW64_3DS;GDZVAIM02IRXMV_3DS	GDZVAIM01C4463_3DS;GDZVAIM02HDW64_3DS;GDZVAIM02IRXMV_3DS;GDZVAIM02G51IU_3DS;GDZVAIM01EFOCA_3DS	-	-	GDZVAIM02HDW64_3DS	GDZVAIM01C4463_3DS;GDZVAIM02HDW64_3DS;GDZVAIM02IRXMV_3DS;GDZVAIM02G51IU_3DS	GDZVAIM02HDW64_3DS	GDZVAIM02HDW64_3DS;GDZVAIM02IRXMV_3DS;GDZVAIM01EFOCA_3DS;GDZVAIM02G51IU_3DS	GDZVAIM02IRXMV_3DS	GDZVAIM02HDW64_3DS;GDZVAIM02IRXMV_3DS;GDZVAIM01EFOCA_3DS;GDZVAIM02G51IU_3DS	-	-	-	-	-	-	-	-	-	-	-
2_1259	44.76	-	-	-	-	-	-	-	-	-	-	-	-	-	-	-	-	-	-	-	-	-	-	-	-	-	19088	19088	19088
3_0913	44.76	Bradi2g03840.1	Os01g0160100	Sb03g005240.1	NIASHv2138A02	-	-	-	GDZVAIM02IJF87_3DS	GDZVAIM02INTP5_3DS;GDZVAIM02HSAXW_3DS;GDZVAIM01CG07X_3DS;GDZVAIM01BRU8R_3DS;GDZVAIM01CEYY1_3DS;GDZVAIM01BJ9S1_3DS;GDZVAIM01DETGJ_3DS;GDZVAIM01C5T4Z_3DS;GDZVAIM01EF94X_3DS;GDZVAIM02IRAK6_3DS;GDZVAIM02IJF87_3DS;GDZVAIM01CQS5W_3DS;GDZVAIM01BGZ4T_3DS	-	GDZVAIM01CG07X_3DS;GDZVAIM01CEYY1_3DS	GDZVAIM02IJF87_3DS	GDZVAIM02INTP5_3DS;GDZVAIM01CQS5W_3DS;GDZVAIM02HSAXW_3DS;GDZVAIM01BRU8R_3DS;GDZVAIM01EF94X_3DS;GDZVAIM02IJF87_3DS;GDZVAIM01DETGJ_3DS;GDZVAIM02IRAK6_3DS;GDZVAIM01BGZ4T_3DS;GDZVAIM01C5T4Z_3DS;GDZVAIM01BJ9S1_3DS	GDZVAIM02IJF87_3DS	GDZVAIM02INTP5_3DS;GDZVAIM01CQS5W_3DS;GDZVAIM02HSAXW_3DS;GDZVAIM01BRU8R_3DS;GDZVAIM01EF94X_3DS;GDZVAIM02IJF87_3DS;GDZVAIM01DETGJ_3DS;GDZVAIM02IRAK6_3DS;GDZVAIM01BGZ4T_3DS;GDZVAIM01C5T4Z_3DS;GDZVAIM01BJ9S1_3DS	GDZVAIM02IJF87_3DS	GDZVAIM02INTP5_3DS;GDZVAIM01CQS5W_3DS;GDZVAIM02HSAXW_3DS;GDZVAIM01BRU8R_3DS;GDZVAIM01EF94X_3DS;GDZVAIM02IJF87_3DS;GDZVAIM01DETGJ_3DS;GDZVAIM02IRAK6_3DS;GDZVAIM01BGZ4T_3DS;GDZVAIM01C5T4Z_3DS;GDZVAIM01BJ9S1_3DS	-	GDZVAIM01CG07X_3DS;GDZVAIM01CEYY1_3DS	-	-	-	-	-	-	783	783	783
-	-	Bradi2g05840.1	Os01g0194200	Sb03g002990.1	-	NIASHv1024M07	-	-	GDZVAIM01CMH4I_3DS	GDZVAIM02I6WOS_3DS;GDZVAIM01AJ9T2_3DS;GDZVAIM01CMH4I_3DS;GDZVAIM02G9ZMF_3DS	-	-	GDZVAIM01CMH4I_3DS	GDZVAIM02I6WOS_3DS;GDZVAIM01CMH4I_3DS;GDZVAIM02G9ZMF_3DS	GDZVAIM01CMH4I_3DS	GDZVAIM02I6WOS_3DS;GDZVAIM01CMH4I_3DS;GDZVAIM02G9ZMF_3DS	GDZVAIM01CMH4I_3DS	GDZVAIM01AJ9T2_3DS;GDZVAIM02I6WOS_3DS;GDZVAIM01CMH4I_3DS;GDZVAIM02G9ZMF_3DS	-	-	-	-	-	-	-	-	-	-	-
-	-	Bradi2g05870.1	Os01g0194300	Sb03g002980.1	-	-	-	-	-	GDZVAIM02JL7QI_3DS;GDZVAIM02HROV2_3DS;GDZVAIM01B05M6_3DS	-	-	-	GDZVAIM02HROV2_3DS;GDZVAIM02JL7QI_3DS;GDZVAIM01B05M6_3DS	-	GDZVAIM02HROV2_3DS;GDZVAIM02JL7QI_3DS;GDZVAIM01B05M6_3DS	-	GDZVAIM02HROV2_3DS;GDZVAIM01B05M6_3DS	-	-	-	-	-	-	-	-	-	-	-
-	-	Bradi2g05890.1	-	-	-	-	-	-	-	GDZVAIM02FOHX8_3DS;GDZVAIM01CUWIG_3DS;GDZVAIM01DC2QR_3DS;GDZVAIM01A0X7V_3DS;GDZVAIM01DFG03_3DS;GDZVAIM01EH0ZF_3DS;GDZVAIM02IB5UO_3DS;GDZVAIM01C0H1G_3DS;GDZVAIM01AKIX7_3DS;GDZVAIM01D5X8F_3DS;GDZVAIM01CZVR8_3DS;GDZVAIM01DJ5Y6_3DS;GDZVAIM01DFQBA_3DS;GDZVAIM02HJOKT_3DS;GDZVAIM02GZO71_3DS;GDZVAIM01EBDVP_3DS;GDZVAIM02G2SIE_3DS;GDZVAIM01A1R7G_3DS;GDZVAIM01BXOUJ_3DS;GDZVAIM01CWXJV_3DS;GDZVAIM01ENKGJ_3DS;…	-	-	-	GDZVAIM01CUWIG_3DS;GDZVAIM01DFQBA_3DS;GDZVAIM01ENKGJ_3DS;GDZVAIM02F17UO_3DS;GDZVAIM01D5X8F_3DS;GDZVAIM01C0H1G_3DS;GDZVAIM02HJOKT_3DS;GDZVAIM02H33PY_3DS;GDZVAIM02GZO71_3DS;GDZVAIM02IB5UO_3DS;GDZVAIM01A1R7G_3DS;GDZVAIM02FOHX8_3DS;GDZVAIM02FLVFF_3DS;GDZVAIM01DFG03_3DS;GDZVAIM01EBDVP_3DS;GDZVAIM01A0X7V_3DS;GDZVAIM01DC2QR_3DS;GDZVAIM01CZVR8_3DS;GDZVAIM01EH0ZF_3DS;GDZVAIM01BXOUJ_3DS;GDZVAIM01DJ5Y6_3DS;…	-	-	-	-	-	-	-	-	-	-	-	-	-	-	-
-	-	Bradi2g05907.1	Os01g0195200	Sb03g002950.1	-	-	-	-	GDZVAIM01B040F_3DS;GDZVAIM01CA9BQ_3DS	GDZVAIM01DREUO_3DS;GDZVAIM01APL6N_3DS;GDZVAIM01B040F_3DS;GDZVAIM01BBPRI_3DS;GDZVAIM02GTUQZ_3DS;GDZVAIM01BL0SK_3DS;GDZVAIM01CPTCG_3DS;GDZVAIM01CA9BQ_3DS;GDZVAIM02HGGAC_3DS;GDZVAIM02JJPCS_3DS;GDZVAIM01AFLEV_3DS;GDZVAIM02FE8IK_3DS;GDZVAIM01CM4QF_3DS	-	-	GDZVAIM01B040F_3DS	GDZVAIM01CA9BQ_3DS;GDZVAIM01CPTCG_3DS;GDZVAIM01DREUO_3DS;GDZVAIM02HGGAC_3DS;GDZVAIM01B040F_3DS;GDZVAIM01BL0SK_3DS;GDZVAIM02GTUQZ_3DS;GDZVAIM01CM4QF_3DS;GDZVAIM02FE8IK_3DS;GDZVAIM02JJPCS_3DS;GDZVAIM01BBPRI_3DS	GDZVAIM01B040F_3DS	GDZVAIM01CA9BQ_3DS;GDZVAIM01DREUO_3DS;GDZVAIM02HGGAC_3DS;GDZVAIM01B040F_3DS;GDZVAIM01BL0SK_3DS;GDZVAIM02GTUQZ_3DS;GDZVAIM02FE8IK_3DS;GDZVAIM01BBPRI_3DS	GDZVAIM01CA9BQ_3DS	GDZVAIM01CA9BQ_3DS;GDZVAIM01CPTCG_3DS;GDZVAIM01DREUO_3DS;GDZVAIM02HGGAC_3DS;GDZVAIM01B040F_3DS;GDZVAIM01BL0SK_3DS;GDZVAIM02GTUQZ_3DS;GDZVAIM01CM4QF_3DS;GDZVAIM02FE8IK_3DS;GDZVAIM02JJPCS_3DS;GDZVAIM01BBPRI_3DS;GDZVAIM01APL6N_3DS;GDZVAIM01AFLEV_3DS	-	-	-	-	-	-	-	-	-	-	-
-	-	Bradi2g05927.1	-	Sb03g002930.1	-	NIASHv2060C04	-	-	GDZVAIM01ATNYC_3DS;GDZVAIM01DDV4X_3DS	GDZVAIM01ATNYC_3DS;GDZVAIM02FI5BR_3DS;GDZVAIM01CE45Z_3DS;GDZVAIM01C5V2P_3DS;GDZVAIM01CL0S7_3DS;GDZVAIM01C4EPQ_3DS;GDZVAIM01DDV4X_3DS;GDZVAIM01CK04N_3DS;GDZVAIM01EZLG4_3DS;GDZVAIM01ECLY3_3DS	-	-	GDZVAIM01ATNYC_3DS	GDZVAIM01ECLY3_3DS;GDZVAIM01CL0S7_3DS;GDZVAIM01ATNYC_3DS;GDZVAIM01C5V2P_3DS;GDZVAIM01C4EPQ_3DS;GDZVAIM01EZLG4_3DS;GDZVAIM02FI5BR_3DS;GDZVAIM01DDV4X_3DS;GDZVAIM01CK04N_3DS;GDZVAIM01CE45Z_3DS	-	-	GDZVAIM01DDV4X_3DS	GDZVAIM01ECLY3_3DS;GDZVAIM01CL0S7_3DS;GDZVAIM01ATNYC_3DS;GDZVAIM01C5V2P_3DS;GDZVAIM01C4EPQ_3DS;GDZVAIM01EZLG4_3DS;GDZVAIM02FI5BR_3DS;GDZVAIM01DDV4X_3DS;GDZVAIM01CK04N_3DS;GDZVAIM01CE45Z_3DS	-	-	-	GDZVAIM01C4EPQ_3DS;GDZVAIM01CK04N_3DS;GDZVAIM01CL0S7_3DS	-	-	-	-	-	-	2986
-	-	Bradi2g05940.1	Os01g0195500	Sb03g002920.1	-	NIASHv2064N02	-	-	GDZVAIM01B3SRA_3DS	GDZVAIM01E1MW2_3DS;GDZVAIM01ERC5B_3DS;GDZVAIM01BVM2L_3DS;GDZVAIM01B3SRA_3DS;GDZVAIM01A39Y0_3DS;GDZVAIM01EMPGQ_3DS;GDZVAIM01BSPQY_3DS;GDZVAIM02G49WG_3DS	-	-	GDZVAIM01B3SRA_3DS	GDZVAIM01ERC5B_3DS;GDZVAIM01BVM2L_3DS;GDZVAIM01BSPQY_3DS;GDZVAIM02G49WG_3DS;GDZVAIM01EMPGQ_3DS;GDZVAIM01B3SRA_3DS;GDZVAIM01E1MW2_3DS;GDZVAIM01A39Y0_3DS	GDZVAIM01B3SRA_3DS	GDZVAIM01ERC5B_3DS;GDZVAIM01BVM2L_3DS;GDZVAIM01BSPQY_3DS;GDZVAIM02G49WG_3DS;GDZVAIM01EMPGQ_3DS;GDZVAIM01B3SRA_3DS;GDZVAIM01E1MW2_3DS	GDZVAIM01B3SRA_3DS	GDZVAIM01ERC5B_3DS;GDZVAIM01BVM2L_3DS;GDZVAIM01BSPQY_3DS;GDZVAIM02G49WG_3DS;GDZVAIM01EMPGQ_3DS;GDZVAIM01B3SRA_3DS;GDZVAIM01E1MW2_3DS	-	-	-	-	-	-	-	-	-	-	-
-	-	-	-	Sb03g002900.1	-	-	-	-	GDZVAIM01CM01G_3DS	GDZVAIM01EROD7_3DS;GDZVAIM01CM01G_3DS	-	-	-	-	-	-	GDZVAIM01CM01G_3DS	GDZVAIM01CM01G_3DS;GDZVAIM01EROD7_3DS	-	-	-	-	-	-	-	-	-	-	-
-	-	Bradi2g05960.1	Os01g0196500	Sb03g002890.1	-	NIASHv2112P23	-	-	-	GDZVAIM02I0CNN_3DS;GDZVAIM01DC72C_3DS	-	-	-	GDZVAIM01DC72C_3DS;GDZVAIM02I0CNN_3DS	-	GDZVAIM01DC72C_3DS;GDZVAIM02I0CNN_3DS	-	GDZVAIM01DC72C_3DS;GDZVAIM02I0CNN_3DS	-	-	-	GDZVAIM01DC72C_3DS	-	-	-	-	-	-	3367
3_1475	45.54	-	-	-	-	-	-	-	-	-	-	-	-	-	-	-	-	-	-	-	-	-	-	-	-	-	5532	5532	5532
3_0785	45.54	Bradi2g05980.1	Os01g0197100	Sb03g002870.1	NIASHv1032D01	-	-	-	GDZVAIM01ETBTM_3DS	GDZVAIM02FP82T_3DS;GDZVAIM02IVI80_3DS;GDZVAIM01B2TQP_3DS;GDZVAIM01CA7D8_3DS;GDZVAIM02GL3VH_3DS;GDZVAIM01ETBTM_3DS;GDZVAIM02JY39M_3DS;GDZVAIM01BOPE4_3DS;GDZVAIM02FVTYY_3DS;GDZVAIM02JFB80_3DS;GDZVAIM01ALJ8M_3DS;GDZVAIM02IZEFU_3DS;GDZVAIM02FYEYA_3DS;GDZVAIM01D1EN1_3DS;GDZVAIM01CXNG6_3DS	-	-	GDZVAIM01ETBTM_3DS	GDZVAIM02FVTYY_3DS;GDZVAIM01ALJ8M_3DS;GDZVAIM01ETBTM_3DS;GDZVAIM02GL3VH_3DS;GDZVAIM02FP82T_3DS;GDZVAIM01B2TQP_3DS;GDZVAIM02IZEFU_3DS;GDZVAIM02FYEYA_3DS;GDZVAIM01BOPE4_3DS;GDZVAIM02IVI80_3DS;GDZVAIM01D1EN1_3DS;GDZVAIM02JFB80_3DS;GDZVAIM01CXNG6_3DS;GDZVAIM02JY39M_3DS	GDZVAIM01ETBTM_3DS	GDZVAIM01ALJ8M_3DS;GDZVAIM01ETBTM_3DS;GDZVAIM02GL3VH_3DS;GDZVAIM02FP82T_3DS;GDZVAIM02IZEFU_3DS;GDZVAIM02FYEYA_3DS;GDZVAIM01BOPE4_3DS;GDZVAIM02IVI80_3DS;GDZVAIM01CA7D8_3DS;GDZVAIM01D1EN1_3DS;GDZVAIM02JFB80_3DS;GDZVAIM01CXNG6_3DS;GDZVAIM02JY39M_3DS	GDZVAIM01ETBTM_3DS	GDZVAIM02FVTYY_3DS;GDZVAIM01ALJ8M_3DS;GDZVAIM01ETBTM_3DS;GDZVAIM02GL3VH_3DS;GDZVAIM02FP82T_3DS;GDZVAIM02IZEFU_3DS;GDZVAIM02FYEYA_3DS;GDZVAIM01BOPE4_3DS;GDZVAIM02IVI80_3DS;GDZVAIM01CA7D8_3DS;GDZVAIM01D1EN1_3DS;GDZVAIM02JFB80_3DS;GDZVAIM01CXNG6_3DS;GDZVAIM02JY39M_3DS	-	GDZVAIM02GL3VH_3DS	-	-	-	-	-	-	19941	19941	19941
-	-	-	Os01g0197500	-	-	-	-	-	GDZVAIM02IDPOW_3DS	GDZVAIM02IDPOW_3DS;GDZVAIM01BAD1D_3DS;GDZVAIM01E0H5Z_3DS	-	-	-	-	GDZVAIM02IDPOW_3DS	GDZVAIM02IDPOW_3DS;GDZVAIM01E0H5Z_3DS;GDZVAIM01BAD1D_3DS	-	-	-	-	-	-	-	-	-	-	-	-	-
-	-	-	Os01g0197900	-	-	-	-	-	GDZVAIM02G2Z93_3DS	GDZVAIM02HB6UA_3DS;GDZVAIM01B2X5Z_3DS;GDZVAIM01B3MLE_3DS;GDZVAIM02I0UM5_3DS;GDZVAIM01CMZEK_3DS;GDZVAIM02H3U3Q_3DS;GDZVAIM02G2Z93_3DS;GDZVAIM02I8LEC_3DS;GDZVAIM02H3DPQ_3DS;GDZVAIM01ER5R0_3DS;GDZVAIM01BD0WC_3DS;GDZVAIM01DTW2E_3DS;GDZVAIM02H7JJN_3DS;GDZVAIM01BXVJB_3DS;GDZVAIM02H5HUH_3DS	-	-	-	-	GDZVAIM02G2Z93_3DS	GDZVAIM01CMZEK_3DS;GDZVAIM02HB6UA_3DS;GDZVAIM01DTW2E_3DS;GDZVAIM02H5HUH_3DS;GDZVAIM01B2X5Z_3DS;GDZVAIM01BXVJB_3DS;GDZVAIM02I8LEC_3DS;GDZVAIM01ER5R0_3DS;GDZVAIM02H3DPQ_3DS;GDZVAIM02G2Z93_3DS;GDZVAIM02H3U3Q_3DS;GDZVAIM01BD0WC_3DS;GDZVAIM02H7JJN_3DS;GDZVAIM02I0UM5_3DS;GDZVAIM01B3MLE_3DS	-	-	-	-	-	-	-	-	-	-	-	-	-
-	-	-	Os01g0198000	Sb03g002800.1	-	-	-	-	GDZVAIM02G2Z93_3DS	GDZVAIM02HB6UA_3DS;GDZVAIM01E1FL8_3DS;GDZVAIM02FV515_3DS;GDZVAIM02FS0CJ_3DS;GDZVAIM02IZRSV_3DS;GDZVAIM01B3MLE_3DS;GDZVAIM02I0UM5_3DS;GDZVAIM02G9A0N_3DS;GDZVAIM01CMBO5_3DS;GDZVAIM01CMZEK_3DS;GDZVAIM01EFMO4_3DS;GDZVAIM02JFQD5_3DS;GDZVAIM02H3U3Q_3DS;GDZVAIM01EMEL6_3DS;GDZVAIM02G2Z93_3DS;GDZVAIM02I8LEC_3DS;GDZVAIM02HADZS_3DS;GDZVAIM02HHS8S_3DS;GDZVAIM01CGTTD_3DS;GDZVAIM02HHDXV_3DS;GDZVAIM02HAYHS_3DS;…	-	-	-	-	-	GDZVAIM02HADZS_3DS;GDZVAIM01CGTTD_3DS;GDZVAIM02HAYHS_3DS;GDZVAIM01CUNDT_3DS;GDZVAIM02JFQD5_3DS;GDZVAIM02HHDXV_3DS;GDZVAIM01DMUZP_3DS	GDZVAIM02G2Z93_3DS	GDZVAIM01CMZEK_3DS;GDZVAIM02HB6UA_3DS;GDZVAIM01DTW2E_3DS;GDZVAIM01BXVJB_3DS;GDZVAIM02HADZS_3DS;GDZVAIM02IFAWY_3DS;GDZVAIM01CGTTD_3DS;GDZVAIM02FV515_3DS;GDZVAIM02HAYHS_3DS;GDZVAIM02I8LEC_3DS;GDZVAIM02HHS8S_3DS;GDZVAIM02H3DPQ_3DS;GDZVAIM01CMBO5_3DS;GDZVAIM02G2Z93_3DS;GDZVAIM02JEW4Z_3DS;GDZVAIM02H3U3Q_3DS;GDZVAIM02G6HC8_3DS;GDZVAIM01CUNDT_3DS;GDZVAIM01EMEL6_3DS;GDZVAIM02JFQD5_3DS;GDZVAIM02IZRSV_3DS;…	-	-	-	-	-	-	-	-	-	-	-
-	-	Bradi2g05990.1	-	Sb03g002860.1	-	-	-	-	GDZVAIM02G6YXX_3DS;GDZVAIM02HUZ57_3DS	GDZVAIM01CDODZ_3DS;GDZVAIM02FY1VB_3DS;GDZVAIM02JXU11_3DS;GDZVAIM01DNCDY_3DS;GDZVAIM02H2CGC_3DS;GDZVAIM01CNN94_3DS;GDZVAIM02FPWV3_3DS;GDZVAIM02G9OSP_3DS;GDZVAIM01BN5PO_3DS;GDZVAIM02I35ZZ_3DS;GDZVAIM02G8WSA_3DS;GDZVAIM02IDDV7_3DS;GDZVAIM02ISTQO_3DS;GDZVAIM02G6YXX_3DS;GDZVAIM02HUZ57_3DS;GDZVAIM01C0JKT_3DS;GDZVAIM02G863N_3DS;GDZVAIM02ISQRU_3DS;GDZVAIM02G00DN_3DS	-	-	GDZVAIM02HUZ57_3DS	GDZVAIM02H2CGC_3DS;GDZVAIM02HUZ57_3DS;GDZVAIM02ISQRU_3DS;GDZVAIM02G9OSP_3DS;GDZVAIM02ISTQO_3DS;GDZVAIM01DNCDY_3DS;GDZVAIM01BN5PO_3DS;GDZVAIM01CNN94_3DS;GDZVAIM02I35ZZ_3DS;GDZVAIM02G8WSA_3DS;GDZVAIM02JXU11_3DS;GDZVAIM02G863N_3DS;GDZVAIM02FY1VB_3DS;GDZVAIM01CDODZ_3DS;GDZVAIM02G00DN_3DS;GDZVAIM01C0JKT_3DS;GDZVAIM02IDDV7_3DS;GDZVAIM02FPWV3_3DS	-	-	GDZVAIM02G6YXX_3DS	GDZVAIM02H2CGC_3DS;GDZVAIM02HUZ57_3DS;GDZVAIM02ISQRU_3DS;GDZVAIM02G9OSP_3DS;GDZVAIM02ISTQO_3DS;GDZVAIM01DNCDY_3DS;GDZVAIM01BN5PO_3DS;GDZVAIM01CNN94_3DS;GDZVAIM02I35ZZ_3DS;GDZVAIM02G8WSA_3DS;GDZVAIM02JXU11_3DS;GDZVAIM02G863N_3DS;GDZVAIM02FY1VB_3DS;GDZVAIM01CDODZ_3DS;GDZVAIM02G00DN_3DS;GDZVAIM01C0JKT_3DS;GDZVAIM02IDDV7_3DS;GDZVAIM02G6YXX_3DS;GDZVAIM02FPWV3_3DS	-	-	-	-	-	-	-	-	-	-	19949;7039
-	-	Bradi2g06000.1	-	Sb03g002850.1	-	NIASHv1146O23	-	-	GDZVAIM02HT7AL_3DS	GDZVAIM01C04J6_3DS;GDZVAIM02HT7AL_3DS;GDZVAIM02I2P98_3DS;GDZVAIM02H23J7_3DS;GDZVAIM01BBUBB_3DS;GDZVAIM01CVZ3J_3DS;GDZVAIM01DR75H_3DS;GDZVAIM01DGU3Y_3DS;GDZVAIM02F0FRW_3DS;GDZVAIM01CQMXO_3DS	-	-	GDZVAIM02HT7AL_3DS	GDZVAIM01CQMXO_3DS;GDZVAIM02I2P98_3DS;GDZVAIM02H23J7_3DS;GDZVAIM01CVZ3J_3DS;GDZVAIM02HT7AL_3DS;GDZVAIM01BBUBB_3DS;GDZVAIM02F0FRW_3DS;GDZVAIM01DGU3Y_3DS;GDZVAIM01C04J6_3DS	-	-	GDZVAIM02HT7AL_3DS	GDZVAIM02I2P98_3DS;GDZVAIM02H23J7_3DS;GDZVAIM01CVZ3J_3DS;GDZVAIM02HT7AL_3DS;GDZVAIM01BBUBB_3DS;GDZVAIM02F0FRW_3DS;GDZVAIM01DR75H_3DS;GDZVAIM01DGU3Y_3DS;GDZVAIM01C04J6_3DS	-	-	-	-	-	-	-	-	-	-	-
-	-	-	-	Sb03g002830.1	-	-	-	-	GDZVAIM01EP5SS_3DS	GDZVAIM01DDWF7_3DS;GDZVAIM01EQON4_3DS;GDZVAIM01DYS9U_3DS;GDZVAIM01EP5SS_3DS;GDZVAIM01EFNL7_3DS	-	-	-	-	-	-	GDZVAIM01EP5SS_3DS	GDZVAIM01DYS9U_3DS;GDZVAIM01EFNL7_3DS;GDZVAIM01EP5SS_3DS;GDZVAIM01DDWF7_3DS;GDZVAIM01EQON4_3DS	-	-	-	-	-	-	-	-	-	-	-
-	-	Bradi2g05832.1	Os01g0194000	-	-	NIASHv1020H18	NIASHv2022I21	-	GDZVAIM02J1XYB_3DS	GDZVAIM02IGU43_3DS;GDZVAIM02J1XYB_3DS	-	-	GDZVAIM02J1XYB_3DS	GDZVAIM02J1XYB_3DS;GDZVAIM02IGU43_3DS	GDZVAIM02J1XYB_3DS	GDZVAIM02J1XYB_3DS;GDZVAIM02IGU43_3DS	-	-	-	-	-	-	-	GDZVAIM02IGU43_3DS	-	-	-	-	8292
-	-	Bradi2g05824.1	Os01g0193900	Sb03g003005.1	-	NIASHv3092F16	-	-	GDZVAIM02HP8LY_3DS	GDZVAIM01BCIX5_3DS;GDZVAIM01C7KOE_3DS;GDZVAIM01CJ2YQ_3DS;GDZVAIM01A59UE_3DS;GDZVAIM02JZZ45_3DS;GDZVAIM01C6ZPO_3DS;GDZVAIM02G0NG6_3DS;GDZVAIM02HP8LY_3DS;GDZVAIM02HRG13_3DS;GDZVAIM01CGAOJ_3DS;GDZVAIM01EQSET_3DS;GDZVAIM02I4RY6_3DS;GDZVAIM01A42W8_3DS;GDZVAIM01BNIQL_3DS;GDZVAIM02ILCMQ_3DS;GDZVAIM02FMKN9_3DS;GDZVAIM01BV99C_3DS;GDZVAIM01CJMQ5_3DS;GDZVAIM02H0P4C_3DS;GDZVAIM02J1IY8_3DS;GDZVAIM01A9ZMI_3DS;…	-	-	GDZVAIM02HP8LY_3DS	GDZVAIM01EPRD8_3DS;GDZVAIM02ILCMQ_3DS;GDZVAIM02HFEBS_3DS;GDZVAIM01AVKHK_3DS;GDZVAIM02HFPEU_3DS;GDZVAIM01CJ2YQ_3DS;GDZVAIM02HRG13_3DS;GDZVAIM01ELQQM_3DS;GDZVAIM02I4RY6_3DS;GDZVAIM02H0P4C_3DS;GDZVAIM02G0NG6_3DS;GDZVAIM02HP8LY_3DS;GDZVAIM02J1IY8_3DS	GDZVAIM02HP8LY_3DS	GDZVAIM02HRG13_3DS;GDZVAIM02I4RY6_3DS;GDZVAIM02JZZ45_3DS;GDZVAIM02HP8LY_3DS;GDZVAIM02J1IY8_3DS	GDZVAIM02HP8LY_3DS	GDZVAIM02HVAVP_3DS;GDZVAIM02I60LC_3DS;GDZVAIM02HRG13_3DS;GDZVAIM02JZZ45_3DS;GDZVAIM02HP8LY_3DS;GDZVAIM02J1IY8_3DS	-	-	-	GDZVAIM01BNIQL_3DS;GDZVAIM01EXQBZ_3DS;GDZVAIM01DQN5U_3DS;GDZVAIM01DDBC8_3DS;GDZVAIM02FQTTM_3DS;GDZVAIM01BO7PL_3DS;GDZVAIM01EN8NS_3DS;GDZVAIM01C7KOE_3DS;GDZVAIM01A7BLB_3DS;GDZVAIM01EQSET_3DS;GDZVAIM01A42W8_3DS;GDZVAIM01BCIX5_3DS;GDZVAIM01AOPX2_3DS;GDZVAIM01BPZ6X_3DS;GDZVAIM01C6ZPO_3DS;GDZVAIM01B19XL_3DS;GDZVAIM01BLCRJ_3DS;GDZVAIM01BT3XR_3DS;GDZVAIM01CJMQ5_3DS;GDZVAIM01A59UE_3DS;GDZVAIM01BV99C_3DS;…	-	-	-	-	-	-	-
-	-	Bradi2g05816.1	Os01g0193600	Sb03g003010.1	-	-	-	-	GDZVAIM01E2IN7_3DS	GDZVAIM02I4NNY_3DS;GDZVAIM02H6Q50_3DS;GDZVAIM02HYY2J_3DS;GDZVAIM02F1M52_3DS;GDZVAIM01CLLQ1_3DS;GDZVAIM01E2IN7_3DS	-	-	GDZVAIM01E2IN7_3DS	GDZVAIM02H6Q50_3DS;GDZVAIM02I4NNY_3DS;GDZVAIM02HYY2J_3DS;GDZVAIM02F1M52_3DS;GDZVAIM01E2IN7_3DS;GDZVAIM01CLLQ1_3DS	GDZVAIM01E2IN7_3DS	GDZVAIM02H6Q50_3DS;GDZVAIM02I4NNY_3DS;GDZVAIM02HYY2J_3DS;GDZVAIM02F1M52_3DS;GDZVAIM01E2IN7_3DS;GDZVAIM01CLLQ1_3DS	GDZVAIM01E2IN7_3DS	GDZVAIM02H6Q50_3DS;GDZVAIM02I4NNY_3DS;GDZVAIM02HYY2J_3DS;GDZVAIM02F1M52_3DS;GDZVAIM01E2IN7_3DS;GDZVAIM01CLLQ1_3DS	-	-	-	-	-	-	-	-	-	-	-
-	-	Bradi2g05808.1	Os01g0193500	Sb03g003020.1	-	NIASHv1003A08	-	-	GDZVAIM02GMDJJ_3DS;GDZVAIM01DBKRC_3DS	GDZVAIM01BQM0N_3DS;GDZVAIM02IB87J_3DS;GDZVAIM02GVRSB_3DS;GDZVAIM01BTH1Z_3DS;GDZVAIM01AJ5KY_3DS;GDZVAIM02IOMB7_3DS;GDZVAIM02GMDJJ_3DS;GDZVAIM02IE7BE_3DS;GDZVAIM02G7QFT_3DS;GDZVAIM01BLN7C_3DS;GDZVAIM01BVGZG_3DS;GDZVAIM02J0ZCS_3DS;GDZVAIM01DBKRC_3DS	-	-	GDZVAIM02GMDJJ_3DS	GDZVAIM02GMDJJ_3DS;GDZVAIM01BQM0N_3DS;GDZVAIM02IOMB7_3DS;GDZVAIM02IB87J_3DS;GDZVAIM01AJ5KY_3DS;GDZVAIM02GVRSB_3DS;GDZVAIM01BLN7C_3DS;GDZVAIM02IE7BE_3DS;GDZVAIM01BVGZG_3DS;GDZVAIM01DBKRC_3DS;GDZVAIM02J0ZCS_3DS;GDZVAIM01BTH1Z_3DS;GDZVAIM02G7QFT_3DS	GDZVAIM01DBKRC_3DS	GDZVAIM02GMDJJ_3DS;GDZVAIM01BQM0N_3DS;GDZVAIM02IOMB7_3DS;GDZVAIM01AJ5KY_3DS;GDZVAIM01BVGZG_3DS;GDZVAIM01DBKRC_3DS;GDZVAIM02J0ZCS_3DS;GDZVAIM01BTH1Z_3DS;GDZVAIM02G7QFT_3DS	GDZVAIM01DBKRC_3DS	GDZVAIM02GMDJJ_3DS;GDZVAIM02IOMB7_3DS;GDZVAIM01AJ5KY_3DS;GDZVAIM01BVGZG_3DS;GDZVAIM01DBKRC_3DS;GDZVAIM01BTH1Z_3DS;GDZVAIM02G7QFT_3DS	-	-	-	-	-	-	-	-	-	-	-
-	-	-	Os01g0193400	Sb03g003030.1	-	-	-	-	GDZVAIM01BP0L8_3DS	GDZVAIM01DDL7H_3DS;GDZVAIM01BP0L8_3DS	-	-	-	-	GDZVAIM01BP0L8_3DS	GDZVAIM01BP0L8_3DS;GDZVAIM01DDL7H_3DS	GDZVAIM01BP0L8_3DS	GDZVAIM01BP0L8_3DS;GDZVAIM01DDL7H_3DS	-	-	-	-	-	-	-	-	-	-	-
-	-	Bradi2g05790.1	Os01g0192900	Sb03g003070.1	-	-	-	-	GDZVAIM01DSETK_3DS	GDZVAIM01DSETK_3DS;GDZVAIM01EYJWU_3DS;GDZVAIM01CUUOT_3DS	-	-	GDZVAIM01DSETK_3DS	GDZVAIM01EYJWU_3DS;GDZVAIM01DSETK_3DS;GDZVAIM01CUUOT_3DS	GDZVAIM01DSETK_3DS	GDZVAIM01EYJWU_3DS;GDZVAIM01DSETK_3DS;GDZVAIM01CUUOT_3DS	GDZVAIM01DSETK_3DS	GDZVAIM01EYJWU_3DS;GDZVAIM01DSETK_3DS;GDZVAIM01CUUOT_3DS	-	-	-	-	-	-	-	-	-	-	-
-	-	Bradi2g05770.1	Os01g0192600	Sb03g003080.1	-	NIASHv2136I13	-	-	GDZVAIM01C1HR0_3DS	GDZVAIM01BVUEY_3DS;GDZVAIM01C1HR0_3DS;GDZVAIM01CNNHH_3DS;GDZVAIM01EKJH8_3DS;GDZVAIM01DKMZS_3DS;GDZVAIM01EVHUK_3DS;GDZVAIM01E2OUM_3DS;GDZVAIM02HT6ZY_3DS;GDZVAIM02GNMIG_3DS	-	-	GDZVAIM01C1HR0_3DS	GDZVAIM01C1HR0_3DS;GDZVAIM01E2OUM_3DS;GDZVAIM01BVUEY_3DS;GDZVAIM02HT6ZY_3DS;GDZVAIM01DKMZS_3DS;GDZVAIM01EVHUK_3DS;GDZVAIM01CNNHH_3DS;GDZVAIM02GNMIG_3DS	GDZVAIM01C1HR0_3DS	GDZVAIM01C1HR0_3DS;GDZVAIM01E2OUM_3DS;GDZVAIM01BVUEY_3DS;GDZVAIM02HT6ZY_3DS;GDZVAIM01DKMZS_3DS;GDZVAIM01EVHUK_3DS;GDZVAIM01EKJH8_3DS;GDZVAIM01CNNHH_3DS;GDZVAIM02GNMIG_3DS	GDZVAIM01C1HR0_3DS	GDZVAIM01C1HR0_3DS;GDZVAIM01E2OUM_3DS;GDZVAIM01BVUEY_3DS;GDZVAIM02HT6ZY_3DS;GDZVAIM01DKMZS_3DS;GDZVAIM01EVHUK_3DS;GDZVAIM01CNNHH_3DS;GDZVAIM02GNMIG_3DS	-	-	-	-	-	-	-	-	-	-	7547
-	-	-	Os01g0192300	-	-	-	-	-	GDZVAIM02JFTQV_3DS	GDZVAIM02JFTQV_3DS;GDZVAIM01EYO4Q_3DS	-	-	-	-	GDZVAIM02JFTQV_3DS	GDZVAIM01EYO4Q_3DS;GDZVAIM02JFTQV_3DS	-	-	-	-	-	-	-	-	-	-	-	-	-
-	-	Bradi2g05740.1	Os01g0191900	Sb03g003120.1	-	NIASHv3123B18	-	-	GDZVAIM01EO3FT_3DS	GDZVAIM01EO3FT_3DS;GDZVAIM02FJ6XI_3DS;GDZVAIM02IE9NM_3DS;GDZVAIM01E2KY6_3DS	-	-	GDZVAIM01EO3FT_3DS	GDZVAIM01E2KY6_3DS;GDZVAIM01EO3FT_3DS;GDZVAIM02FJ6XI_3DS;GDZVAIM02IE9NM_3DS	-	GDZVAIM01E2KY6_3DS;GDZVAIM02FJ6XI_3DS	-	GDZVAIM01E2KY6_3DS;GDZVAIM02FJ6XI_3DS;GDZVAIM02IE9NM_3DS	-	-	-	-	-	-	-	-	-	-	-
-	-	Bradi2g05730.1	-	Sb03g003130.1	-	-	-	-	GDZVAIM02HIUSG_3DS;GDZVAIM02GJIUX_3DS	GDZVAIM02FGL4J_3DS;GDZVAIM02H6QXP_3DS;GDZVAIM02HIUSG_3DS;GDZVAIM02IXLBB_3DS;GDZVAIM02GJIUX_3DS	-	-	GDZVAIM02GJIUX_3DS	GDZVAIM02FGL4J_3DS;GDZVAIM02HIUSG_3DS;GDZVAIM02H6QXP_3DS;GDZVAIM02GJIUX_3DS;GDZVAIM02IXLBB_3DS	-	-	GDZVAIM02HIUSG_3DS	GDZVAIM02FGL4J_3DS;GDZVAIM02HIUSG_3DS;GDZVAIM02H6QXP_3DS;GDZVAIM02IXLBB_3DS	-	-	-	-	-	-	-	-	-	-	18745
-	-	Bradi2g05720.1	Os01g0191700	Sb03g003140.1	-	NIASHv1130A14	-	-	GDZVAIM01CHWZ4_3DS;GDZVAIM01D4C52_3DS	GDZVAIM01APOCB_3DS;GDZVAIM01B136E_3DS;GDZVAIM01A6ZJ3_3DS;GDZVAIM01CHWZ4_3DS;GDZVAIM01COONR_3DS;GDZVAIM01D4C52_3DS;GDZVAIM01DJFC6_3DS;GDZVAIM02GRSUU_3DS;GDZVAIM02HB30E_3DS	-	-	GDZVAIM01D4C52_3DS	GDZVAIM01DJFC6_3DS;GDZVAIM01CHWZ4_3DS;GDZVAIM01APOCB_3DS;GDZVAIM01COONR_3DS;GDZVAIM02GRSUU_3DS;GDZVAIM01D4C52_3DS;GDZVAIM01B136E_3DS;GDZVAIM02HB30E_3DS;GDZVAIM01A6ZJ3_3DS	GDZVAIM01CHWZ4_3DS	GDZVAIM01DJFC6_3DS;GDZVAIM01CHWZ4_3DS;GDZVAIM01APOCB_3DS;GDZVAIM01COONR_3DS;GDZVAIM02GRSUU_3DS;GDZVAIM01D4C52_3DS;GDZVAIM01B136E_3DS;GDZVAIM02HB30E_3DS;GDZVAIM01A6ZJ3_3DS	GDZVAIM01D4C52_3DS	GDZVAIM01DJFC6_3DS;GDZVAIM01CHWZ4_3DS;GDZVAIM01APOCB_3DS;GDZVAIM01COONR_3DS;GDZVAIM02GRSUU_3DS;GDZVAIM01D4C52_3DS;GDZVAIM01B136E_3DS;GDZVAIM02HB30E_3DS;GDZVAIM01A6ZJ3_3DS	-	-	-	GDZVAIM02HB30E_3DS	-	-	-	-	-	-	16673
1_0601	46.31	-	-	-	-	-	-	-	-	-	-	-	-	-	-	-	-	-	-	-	-	-	-	-	-	-	16482	16482	16482
3_0064	46.31	-	-	-	NIASHv2063H16	-	-	-	-	-	-	-	-	-	-	-	-	-	-	-	-	-	-	-	-	-	3083	3083	3083
2_0356	47.09	Bradi2g05710.1	Os01g0191500	Sb03g003160.1	-	-	-	-	-	GDZVAIM01CAJ2A_3DS;GDZVAIM01ED08N_3DS;GDZVAIM01DKNLS_3DS;GDZVAIM01EQTLY_3DS;GDZVAIM01D40QN_3DS;GDZVAIM01EHNDI_3DS;GDZVAIM01BRMUV_3DS	-	-	-	GDZVAIM01D40QN_3DS;GDZVAIM01BRMUV_3DS;GDZVAIM01EHNDI_3DS;GDZVAIM01ED08N_3DS;GDZVAIM01DKNLS_3DS;GDZVAIM01CAJ2A_3DS	-	GDZVAIM01D40QN_3DS;GDZVAIM01BRMUV_3DS;GDZVAIM01EHNDI_3DS;GDZVAIM01ED08N_3DS;GDZVAIM01DKNLS_3DS;GDZVAIM01CAJ2A_3DS	-	GDZVAIM01D40QN_3DS;GDZVAIM01EQTLY_3DS;GDZVAIM01BRMUV_3DS;GDZVAIM01EHNDI_3DS;GDZVAIM01ED08N_3DS;GDZVAIM01DKNLS_3DS;GDZVAIM01CAJ2A_3DS	-	-	-	-	-	-	-	-	1200	1200	1200
-	-	Bradi2g05700.1	Os01g0191300	Sb03g003170.1	-	-	-	-	GDZVAIM01COK68_3DS	GDZVAIM02I16NZ_3DS;GDZVAIM01CLLTR_3DS;GDZVAIM02JLWIJ_3DS;GDZVAIM02I3TYY_3DS;GDZVAIM01C0W7K_3DS;GDZVAIM01BVUUL_3DS;GDZVAIM02JSCAL_3DS;GDZVAIM01DP6PJ_3DS;GDZVAIM01DFMRA_3DS;GDZVAIM01DATKN_3DS;GDZVAIM01CYKGN_3DS;GDZVAIM01BIA1Y_3DS;GDZVAIM02HLEPC_3DS;GDZVAIM01CCAYT_3DS;GDZVAIM01BXLC4_3DS;GDZVAIM01BN5U9_3DS;GDZVAIM02JOJT8_3DS;GDZVAIM02HROLB_3DS;GDZVAIM01CW92S_3DS;GDZVAIM02IGSX9_3DS;GDZVAIM01CC7TU_3DS;…	-	-	GDZVAIM01COK68_3DS	GDZVAIM02IOX0F_3DS;GDZVAIM01ATQCG_3DS;GDZVAIM02FUDNC_3DS;GDZVAIM02HE1L9_3DS;GDZVAIM01BB3US_3DS;GDZVAIM01AYKZ2_3DS;GDZVAIM02HP6Q6_3DS;GDZVAIM02F9P02_3DS;GDZVAIM02ICK6A_3DS;GDZVAIM01BRLK2_3DS;GDZVAIM02JYVNH_3DS;GDZVAIM01AHV04_3DS;GDZVAIM01EIHA1_3DS;GDZVAIM01ATNK6_3DS;GDZVAIM01ET066_3DS;GDZVAIM01AXMRW_3DS;GDZVAIM02GQWGN_3DS;GDZVAIM01CXIEA_3DS;GDZVAIM01BNIZJ_3DS;GDZVAIM02H1M4S_3DS;GDZVAIM02G8BNE_3DS;…	GDZVAIM01COK68_3DS	GDZVAIM02IOX0F_3DS;GDZVAIM02HFCKO_3DS;GDZVAIM01ATQCG_3DS;GDZVAIM02FUDNC_3DS;GDZVAIM02HE1L9_3DS;GDZVAIM01BB3US_3DS;GDZVAIM01AYKZ2_3DS;GDZVAIM02HP6Q6_3DS;GDZVAIM02F9P02_3DS;GDZVAIM02ICK6A_3DS;GDZVAIM01BRLK2_3DS;GDZVAIM02HLEPC_3DS;GDZVAIM02H1PM4_3DS;GDZVAIM02JYVNH_3DS;GDZVAIM01AHV04_3DS;GDZVAIM02GK98Z_3DS;GDZVAIM02I8JFS_3DS;GDZVAIM01EIHA1_3DS;GDZVAIM01ATNK6_3DS;GDZVAIM01AVXEE_3DS;GDZVAIM01ET066_3DS;…	GDZVAIM01COK68_3DS	GDZVAIM02IOX0F_3DS;GDZVAIM02HFCKO_3DS;GDZVAIM01ATQCG_3DS;GDZVAIM02FUDNC_3DS;GDZVAIM02HE1L9_3DS;GDZVAIM01BB3US_3DS;GDZVAIM01AYKZ2_3DS;GDZVAIM02HP6Q6_3DS;GDZVAIM02F9P02_3DS;GDZVAIM02ICK6A_3DS;GDZVAIM01BRLK2_3DS;GDZVAIM02HLEPC_3DS;GDZVAIM02JYVNH_3DS;GDZVAIM01AHV04_3DS;GDZVAIM02F78GZ_3DS;GDZVAIM02I8JFS_3DS;GDZVAIM01EIHA1_3DS;GDZVAIM01ATNK6_3DS;GDZVAIM01AVXEE_3DS;GDZVAIM01ET066_3DS;GDZVAIM01AXMRW_3DS;…	-	-	-	-	-	-	-	-	-	-	-
-	-	Bradi2g05680.1	Os01g0190500	-	-	NIASHv3111K10	-	-	GDZVAIM01AJ9T2_3DS	GDZVAIM01AJ9T2_3DS;GDZVAIM02JBOCE_3DS	-	-	GDZVAIM01AJ9T2_3DS	GDZVAIM01AJ9T2_3DS;GDZVAIM02JBOCE_3DS	GDZVAIM01AJ9T2_3DS	GDZVAIM01AJ9T2_3DS;GDZVAIM02JBOCE_3DS	-	-	-	-	-	-	-	-	-	-	-	-	-
-	-	Bradi2g05670.1	Os01g0190400	Sb03g003190.1	-	-	-	-	GDZVAIM02I4PF0_3DS;GDZVAIM02GYYRG_3DS	GDZVAIM02GOBB5_3DS;GDZVAIM02JVDNJ_3DS;GDZVAIM01DUIAK_3DS;GDZVAIM01ES54U_3DS;GDZVAIM02JZKI8_3DS;GDZVAIM01DEUBF_3DS;GDZVAIM02I4PF0_3DS;GDZVAIM02FV8GZ_3DS;GDZVAIM02G3P6B_3DS;GDZVAIM02I8Q1R_3DS;GDZVAIM02G12GM_3DS;GDZVAIM02GYYRG_3DS	-	-	GDZVAIM02GYYRG_3DS	GDZVAIM02JVDNJ_3DS;GDZVAIM01DUIAK_3DS;GDZVAIM02GOBB5_3DS;GDZVAIM01DEUBF_3DS;GDZVAIM02GYYRG_3DS;GDZVAIM02G3P6B_3DS;GDZVAIM02G12GM_3DS;GDZVAIM01ES54U_3DS;GDZVAIM02I8Q1R_3DS;GDZVAIM02I4PF0_3DS;GDZVAIM02FV8GZ_3DS	GDZVAIM02I4PF0_3DS	GDZVAIM02JVDNJ_3DS;GDZVAIM01DUIAK_3DS;GDZVAIM02GOBB5_3DS;GDZVAIM01DEUBF_3DS;GDZVAIM02GYYRG_3DS;GDZVAIM02G3P6B_3DS;GDZVAIM02G12GM_3DS;GDZVAIM01ES54U_3DS;GDZVAIM02I8Q1R_3DS;GDZVAIM02I4PF0_3DS;GDZVAIM02FV8GZ_3DS	GDZVAIM02I4PF0_3DS	GDZVAIM02JVDNJ_3DS;GDZVAIM01DUIAK_3DS;GDZVAIM02GOBB5_3DS;GDZVAIM02JZKI8_3DS;GDZVAIM01DEUBF_3DS;GDZVAIM02GYYRG_3DS;GDZVAIM02G3P6B_3DS;GDZVAIM02G12GM_3DS;GDZVAIM01ES54U_3DS;GDZVAIM02I8Q1R_3DS;GDZVAIM02I4PF0_3DS;GDZVAIM02FV8GZ_3DS	-	-	-	-	-	-	-	-	-	-	-
-	-	Bradi2g05640.1	Os01g0190000	Sb03g003210.1	-	-	-	-	GDZVAIM02GGSGY_3DS	GDZVAIM02GGSGY_3DS;GDZVAIM02I8HVK_3DS;GDZVAIM02F949U_3DS	-	-	GDZVAIM02GGSGY_3DS	GDZVAIM02F949U_3DS;GDZVAIM02I8HVK_3DS;GDZVAIM02GGSGY_3DS	GDZVAIM02GGSGY_3DS	GDZVAIM02F949U_3DS;GDZVAIM02I8HVK_3DS;GDZVAIM02GGSGY_3DS	-	GDZVAIM02F949U_3DS;GDZVAIM02I8HVK_3DS;GDZVAIM02GGSGY_3DS	-	-	-	-	-	-	-	-	-	-	-
-	-	Bradi2g05620.1	Os01g0188400	Sb03g003220.1	-	NIASHv1087F24	-	-	-	GDZVAIM02FS6HT_3DS;GDZVAIM02JQS4T_3DS;GDZVAIM02G1VXO_3DS;GDZVAIM02H0N89_3DS;GDZVAIM02GBLR5_3DS;GDZVAIM01EMABV_3DS;GDZVAIM02JF68P_3DS;GDZVAIM01CWF8U_3DS;GDZVAIM02F0H85_3DS;GDZVAIM02JNXTZ_3DS;GDZVAIM02JYXJ6_3DS	-	-	-	GDZVAIM02GBLR5_3DS;GDZVAIM02JNXTZ_3DS;GDZVAIM01CWF8U_3DS;GDZVAIM02JYXJ6_3DS;GDZVAIM02JQS4T_3DS;GDZVAIM02G1VXO_3DS;GDZVAIM01EMABV_3DS;GDZVAIM02FS6HT_3DS	-	GDZVAIM02GBLR5_3DS;GDZVAIM02JNXTZ_3DS;GDZVAIM01CWF8U_3DS;GDZVAIM02JYXJ6_3DS;GDZVAIM01EMABV_3DS;GDZVAIM02FS6HT_3DS	-	GDZVAIM02JNXTZ_3DS;GDZVAIM01CWF8U_3DS;GDZVAIM02JYXJ6_3DS;GDZVAIM02JQS4T_3DS;GDZVAIM02G1VXO_3DS;GDZVAIM01EMABV_3DS;GDZVAIM02FS6HT_3DS	-	-	-	GDZVAIM02H0N89_3DS;GDZVAIM02JF68P_3DS;GDZVAIM02F0H85_3DS	-	-	-	-	-	-	1283
-	-	Bradi2g05610.1	-	-	-	-	-	-	GDZVAIM01E3B5M_3DS	GDZVAIM02H8RON_3DS;GDZVAIM01E3B5M_3DS	-	-	GDZVAIM01E3B5M_3DS	GDZVAIM01E3B5M_3DS;GDZVAIM02H8RON_3DS	-	-	-	-	-	-	-	-	-	-	-	-	-	-	-
-	-	Bradi2g05600.1	Os01g0188100	Sb03g003240.1	-	-	-	-	GDZVAIM01D3AJO_3DS;GDZVAIM02IJYKR_3DS	GDZVAIM01DIUTT_3DS;GDZVAIM02HJ4BD_3DS;GDZVAIM01BAXSN_3DS;GDZVAIM01DTTKW_3DS;GDZVAIM02JF3Y4_3DS;GDZVAIM01EXJRZ_3DS;GDZVAIM01D3AJO_3DS;GDZVAIM01AZ2ZW_3DS;GDZVAIM01DLVI7_3DS;GDZVAIM02IJYKR_3DS;GDZVAIM02I19I0_3DS;GDZVAIM01CGWSA_3DS	-	-	GDZVAIM02IJYKR_3DS	GDZVAIM01BAXSN_3DS;GDZVAIM01CGWSA_3DS;GDZVAIM02I19I0_3DS;GDZVAIM02HJ4BD_3DS;GDZVAIM02JF3Y4_3DS;GDZVAIM02IJYKR_3DS;GDZVAIM01EXJRZ_3DS;GDZVAIM01DLVI7_3DS;GDZVAIM01DIUTT_3DS;GDZVAIM01DTTKW_3DS;GDZVAIM01AZ2ZW_3DS	GDZVAIM01D3AJO_3DS	GDZVAIM02I19I0_3DS;GDZVAIM01D3AJO_3DS;GDZVAIM01AZ2ZW_3DS	GDZVAIM02IJYKR_3DS	GDZVAIM01BAXSN_3DS;GDZVAIM01CGWSA_3DS;GDZVAIM02I19I0_3DS;GDZVAIM02HJ4BD_3DS;GDZVAIM02JF3Y4_3DS;GDZVAIM02IJYKR_3DS;GDZVAIM01DLVI7_3DS;GDZVAIM01DIUTT_3DS;GDZVAIM01DTTKW_3DS;GDZVAIM01AZ2ZW_3DS	-	-	-	-	-	-	-	-	-	-	16014
-	-	Bradi2g05590.1	Os01g0187900	Sb03g003270.1	-	NIASHv2139L02	-	-	GDZVAIM01ETP8Q_3DS	GDZVAIM02FFYAX_3DS;GDZVAIM01B1JU9_3DS;GDZVAIM01ETP8Q_3DS;GDZVAIM01CRXS4_3DS	-	-	GDZVAIM01ETP8Q_3DS	GDZVAIM02FFYAX_3DS;GDZVAIM01ETP8Q_3DS	GDZVAIM01ETP8Q_3DS	GDZVAIM02FFYAX_3DS;GDZVAIM01ETP8Q_3DS	GDZVAIM01ETP8Q_3DS	GDZVAIM02FFYAX_3DS;GDZVAIM01ETP8Q_3DS;GDZVAIM01B1JU9_3DS;GDZVAIM01CRXS4_3DS	-	-	-	-	-	-	-	-	-	-	-
-	-	Bradi2g05580.1	-	-	-	-	-	-	-	GDZVAIM02FT5JD_3DS;GDZVAIM01EQB8O_3DS	-	-	-	GDZVAIM01EQB8O_3DS;GDZVAIM02FT5JD_3DS	-	-	-	-	-	-	-	-	-	-	-	-	-	-	-
-	-	Bradi2g05560.1	Os01g0187400	Sb03g003300.1	-	NIASHv1013M20	-	-	-	GDZVAIM02HGEAT_3DS;GDZVAIM01C14OG_3DS;GDZVAIM01DF11J_3DS;GDZVAIM01CW0KF_3DS;GDZVAIM02G96ZQ_3DS;GDZVAIM01AUEYG_3DS;GDZVAIM01DPEPJ_3DS;GDZVAIM02JAZYY_3DS;GDZVAIM01AZTM7_3DS;GDZVAIM02HHWL6_3DS;GDZVAIM01B80Z0_3DS;GDZVAIM02IBNXA_3DS;GDZVAIM01CUP01_3DS;GDZVAIM02IOVRC_3DS;GDZVAIM01DX1YB_3DS;GDZVAIM01D8902_3DS;GDZVAIM01D4JG7_3DS;GDZVAIM01D7Y0X_3DS;GDZVAIM01B4IIW_3DS;GDZVAIM01DGKPL_3DS;GDZVAIM01ELEEX_3DS;…	-	-	-	GDZVAIM01D4JG7_3DS;GDZVAIM02G96ZQ_3DS;GDZVAIM01CYCON_3DS;GDZVAIM01B8P2T_3DS;GDZVAIM01DX1YB_3DS;GDZVAIM02IOVRC_3DS;GDZVAIM02HGEAT_3DS;GDZVAIM01CW0KF_3DS;GDZVAIM01CUP01_3DS;GDZVAIM01DPEPJ_3DS;GDZVAIM01DF11J_3DS;GDZVAIM01DZAI1_3DS;GDZVAIM02HYLOB_3DS;GDZVAIM01DGKPL_3DS;GDZVAIM01D7Y0X_3DS;GDZVAIM01B4IIW_3DS;GDZVAIM02JAZYY_3DS;GDZVAIM01AUEYG_3DS;GDZVAIM01C14OG_3DS;GDZVAIM01D8902_3DS;GDZVAIM01D3MQV_3DS;…	-	GDZVAIM01D4JG7_3DS;GDZVAIM02G96ZQ_3DS;GDZVAIM01CYCON_3DS;GDZVAIM01B8P2T_3DS;GDZVAIM01DX1YB_3DS;GDZVAIM02IOVRC_3DS;GDZVAIM02HGEAT_3DS;GDZVAIM01CW0KF_3DS;GDZVAIM01CUP01_3DS;GDZVAIM01DPEPJ_3DS;GDZVAIM01DF11J_3DS;GDZVAIM01DZAI1_3DS;GDZVAIM01DGKPL_3DS;GDZVAIM01D7Y0X_3DS;GDZVAIM01B4IIW_3DS;GDZVAIM02JAZYY_3DS;GDZVAIM01AUEYG_3DS;GDZVAIM01C14OG_3DS;GDZVAIM01D8902_3DS;GDZVAIM01D3MQV_3DS;GDZVAIM01B80Z0_3DS;…	-	GDZVAIM01D4JG7_3DS;GDZVAIM02G96ZQ_3DS;GDZVAIM01CYCON_3DS;GDZVAIM01B8P2T_3DS;GDZVAIM01DX1YB_3DS;GDZVAIM02IOVRC_3DS;GDZVAIM02HGEAT_3DS;GDZVAIM01CW0KF_3DS;GDZVAIM01CUP01_3DS;GDZVAIM01DPEPJ_3DS;GDZVAIM01DF11J_3DS;GDZVAIM01DZAI1_3DS;GDZVAIM02HYLOB_3DS;GDZVAIM01DGKPL_3DS;GDZVAIM01D7Y0X_3DS;GDZVAIM01B4IIW_3DS;GDZVAIM02JAZYY_3DS;GDZVAIM01AUEYG_3DS;GDZVAIM01C14OG_3DS;GDZVAIM01D8902_3DS;GDZVAIM01D3MQV_3DS;…	-	-	-	-	-	-	-	-	-	-	17925
-	-	-	-	Sb03g003310.1	-	-	-	-	-	GDZVAIM01DMPP5_3DS;GDZVAIM01DOLNN_3DS;GDZVAIM01E2OKY_3DS;GDZVAIM01CJ1UA_3DS;GDZVAIM02HSL18_3DS;GDZVAIM01CHVQT_3DS;GDZVAIM01B3W0I_3DS;GDZVAIM02F0D5E_3DS;GDZVAIM01CKOBB_3DS;GDZVAIM01DKLLZ_3DS;GDZVAIM02G1D8H_3DS	-	-	-	-	-	-	-	GDZVAIM02G1D8H_3DS;GDZVAIM01CHVQT_3DS;GDZVAIM01DOLNN_3DS;GDZVAIM01DKLLZ_3DS;GDZVAIM01E2OKY_3DS;GDZVAIM01B3W0I_3DS;GDZVAIM01CJ1UA_3DS;GDZVAIM01CKOBB_3DS;GDZVAIM02HSL18_3DS;GDZVAIM02F0D5E_3DS;GDZVAIM01DMPP5_3DS	-	-	-	-	-	-	-	-	-	-	-
-	-	Bradi2g05530.1	Os01g0186700	Sb03g003320.1	-	NIASHv1071M06	-	-	GDZVAIM02ILN3F_3DS	GDZVAIM02ILN3F_3DS;GDZVAIM02H6EJU_3DS;GDZVAIM02G0UK0_3DS;GDZVAIM02IQK5M_3DS;GDZVAIM01DVQ1W_3DS;GDZVAIM02IT7P0_3DS;GDZVAIM02G1K5N_3DS;GDZVAIM01EUR0L_3DS;GDZVAIM01DEX09_3DS;GDZVAIM01BK4AC_3DS;GDZVAIM01CX5Y5_3DS;GDZVAIM02FNX2F_3DS;GDZVAIM01DTWD1_3DS;GDZVAIM02GNC0H_3DS	-	-	GDZVAIM02ILN3F_3DS	GDZVAIM02IQK5M_3DS;GDZVAIM02G1K5N_3DS;GDZVAIM02ILN3F_3DS;GDZVAIM02H6EJU_3DS;GDZVAIM01DEX09_3DS;GDZVAIM02G0UK0_3DS;GDZVAIM01BK4AC_3DS;GDZVAIM02GNC0H_3DS	GDZVAIM02ILN3F_3DS	GDZVAIM02IQK5M_3DS;GDZVAIM02G1K5N_3DS;GDZVAIM02ILN3F_3DS;GDZVAIM02H6EJU_3DS;GDZVAIM01DEX09_3DS;GDZVAIM02G0UK0_3DS;GDZVAIM01BK4AC_3DS;GDZVAIM02GNC0H_3DS	GDZVAIM02ILN3F_3DS	GDZVAIM02G1K5N_3DS;GDZVAIM02ILN3F_3DS;GDZVAIM02H6EJU_3DS;GDZVAIM01DEX09_3DS;GDZVAIM02G0UK0_3DS;GDZVAIM01BK4AC_3DS;GDZVAIM02GNC0H_3DS	-	-	-	GDZVAIM01DTWD1_3DS;GDZVAIM01CX5Y5_3DS;GDZVAIM02FNX2F_3DS;GDZVAIM01DVQ1W_3DS;GDZVAIM02GNC0H_3DS;GDZVAIM02IT7P0_3DS;GDZVAIM01EUR0L_3DS;GDZVAIM02ILN3F_3DS	-	-	-	-	-	-	6934;19742
-	-	Bradi2g05520.1	Os01g0186200	Sb03g003350.1	-	NIASHv3133M04	-	-	GDZVAIM02JD9S8_3DS	GDZVAIM02JUYVJ_3DS;GDZVAIM02F6ZXL_3DS;GDZVAIM02JD9S8_3DS	-	-	GDZVAIM02JD9S8_3DS	GDZVAIM02JUYVJ_3DS;GDZVAIM02F6ZXL_3DS;GDZVAIM02JD9S8_3DS	GDZVAIM02JD9S8_3DS	GDZVAIM02JUYVJ_3DS;GDZVAIM02F6ZXL_3DS;GDZVAIM02JD9S8_3DS	GDZVAIM02JD9S8_3DS	GDZVAIM02F6ZXL_3DS;GDZVAIM02JD9S8_3DS	-	-	-	-	-	-	-	-	-	-	-
-	-	Bradi2g05500.1	Os01g0185900	Sb03g003370.1	-	NIASHv2066P22	-	-	GDZVAIM02GTOTC_3DS	GDZVAIM02FY72O_3DS;GDZVAIM02GTOTC_3DS	-	-	GDZVAIM02GTOTC_3DS	GDZVAIM02FY72O_3DS;GDZVAIM02GTOTC_3DS	-	GDZVAIM02FY72O_3DS;GDZVAIM02GTOTC_3DS	GDZVAIM02GTOTC_3DS	GDZVAIM02FY72O_3DS;GDZVAIM02GTOTC_3DS	-	-	-	-	-	-	-	-	-	-	21548
-	-	Bradi2g05487.1	Os01g0185400	Sb03g003380.1	-	NIASHv2021O17	-	-	GDZVAIM01C2VTU_3DS	GDZVAIM01C2VTU_3DS;GDZVAIM02HKGEW_3DS;GDZVAIM02GKSYW_3DS	-	-	GDZVAIM01C2VTU_3DS	GDZVAIM01C2VTU_3DS;GDZVAIM02GKSYW_3DS;GDZVAIM02HKGEW_3DS	GDZVAIM01C2VTU_3DS	GDZVAIM01C2VTU_3DS;GDZVAIM02HKGEW_3DS	GDZVAIM01C2VTU_3DS	GDZVAIM01C2VTU_3DS;GDZVAIM02GKSYW_3DS;GDZVAIM02HKGEW_3DS	-	-	-	-	-	-	-	-	-	-	-
3_1122	48.63	-	-	-	NIASHv1085H12	-	-	-	-	GDZVAIM02HWK29_3DS	-	GDZVAIM02HWK29_3DS	-	-	-	-	-	-	-	GDZVAIM02HWK29_3DS	-	-	-	-	-	-	15712	15712	15712
2_1101	48.63	-	-	-	NIASHv3048M01	-	-	-	-	-	-	-	-	-	-	-	-	-	-	-	-	-	-	-	-	-	18319	18319	18319
2_1189	48.63	-	-	-	-	-	-	-	-	-	-	-	-	-	-	-	-	-	-	-	-	-	-	-	-	-	3548	3548	3548
3_1009	48.63	-	-	-	NIASHv2046I09	-	-	-	-	GDZVAIM02HFR50_3DS;GDZVAIM01C04GP_3DS	-	-	-	-	-	-	-	-	-	GDZVAIM02HFR50_3DS;GDZVAIM01C04GP_3DS	-	-	-	-	-	-	19359	19359	12750;19359
2_0719	48.63	Bradi2g05480.1	Os01g0185300	Sb03g003390.1	NIASHv2029D14	-	-	-	GDZVAIM02GV7XI_3DS	GDZVAIM01D6AZE_3DS;GDZVAIM02F4OVO_3DS;GDZVAIM01CGCMB_3DS;GDZVAIM02GV7XI_3DS	-	-	GDZVAIM02GV7XI_3DS	GDZVAIM02F4OVO_3DS;GDZVAIM01D6AZE_3DS;GDZVAIM01CGCMB_3DS;GDZVAIM02GV7XI_3DS	GDZVAIM02GV7XI_3DS	GDZVAIM02F4OVO_3DS;GDZVAIM01D6AZE_3DS;GDZVAIM01CGCMB_3DS;GDZVAIM02GV7XI_3DS	GDZVAIM02GV7XI_3DS	GDZVAIM02F4OVO_3DS;GDZVAIM01D6AZE_3DS;GDZVAIM01CGCMB_3DS;GDZVAIM02GV7XI_3DS	-	-	-	-	-	-	-	-	1198	1198	1198
-	-	Bradi2g05460.1	Os01g0185200	Sb03g003420.1	-	-	-	-	-	GDZVAIM02IZJPX_3DS;GDZVAIM02FMK6D_3DS;GDZVAIM02JBKXN_3DS;GDZVAIM02HMAVV_3DS;GDZVAIM02GNBWI_3DS;GDZVAIM02HOS4G_3DS;GDZVAIM02GFCNN_3DS;GDZVAIM01DNM0E_3DS;GDZVAIM02JJGXC_3DS;GDZVAIM01A98HY_3DS;GDZVAIM01DTZNH_3DS;GDZVAIM02HZF8E_3DS;GDZVAIM02I6LLF_3DS;GDZVAIM02HVWCG_3DS;GDZVAIM02H3QM6_3DS;GDZVAIM01ETGFT_3DS;GDZVAIM02IXW43_3DS;GDZVAIM01D4KL6_3DS	-	-	-	GDZVAIM02GNBWI_3DS;GDZVAIM01DTZNH_3DS;GDZVAIM02HOS4G_3DS;GDZVAIM02GFCNN_3DS;GDZVAIM01ETGFT_3DS;GDZVAIM02HZF8E_3DS;GDZVAIM01DNM0E_3DS;GDZVAIM01A98HY_3DS;GDZVAIM02IZJPX_3DS;GDZVAIM02JBKXN_3DS;GDZVAIM02I6LLF_3DS;GDZVAIM02FMK6D_3DS;GDZVAIM02HVWCG_3DS;GDZVAIM02H3QM6_3DS;GDZVAIM02JJGXC_3DS;GDZVAIM01D4KL6_3DS;GDZVAIM02HMAVV_3DS;GDZVAIM02IXW43_3DS	-	GDZVAIM02GNBWI_3DS;GDZVAIM01DTZNH_3DS;GDZVAIM02HOS4G_3DS;GDZVAIM02GFCNN_3DS;GDZVAIM01ETGFT_3DS;GDZVAIM02HZF8E_3DS;GDZVAIM01DNM0E_3DS;GDZVAIM01A98HY_3DS;GDZVAIM02IZJPX_3DS;GDZVAIM02JBKXN_3DS;GDZVAIM02I6LLF_3DS;GDZVAIM02FMK6D_3DS;GDZVAIM02HVWCG_3DS;GDZVAIM02H3QM6_3DS;GDZVAIM02JJGXC_3DS;GDZVAIM01D4KL6_3DS;GDZVAIM02HMAVV_3DS;GDZVAIM02IXW43_3DS	-	GDZVAIM02GNBWI_3DS;GDZVAIM01DTZNH_3DS;GDZVAIM02HOS4G_3DS;GDZVAIM02GFCNN_3DS;GDZVAIM01ETGFT_3DS;GDZVAIM02HZF8E_3DS;GDZVAIM01DNM0E_3DS;GDZVAIM01A98HY_3DS;GDZVAIM02IZJPX_3DS;GDZVAIM02JBKXN_3DS;GDZVAIM02I6LLF_3DS;GDZVAIM02FMK6D_3DS;GDZVAIM02HVWCG_3DS;GDZVAIM02H3QM6_3DS;GDZVAIM02JJGXC_3DS;GDZVAIM01D4KL6_3DS;GDZVAIM02HMAVV_3DS;GDZVAIM02IXW43_3DS	-	-	-	-	-	-	-	-	-	-	16754
-	-	Bradi2g05430.1	Os01g0184900	Sb03g003450.1	-	-	NIASHv3101L19	-	GDZVAIM02HZXL5_3DS	GDZVAIM02HZXL5_3DS;GDZVAIM02GDQ4C_3DS;GDZVAIM02G3AKK_3DS;GDZVAIM02GG85W_3DS;GDZVAIM02I9DPC_3DS;GDZVAIM02FLPJD_3DS;GDZVAIM02I80PX_3DS;GDZVAIM02FZFUD_3DS;GDZVAIM01C1URU_3DS;GDZVAIM02FWJO9_3DS;GDZVAIM01DEKPX_3DS;GDZVAIM01B8NAI_3DS;GDZVAIM01EZDT2_3DS;GDZVAIM01CQQ7O_3DS;GDZVAIM02JDO50_3DS;GDZVAIM01D3H9I_3DS	-	-	-	GDZVAIM02FWJO9_3DS;GDZVAIM01D3H9I_3DS;GDZVAIM02I9DPC_3DS;GDZVAIM01C1URU_3DS;GDZVAIM01CQQ7O_3DS;GDZVAIM02G3AKK_3DS;GDZVAIM02I80PX_3DS;GDZVAIM02GG85W_3DS;GDZVAIM02HZXL5_3DS;GDZVAIM02JDO50_3DS;GDZVAIM01EZDT2_3DS;GDZVAIM01DEKPX_3DS	GDZVAIM02HZXL5_3DS	GDZVAIM01B8NAI_3DS;GDZVAIM02FWJO9_3DS;GDZVAIM02FZFUD_3DS;GDZVAIM01D3H9I_3DS;GDZVAIM02GDQ4C_3DS;GDZVAIM02I9DPC_3DS;GDZVAIM01C1URU_3DS;GDZVAIM01CQQ7O_3DS;GDZVAIM02G3AKK_3DS;GDZVAIM02I80PX_3DS;GDZVAIM02FLPJD_3DS;GDZVAIM02GG85W_3DS;GDZVAIM02HZXL5_3DS;GDZVAIM02JDO50_3DS;GDZVAIM01EZDT2_3DS;GDZVAIM01DEKPX_3DS	GDZVAIM02HZXL5_3DS	GDZVAIM01B8NAI_3DS;GDZVAIM02FWJO9_3DS;GDZVAIM01D3H9I_3DS;GDZVAIM02GDQ4C_3DS;GDZVAIM02I9DPC_3DS;GDZVAIM01C1URU_3DS;GDZVAIM01CQQ7O_3DS;GDZVAIM02G3AKK_3DS;GDZVAIM02I80PX_3DS;GDZVAIM02GG85W_3DS;GDZVAIM02HZXL5_3DS;GDZVAIM02JDO50_3DS;GDZVAIM01EZDT2_3DS;GDZVAIM01DEKPX_3DS	-	-	-	-	-	-	-	-	-	-	-
-	-	Bradi2g05420.1	Os01g0184800	Sb03g003460.1	-	NIASHv3114J19	-	-	GDZVAIM01A9DG1_3DS	GDZVAIM02JQRQR_3DS;GDZVAIM01A9DG1_3DS	-	-	GDZVAIM01A9DG1_3DS	GDZVAIM02JQRQR_3DS;GDZVAIM01A9DG1_3DS	GDZVAIM01A9DG1_3DS	GDZVAIM02JQRQR_3DS;GDZVAIM01A9DG1_3DS	GDZVAIM01A9DG1_3DS	GDZVAIM02JQRQR_3DS;GDZVAIM01A9DG1_3DS	-	-	GDZVAIM01A9DG1_3DS	GDZVAIM01A9DG1_3DS	-	-	-	-	-	-	-
-	-	Bradi2g05410.1	-	Sb03g003500.1	-	NIASHv3095I21	-	-	GDZVAIM02IOCH0_3DS	GDZVAIM02IOCH0_3DS;GDZVAIM01EGIYS_3DS;GDZVAIM01CSXLL_3DS;GDZVAIM01CSCEG_3DS;GDZVAIM02IMVOY_3DS	-	-	GDZVAIM02IOCH0_3DS	GDZVAIM01CSXLL_3DS;GDZVAIM02IMVOY_3DS;GDZVAIM01EGIYS_3DS;GDZVAIM02IOCH0_3DS;GDZVAIM01CSCEG_3DS	-	-	GDZVAIM02IOCH0_3DS	GDZVAIM01CSXLL_3DS;GDZVAIM02IMVOY_3DS;GDZVAIM01EGIYS_3DS;GDZVAIM02IOCH0_3DS;GDZVAIM01CSCEG_3DS	-	-	-	-	-	-	-	-	-	-	-
3_0474	48.63	Bradi2g05400.2	-	Sb03g003510.1	NIASHv2046H09	-	-	-	GDZVAIM01DCL3E_3DS	GDZVAIM01AJKNK_3DS;GDZVAIM01DU86U_3DS;GDZVAIM01DBUOJ_3DS;GDZVAIM01DOQNM_3DS;GDZVAIM01DCL3E_3DS;GDZVAIM01EEVZT_3DS;GDZVAIM02JVVAG_3DS;GDZVAIM02IGPHL_3DS	-	GDZVAIM02IGPHL_3DS;GDZVAIM01DU86U_3DS;GDZVAIM01DOQNM_3DS;GDZVAIM01EEVZT_3DS	GDZVAIM01DCL3E_3DS	GDZVAIM01DCL3E_3DS;GDZVAIM01DBUOJ_3DS;GDZVAIM01AJKNK_3DS;GDZVAIM02JVVAG_3DS;GDZVAIM01DU86U_3DS;GDZVAIM01EEVZT_3DS	-	-	GDZVAIM01DCL3E_3DS	GDZVAIM01DCL3E_3DS;GDZVAIM01DBUOJ_3DS;GDZVAIM01AJKNK_3DS;GDZVAIM02JVVAG_3DS;GDZVAIM01DU86U_3DS;GDZVAIM01EEVZT_3DS	-	GDZVAIM02IGPHL_3DS;GDZVAIM01DU86U_3DS;GDZVAIM01EEVZT_3DS	-	-	-	-	-	-	1646	1646	1646
3_0737	48.63	Bradi2g05390.1	Os01g0184500	Sb03g003520.1	NIASHv1148H03	-	-	-	GDZVAIM02HQQ7V_3DS	GDZVAIM01ELBFJ_3DS;GDZVAIM01ANFOP_3DS;GDZVAIM01BF4HV_3DS;GDZVAIM02HQQ7V_3DS	-	GDZVAIM01ELBFJ_3DS	GDZVAIM02HQQ7V_3DS	GDZVAIM01BF4HV_3DS;GDZVAIM01ELBFJ_3DS;GDZVAIM02HQQ7V_3DS;GDZVAIM01ANFOP_3DS	GDZVAIM02HQQ7V_3DS	GDZVAIM01BF4HV_3DS;GDZVAIM01ELBFJ_3DS;GDZVAIM02HQQ7V_3DS;GDZVAIM01ANFOP_3DS	GDZVAIM02HQQ7V_3DS	GDZVAIM01BF4HV_3DS;GDZVAIM01ELBFJ_3DS;GDZVAIM02HQQ7V_3DS;GDZVAIM01ANFOP_3DS	GDZVAIM02HQQ7V_3DS	GDZVAIM01ELBFJ_3DS;GDZVAIM02HQQ7V_3DS	-	-	-	-	-	-	18828	18828	18828
2_0328	48.63	Bradi2g05380.1	Os01g0184200	Sb03g003530.1	-	NIASHv1016K03	-	-	GDZVAIM01B5E7W_3DS	GDZVAIM02HAW9Y_3DS;GDZVAIM01B4RMM_3DS;GDZVAIM02H9E70_3DS;GDZVAIM01A88VD_3DS;GDZVAIM01B5E7W_3DS;GDZVAIM01AJ600_3DS;GDZVAIM02GOCQH_3DS;GDZVAIM01BEELG_3DS;GDZVAIM02FZUXL_3DS;GDZVAIM02G7FV9_3DS;GDZVAIM02IR7IQ_3DS;GDZVAIM01EAZQ0_3DS;GDZVAIM02IUK80_3DS	-	-	GDZVAIM01B5E7W_3DS	GDZVAIM01A88VD_3DS;GDZVAIM01B4RMM_3DS;GDZVAIM02FZUXL_3DS;GDZVAIM02IR7IQ_3DS;GDZVAIM01B5E7W_3DS;GDZVAIM02HAW9Y_3DS;GDZVAIM02GOCQH_3DS;GDZVAIM01EAZQ0_3DS;GDZVAIM01AJ600_3DS;GDZVAIM02IUK80_3DS;GDZVAIM02G7FV9_3DS;GDZVAIM01BEELG_3DS;GDZVAIM02H9E70_3DS	GDZVAIM01B5E7W_3DS	GDZVAIM01A88VD_3DS;GDZVAIM01B4RMM_3DS;GDZVAIM02FZUXL_3DS;GDZVAIM02IR7IQ_3DS;GDZVAIM01B5E7W_3DS;GDZVAIM02HAW9Y_3DS;GDZVAIM02GOCQH_3DS;GDZVAIM01EAZQ0_3DS;GDZVAIM01AJ600_3DS;GDZVAIM02IUK80_3DS;GDZVAIM02G7FV9_3DS;GDZVAIM01BEELG_3DS;GDZVAIM02H9E70_3DS	GDZVAIM01B5E7W_3DS	GDZVAIM01A88VD_3DS;GDZVAIM01B4RMM_3DS;GDZVAIM02FZUXL_3DS;GDZVAIM02IR7IQ_3DS;GDZVAIM01B5E7W_3DS;GDZVAIM02HAW9Y_3DS;GDZVAIM02GOCQH_3DS;GDZVAIM01EAZQ0_3DS;GDZVAIM01AJ600_3DS;GDZVAIM02IUK80_3DS;GDZVAIM02G7FV9_3DS;GDZVAIM01BEELG_3DS;GDZVAIM02H9E70_3DS	-	-	-	-	-	-	-	-	15453	15453	15453
-	-	Bradi2g05367.1	-	Sb03g010890.1	-	-	-	-	GDZVAIM01DMNRY_3DS	GDZVAIM01AUO7G_3DS;GDZVAIM02G48Y9_3DS;GDZVAIM02FPKU1_3DS;GDZVAIM01DMNRY_3DS;GDZVAIM01D6PN9_3DS;GDZVAIM01C3YL8_3DS	-	-	GDZVAIM01DMNRY_3DS	GDZVAIM01AUO7G_3DS;GDZVAIM01DMNRY_3DS;GDZVAIM01C3YL8_3DS;GDZVAIM02G48Y9_3DS	-	-	-	GDZVAIM02FPKU1_3DS;GDZVAIM01AUO7G_3DS;GDZVAIM01DMNRY_3DS;GDZVAIM01C3YL8_3DS;GDZVAIM01D6PN9_3DS;GDZVAIM02G48Y9_3DS	-	-	-	-	-	-	-	-	-	-	-
-	-	Bradi2g05357.1	Os01g0184000	Sb03g003540.1	-	NIASHv2136D03	-	-	GDZVAIM01BLLOK_3DS	GDZVAIM02GS1DA_3DS;GDZVAIM02GEV2X_3DS;GDZVAIM01BI8BW_3DS;GDZVAIM02GNS3H_3DS;GDZVAIM01C7UZY_3DS;GDZVAIM01BLLOK_3DS;GDZVAIM01EFZW7_3DS;GDZVAIM02GO5M4_3DS;GDZVAIM01BN27L_3DS;GDZVAIM01DKOYU_3DS;GDZVAIM01EKJYK_3DS;GDZVAIM02GYYEC_3DS;GDZVAIM02GELK6_3DS;GDZVAIM02GWMHU_3DS;GDZVAIM02FW70N_3DS;GDZVAIM01BVKQH_3DS;GDZVAIM01EC0LE_3DS;GDZVAIM01AZG58_3DS;GDZVAIM02HW3H7_3DS;GDZVAIM01CZAJF_3DS;GDZVAIM02GY4NH_3DS;…	-	-	GDZVAIM01BLLOK_3DS	GDZVAIM01BVKQH_3DS;GDZVAIM01BLLOK_3DS;GDZVAIM01EC0LE_3DS;GDZVAIM02GS1DA_3DS;GDZVAIM02GYYEC_3DS;GDZVAIM01AZG58_3DS;GDZVAIM02HW3H7_3DS;GDZVAIM01C7UZY_3DS;GDZVAIM02GWMHU_3DS;GDZVAIM01EKJYK_3DS;GDZVAIM02GNS3H_3DS;GDZVAIM02H0OO9_3DS;GDZVAIM01BN27L_3DS;GDZVAIM02GEV2X_3DS;GDZVAIM02GELK6_3DS;GDZVAIM01CZAJF_3DS;GDZVAIM02FW70N_3DS;GDZVAIM01DKOYU_3DS;GDZVAIM01BI8BW_3DS;GDZVAIM01EFZW7_3DS	GDZVAIM01BLLOK_3DS	GDZVAIM01BVKQH_3DS;GDZVAIM01BLLOK_3DS;GDZVAIM02GY4NH_3DS;GDZVAIM02GS1DA_3DS;GDZVAIM02HW3H7_3DS;GDZVAIM01C7UZY_3DS;GDZVAIM02GWMHU_3DS;GDZVAIM01EKJYK_3DS;GDZVAIM02H0OO9_3DS;GDZVAIM01BN27L_3DS;GDZVAIM02GEV2X_3DS;GDZVAIM02GELK6_3DS;GDZVAIM01CZAJF_3DS;GDZVAIM02FW70N_3DS;GDZVAIM01DKOYU_3DS;GDZVAIM02GO5M4_3DS;GDZVAIM01EFZW7_3DS	GDZVAIM01BLLOK_3DS	GDZVAIM01BVKQH_3DS;GDZVAIM01BLLOK_3DS;GDZVAIM02GY4NH_3DS;GDZVAIM02GS1DA_3DS;GDZVAIM02GYYEC_3DS;GDZVAIM02HW3H7_3DS;GDZVAIM01C7UZY_3DS;GDZVAIM02GWMHU_3DS;GDZVAIM01EKJYK_3DS;GDZVAIM02H0OO9_3DS;GDZVAIM01BN27L_3DS;GDZVAIM02GEV2X_3DS;GDZVAIM02GELK6_3DS;GDZVAIM01CZAJF_3DS;GDZVAIM02FW70N_3DS;GDZVAIM01DKOYU_3DS;GDZVAIM02GO5M4_3DS;GDZVAIM01EFZW7_3DS	-	-	-	-	-	-	-	-	-	-	-
-	-	-	-	Sb03g003590.1	-	-	-	-	GDZVAIM01EAF1O_3DS	GDZVAIM02GSCT4_3DS;GDZVAIM02FF4R1_3DS;GDZVAIM02JI5ZJ_3DS;GDZVAIM01EAF1O_3DS;GDZVAIM01EZ480_3DS;GDZVAIM01CGQMQ_3DS;GDZVAIM01DTHIG_3DS	-	-	-	-	-	-	GDZVAIM01EAF1O_3DS	GDZVAIM01EAF1O_3DS;GDZVAIM02GSCT4_3DS;GDZVAIM02FF4R1_3DS;GDZVAIM01CGQMQ_3DS;GDZVAIM02JI5ZJ_3DS;GDZVAIM01DTHIG_3DS;GDZVAIM01EZ480_3DS	-	-	-	-	-	-	-	-	-	-	-
-	-	Bradi2g05290.1	Os01g0183600	Sb03g003600.1	-	NIASHv3113K23	-	-	GDZVAIM01EAF1O_3DS	GDZVAIM02GSCT4_3DS;GDZVAIM02F6IVR_3DS;GDZVAIM02FTWVN_3DS;GDZVAIM02JI5ZJ_3DS;GDZVAIM01EFIAQ_3DS;GDZVAIM01EAF1O_3DS;GDZVAIM01EZ480_3DS;GDZVAIM01EP7LU_3DS;GDZVAIM02JD3TE_3DS;GDZVAIM01EA675_3DS	-	-	-	GDZVAIM02JD3TE_3DS;GDZVAIM01EA675_3DS;GDZVAIM02FTWVN_3DS;GDZVAIM01EAF1O_3DS;GDZVAIM02F6IVR_3DS;GDZVAIM01EFIAQ_3DS;GDZVAIM01EP7LU_3DS	GDZVAIM01EAF1O_3DS	GDZVAIM01EAF1O_3DS;GDZVAIM02GSCT4_3DS;GDZVAIM02JI5ZJ_3DS;GDZVAIM01EZ480_3DS	-	GDZVAIM02JD3TE_3DS;GDZVAIM01EA675_3DS;GDZVAIM02FTWVN_3DS;GDZVAIM02F6IVR_3DS;GDZVAIM01EFIAQ_3DS;GDZVAIM01EP7LU_3DS	-	-	-	-	-	-	-	-	-	-	-
-	-	-	Os01g0183500	-	-	-	-	-	-	GDZVAIM02F6IVR_3DS;GDZVAIM02FTWVN_3DS;GDZVAIM01EFIAQ_3DS;GDZVAIM01EP7LU_3DS;GDZVAIM02JD3TE_3DS	-	-	-	-	-	GDZVAIM02JD3TE_3DS;GDZVAIM02FTWVN_3DS;GDZVAIM02F6IVR_3DS;GDZVAIM01EFIAQ_3DS;GDZVAIM01EP7LU_3DS	-	-	-	-	-	-	-	-	-	-	-	-	-
-	-	Bradi2g05270.1	Os01g0183300	Sb03g003620.1	-	NIASHv3026H11	NIASHv1147D19	-	GDZVAIM02FTVHN_3DS	GDZVAIM01EMHXT_3DS;GDZVAIM02FTVHN_3DS;GDZVAIM02H5G6P_3DS;GDZVAIM01CD8KK_3DS	-	-	-	GDZVAIM01CD8KK_3DS;GDZVAIM01EMHXT_3DS;GDZVAIM02H5G6P_3DS	-	GDZVAIM01CD8KK_3DS;GDZVAIM01EMHXT_3DS;GDZVAIM02H5G6P_3DS	GDZVAIM02FTVHN_3DS	GDZVAIM01CD8KK_3DS;GDZVAIM02FTVHN_3DS;GDZVAIM01EMHXT_3DS;GDZVAIM02H5G6P_3DS	-	-	-	-	-	-	-	-	-	-	-
-	-	Bradi2g05250.1	Os01g0183000	Sb03g003630.1	-	NIASHv1133M13	-	-	-	GDZVAIM01BR9LA_3DS;GDZVAIM02IRX1R_3DS;GDZVAIM02FSBVE_3DS	-	-	-	GDZVAIM01BR9LA_3DS;GDZVAIM02FSBVE_3DS;GDZVAIM02IRX1R_3DS	-	GDZVAIM01BR9LA_3DS;GDZVAIM02IRX1R_3DS	-	GDZVAIM01BR9LA_3DS;GDZVAIM02FSBVE_3DS;GDZVAIM02IRX1R_3DS	-	-	-	-	-	-	-	-	-	-	-
-	-	Bradi2g05242.1	Os01g0182900	-	-	-	-	-	GDZVAIM02G294B_3DS;GDZVAIM02ISMJF_3DS	GDZVAIM01CMM5N_3DS;GDZVAIM02GHG87_3DS;GDZVAIM02H2BSJ_3DS;GDZVAIM02FQT1W_3DS;GDZVAIM01DKNNE_3DS;GDZVAIM02F1DK1_3DS;GDZVAIM02H6PFL_3DS;GDZVAIM02HU8LL_3DS;GDZVAIM02IJ60T_3DS;GDZVAIM01AZFKM_3DS;GDZVAIM01A5381_3DS;GDZVAIM02FPXQ7_3DS;GDZVAIM02JNIKX_3DS;GDZVAIM01ASU80_3DS;GDZVAIM02JY7KI_3DS;GDZVAIM01EEPA5_3DS;GDZVAIM01ALNK6_3DS;GDZVAIM01EM7MS_3DS;GDZVAIM01E2Q9W_3DS;GDZVAIM01CGB3X_3DS;GDZVAIM01C8DE1_3DS;…	-	-	GDZVAIM02G294B_3DS	GDZVAIM01E2Q9W_3DS;GDZVAIM02JY7KI_3DS;GDZVAIM01EM7KD_3DS;GDZVAIM01ASU80_3DS;GDZVAIM01B6U7K_3DS;GDZVAIM02ISMJF_3DS;GDZVAIM02FO5DE_3DS;GDZVAIM02IJ60T_3DS;GDZVAIM02G294B_3DS;GDZVAIM02GHG87_3DS;GDZVAIM01DTYGK_3DS;GDZVAIM02G6OC1_3DS;GDZVAIM01EM7MS_3DS;GDZVAIM02H26YT_3DS;GDZVAIM01C8DE1_3DS;GDZVAIM01BZ7TJ_3DS;GDZVAIM02H2BSJ_3DS;GDZVAIM01C8SB3_3DS;GDZVAIM02HU8LL_3DS;GDZVAIM01B41PI_3DS;GDZVAIM02F1DK1_3DS;…	GDZVAIM02ISMJF_3DS	GDZVAIM02ISMJF_3DS;GDZVAIM02H26YT_3DS;GDZVAIM02JNIKX_3DS;GDZVAIM01DJRZQ_3DS;GDZVAIM02H6PFL_3DS	-	-	-	-	-	-	-	-	-	-	-	-	28882;9213
1_0532	48.63	Bradi2g05226.1	Os01g0182600	Sb03g003650.1	-	-	-	-	GDZVAIM01C18D4_3DS	GDZVAIM01C18D4_3DS;GDZVAIM01CKWYI_3DS;GDZVAIM01DZM9W_3DS;GDZVAIM02IKIF5_3DS;GDZVAIM02JZX25_3DS;GDZVAIM02FSHB2_3DS;GDZVAIM01A3UDY_3DS;GDZVAIM02J3S7S_3DS;GDZVAIM01DKCAQ_3DS;GDZVAIM02HHWNN_3DS;GDZVAIM02GQ7KZ_3DS;GDZVAIM01D3K7N_3DS;GDZVAIM02JR7O5_3DS;GDZVAIM01D3HUJ_3DS;GDZVAIM02IU93O_3DS;GDZVAIM01ETQIN_3DS;GDZVAIM02JZP81_3DS;GDZVAIM02G1OCH_3DS;GDZVAIM01EQ6JS_3DS;GDZVAIM02GBNFP_3DS;GDZVAIM02IT29G_3DS;…	GDZVAIM01C18D4_3DS	GDZVAIM02H6956_3DS;GDZVAIM01EQ6JS_3DS;GDZVAIM01C18D4_3DS;GDZVAIM02IKIF5_3DS;GDZVAIM02GBNFP_3DS;GDZVAIM01DZM9W_3DS;GDZVAIM02FSHB2_3DS;GDZVAIM01A3UDY_3DS;GDZVAIM02J3S7S_3DS;GDZVAIM01ELGQ0_3DS	GDZVAIM01C18D4_3DS	GDZVAIM02JZP81_3DS;GDZVAIM01EQ6JS_3DS;GDZVAIM01C18D4_3DS;GDZVAIM02IKIF5_3DS;GDZVAIM01CKWYI_3DS;GDZVAIM02GBNFP_3DS;GDZVAIM01ETQIN_3DS;GDZVAIM02IU93O_3DS;GDZVAIM02IT29G_3DS;GDZVAIM02I464Y_3DS;GDZVAIM02JZX25_3DS;GDZVAIM02JAAGT_3DS;GDZVAIM01BLAWE_3DS;GDZVAIM02FSHB2_3DS;GDZVAIM02HHWNN_3DS;GDZVAIM01DKCAQ_3DS;GDZVAIM01ECJDI_3DS;GDZVAIM01A3UDY_3DS;GDZVAIM02I13VC_3DS;GDZVAIM01D3K7N_3DS;GDZVAIM02H0VPT_3DS;…	GDZVAIM01C18D4_3DS	GDZVAIM02JZP81_3DS;GDZVAIM01EQ6JS_3DS;GDZVAIM01C18D4_3DS;GDZVAIM02IKIF5_3DS;GDZVAIM01CKWYI_3DS;GDZVAIM02GBNFP_3DS;GDZVAIM01ETQIN_3DS;GDZVAIM02IU93O_3DS;GDZVAIM02IT29G_3DS;GDZVAIM02I464Y_3DS;GDZVAIM02JZX25_3DS;GDZVAIM02JAAGT_3DS;GDZVAIM01BLAWE_3DS;GDZVAIM02FSHB2_3DS;GDZVAIM02HHWNN_3DS;GDZVAIM01DKCAQ_3DS;GDZVAIM01ECJDI_3DS;GDZVAIM01A3UDY_3DS;GDZVAIM02I13VC_3DS;GDZVAIM01D3K7N_3DS;GDZVAIM02H0VPT_3DS;…	GDZVAIM01C18D4_3DS	GDZVAIM02JZP81_3DS;GDZVAIM01EQ6JS_3DS;GDZVAIM01C18D4_3DS;GDZVAIM02IKIF5_3DS;GDZVAIM01CKWYI_3DS;GDZVAIM02GBNFP_3DS;GDZVAIM01ETQIN_3DS;GDZVAIM02IU93O_3DS;GDZVAIM02IT29G_3DS;GDZVAIM02I464Y_3DS;GDZVAIM02JZX25_3DS;GDZVAIM02JAAGT_3DS;GDZVAIM01BLAWE_3DS;GDZVAIM02FSHB2_3DS;GDZVAIM02HHWNN_3DS;GDZVAIM01DKCAQ_3DS;GDZVAIM01ECJDI_3DS;GDZVAIM01A3UDY_3DS;GDZVAIM02I13VC_3DS;GDZVAIM01D3K7N_3DS;GDZVAIM02H0VPT_3DS;…	-	-	-	-	-	-	-	-	2003	2003	2003
-	-	Bradi2g05218.1	Os01g0182400	Sb03g003670.1	-	NIASHv3025O01	-	-	GDZVAIM02IY0ZC_3DS	GDZVAIM02IY0ZC_3DS;GDZVAIM02F9D5Q_3DS;GDZVAIM01BHAI2_3DS;GDZVAIM01EYPY4_3DS;GDZVAIM02JEKXF_3DS;GDZVAIM02HHZU9_3DS;GDZVAIM01E4D1B_3DS;GDZVAIM01D3Y3L_3DS	-	-	GDZVAIM02IY0ZC_3DS	GDZVAIM02HHZU9_3DS;GDZVAIM01BHAI2_3DS;GDZVAIM01D3Y3L_3DS;GDZVAIM02JEKXF_3DS;GDZVAIM02IY0ZC_3DS;GDZVAIM02F9D5Q_3DS	GDZVAIM02IY0ZC_3DS	GDZVAIM01E4D1B_3DS;GDZVAIM01D3Y3L_3DS;GDZVAIM02JEKXF_3DS;GDZVAIM02IY0ZC_3DS;GDZVAIM02F9D5Q_3DS	GDZVAIM02IY0ZC_3DS	GDZVAIM02HHZU9_3DS;GDZVAIM01D3Y3L_3DS;GDZVAIM02JEKXF_3DS;GDZVAIM02IY0ZC_3DS;GDZVAIM02F9D5Q_3DS	-	-	-	GDZVAIM01EYPY4_3DS;GDZVAIM01E4D1B_3DS	-	-	-	-	-	-	3675
-	-	Bradi2g05200.1	Os01g0182300	Sb03g003675.1	-	NIASHv1080O17	-	-	GDZVAIM01DHOYV_3DS	GDZVAIM01BX7GV_3DS;GDZVAIM01DHOYV_3DS	-	-	GDZVAIM01DHOYV_3DS	GDZVAIM01BX7GV_3DS;GDZVAIM01DHOYV_3DS	GDZVAIM01DHOYV_3DS	GDZVAIM01BX7GV_3DS;GDZVAIM01DHOYV_3DS	GDZVAIM01DHOYV_3DS	GDZVAIM01BX7GV_3DS;GDZVAIM01DHOYV_3DS	-	-	-	-	-	-	-	-	-	-	-
-	-	Bradi2g05190.1	Os01g0181000	Sb03g003680.1	-	-	-	-	GDZVAIM01B2NPT_3DS	GDZVAIM02FVO5M_3DS;GDZVAIM02G3GU0_3DS;GDZVAIM02FU61T_3DS;GDZVAIM01C4MRT_3DS;GDZVAIM02HPDSX_3DS;GDZVAIM01BW9SL_3DS;GDZVAIM02JAVEU_3DS;GDZVAIM02GHA7H_3DS;GDZVAIM01DMQWP_3DS;GDZVAIM01EXW2D_3DS;GDZVAIM01CGNAI_3DS;GDZVAIM02GBQJD_3DS;GDZVAIM01CBZPP_3DS;GDZVAIM02I53RD_3DS;GDZVAIM01B2NPT_3DS	-	-	GDZVAIM01B2NPT_3DS	GDZVAIM01C4MRT_3DS;GDZVAIM02G3GU0_3DS;GDZVAIM02GHA7H_3DS;GDZVAIM01B2NPT_3DS;GDZVAIM01CBZPP_3DS;GDZVAIM01EXW2D_3DS;GDZVAIM01CGNAI_3DS;GDZVAIM02HPDSX_3DS	GDZVAIM01B2NPT_3DS	GDZVAIM02G3GU0_3DS;GDZVAIM01B2NPT_3DS;GDZVAIM01CBZPP_3DS;GDZVAIM01EXW2D_3DS;GDZVAIM01CGNAI_3DS	GDZVAIM01B2NPT_3DS	GDZVAIM02JAVEU_3DS;GDZVAIM01C4MRT_3DS;GDZVAIM02G3GU0_3DS;GDZVAIM01B2NPT_3DS;GDZVAIM01BW9SL_3DS;GDZVAIM01DMQWP_3DS;GDZVAIM02FVO5M_3DS;GDZVAIM02FU61T_3DS;GDZVAIM02I53RD_3DS;GDZVAIM02GBQJD_3DS;GDZVAIM01EXW2D_3DS;GDZVAIM01CGNAI_3DS	-	-	-	-	-	-	-	-	-	-	8584
-	-	-	Os01g0180800	-	-	-	-	-	-	GDZVAIM02FNM64_3DS;GDZVAIM01AWP6I_3DS;GDZVAIM01D2AIT_3DS;GDZVAIM01CNN35_3DS;GDZVAIM01DGQAZ_3DS	-	-	-	-	-	GDZVAIM01DGQAZ_3DS;GDZVAIM02FNM64_3DS;GDZVAIM01AWP6I_3DS;GDZVAIM01CNN35_3DS;GDZVAIM01D2AIT_3DS	-	-	-	-	-	-	-	-	-	-	-	-	-
-	-	Bradi2g05167.1	-	Sb03g003685.1	-	NIASHv2012G22	-	-	-	GDZVAIM01CEP1B_3DS;GDZVAIM01DIBUQ_3DS;GDZVAIM01DE8G7_3DS;GDZVAIM01BGA9Q_3DS;GDZVAIM01ERXVG_3DS	-	-	-	GDZVAIM01CEP1B_3DS;GDZVAIM01DIBUQ_3DS;GDZVAIM01ERXVG_3DS	-	-	-	GDZVAIM01BGA9Q_3DS;GDZVAIM01DE8G7_3DS;GDZVAIM01DIBUQ_3DS	-	-	-	-	-	-	-	-	-	-	-
-	-	Bradi2g05160.1	Os01g0180600	Sb03g003700.1	-	-	-	-	GDZVAIM01C25VA_3DS;GDZVAIM02GOXEW_3DS	GDZVAIM01C25VA_3DS;GDZVAIM02HZBRR_3DS;GDZVAIM02ICBF1_3DS;GDZVAIM02GOXEW_3DS;GDZVAIM01CSQZB_3DS;GDZVAIM01EW2ZA_3DS;GDZVAIM01BU5XS_3DS;GDZVAIM01AVEK2_3DS;GDZVAIM01BZC8J_3DS;GDZVAIM01DZK0H_3DS	-	-	GDZVAIM02GOXEW_3DS	GDZVAIM02GOXEW_3DS;GDZVAIM01C25VA_3DS;GDZVAIM02HZBRR_3DS;GDZVAIM01CSQZB_3DS;GDZVAIM01BZC8J_3DS;GDZVAIM01EW2ZA_3DS;GDZVAIM02ICBF1_3DS;GDZVAIM01AVEK2_3DS;GDZVAIM01BU5XS_3DS	GDZVAIM01C25VA_3DS	GDZVAIM01C25VA_3DS;GDZVAIM01BZC8J_3DS;GDZVAIM01EW2ZA_3DS;GDZVAIM02ICBF1_3DS;GDZVAIM01AVEK2_3DS	GDZVAIM01C25VA_3DS	GDZVAIM01C25VA_3DS;GDZVAIM01DZK0H_3DS;GDZVAIM01EW2ZA_3DS;GDZVAIM02ICBF1_3DS;GDZVAIM01AVEK2_3DS	-	-	-	-	-	-	-	-	-	-	-
-	-	Bradi2g05130.1	Os01g0180300	-	-	NIASHv1035A14	-	-	GDZVAIM02HBE9X_3DS	GDZVAIM02JE833_3DS;GDZVAIM02HBE9X_3DS;GDZVAIM01B0PST_3DS;GDZVAIM01DUUGD_3DS;GDZVAIM02IL6YN_3DS	-	-	GDZVAIM02HBE9X_3DS	GDZVAIM02IL6YN_3DS;GDZVAIM02HBE9X_3DS;GDZVAIM01B0PST_3DS;GDZVAIM02JE833_3DS;GDZVAIM01DUUGD_3DS	GDZVAIM02HBE9X_3DS	GDZVAIM02IL6YN_3DS;GDZVAIM02HBE9X_3DS;GDZVAIM01B0PST_3DS;GDZVAIM01DUUGD_3DS	-	-	-	-	-	-	-	-	-	-	-	-	-
-	-	Bradi2g05120.1	-	-	-	-	-	-	-	GDZVAIM02F8U01_3DS;GDZVAIM01E2FFM_3DS;GDZVAIM02I6I9V_3DS;GDZVAIM01B9JAJ_3DS;GDZVAIM02JASOC_3DS;GDZVAIM02JT41J_3DS;GDZVAIM02GPX7H_3DS;GDZVAIM01B9OJK_3DS;GDZVAIM01CR8TF_3DS;GDZVAIM02IID7O_3DS;GDZVAIM02ICEUU_3DS;GDZVAIM02GW4XK_3DS;GDZVAIM02IBQNF_3DS;GDZVAIM01ER51C_3DS;GDZVAIM01B5FXW_3DS;GDZVAIM02IAV78_3DS;GDZVAIM02HOHI5_3DS;GDZVAIM01ECRYV_3DS;GDZVAIM02I71BG_3DS;GDZVAIM02H93NO_3DS;GDZVAIM01DP5AW_3DS;…	-	-	-	GDZVAIM01B9JAJ_3DS;GDZVAIM02GDF3A_3DS;GDZVAIM02IAV78_3DS;GDZVAIM01EVQK2_3DS;GDZVAIM01B9OJK_3DS;GDZVAIM02G7Z2V_3DS;GDZVAIM02G5EG6_3DS;GDZVAIM01DM04W_3DS;GDZVAIM02FKNQ8_3DS;GDZVAIM01B1UJF_3DS;GDZVAIM02GOOXJ_3DS;GDZVAIM02GW4XK_3DS;GDZVAIM02I71BG_3DS;GDZVAIM02JASOC_3DS;GDZVAIM01CY6PL_3DS;GDZVAIM01DVBEQ_3DS;GDZVAIM02JT41J_3DS;GDZVAIM01D0CWR_3DS;GDZVAIM01CR8TF_3DS;GDZVAIM01ECRYV_3DS;GDZVAIM01E2FFM_3DS;…	-	-	-	-	-	-	-	-	-	-	-	-	-	-	-
-	-	Bradi2g05107.1	-	-	-	-	-	-	-	GDZVAIM01DCE1S_3DS;GDZVAIM02G50NR_3DS;GDZVAIM01BTXUN_3DS;GDZVAIM02HDMGC_3DS;GDZVAIM01ESIJS_3DS;GDZVAIM02FDZFE_3DS	-	-	-	GDZVAIM02G50NR_3DS;GDZVAIM01DCE1S_3DS;GDZVAIM02HDMGC_3DS;GDZVAIM01ESIJS_3DS;GDZVAIM01BTXUN_3DS;GDZVAIM02FDZFE_3DS	-	-	-	-	-	-	-	-	-	-	-	-	-	-	-
-	-	Bradi2g05070.1	Os01g0179800	Sb03g003750.1	-	NIASHv2113K14	-	-	GDZVAIM01EB4KK_3DS	GDZVAIM02FHIRQ_3DS;GDZVAIM01DW5CE_3DS;GDZVAIM01EB4KK_3DS	-	-	GDZVAIM01EB4KK_3DS	GDZVAIM01DW5CE_3DS;GDZVAIM01EB4KK_3DS	GDZVAIM01EB4KK_3DS	GDZVAIM01DW5CE_3DS;GDZVAIM01EB4KK_3DS	GDZVAIM01EB4KK_3DS	GDZVAIM01DW5CE_3DS;GDZVAIM01EB4KK_3DS;GDZVAIM02FHIRQ_3DS	-	-	-	GDZVAIM02FHIRQ_3DS	-	-	-	-	-	-	-
-	-	-	-	Sb03g003770.1	-	-	-	-	GDZVAIM02HEPQ6_3DS	GDZVAIM01B89R6_3DS;GDZVAIM02G5J10_3DS;GDZVAIM02ICJ3W_3DS;GDZVAIM02I2GEJ_3DS;GDZVAIM02FWDY6_3DS;GDZVAIM02IEJY1_3DS;GDZVAIM01BRQBE_3DS;GDZVAIM02HEPQ6_3DS;GDZVAIM01BIZUO_3DS;GDZVAIM01DTONP_3DS;GDZVAIM01C7B43_3DS;GDZVAIM02HRZFY_3DS;GDZVAIM01B12D4_3DS;GDZVAIM02IWWNU_3DS;GDZVAIM02FQZ6R_3DS;GDZVAIM02JOTJJ_3DS;GDZVAIM02H2LZD_3DS;GDZVAIM02ISQKN_3DS;GDZVAIM01DMDPG_3DS;GDZVAIM02IE8O8_3DS;GDZVAIM01BOYBA_3DS;…	-	-	-	-	-	-	GDZVAIM02HEPQ6_3DS	GDZVAIM01C7B43_3DS;GDZVAIM02FWDY6_3DS;GDZVAIM02G5J10_3DS;GDZVAIM01BOYBA_3DS;GDZVAIM01B1GNF_3DS;GDZVAIM01B12D4_3DS;GDZVAIM02IEJY1_3DS;GDZVAIM02IE8O8_3DS;GDZVAIM02HRZFY_3DS;GDZVAIM01CIXCH_3DS;GDZVAIM01B89R6_3DS;GDZVAIM02H2LZD_3DS;GDZVAIM01C0S7Q_3DS;GDZVAIM02ICJ3W_3DS;GDZVAIM01D6D17_3DS;GDZVAIM02I2GEJ_3DS;GDZVAIM01DTONP_3DS;GDZVAIM01BIZUO_3DS;GDZVAIM02FQZ6R_3DS;GDZVAIM02HEPQ6_3DS;GDZVAIM01DMDPG_3DS;…	-	-	-	-	-	-	-	-	-	-	-
-	-	Bradi2g05030.1	Os01g0179500	Sb03g003780.1	-	NIASHv3007F12	-	-	GDZVAIM01AL3QU_3DS	GDZVAIM01BW0QQ_3DS;GDZVAIM01D03NJ_3DS;GDZVAIM01B89R6_3DS;GDZVAIM02G5J10_3DS;GDZVAIM02ICJ3W_3DS;GDZVAIM02I2GEJ_3DS;GDZVAIM02FWDY6_3DS;GDZVAIM02FRAAN_3DS;GDZVAIM02IEJY1_3DS;GDZVAIM01BRQBE_3DS;GDZVAIM02HEPQ6_3DS;GDZVAIM01BIZUO_3DS;GDZVAIM01DW1OX_3DS;GDZVAIM01DTONP_3DS;GDZVAIM01C7B43_3DS;GDZVAIM01BCOX3_3DS;GDZVAIM02HRZFY_3DS;GDZVAIM01B12D4_3DS;GDZVAIM01CK2HZ_3DS;GDZVAIM02IWWNU_3DS;GDZVAIM02FQZ6R_3DS;…	-	-	-	GDZVAIM02FRAAN_3DS;GDZVAIM01C7B43_3DS;GDZVAIM02FWDY6_3DS;GDZVAIM02G5J10_3DS;GDZVAIM01BOYBA_3DS;GDZVAIM01B1GNF_3DS;GDZVAIM01B12D4_3DS;GDZVAIM02IEJY1_3DS;GDZVAIM02IE8O8_3DS;GDZVAIM02HRZFY_3DS;GDZVAIM01DW1OX_3DS;GDZVAIM01D03NJ_3DS;GDZVAIM01CIXCH_3DS;GDZVAIM01B89R6_3DS;GDZVAIM02H2LZD_3DS;GDZVAIM01C0S7Q_3DS;GDZVAIM02ICJ3W_3DS;GDZVAIM01BCOX3_3DS;GDZVAIM01BW0QQ_3DS;GDZVAIM01D6D17_3DS;GDZVAIM02I2GEJ_3DS;…	-	GDZVAIM01C7B43_3DS;GDZVAIM02FWDY6_3DS;GDZVAIM02G5J10_3DS;GDZVAIM01BOYBA_3DS;GDZVAIM01B1GNF_3DS;GDZVAIM01B12D4_3DS;GDZVAIM02IEJY1_3DS;GDZVAIM02IE8O8_3DS;GDZVAIM02HRZFY_3DS;GDZVAIM01DW1OX_3DS;GDZVAIM01CIXCH_3DS;GDZVAIM01B89R6_3DS;GDZVAIM02H2LZD_3DS;GDZVAIM01C0S7Q_3DS;GDZVAIM02ICJ3W_3DS;GDZVAIM01BCOX3_3DS;GDZVAIM01BW0QQ_3DS;GDZVAIM01D6D17_3DS;GDZVAIM02I2GEJ_3DS;GDZVAIM01DTONP_3DS;GDZVAIM01BIZUO_3DS;…	GDZVAIM01AL3QU_3DS	GDZVAIM02FRAAN_3DS;GDZVAIM01BCOX3_3DS;GDZVAIM01EJLC6_3DS;GDZVAIM01AL3QU_3DS	-	-	-	-	-	-	-	-	-	-	-
-	-	-	-	Sb03g003790.1	-	-	-	-	-	GDZVAIM02G085A_3DS;GDZVAIM02G32JF_3DS;GDZVAIM02JN72B_3DS	-	-	-	-	-	-	-	GDZVAIM02G085A_3DS;GDZVAIM02JN72B_3DS;GDZVAIM02G32JF_3DS	-	-	-	-	-	-	-	-	-	-	-
-	-	Bradi2g05017.1	Os01g0179400	Sb03g003800.1	-	-	-	-	-	GDZVAIM01C5164_3DS;GDZVAIM02H5TMK_3DS;GDZVAIM02FH4DV_3DS;GDZVAIM01EFWEC_3DS;GDZVAIM02GRCAX_3DS;GDZVAIM02IININ_3DS;GDZVAIM01CRP4D_3DS;GDZVAIM01B71ED_3DS;GDZVAIM02GKZ4J_3DS;GDZVAIM01DYSZJ_3DS;GDZVAIM01CAOMP_3DS;GDZVAIM02FXNRH_3DS;GDZVAIM01EAJWK_3DS;GDZVAIM02IZZBF_3DS;GDZVAIM01CAZSI_3DS;GDZVAIM02F98M1_3DS;GDZVAIM01DAFVS_3DS;GDZVAIM01D3Q01_3DS;GDZVAIM02GGCD8_3DS;GDZVAIM01A62US_3DS;GDZVAIM02GKY92_3DS;…	-	-	-	GDZVAIM02IININ_3DS;GDZVAIM01E0R30_3DS;GDZVAIM01EFWEC_3DS;GDZVAIM02IZZBF_3DS;GDZVAIM01EVZOP_3DS;GDZVAIM02GRCAX_3DS;GDZVAIM01CAZSI_3DS;GDZVAIM02FH4DV_3DS;GDZVAIM01A1SVT_3DS;GDZVAIM02FXNRH_3DS;GDZVAIM01D4FA9_3DS;GDZVAIM02GKY92_3DS;GDZVAIM01EAJWK_3DS;GDZVAIM02GGCD8_3DS;GDZVAIM01DAFVS_3DS;GDZVAIM01B71ED_3DS;GDZVAIM01C5164_3DS;GDZVAIM01CRP4D_3DS;GDZVAIM02FKCKY_3DS;GDZVAIM01A62US_3DS;GDZVAIM01C5Q8A_3DS;…	-	GDZVAIM02IININ_3DS;GDZVAIM01E0R30_3DS;GDZVAIM01EFWEC_3DS;GDZVAIM01EVZOP_3DS;GDZVAIM01CAZSI_3DS;GDZVAIM02FH4DV_3DS;GDZVAIM01A1SVT_3DS;GDZVAIM01CR0M6_3DS;GDZVAIM02GKY92_3DS;GDZVAIM01EAJWK_3DS;GDZVAIM02GGCD8_3DS;GDZVAIM01B71ED_3DS;GDZVAIM01A62US_3DS;GDZVAIM02F98M1_3DS;GDZVAIM01CBKMR_3DS;GDZVAIM01CG4S1_3DS;GDZVAIM01ES9AA_3DS	-	GDZVAIM02IININ_3DS;GDZVAIM01E0R30_3DS;GDZVAIM01EFWEC_3DS;GDZVAIM02IZZBF_3DS;GDZVAIM01EVZOP_3DS;GDZVAIM02GRCAX_3DS;GDZVAIM01CAZSI_3DS;GDZVAIM02FH4DV_3DS;GDZVAIM01A1SVT_3DS;GDZVAIM01D4FA9_3DS;GDZVAIM02GKY92_3DS;GDZVAIM01EAJWK_3DS;GDZVAIM02GGCD8_3DS;GDZVAIM01DAFVS_3DS;GDZVAIM01B71ED_3DS;GDZVAIM01C5164_3DS;GDZVAIM01CRP4D_3DS;GDZVAIM02FKCKY_3DS;GDZVAIM01A62US_3DS;GDZVAIM01C5Q8A_3DS;GDZVAIM01CAOMP_3DS;…	-	-	-	-	-	-	-	-	-	-	27302
-	-	Bradi2g05010.1	Os01g0179300	Sb03g003810.1	-	NIASHv3082O14	-	-	GDZVAIM01CSRWJ_3DS;GDZVAIM02I8LI3_3DS	GDZVAIM01AZ6AD_3DS;GDZVAIM01CSRWJ_3DS;GDZVAIM02I8LI3_3DS;GDZVAIM02GGAHC_3DS	-	-	GDZVAIM01CSRWJ_3DS	GDZVAIM02I8LI3_3DS;GDZVAIM01CSRWJ_3DS;GDZVAIM02GGAHC_3DS	GDZVAIM02I8LI3_3DS	GDZVAIM02I8LI3_3DS;GDZVAIM01CSRWJ_3DS;GDZVAIM02GGAHC_3DS	-	GDZVAIM02I8LI3_3DS;GDZVAIM01CSRWJ_3DS;GDZVAIM02GGAHC_3DS	-	-	-	GDZVAIM01AZ6AD_3DS	-	-	-	-	-	-	15656
-	-	Bradi2g05000.1	Os01g0179200	Sb03g003820.1	-	NIASHv2107P21	-	-	GDZVAIM02HZ4JL_3DS	GDZVAIM02FZ66Y_3DS;GDZVAIM01BE72C_3DS;GDZVAIM01EML0G_3DS;GDZVAIM02HLMH0_3DS;GDZVAIM02IREHL_3DS;GDZVAIM01BDU4L_3DS;GDZVAIM02HZ4JL_3DS;GDZVAIM01BKUA5_3DS;GDZVAIM01A9IGA_3DS;GDZVAIM02HU15W_3DS	-	-	GDZVAIM02HZ4JL_3DS	GDZVAIM02HLMH0_3DS;GDZVAIM02HU15W_3DS;GDZVAIM02HZ4JL_3DS;GDZVAIM02FZ66Y_3DS;GDZVAIM02IREHL_3DS;GDZVAIM01BKUA5_3DS	GDZVAIM02HZ4JL_3DS	GDZVAIM02HLMH0_3DS;GDZVAIM02HU15W_3DS;GDZVAIM02HZ4JL_3DS;GDZVAIM02FZ66Y_3DS;GDZVAIM02IREHL_3DS;GDZVAIM01BKUA5_3DS	GDZVAIM02HZ4JL_3DS	GDZVAIM02HLMH0_3DS;GDZVAIM02HU15W_3DS;GDZVAIM02HZ4JL_3DS;GDZVAIM02FZ66Y_3DS;GDZVAIM02IREHL_3DS;GDZVAIM01BKUA5_3DS	-	-	-	GDZVAIM01BE72C_3DS;GDZVAIM01A9IGA_3DS;GDZVAIM01EML0G_3DS;GDZVAIM01BDU4L_3DS	-	-	-	-	-	-	3299
-	-	Bradi2g04980.1	Os01g0179000	Sb03g003830.1	-	-	-	NIASHv3103G07	GDZVAIM02J2U9E_3DS	GDZVAIM01DNV8S_3DS;GDZVAIM02F7LI7_3DS;GDZVAIM01A6M5B_3DS;GDZVAIM02JXZDU_3DS;GDZVAIM02J2U9E_3DS;GDZVAIM02FQICS_3DS;GDZVAIM02JW9BE_3DS	-	-	-	GDZVAIM02JXZDU_3DS;GDZVAIM02JW9BE_3DS;GDZVAIM02J2U9E_3DS;GDZVAIM02F7LI7_3DS;GDZVAIM02FQICS_3DS;GDZVAIM01DNV8S_3DS;GDZVAIM01A6M5B_3DS	GDZVAIM02J2U9E_3DS	GDZVAIM02JXZDU_3DS;GDZVAIM02JW9BE_3DS;GDZVAIM02J2U9E_3DS;GDZVAIM02F7LI7_3DS;GDZVAIM02FQICS_3DS;GDZVAIM01DNV8S_3DS;GDZVAIM01A6M5B_3DS	GDZVAIM02J2U9E_3DS	GDZVAIM02JXZDU_3DS;GDZVAIM02J2U9E_3DS;GDZVAIM02F7LI7_3DS;GDZVAIM02FQICS_3DS;GDZVAIM01DNV8S_3DS;GDZVAIM01A6M5B_3DS	-	-	-	-	-	-	-	-	-	-	-
-	-	Bradi2g04970.1	Os01g0178700	Sb03g003920.1	-	-	-	-	GDZVAIM02GIK4Y_3DS	GDZVAIM02ID8SL_3DS;GDZVAIM01CB8WG_3DS;GDZVAIM02JI84P_3DS;GDZVAIM02JEBWX_3DS;GDZVAIM01EYU27_3DS;GDZVAIM02GQOOA_3DS;GDZVAIM01CDF3O_3DS;GDZVAIM02H69FJ_3DS;GDZVAIM01D3EL9_3DS;GDZVAIM02J11SP_3DS;GDZVAIM01CEJHZ_3DS;GDZVAIM01DP3O0_3DS;GDZVAIM01AZ9DZ_3DS;GDZVAIM01B6DPE_3DS;GDZVAIM01A7PL3_3DS;GDZVAIM01DVWUP_3DS;GDZVAIM02JP4LT_3DS;GDZVAIM02GIK4Y_3DS;GDZVAIM02HIRMQ_3DS;GDZVAIM02IYF2C_3DS;GDZVAIM02IFEAV_3DS;…	-	-	-	GDZVAIM02IYF2C_3DS;GDZVAIM02ID8SL_3DS;GDZVAIM02H69FJ_3DS;GDZVAIM01CB8WG_3DS;GDZVAIM02G2ZLA_3DS;GDZVAIM01EYU27_3DS;GDZVAIM02JP4LT_3DS;GDZVAIM02GDBIQ_3DS;GDZVAIM02JEBWX_3DS;GDZVAIM01CDF3O_3DS;GDZVAIM01D3EL9_3DS;GDZVAIM01C9IFR_3DS;GDZVAIM02J0EWK_3DS;GDZVAIM02JI84P_3DS;GDZVAIM02J11SP_3DS;GDZVAIM02HAT8I_3DS;GDZVAIM02IFEAV_3DS;GDZVAIM01A7PL3_3DS;GDZVAIM01C55OI_3DS;GDZVAIM01DP3O0_3DS;GDZVAIM02HIRMQ_3DS;…	-	GDZVAIM02IYF2C_3DS;GDZVAIM02ID8SL_3DS;GDZVAIM02H69FJ_3DS;GDZVAIM01CB8WG_3DS;GDZVAIM01EYU27_3DS;GDZVAIM02JP4LT_3DS;GDZVAIM02GDBIQ_3DS;GDZVAIM02JEBWX_3DS;GDZVAIM01C9IFR_3DS;GDZVAIM02JI84P_3DS;GDZVAIM02J11SP_3DS;GDZVAIM02HAT8I_3DS;GDZVAIM02IFEAV_3DS;GDZVAIM01A7PL3_3DS;GDZVAIM01C55OI_3DS;GDZVAIM01DP3O0_3DS;GDZVAIM02GQOOA_3DS;GDZVAIM01DVWUP_3DS;GDZVAIM01CEJHZ_3DS;GDZVAIM01B6DPE_3DS	GDZVAIM02GIK4Y_3DS	GDZVAIM02IYF2C_3DS;GDZVAIM02ID8SL_3DS;GDZVAIM02H69FJ_3DS;GDZVAIM02GIK4Y_3DS;GDZVAIM02G2ZLA_3DS;GDZVAIM01EYU27_3DS;GDZVAIM02JP4LT_3DS;GDZVAIM02GDBIQ_3DS;GDZVAIM02JEBWX_3DS;GDZVAIM01D3EL9_3DS;GDZVAIM01C9IFR_3DS;GDZVAIM02JI84P_3DS;GDZVAIM02J11SP_3DS;GDZVAIM02HAT8I_3DS;GDZVAIM02IFEAV_3DS;GDZVAIM01A7PL3_3DS;GDZVAIM01C55OI_3DS;GDZVAIM02HIRMQ_3DS;GDZVAIM02GQOOA_3DS;GDZVAIM01DVWUP_3DS;GDZVAIM01B6DPE_3DS	-	-	-	-	-	-	-	-	-	-	-
3_0609	48.63	Bradi2g04960.1	-	-	-	NIASHv2083F19	-	-	-	GDZVAIM01EPB2T_3DS;GDZVAIM01AJMVE_3DS;GDZVAIM02INQZR_3DS;GDZVAIM01DVYNF_3DS;GDZVAIM01AZ137_3DS;GDZVAIM02HVCBC_3DS;GDZVAIM01EPXNZ_3DS;GDZVAIM02JMSJ8_3DS;GDZVAIM02IJ1YY_3DS;GDZVAIM01ECPUF_3DS;GDZVAIM01CHY54_3DS;GDZVAIM01AUE17_3DS;GDZVAIM02F2LEX_3DS;GDZVAIM01DCN4K_3DS;GDZVAIM01B21NY_3DS;GDZVAIM02HLU7F_3DS;GDZVAIM02FGNR7_3DS;GDZVAIM02J2JR1_3DS;GDZVAIM02FKJFW_3DS;GDZVAIM01D3P3Y_3DS	-	GDZVAIM02INQZR_3DS;GDZVAIM02HVCBC_3DS	-	GDZVAIM02FKJFW_3DS;GDZVAIM02JMSJ8_3DS;GDZVAIM01AZ137_3DS;GDZVAIM01EPB2T_3DS;GDZVAIM02INQZR_3DS;GDZVAIM02HLU7F_3DS;GDZVAIM01AJMVE_3DS;GDZVAIM01B21NY_3DS;GDZVAIM02IJ1YY_3DS;GDZVAIM01DCN4K_3DS;GDZVAIM01D3P3Y_3DS;GDZVAIM01DVYNF_3DS;GDZVAIM02F2LEX_3DS;GDZVAIM01EPXNZ_3DS;GDZVAIM01CHY54_3DS;GDZVAIM02FGNR7_3DS;GDZVAIM02HVCBC_3DS;GDZVAIM01ECPUF_3DS;GDZVAIM01AUE17_3DS;GDZVAIM02J2JR1_3DS	-	-	-	-	-	-	-	-	-	-	-	-	1489	1489	1489;22301
-	-	Bradi2g04920.1	Os01g0178600	Sb03g003930.1	-	-	-	-	-	GDZVAIM01DXD5R_3DS;GDZVAIM02GZQPP_3DS;GDZVAIM01DIUY2_3DS;GDZVAIM02IL2S9_3DS;GDZVAIM01D0M4V_3DS;GDZVAIM01DK447_3DS;GDZVAIM01A809J_3DS;GDZVAIM01EONPE_3DS;GDZVAIM02HHVFY_3DS;GDZVAIM01ALX7R_3DS;GDZVAIM01ASV6R_3DS;GDZVAIM01EANNM_3DS;GDZVAIM02IPCX3_3DS;GDZVAIM02HAYZO_3DS;GDZVAIM02FSV4Z_3DS;GDZVAIM01ER86B_3DS;GDZVAIM01B428H_3DS;GDZVAIM01D6HIX_3DS	-	-	-	GDZVAIM01ALX7R_3DS;GDZVAIM02IPCX3_3DS;GDZVAIM01D0M4V_3DS;GDZVAIM01A809J_3DS;GDZVAIM01EANNM_3DS;GDZVAIM01B428H_3DS;GDZVAIM01ER86B_3DS;GDZVAIM01DIUY2_3DS;GDZVAIM02HAYZO_3DS;GDZVAIM01ASV6R_3DS;GDZVAIM01DK447_3DS;GDZVAIM02IL2S9_3DS;GDZVAIM02GZQPP_3DS	-	GDZVAIM01ALX7R_3DS;GDZVAIM02IPCX3_3DS;GDZVAIM01D0M4V_3DS;GDZVAIM01EONPE_3DS;GDZVAIM02HHVFY_3DS;GDZVAIM01B428H_3DS;GDZVAIM01D6HIX_3DS;GDZVAIM01ER86B_3DS;GDZVAIM02FSV4Z_3DS;GDZVAIM01DIUY2_3DS;GDZVAIM02HAYZO_3DS;GDZVAIM01DK447_3DS;GDZVAIM02IL2S9_3DS;GDZVAIM01DXD5R_3DS	-	GDZVAIM02IPCX3_3DS;GDZVAIM01EANNM_3DS;GDZVAIM01B428H_3DS;GDZVAIM02FSV4Z_3DS;GDZVAIM01DIUY2_3DS;GDZVAIM02HAYZO_3DS;GDZVAIM01DXD5R_3DS;GDZVAIM02GZQPP_3DS	-	-	-	-	-	-	-	-	-	-	-
-	-	Bradi2g04900.1	Os01g0178400	Sb03g003950.1	-	-	-	-	GDZVAIM02H2AOG_3DS	GDZVAIM01CTZ9A_3DS;GDZVAIM02JMF0Z_3DS;GDZVAIM02H2AOG_3DS;GDZVAIM01A56NB_3DS;GDZVAIM01ES5IL_3DS;GDZVAIM01DI81S_3DS;GDZVAIM02HX65V_3DS;GDZVAIM02GJGKG_3DS;GDZVAIM01AM9CN_3DS;GDZVAIM02IYI92_3DS;GDZVAIM02G1R8U_3DS;GDZVAIM01B3I9A_3DS	-	-	GDZVAIM02H2AOG_3DS	GDZVAIM01AM9CN_3DS;GDZVAIM02G1R8U_3DS;GDZVAIM02HX65V_3DS;GDZVAIM02IYI92_3DS;GDZVAIM01DI81S_3DS;GDZVAIM02GJGKG_3DS;GDZVAIM01CTZ9A_3DS;GDZVAIM02JMF0Z_3DS;GDZVAIM01ES5IL_3DS;GDZVAIM02H2AOG_3DS;GDZVAIM01A56NB_3DS;GDZVAIM01B3I9A_3DS	-	GDZVAIM02IYI92_3DS;GDZVAIM01DI81S_3DS;GDZVAIM01ES5IL_3DS;GDZVAIM01B3I9A_3DS	GDZVAIM02H2AOG_3DS	GDZVAIM01AM9CN_3DS;GDZVAIM02G1R8U_3DS;GDZVAIM02HX65V_3DS;GDZVAIM02IYI92_3DS;GDZVAIM01DI81S_3DS;GDZVAIM02GJGKG_3DS;GDZVAIM01CTZ9A_3DS;GDZVAIM02JMF0Z_3DS;GDZVAIM01ES5IL_3DS;GDZVAIM02H2AOG_3DS;GDZVAIM01A56NB_3DS;GDZVAIM01B3I9A_3DS	-	-	-	-	-	-	-	-	-	-	-
-	-	Bradi2g04890.1	Os01g0178200	Sb03g003960.1	-	NIASHv2008K12	-	-	GDZVAIM01B6TKW_3DS;GDZVAIM01BJ9ZP_3DS	GDZVAIM01B6TKW_3DS;GDZVAIM02GRANO_3DS;GDZVAIM01BJ9ZP_3DS	-	-	GDZVAIM01BJ9ZP_3DS	GDZVAIM02GRANO_3DS;GDZVAIM01BJ9ZP_3DS;GDZVAIM01B6TKW_3DS	GDZVAIM01B6TKW_3DS	GDZVAIM02GRANO_3DS;GDZVAIM01BJ9ZP_3DS;GDZVAIM01B6TKW_3DS	GDZVAIM01B6TKW_3DS	GDZVAIM02GRANO_3DS;GDZVAIM01BJ9ZP_3DS;GDZVAIM01B6TKW_3DS	-	-	-	-	-	-	-	-	-	-	-
-	-	Bradi2g04870.1	Os01g0178100	Sb03g003970.1	-	-	-	-	GDZVAIM01B52FI_3DS	GDZVAIM02IXY39_3DS;GDZVAIM01B8IQV_3DS;GDZVAIM01B52FI_3DS;GDZVAIM01DIYOP_3DS;GDZVAIM01CZYQL_3DS;GDZVAIM02II778_3DS;GDZVAIM01ELM70_3DS	-	-	GDZVAIM01B52FI_3DS	GDZVAIM01ELM70_3DS;GDZVAIM01CZYQL_3DS;GDZVAIM01DIYOP_3DS;GDZVAIM02IXY39_3DS;GDZVAIM01B8IQV_3DS;GDZVAIM01B52FI_3DS;GDZVAIM02II778_3DS	GDZVAIM01B52FI_3DS	GDZVAIM01ELM70_3DS;GDZVAIM01CZYQL_3DS;GDZVAIM01DIYOP_3DS;GDZVAIM02IXY39_3DS;GDZVAIM01B8IQV_3DS;GDZVAIM01B52FI_3DS;GDZVAIM02II778_3DS	GDZVAIM01B52FI_3DS	GDZVAIM01ELM70_3DS;GDZVAIM01CZYQL_3DS;GDZVAIM01DIYOP_3DS;GDZVAIM02IXY39_3DS;GDZVAIM01B8IQV_3DS;GDZVAIM01B52FI_3DS;GDZVAIM02II778_3DS	-	-	-	-	-	-	-	-	-	-	-
-	-	Bradi2g04860.2	Os01g0178000	Sb03g004000.1	-	-	-	-	GDZVAIM02JRRBW_3DS	GDZVAIM02JRRBW_3DS;GDZVAIM01BZXM9_3DS;GDZVAIM01EH4X4_3DS;GDZVAIM01BVTCI_3DS;GDZVAIM02F982D_3DS;GDZVAIM02HTPJ5_3DS;GDZVAIM02IEUXF_3DS;GDZVAIM02J1E4L_3DS;GDZVAIM01CUMSR_3DS	-	-	GDZVAIM02JRRBW_3DS	GDZVAIM01CUMSR_3DS;GDZVAIM02JRRBW_3DS;GDZVAIM02IEUXF_3DS;GDZVAIM02F982D_3DS;GDZVAIM01EH4X4_3DS;GDZVAIM01BVTCI_3DS;GDZVAIM02HTPJ5_3DS	GDZVAIM02JRRBW_3DS	GDZVAIM01CUMSR_3DS;GDZVAIM02JRRBW_3DS;GDZVAIM02IEUXF_3DS;GDZVAIM02F982D_3DS;GDZVAIM01EH4X4_3DS;GDZVAIM01BVTCI_3DS;GDZVAIM02HTPJ5_3DS	GDZVAIM02JRRBW_3DS	GDZVAIM01CUMSR_3DS;GDZVAIM02JRRBW_3DS;GDZVAIM02IEUXF_3DS;GDZVAIM02F982D_3DS;GDZVAIM01EH4X4_3DS;GDZVAIM02J1E4L_3DS;GDZVAIM01BVTCI_3DS;GDZVAIM01BZXM9_3DS;GDZVAIM02HTPJ5_3DS	-	-	-	-	-	-	-	-	-	-	14752
-	-	Bradi2g04847.1	Os01g0177900	Sb03g004010.1	-	-	-	-	GDZVAIM02GUG6P_3DS;GDZVAIM02IRKBE_3DS;GDZVAIM01B6V4V_3DS	GDZVAIM01EGXFQ_3DS;GDZVAIM01CUZZ2_3DS;GDZVAIM02JXO9U_3DS;GDZVAIM02FG6FD_3DS;GDZVAIM01COZ6P_3DS;GDZVAIM01AWR8K_3DS;GDZVAIM02ISY7O_3DS;GDZVAIM02JLGTE_3DS;GDZVAIM02IHF8X_3DS;GDZVAIM02GYLE1_3DS;GDZVAIM02GUG6P_3DS;GDZVAIM02JAWUY_3DS;GDZVAIM01DJQE2_3DS;GDZVAIM02H83VD_3DS;GDZVAIM02ISOP2_3DS;GDZVAIM02I88QV_3DS;GDZVAIM01DP22G_3DS;GDZVAIM01D91M7_3DS;GDZVAIM02IRKBE_3DS;GDZVAIM02HCQEG_3DS;GDZVAIM01CVPQY_3DS;…	-	-	GDZVAIM02GUG6P_3DS	GDZVAIM01DJQE2_3DS;GDZVAIM01B4HTA_3DS;GDZVAIM02GUG6P_3DS;GDZVAIM01CVPQY_3DS;GDZVAIM02IRKBE_3DS;GDZVAIM02ISY7O_3DS;GDZVAIM02G4ZOO_3DS;GDZVAIM01AWR8K_3DS;GDZVAIM02JXO9U_3DS;GDZVAIM01DP22G_3DS;GDZVAIM02HO6HN_3DS;GDZVAIM01B6V4V_3DS;GDZVAIM02I88QV_3DS;GDZVAIM01EB4AR_3DS;GDZVAIM01B7FMW_3DS;GDZVAIM01B73X2_3DS;GDZVAIM02GYLE1_3DS;GDZVAIM02IHF8X_3DS;GDZVAIM02JLGTE_3DS;GDZVAIM01EY536_3DS;GDZVAIM02JAWUY_3DS;…	GDZVAIM02IRKBE_3DS	GDZVAIM01B4HTA_3DS;GDZVAIM02IRKBE_3DS;GDZVAIM01DP22G_3DS;GDZVAIM02HO6HN_3DS;GDZVAIM02I88QV_3DS;GDZVAIM01EB4AR_3DS;GDZVAIM01B7FMW_3DS;GDZVAIM01B73X2_3DS;GDZVAIM02IHF8X_3DS;GDZVAIM02JLGTE_3DS;GDZVAIM02FG6FD_3DS;GDZVAIM01EGXFQ_3DS;GDZVAIM01D41NX_3DS;GDZVAIM02HCQEG_3DS;GDZVAIM01D91M7_3DS	GDZVAIM01B6V4V_3DS	GDZVAIM01DJQE2_3DS;GDZVAIM01B4HTA_3DS;GDZVAIM02GUG6P_3DS;GDZVAIM01CVPQY_3DS;GDZVAIM01COZ6P_3DS;GDZVAIM02IRKBE_3DS;GDZVAIM02ISY7O_3DS;GDZVAIM02G4ZOO_3DS;GDZVAIM01AWR8K_3DS;GDZVAIM02JXO9U_3DS;GDZVAIM01DP22G_3DS;GDZVAIM02HO6HN_3DS;GDZVAIM01B6V4V_3DS;GDZVAIM02I88QV_3DS;GDZVAIM01EB4AR_3DS;GDZVAIM01B7FMW_3DS;GDZVAIM01B73X2_3DS;GDZVAIM02GYLE1_3DS;GDZVAIM02ISOP2_3DS;GDZVAIM02IHF8X_3DS;GDZVAIM02JLGTE_3DS;…	-	-	-	-	-	-	-	-	-	-	8108
-	-	Bradi2g04840.1	Os01g0177400	Sb03g004020.1	-	NIASHv3091L03	-	-	GDZVAIM02GR4Q4_3DS	GDZVAIM01A7HXF_3DS;GDZVAIM02JMQH3_3DS;GDZVAIM02GR4Q4_3DS	-	-	GDZVAIM02GR4Q4_3DS	GDZVAIM02GR4Q4_3DS;GDZVAIM01A7HXF_3DS;GDZVAIM02JMQH3_3DS	-	GDZVAIM02GR4Q4_3DS;GDZVAIM01A7HXF_3DS;GDZVAIM02JMQH3_3DS	GDZVAIM02GR4Q4_3DS	GDZVAIM02GR4Q4_3DS;GDZVAIM01A7HXF_3DS;GDZVAIM02JMQH3_3DS	-	-	-	-	-	-	-	-	-	-	-
-	-	Bradi2g04830.1	Os01g0177200	Sb03g004040.1	-	NIASHv1086C17	-	-	GDZVAIM02H4ZBK_3DS	GDZVAIM02JETQ9_3DS;GDZVAIM02F9KLF_3DS;GDZVAIM01EP9IE_3DS;GDZVAIM01CEDO7_3DS;GDZVAIM02F847H_3DS;GDZVAIM01BI91V_3DS;GDZVAIM02FR38P_3DS;GDZVAIM02JJB7K_3DS;GDZVAIM02H4ZBK_3DS;GDZVAIM01AJPEO_3DS;GDZVAIM01C8CPW_3DS;GDZVAIM02JEH99_3DS;GDZVAIM02HXR5X_3DS;GDZVAIM02GA7GJ_3DS	-	-	GDZVAIM02H4ZBK_3DS	GDZVAIM01CEDO7_3DS;GDZVAIM01C8CPW_3DS;GDZVAIM02H4ZBK_3DS;GDZVAIM02FR38P_3DS;GDZVAIM02HXR5X_3DS;GDZVAIM01AJPEO_3DS;GDZVAIM02JETQ9_3DS;GDZVAIM02JJB7K_3DS;GDZVAIM02F847H_3DS;GDZVAIM02GA7GJ_3DS;GDZVAIM02F9KLF_3DS;GDZVAIM01EP9IE_3DS;GDZVAIM02JEH99_3DS;GDZVAIM01BI91V_3DS	GDZVAIM02H4ZBK_3DS	GDZVAIM01CEDO7_3DS;GDZVAIM01C8CPW_3DS;GDZVAIM02H4ZBK_3DS;GDZVAIM02FR38P_3DS;GDZVAIM02HXR5X_3DS;GDZVAIM01AJPEO_3DS;GDZVAIM02JETQ9_3DS;GDZVAIM02JJB7K_3DS;GDZVAIM02F847H_3DS;GDZVAIM02GA7GJ_3DS;GDZVAIM02F9KLF_3DS;GDZVAIM01EP9IE_3DS;GDZVAIM02JEH99_3DS;GDZVAIM01BI91V_3DS	GDZVAIM02H4ZBK_3DS	GDZVAIM01CEDO7_3DS;GDZVAIM01C8CPW_3DS;GDZVAIM02H4ZBK_3DS;GDZVAIM02FR38P_3DS;GDZVAIM01AJPEO_3DS;GDZVAIM02JETQ9_3DS;GDZVAIM02JJB7K_3DS;GDZVAIM02F847H_3DS;GDZVAIM02GA7GJ_3DS;GDZVAIM02F9KLF_3DS;GDZVAIM01EP9IE_3DS;GDZVAIM02JEH99_3DS;GDZVAIM01BI91V_3DS	-	-	-	-	-	-	-	-	-	-	16643
-	-	Bradi2g04820.1	Os01g0177100	-	-	NIASHv3050B22	-	-	GDZVAIM02HID2D_3DS	GDZVAIM02FZUIF_3DS;GDZVAIM01ARAED_3DS;GDZVAIM02FQ0NR_3DS;GDZVAIM02G5SD4_3DS;GDZVAIM01E11NT_3DS;GDZVAIM01BNRMQ_3DS;GDZVAIM01CLRPM_3DS;GDZVAIM01BE81H_3DS;GDZVAIM01BMPXH_3DS;GDZVAIM02GQI2V_3DS;GDZVAIM01D6PK0_3DS;GDZVAIM02IWL3Q_3DS;GDZVAIM01CFY99_3DS;GDZVAIM01A24E3_3DS;GDZVAIM02HID2D_3DS;GDZVAIM01ER60V_3DS;GDZVAIM02IZCPA_3DS;GDZVAIM02F7CZN_3DS;GDZVAIM01CBQ6V_3DS;GDZVAIM02JZ0AX_3DS;GDZVAIM01DS3QE_3DS;…	-	-	GDZVAIM02HID2D_3DS	GDZVAIM01ARAED_3DS;GDZVAIM01B1W28_3DS;GDZVAIM01CLRPM_3DS;GDZVAIM02IWL3Q_3DS;GDZVAIM01D6PK0_3DS;GDZVAIM02G5SD4_3DS;GDZVAIM01E004W_3DS;GDZVAIM01BNRMQ_3DS;GDZVAIM02GWKCS_3DS;GDZVAIM02FZUIF_3DS;GDZVAIM01DWC89_3DS;GDZVAIM02GLAJ1_3DS;GDZVAIM02FQ0NR_3DS;GDZVAIM02FKGHM_3DS;GDZVAIM01CJ1SM_3DS;GDZVAIM01A24E3_3DS;GDZVAIM01D2P6A_3DS;GDZVAIM01D20B0_3DS;GDZVAIM02GVPKP_3DS;GDZVAIM02IZCPA_3DS;GDZVAIM01DS3QE_3DS;…	GDZVAIM02HID2D_3DS	GDZVAIM01ARAED_3DS;GDZVAIM01B1W28_3DS;GDZVAIM01CLRPM_3DS;GDZVAIM01BMPXH_3DS;GDZVAIM01D6PK0_3DS;GDZVAIM02G5SD4_3DS;GDZVAIM01E004W_3DS;GDZVAIM01BNRMQ_3DS;GDZVAIM02GWKCS_3DS;GDZVAIM02FZUIF_3DS;GDZVAIM01DWC89_3DS;GDZVAIM02GLAJ1_3DS;GDZVAIM02FQ0NR_3DS;GDZVAIM02FKGHM_3DS;GDZVAIM01CJ1SM_3DS;GDZVAIM02JOO3Z_3DS;GDZVAIM01CEKNV_3DS;GDZVAIM01A07L6_3DS;GDZVAIM01A24E3_3DS;GDZVAIM01D20B0_3DS;GDZVAIM02GVPKP_3DS;…	-	-	-	-	-	GDZVAIM01BMPXH_3DS;GDZVAIM01BE81H_3DS;GDZVAIM01D20B0_3DS;GDZVAIM01CNIEY_3DS;GDZVAIM01CBQ6V_3DS;GDZVAIM01CEKNV_3DS;GDZVAIM01A24E3_3DS;GDZVAIM01ER60V_3DS;GDZVAIM01BHZLR_3DS	-	-	-	-	-	-	22833;26428
-	-	Bradi2g04810.1	Os01g0176700	Sb03g004090.1	-	-	-	-	GDZVAIM02IG61X_3DS;GDZVAIM02JM9JD_3DS	GDZVAIM02I4SND_3DS;GDZVAIM02JODKB_3DS;GDZVAIM02IG61X_3DS;GDZVAIM02JM9JD_3DS;GDZVAIM01DHBFR_3DS	-	-	GDZVAIM02JM9JD_3DS	GDZVAIM02I4SND_3DS;GDZVAIM01DHBFR_3DS;GDZVAIM02JODKB_3DS;GDZVAIM02JM9JD_3DS	GDZVAIM02IG61X_3DS	GDZVAIM02IG61X_3DS;GDZVAIM01DHBFR_3DS	-	GDZVAIM02I4SND_3DS;GDZVAIM01DHBFR_3DS;GDZVAIM02JODKB_3DS;GDZVAIM02JM9JD_3DS	-	-	-	-	-	-	-	-	-	-	-
-	-	Bradi2g04790.1	Os01g0203000	Sb03g004070.1	-	-	-	-	GDZVAIM01B6EAK_3DS;GDZVAIM02HQAS4_3DS	GDZVAIM01B6EAK_3DS;GDZVAIM02HQAS4_3DS;GDZVAIM01CFB4O_3DS;GDZVAIM02HNNBA_3DS	-	-	GDZVAIM02HQAS4_3DS	GDZVAIM02HNNBA_3DS;GDZVAIM01CFB4O_3DS;GDZVAIM02HQAS4_3DS	GDZVAIM01B6EAK_3DS	GDZVAIM02HQAS4_3DS;GDZVAIM01B6EAK_3DS	GDZVAIM02HQAS4_3DS	GDZVAIM02HNNBA_3DS;GDZVAIM01CFB4O_3DS;GDZVAIM02HQAS4_3DS	-	-	-	-	-	-	-	-	-	-	-
-	-	Bradi2g04780.1	Os01g0176500	Sb03g004110.1	-	NIASHv3103E05	-	-	GDZVAIM02FF0MO_3DS;GDZVAIM01D0KDO_3DS	GDZVAIM02HGPXK_3DS;GDZVAIM01DQDWD_3DS;GDZVAIM01DTVES_3DS;GDZVAIM02FF0MO_3DS;GDZVAIM02JKVJ1_3DS;GDZVAIM01D0KDO_3DS;GDZVAIM01DQGWU_3DS;GDZVAIM01CZCRB_3DS;GDZVAIM02ISXRV_3DS	-	-	GDZVAIM01D0KDO_3DS	GDZVAIM02FF0MO_3DS;GDZVAIM01DQDWD_3DS;GDZVAIM02ISXRV_3DS;GDZVAIM01DQGWU_3DS;GDZVAIM01DTVES_3DS;GDZVAIM01D0KDO_3DS;GDZVAIM02HGPXK_3DS;GDZVAIM01CZCRB_3DS	GDZVAIM01D0KDO_3DS	GDZVAIM02FF0MO_3DS;GDZVAIM02ISXRV_3DS;GDZVAIM02JKVJ1_3DS;GDZVAIM01D0KDO_3DS;GDZVAIM02HGPXK_3DS	GDZVAIM02FF0MO_3DS	GDZVAIM02FF0MO_3DS;GDZVAIM02ISXRV_3DS;GDZVAIM01DQGWU_3DS;GDZVAIM02JKVJ1_3DS;GDZVAIM01D0KDO_3DS;GDZVAIM02HGPXK_3DS;GDZVAIM01CZCRB_3DS	-	-	-	-	-	-	-	-	-	-	-
-	-	Bradi2g04767.1	Os01g0176400	Sb03g004120.1	-	-	-	-	-	GDZVAIM02JN769_3DS;GDZVAIM02I38QH_3DS;GDZVAIM02FQFVH_3DS;GDZVAIM02GUSCP_3DS;GDZVAIM01DW0XK_3DS	-	-	-	GDZVAIM02JN769_3DS;GDZVAIM02GUSCP_3DS	-	GDZVAIM02FQFVH_3DS;GDZVAIM02JN769_3DS;GDZVAIM02GUSCP_3DS	-	GDZVAIM02I38QH_3DS;GDZVAIM01DW0XK_3DS;GDZVAIM02JN769_3DS;GDZVAIM02GUSCP_3DS	-	-	-	-	-	-	-	-	-	-	-
-	-	Bradi2g04760.1	-	-	-	-	-	-	-	GDZVAIM02GHXWW_3DS;GDZVAIM02IJIZX_3DS;GDZVAIM01D647E_3DS;GDZVAIM01BV9UO_3DS;GDZVAIM02J2JPC_3DS;GDZVAIM02H52HB_3DS;GDZVAIM01EB3Q6_3DS;GDZVAIM01A8LJZ_3DS;GDZVAIM02FZY3A_3DS;GDZVAIM02JQUPW_3DS	-	-	-	GDZVAIM01EB3Q6_3DS;GDZVAIM02H52HB_3DS;GDZVAIM02IJIZX_3DS;GDZVAIM01D647E_3DS;GDZVAIM01BV9UO_3DS;GDZVAIM02JQUPW_3DS;GDZVAIM02J2JPC_3DS;GDZVAIM02FZY3A_3DS;GDZVAIM01A8LJZ_3DS;GDZVAIM02GHXWW_3DS	-	-	-	-	-	-	-	-	-	-	-	-	-	-	-
-	-	Bradi2g04737.1	Os01g0176300	Sb03g004125.1	-	-	-	-	GDZVAIM02I8M79_3DS;GDZVAIM02JSYQL_3DS	GDZVAIM02GI2LN_3DS;GDZVAIM02H8NY1_3DS;GDZVAIM02IEDOI_3DS;GDZVAIM02HZO1J_3DS;GDZVAIM02IM2OW_3DS;GDZVAIM01CJW8V_3DS;GDZVAIM01B2VKG_3DS;GDZVAIM02IDVF7_3DS;GDZVAIM02FC6Q3_3DS;GDZVAIM02I8M79_3DS;GDZVAIM02JW86S_3DS;GDZVAIM01EAAHL_3DS;GDZVAIM02IUYT5_3DS;GDZVAIM01AJN5G_3DS;GDZVAIM01BF9UO_3DS;GDZVAIM01EPIB5_3DS;GDZVAIM02IL4G2_3DS;GDZVAIM01C54J2_3DS;GDZVAIM01BUXNP_3DS;GDZVAIM01DY7M0_3DS;GDZVAIM02IOE6X_3DS;…	-	-	GDZVAIM02I8M79_3DS	GDZVAIM01EPIB5_3DS;GDZVAIM01AJN5G_3DS;GDZVAIM02IL4G2_3DS;GDZVAIM02FC6Q3_3DS;GDZVAIM02HZO1J_3DS;GDZVAIM01EAAHL_3DS;GDZVAIM02IUYT5_3DS;GDZVAIM02JSYQL_3DS;GDZVAIM01B2VKG_3DS;GDZVAIM02JW86S_3DS;GDZVAIM01E2MPW_3DS;GDZVAIM02IM2OW_3DS;GDZVAIM02GHMAC_3DS;GDZVAIM02I8M79_3DS;GDZVAIM01DY7M0_3DS;GDZVAIM02GI2LN_3DS	GDZVAIM02I8M79_3DS	GDZVAIM01EPIB5_3DS;GDZVAIM01AJN5G_3DS;GDZVAIM02IEDOI_3DS;GDZVAIM02IL4G2_3DS;GDZVAIM02FC6Q3_3DS;GDZVAIM02HZO1J_3DS;GDZVAIM02FZF6U_3DS;GDZVAIM01EAAHL_3DS;GDZVAIM02F8Q0T_3DS;GDZVAIM02IUYT5_3DS;GDZVAIM02H3NQB_3DS;GDZVAIM02IOE6X_3DS;GDZVAIM02H8NY1_3DS;GDZVAIM02JSYQL_3DS;GDZVAIM01B2VKG_3DS;GDZVAIM01CJW8V_3DS;GDZVAIM01BF9UO_3DS;GDZVAIM02JW86S_3DS;GDZVAIM01E2MPW_3DS;GDZVAIM01C54J2_3DS;GDZVAIM02IM2OW_3DS;…	GDZVAIM02JSYQL_3DS	GDZVAIM01EPIB5_3DS;GDZVAIM02IEDOI_3DS;GDZVAIM02FC6Q3_3DS;GDZVAIM01BUXNP_3DS;GDZVAIM01BVU55_3DS;GDZVAIM02HZO1J_3DS;GDZVAIM02FZF6U_3DS;GDZVAIM01EAAHL_3DS;GDZVAIM02F8Q0T_3DS;GDZVAIM01BWIPD_3DS;GDZVAIM02IUYT5_3DS;GDZVAIM02J4VPB_3DS;GDZVAIM02IDVF7_3DS;GDZVAIM02H3NQB_3DS;GDZVAIM02IOE6X_3DS;GDZVAIM02H8NY1_3DS;GDZVAIM02JSYQL_3DS;GDZVAIM01B2VKG_3DS;GDZVAIM01CJW8V_3DS;GDZVAIM01BF9UO_3DS;GDZVAIM02JW86S_3DS;…	-	-	-	-	-	-	-	-	-	-	-
-	-	Bradi2g04720.1	Os01g0176200	Sb03g004130.1	-	NIASHv2010H15	-	-	GDZVAIM02HI728_3DS	GDZVAIM02GHXWW_3DS;GDZVAIM02IJIZX_3DS;GDZVAIM01B7II6_3DS;GDZVAIM02JOSYF_3DS;GDZVAIM02JOHEV_3DS;GDZVAIM01D647E_3DS;GDZVAIM01CO08W_3DS;GDZVAIM01CO0SA_3DS;GDZVAIM02I5DKV_3DS;GDZVAIM02JJNPW_3DS;GDZVAIM01A8DUT_3DS;GDZVAIM02J2JPC_3DS;GDZVAIM02H52HB_3DS;GDZVAIM01EB3Q6_3DS;GDZVAIM01A8LJZ_3DS;GDZVAIM01EVSMC_3DS;GDZVAIM02I7KWN_3DS;GDZVAIM02FZY3A_3DS;GDZVAIM02F1ZTF_3DS;GDZVAIM02G8J0T_3DS;GDZVAIM02HI728_3DS;…	-	-	-	GDZVAIM02HI728_3DS;GDZVAIM01CO0SA_3DS;GDZVAIM02JJNPW_3DS;GDZVAIM02G8J0T_3DS;GDZVAIM02I5DKV_3DS;GDZVAIM02JOSYF_3DS;GDZVAIM02I7KWN_3DS;GDZVAIM01EVSMC_3DS;GDZVAIM02F1ZTF_3DS;GDZVAIM01CSTQH_3DS;GDZVAIM01CO08W_3DS;GDZVAIM02JOHEV_3DS	-	GDZVAIM01CO0SA_3DS;GDZVAIM01B7II6_3DS;GDZVAIM02JJNPW_3DS;GDZVAIM02G8J0T_3DS;GDZVAIM01EB3Q6_3DS;GDZVAIM02H52HB_3DS;GDZVAIM02IJIZX_3DS;GDZVAIM02JOSYF_3DS;GDZVAIM01D647E_3DS;GDZVAIM01A8DUT_3DS;GDZVAIM02JQUPW_3DS;GDZVAIM01CSTQH_3DS;GDZVAIM02J2JPC_3DS;GDZVAIM02FZY3A_3DS;GDZVAIM01A8LJZ_3DS;GDZVAIM02GHXWW_3DS	GDZVAIM02HI728_3DS	GDZVAIM02HI728_3DS;GDZVAIM02JJNPW_3DS;GDZVAIM02G8J0T_3DS;GDZVAIM01EB3Q6_3DS;GDZVAIM01D647E_3DS;GDZVAIM02I7KWN_3DS;GDZVAIM02JQUPW_3DS;GDZVAIM02FZY3A_3DS;GDZVAIM01CO08W_3DS;GDZVAIM01A8LJZ_3DS;GDZVAIM02GHXWW_3DS	-	-	-	-	-	-	-	-	-	-	-
-	-	-	-	Sb03g004140.1	-	-	-	-	-	GDZVAIM01B7II6_3DS;GDZVAIM02GWY06_3DS;GDZVAIM02JOHEV_3DS;GDZVAIM02JQSJJ_3DS;GDZVAIM01CO0SA_3DS;GDZVAIM02I5DKV_3DS;GDZVAIM01BV9UO_3DS;GDZVAIM02F1ZTF_3DS;GDZVAIM01CSTQH_3DS	-	-	-	-	-	-	-	GDZVAIM01CO0SA_3DS;GDZVAIM01B7II6_3DS;GDZVAIM02I5DKV_3DS;GDZVAIM02GWY06_3DS;GDZVAIM01BV9UO_3DS;GDZVAIM02F1ZTF_3DS;GDZVAIM01CSTQH_3DS;GDZVAIM02JOHEV_3DS;GDZVAIM02JQSJJ_3DS	-	-	-	-	-	-	-	-	-	-	-
-	-	-	Os01g0176100	-	-	-	-	-	-	GDZVAIM02JOHEV_3DS;GDZVAIM01CO08W_3DS;GDZVAIM02I5DKV_3DS;GDZVAIM01EVSMC_3DS;GDZVAIM02I7KWN_3DS;GDZVAIM02F1ZTF_3DS;GDZVAIM02HI728_3DS	-	-	-	-	-	GDZVAIM02HI728_3DS;GDZVAIM02I5DKV_3DS;GDZVAIM02I7KWN_3DS;GDZVAIM01EVSMC_3DS;GDZVAIM02F1ZTF_3DS;GDZVAIM01CO08W_3DS;GDZVAIM02JOHEV_3DS	-	-	-	-	-	-	-	-	-	-	-	-	-
-	-	Bradi2g04297.1	Os01g0169900	Sb03g004550.1	-	-	-	-	-	GDZVAIM02GTU9G_3DS;GDZVAIM02HEJ3E_3DS;GDZVAIM02HEYQV_3DS;GDZVAIM02I6EZO_3DS;GDZVAIM01DEAA7_3DS;GDZVAIM01CPQO0_3DS	-	-	-	GDZVAIM01CPQO0_3DS;GDZVAIM02HEJ3E_3DS;GDZVAIM02GTU9G_3DS;GDZVAIM02I6EZO_3DS;GDZVAIM01DEAA7_3DS	-	GDZVAIM01CPQO0_3DS;GDZVAIM02HEJ3E_3DS;GDZVAIM02GTU9G_3DS;GDZVAIM02HEYQV_3DS;GDZVAIM02I6EZO_3DS	-	GDZVAIM01CPQO0_3DS;GDZVAIM02HEJ3E_3DS;GDZVAIM02GTU9G_3DS;GDZVAIM02I6EZO_3DS	-	-	-	-	-	-	-	-	-	-	6319
-	-	-	-	Sb03g004540.1	-	-	-	-	-	GDZVAIM02G9MEB_3DS;GDZVAIM02FFDA3_3DS;GDZVAIM02IRC91_3DS	-	-	-	-	-	-	-	GDZVAIM02G9MEB_3DS;GDZVAIM02IRC91_3DS;GDZVAIM02FFDA3_3DS	-	-	-	-	-	-	-	-	-	-	-
-	-	Bradi2g04317.2	Os01g0170100	Sb03g004530.1	-	-	-	-	GDZVAIM01BKLXG_3DS	GDZVAIM01BKLXG_3DS;GDZVAIM01DQAA5_3DS;GDZVAIM02HILIO_3DS;GDZVAIM02FVOO9_3DS;GDZVAIM02JI0T7_3DS;GDZVAIM02GKCBA_3DS;GDZVAIM02F0FGH_3DS;GDZVAIM01EJZEW_3DS;GDZVAIM02F4A8Y_3DS;GDZVAIM02IFOI9_3DS	-	-	-	GDZVAIM01DQAA5_3DS;GDZVAIM02JI0T7_3DS;GDZVAIM02HILIO_3DS;GDZVAIM02F0FGH_3DS;GDZVAIM01EJZEW_3DS;GDZVAIM02GKCBA_3DS;GDZVAIM02FVOO9_3DS;GDZVAIM02IFOI9_3DS;GDZVAIM02F4A8Y_3DS	-	GDZVAIM02HILIO_3DS;GDZVAIM02F0FGH_3DS;GDZVAIM02GKCBA_3DS;GDZVAIM02IFOI9_3DS	GDZVAIM01BKLXG_3DS	GDZVAIM01BKLXG_3DS;GDZVAIM01DQAA5_3DS;GDZVAIM02JI0T7_3DS;GDZVAIM02HILIO_3DS;GDZVAIM02F0FGH_3DS;GDZVAIM01EJZEW_3DS;GDZVAIM02GKCBA_3DS;GDZVAIM02FVOO9_3DS;GDZVAIM02IFOI9_3DS;GDZVAIM02F4A8Y_3DS	-	-	-	-	-	-	-	-	-	-	-
-	-	Bradi2g04350.1	-	-	-	-	-	-	-	GDZVAIM01BRY5M_3DS;GDZVAIM02FTV9G_3DS	-	-	-	GDZVAIM02FTV9G_3DS;GDZVAIM01BRY5M_3DS	-	-	-	-	-	-	-	-	-	-	-	-	-	-	-
-	-	Bradi2g04370.1	-	-	-	-	-	-	GDZVAIM02FGQAL_3DS	GDZVAIM02H3KNH_3DS;GDZVAIM02FGQAL_3DS;GDZVAIM01ECBCR_3DS	-	-	GDZVAIM02FGQAL_3DS	GDZVAIM02FGQAL_3DS;GDZVAIM01ECBCR_3DS;GDZVAIM02H3KNH_3DS	-	-	-	-	-	-	-	-	-	-	-	-	-	-	-
-	-	Bradi2g04397.1	-	Sb03g004480.1	-	NIASHv2013O18	-	-	GDZVAIM02F82E2_3DS	GDZVAIM01CX40E_3DS;GDZVAIM02F82E2_3DS	-	-	GDZVAIM02F82E2_3DS	GDZVAIM02F82E2_3DS;GDZVAIM01CX40E_3DS	-	-	GDZVAIM02F82E2_3DS	GDZVAIM02F82E2_3DS;GDZVAIM01CX40E_3DS	-	-	-	-	-	-	-	-	-	-	-
-	-	Bradi2g04420.1	-	Sb03g004450.1	-	NIASHv2133D15	-	-	GDZVAIM02IZYL1_3DS	GDZVAIM01BMY9H_3DS;GDZVAIM02IZYL1_3DS;GDZVAIM02F6BAO_3DS;GDZVAIM01CUTQY_3DS;GDZVAIM02G0BWF_3DS;GDZVAIM02JYE2K_3DS;GDZVAIM01DQ7LE_3DS;GDZVAIM02JAIEV_3DS;GDZVAIM01DEDJQ_3DS;GDZVAIM02G1NQ4_3DS;GDZVAIM01AZYML_3DS	-	-	GDZVAIM02IZYL1_3DS	GDZVAIM02F6BAO_3DS;GDZVAIM01DEDJQ_3DS;GDZVAIM02G1NQ4_3DS;GDZVAIM01AZYML_3DS;GDZVAIM02IZYL1_3DS;GDZVAIM02JAIEV_3DS;GDZVAIM01CUTQY_3DS;GDZVAIM01DQ7LE_3DS	-	-	GDZVAIM02IZYL1_3DS	GDZVAIM02F6BAO_3DS;GDZVAIM01DEDJQ_3DS;GDZVAIM02G1NQ4_3DS;GDZVAIM01BMY9H_3DS;GDZVAIM02G0BWF_3DS;GDZVAIM01AZYML_3DS;GDZVAIM02JYE2K_3DS;GDZVAIM02IZYL1_3DS;GDZVAIM02JAIEV_3DS;GDZVAIM01CUTQY_3DS;GDZVAIM01DQ7LE_3DS	-	-	-	-	-	-	-	-	-	-	-
-	-	Bradi2g04430.3	Os01g0171800	Sb03g004445.1	-	NIASHv2001K11	-	-	GDZVAIM02I0ZVL_3DS	GDZVAIM02I0ZVL_3DS;GDZVAIM01DOB9P_3DS;GDZVAIM02IXTY0_3DS;GDZVAIM02HW83R_3DS	-	-	GDZVAIM02I0ZVL_3DS	GDZVAIM02IXTY0_3DS;GDZVAIM02HW83R_3DS;GDZVAIM01DOB9P_3DS;GDZVAIM02I0ZVL_3DS	GDZVAIM02I0ZVL_3DS	GDZVAIM02IXTY0_3DS;GDZVAIM02HW83R_3DS;GDZVAIM01DOB9P_3DS;GDZVAIM02I0ZVL_3DS	-	GDZVAIM02HW83R_3DS;GDZVAIM01DOB9P_3DS	-	-	-	-	-	-	-	-	-	-	-
-	-	Bradi2g04440.1	-	-	-	NIASHv1057K08	-	-	GDZVAIM01ECBPF_3DS	GDZVAIM02G9JD7_3DS;GDZVAIM01ECBPF_3DS;GDZVAIM02GUXPD_3DS;GDZVAIM02FWRPA_3DS;GDZVAIM01AINMZ_3DS	-	-	GDZVAIM01ECBPF_3DS	GDZVAIM02FWRPA_3DS;GDZVAIM01ECBPF_3DS	-	-	-	-	-	-	-	GDZVAIM02G9JD7_3DS;GDZVAIM01AINMZ_3DS;GDZVAIM02GUXPD_3DS	-	-	-	-	-	-	26036
-	-	-	Os01g0172100	Sb03g000370.1	-	-	-	-	-	GDZVAIM01BDXSM_3DS;GDZVAIM02GGJOM_3DS;GDZVAIM02FVS37_3DS;GDZVAIM02HNE7Q_3DS	-	-	-	-	-	GDZVAIM02HNE7Q_3DS;GDZVAIM02GGJOM_3DS	-	GDZVAIM01BDXSM_3DS;GDZVAIM02FVS37_3DS	-	-	-	-	-	-	-	-	-	-	-
-	-	Bradi2g04460.1	Os01g0172200	Sb03g004420.1	-	NIASHv2084C22	-	-	GDZVAIM02GOEZU_3DS;GDZVAIM01DIY6Q_3DS	GDZVAIM02FY1VB_3DS;GDZVAIM01CD3EO_3DS;GDZVAIM02FPWV3_3DS;GDZVAIM01DBYXB_3DS;GDZVAIM02G9OSP_3DS;GDZVAIM01BJYSD_3DS;GDZVAIM01B1SL6_3DS;GDZVAIM02IDDV7_3DS;GDZVAIM01ASSUG_3DS;GDZVAIM02ISTQO_3DS;GDZVAIM02HUZ57_3DS;GDZVAIM01C0JKT_3DS;GDZVAIM02GOEZU_3DS;GDZVAIM01B4J4E_3DS;GDZVAIM01CDODZ_3DS;GDZVAIM01DNCDY_3DS;GDZVAIM01EDW6H_3DS;GDZVAIM01DIY6Q_3DS;GDZVAIM02G8WSA_3DS;GDZVAIM02FIIMK_3DS;GDZVAIM01D7VTC_3DS	-	-	GDZVAIM02GOEZU_3DS	GDZVAIM01DIY6Q_3DS;GDZVAIM02GOEZU_3DS;GDZVAIM01CD3EO_3DS;GDZVAIM02FIIMK_3DS	GDZVAIM01DIY6Q_3DS	GDZVAIM02HUZ57_3DS;GDZVAIM02G9OSP_3DS;GDZVAIM02ISTQO_3DS;GDZVAIM01DNCDY_3DS;GDZVAIM01EDW6H_3DS;GDZVAIM01DIY6Q_3DS;GDZVAIM02G8WSA_3DS;GDZVAIM01DBYXB_3DS;GDZVAIM02GOEZU_3DS;GDZVAIM01B4J4E_3DS;GDZVAIM01D7VTC_3DS;GDZVAIM01BJYSD_3DS;GDZVAIM01CD3EO_3DS;GDZVAIM01B1SL6_3DS;GDZVAIM02FY1VB_3DS;GDZVAIM01CDODZ_3DS;GDZVAIM01C0JKT_3DS;GDZVAIM02IDDV7_3DS;GDZVAIM02FPWV3_3DS;GDZVAIM01ASSUG_3DS	GDZVAIM02GOEZU_3DS	GDZVAIM01EDW6H_3DS;GDZVAIM01DBYXB_3DS;GDZVAIM02GOEZU_3DS;GDZVAIM01B4J4E_3DS;GDZVAIM01D7VTC_3DS;GDZVAIM01BJYSD_3DS;GDZVAIM01CD3EO_3DS;GDZVAIM01B1SL6_3DS;GDZVAIM01ASSUG_3DS	-	-	-	-	-	-	-	-	-	-	-
-	-	-	Os01g0172300	Sb03g004410.1	-	-	-	-	GDZVAIM02I33VW_3DS	GDZVAIM02I33VW_3DS;GDZVAIM02FJDCI_3DS	-	-	-	-	GDZVAIM02I33VW_3DS	GDZVAIM02FJDCI_3DS;GDZVAIM02I33VW_3DS	GDZVAIM02I33VW_3DS	GDZVAIM02FJDCI_3DS;GDZVAIM02I33VW_3DS	-	-	-	-	-	-	-	-	-	-	-
1_1069	49.41	Bradi2g04480.1	Os01g0172400	Sb03g004390.1	NIASHv1048G20	-	-	-	GDZVAIM02G4VJD_3DS	GDZVAIM02G4VJD_3DS;GDZVAIM02I85AZ_3DS;GDZVAIM01EU4E3_3DS;GDZVAIM01CXSTG_3DS;GDZVAIM02F9L12_3DS;GDZVAIM01CE9JL_3DS;GDZVAIM01EOZGV_3DS	GDZVAIM02G4VJD_3DS	GDZVAIM01CE9JL_3DS;GDZVAIM02G4VJD_3DS	-	GDZVAIM01EU4E3_3DS;GDZVAIM01EOZGV_3DS;GDZVAIM01CXSTG_3DS;GDZVAIM01CE9JL_3DS;GDZVAIM02F9L12_3DS;GDZVAIM02G4VJD_3DS;GDZVAIM02I85AZ_3DS	-	GDZVAIM01EU4E3_3DS;GDZVAIM01EOZGV_3DS;GDZVAIM01CXSTG_3DS;GDZVAIM01CE9JL_3DS;GDZVAIM02F9L12_3DS;GDZVAIM02G4VJD_3DS;GDZVAIM02I85AZ_3DS	-	GDZVAIM01EU4E3_3DS;GDZVAIM01EOZGV_3DS;GDZVAIM01CXSTG_3DS;GDZVAIM01CE9JL_3DS;GDZVAIM02F9L12_3DS;GDZVAIM02G4VJD_3DS;GDZVAIM02I85AZ_3DS	GDZVAIM02G4VJD_3DS	GDZVAIM02G4VJD_3DS	-	-	-	-	-	-	14127	14127	14127
-	-	-	Os01g0172600	-	-	-	-	-	GDZVAIM02JRCO6_3DS	GDZVAIM02JRCO6_3DS;GDZVAIM01BGMYJ_3DS;GDZVAIM01DD1FC_3DS	-	-	-	-	GDZVAIM02JRCO6_3DS	GDZVAIM02JRCO6_3DS;GDZVAIM01DD1FC_3DS;GDZVAIM01BGMYJ_3DS	-	-	-	-	-	-	-	-	-	-	-	-	-
-	-	Bradi2g04490.1	-	Sb03g004380.1	-	-	-	-	GDZVAIM02JRCO6_3DS	GDZVAIM01E3LHW_3DS;GDZVAIM02JRCO6_3DS;GDZVAIM01BGMYJ_3DS;GDZVAIM02HU4FC_3DS;GDZVAIM01DD1FC_3DS;GDZVAIM02HMUP5_3DS	-	-	GDZVAIM02JRCO6_3DS	GDZVAIM02JRCO6_3DS;GDZVAIM02HU4FC_3DS;GDZVAIM01E3LHW_3DS;GDZVAIM01DD1FC_3DS;GDZVAIM01BGMYJ_3DS;GDZVAIM02HMUP5_3DS	-	-	GDZVAIM02JRCO6_3DS	GDZVAIM02JRCO6_3DS;GDZVAIM02HU4FC_3DS;GDZVAIM01E3LHW_3DS;GDZVAIM01DD1FC_3DS;GDZVAIM02HMUP5_3DS	-	-	-	-	-	-	-	-	-	-	-
-	-	Bradi2g04497.1	-	-	-	NIASHv2015D10	-	-	-	GDZVAIM01BZHJR_3DS;GDZVAIM02GT1X1_3DS;GDZVAIM02GZY2F_3DS	-	-	-	GDZVAIM01BZHJR_3DS;GDZVAIM02GT1X1_3DS;GDZVAIM02GZY2F_3DS	-	-	-	-	-	-	-	-	-	-	-	-	-	-	-
-	-	Bradi2g04510.1	-	-	-	NIASHv1069F19	-	-	GDZVAIM01DF2ZC_3DS	GDZVAIM01DF2ZC_3DS;GDZVAIM01D8JHK_3DS	-	-	GDZVAIM01DF2ZC_3DS	GDZVAIM01D8JHK_3DS;GDZVAIM01DF2ZC_3DS	-	-	-	-	-	-	-	-	-	-	-	-	-	-	-
-	-	Bradi2g04520.1	-	Sb03g004360.1	-	-	-	-	GDZVAIM02IBRAW_3DS	GDZVAIM02IBRAW_3DS;GDZVAIM01BH2L4_3DS;GDZVAIM01DUTFD_3DS;GDZVAIM01B1GV8_3DS;GDZVAIM01C6BSX_3DS	-	-	-	GDZVAIM01B1GV8_3DS;GDZVAIM01DUTFD_3DS;GDZVAIM01BH2L4_3DS;GDZVAIM02IBRAW_3DS;GDZVAIM01C6BSX_3DS	-	-	GDZVAIM02IBRAW_3DS	GDZVAIM01B1GV8_3DS;GDZVAIM01DUTFD_3DS;GDZVAIM01BH2L4_3DS;GDZVAIM02IBRAW_3DS;GDZVAIM01C6BSX_3DS	-	-	-	-	-	-	-	-	-	-	-
-	-	Bradi2g04530.1	Os01g0173000	Sb03g004350.1	-	NIASHv1084N04	-	-	GDZVAIM01ENP8A_3DS	GDZVAIM02G35TZ_3DS;GDZVAIM01ENP8A_3DS;GDZVAIM01DC28P_3DS	-	-	GDZVAIM01ENP8A_3DS	GDZVAIM01DC28P_3DS;GDZVAIM02G35TZ_3DS;GDZVAIM01ENP8A_3DS	-	GDZVAIM01DC28P_3DS;GDZVAIM02G35TZ_3DS	-	GDZVAIM01DC28P_3DS;GDZVAIM02G35TZ_3DS	-	-	-	-	-	-	-	-	-	-	-
-	-	Bradi2g04570.1	Os01g0173600	Sb03g004330.1	-	-	-	-	GDZVAIM02HJC8Y_3DS	GDZVAIM02HJC8Y_3DS;GDZVAIM02HM91M_3DS	-	-	GDZVAIM02HJC8Y_3DS	GDZVAIM02HM91M_3DS;GDZVAIM02HJC8Y_3DS	GDZVAIM02HJC8Y_3DS	GDZVAIM02HM91M_3DS;GDZVAIM02HJC8Y_3DS	GDZVAIM02HJC8Y_3DS	GDZVAIM02HM91M_3DS;GDZVAIM02HJC8Y_3DS	-	-	-	-	-	-	-	-	-	-	-
-	-	Bradi2g04577.2	Os01g0173900	Sb03g004300.1	-	-	-	-	GDZVAIM01ELAWU_3DS	GDZVAIM01EWB72_3DS;GDZVAIM01A8OLM_3DS;GDZVAIM01B3B3P_3DS;GDZVAIM02FKU48_3DS;GDZVAIM02GHEY3_3DS;GDZVAIM02GVP8P_3DS;GDZVAIM01B2OPU_3DS;GDZVAIM02IGNC4_3DS;GDZVAIM01D865Y_3DS;GDZVAIM02IYP3B_3DS;GDZVAIM02G1VJM_3DS;GDZVAIM02IETTM_3DS;GDZVAIM02FR3TG_3DS;GDZVAIM01B80WX_3DS;GDZVAIM02GL2V6_3DS;GDZVAIM02IWQEY_3DS;GDZVAIM02FNPK6_3DS;GDZVAIM02IEL4L_3DS;GDZVAIM02H6YIR_3DS;GDZVAIM02J0K0E_3DS;GDZVAIM01BP7IM_3DS;…	-	-	GDZVAIM01ELAWU_3DS	GDZVAIM01B80WX_3DS;GDZVAIM01D6EMX_3DS;GDZVAIM01ES5J1_3DS;GDZVAIM02GHEY3_3DS;GDZVAIM02FKU48_3DS;GDZVAIM02IGNC4_3DS;GDZVAIM02HZH09_3DS;GDZVAIM02H6YIR_3DS;GDZVAIM01B2OPU_3DS;GDZVAIM02IQF21_3DS;GDZVAIM02G1VJM_3DS;GDZVAIM02IEL4L_3DS;GDZVAIM01BP7IM_3DS;GDZVAIM02IYP3B_3DS;GDZVAIM01ELAWU_3DS;GDZVAIM02IETTM_3DS;GDZVAIM02FR3TG_3DS;GDZVAIM01D865Y_3DS;GDZVAIM02GVP8P_3DS;GDZVAIM02FNPK6_3DS;GDZVAIM01A8OLM_3DS;…	GDZVAIM01ELAWU_3DS	GDZVAIM01B80WX_3DS;GDZVAIM01D6EMX_3DS;GDZVAIM01ES5J1_3DS;GDZVAIM02GHEY3_3DS;GDZVAIM02FKU48_3DS;GDZVAIM02HZH09_3DS;GDZVAIM02H6YIR_3DS;GDZVAIM01B2OPU_3DS;GDZVAIM02G1VJM_3DS;GDZVAIM02IEL4L_3DS;GDZVAIM01BP7IM_3DS;GDZVAIM02IYP3B_3DS;GDZVAIM01ELAWU_3DS;GDZVAIM02IETTM_3DS;GDZVAIM02FR3TG_3DS;GDZVAIM01D865Y_3DS;GDZVAIM02GVP8P_3DS;GDZVAIM02FNPK6_3DS;GDZVAIM01A8OLM_3DS;GDZVAIM01B3B3P_3DS;GDZVAIM01EWB72_3DS;…	GDZVAIM01ELAWU_3DS	GDZVAIM01B80WX_3DS;GDZVAIM01D6EMX_3DS;GDZVAIM01ES5J1_3DS;GDZVAIM02GHEY3_3DS;GDZVAIM02FKU48_3DS;GDZVAIM02IGNC4_3DS;GDZVAIM02H6YIR_3DS;GDZVAIM01B2OPU_3DS;GDZVAIM02G1VJM_3DS;GDZVAIM02IEL4L_3DS;GDZVAIM01BP7IM_3DS;GDZVAIM02IYP3B_3DS;GDZVAIM01ELAWU_3DS;GDZVAIM02IETTM_3DS;GDZVAIM02FR3TG_3DS;GDZVAIM01D865Y_3DS;GDZVAIM02GVP8P_3DS;GDZVAIM02FNPK6_3DS;GDZVAIM01A8OLM_3DS;GDZVAIM01B3B3P_3DS;GDZVAIM01EWB72_3DS;…	-	-	-	-	-	-	-	-	-	-	-
-	-	Bradi2g04590.1	Os01g0174000	Sb03g004290.1	-	NIASHv2035O05	-	-	GDZVAIM01C1X3W_3DS;GDZVAIM01DPX7U_3DS	GDZVAIM01C1X3W_3DS;GDZVAIM01DPX7U_3DS;GDZVAIM01DB3OZ_3DS;GDZVAIM02GMWH7_3DS	-	-	GDZVAIM01C1X3W_3DS	GDZVAIM01C1X3W_3DS;GDZVAIM01DB3OZ_3DS;GDZVAIM01DPX7U_3DS;GDZVAIM02GMWH7_3DS	GDZVAIM01DPX7U_3DS	GDZVAIM01C1X3W_3DS;GDZVAIM01DB3OZ_3DS;GDZVAIM01DPX7U_3DS;GDZVAIM02GMWH7_3DS	GDZVAIM01DPX7U_3DS	GDZVAIM01C1X3W_3DS;GDZVAIM01DB3OZ_3DS;GDZVAIM01DPX7U_3DS;GDZVAIM02GMWH7_3DS	-	-	-	-	-	-	-	-	-	-	20472
-	-	Bradi2g04610.1	Os01g0174300	Sb03g004270.1	-	-	-	-	GDZVAIM01BUXTC_3DS	GDZVAIM01BUXTC_3DS;GDZVAIM01BNQ90_3DS;GDZVAIM01DDCTT_3DS;GDZVAIM01DVNGE_3DS;GDZVAIM01BY4YL_3DS	-	-	GDZVAIM01BUXTC_3DS	GDZVAIM01BNQ90_3DS;GDZVAIM01BUXTC_3DS	GDZVAIM01BUXTC_3DS	GDZVAIM01DDCTT_3DS;GDZVAIM01DVNGE_3DS;GDZVAIM01BNQ90_3DS;GDZVAIM01BUXTC_3DS	GDZVAIM01BUXTC_3DS	GDZVAIM01BNQ90_3DS;GDZVAIM01BY4YL_3DS;GDZVAIM01BUXTC_3DS	-	-	-	-	-	-	-	-	-	-	-
-	-	-	-	Sb03g004240.1	-	-	-	-	-	GDZVAIM01CNXMD_3DS;GDZVAIM01CPZZS_3DS;GDZVAIM01BIKGW_3DS	-	-	-	-	-	-	-	GDZVAIM01CPZZS_3DS;GDZVAIM01CNXMD_3DS;GDZVAIM01BIKGW_3DS	-	-	-	-	-	-	-	-	-	-	-
-	-	Bradi2g04620.1	Os01g0174500	-	-	-	-	-	GDZVAIM02JBX4S_3DS	GDZVAIM01DJB4H_3DS;GDZVAIM02JBX4S_3DS	-	-	GDZVAIM02JBX4S_3DS	GDZVAIM01DJB4H_3DS;GDZVAIM02JBX4S_3DS	GDZVAIM02JBX4S_3DS	GDZVAIM01DJB4H_3DS;GDZVAIM02JBX4S_3DS	-	-	-	-	-	-	-	-	-	-	-	-	-
-	-	Bradi2g04660.1	-	Sb03g004210.1	-	-	-	-	GDZVAIM02F2QV3_3DS;GDZVAIM01B7I8I_3DS	GDZVAIM02F5K7B_3DS;GDZVAIM01DUYVH_3DS;GDZVAIM01ECO50_3DS;GDZVAIM02I7SUM_3DS;GDZVAIM02IRD2W_3DS;GDZVAIM01A4MXN_3DS;GDZVAIM01DZ7E3_3DS;GDZVAIM01ENMK4_3DS;GDZVAIM01BBP8G_3DS;GDZVAIM02GXRQC_3DS;GDZVAIM02H4AHO_3DS;GDZVAIM02JDWR4_3DS;GDZVAIM02F2QV3_3DS;GDZVAIM01ERMIO_3DS;GDZVAIM02HD9GB_3DS;GDZVAIM01B7I8I_3DS;GDZVAIM01BV1CQ_3DS	-	-	GDZVAIM01B7I8I_3DS	GDZVAIM01ENMK4_3DS;GDZVAIM01B7I8I_3DS;GDZVAIM01A4MXN_3DS;GDZVAIM01ECO50_3DS;GDZVAIM02GXRQC_3DS;GDZVAIM01BBP8G_3DS;GDZVAIM02I7SUM_3DS;GDZVAIM01ERMIO_3DS;GDZVAIM02H4AHO_3DS;GDZVAIM02F2QV3_3DS;GDZVAIM02IRD2W_3DS;GDZVAIM02F5K7B_3DS;GDZVAIM02HD9GB_3DS;GDZVAIM01BV1CQ_3DS;GDZVAIM01DZ7E3_3DS;GDZVAIM01DUYVH_3DS;GDZVAIM02JDWR4_3DS	-	-	GDZVAIM02F2QV3_3DS	GDZVAIM01B7I8I_3DS;GDZVAIM01A4MXN_3DS;GDZVAIM01ECO50_3DS;GDZVAIM02GXRQC_3DS;GDZVAIM01BBP8G_3DS;GDZVAIM02I7SUM_3DS;GDZVAIM01ERMIO_3DS;GDZVAIM02H4AHO_3DS;GDZVAIM02F2QV3_3DS;GDZVAIM02IRD2W_3DS;GDZVAIM02F5K7B_3DS;GDZVAIM02HD9GB_3DS;GDZVAIM01BV1CQ_3DS;GDZVAIM01DUYVH_3DS;GDZVAIM02JDWR4_3DS	-	-	-	-	-	-	-	-	-	-	-
-	-	-	Os01g0188900	-	-	-	-	-	GDZVAIM02FZ1NW_3DS	GDZVAIM02IOUL3_3DS;GDZVAIM01E1O34_3DS;GDZVAIM02GLWKF_3DS;GDZVAIM01BQLHV_3DS;GDZVAIM01EEA18_3DS;GDZVAIM01BN1HG_3DS;GDZVAIM01DB2GY_3DS;GDZVAIM02I3XAC_3DS;GDZVAIM02ISLXW_3DS;GDZVAIM02F9XF6_3DS;GDZVAIM01ATXJ9_3DS;GDZVAIM02FZ1NW_3DS	-	-	-	-	GDZVAIM02FZ1NW_3DS	GDZVAIM02GLWKF_3DS;GDZVAIM02ISLXW_3DS;GDZVAIM01ATXJ9_3DS;GDZVAIM01EEA18_3DS;GDZVAIM02FZ1NW_3DS;GDZVAIM01E1O34_3DS;GDZVAIM01BN1HG_3DS;GDZVAIM02I3XAC_3DS;GDZVAIM01BQLHV_3DS;GDZVAIM01DB2GY_3DS;GDZVAIM02IOUL3_3DS;GDZVAIM02F9XF6_3DS	-	-	-	-	-	-	-	-	-	-	-	-	-
-	-	Bradi2g04680.1	Os01g0189100	-	-	NIASHv3086I15	-	-	-	GDZVAIM01DGGEH_3DS;GDZVAIM01CJV1W_3DS;GDZVAIM01B52RF_3DS;GDZVAIM01BZ5FX_3DS;GDZVAIM01EV4IC_3DS;GDZVAIM01C6QK6_3DS;GDZVAIM02G9PRW_3DS;GDZVAIM01EKIB9_3DS;GDZVAIM01E1O34_3DS;GDZVAIM01B5S9F_3DS;GDZVAIM01DU2JU_3DS;GDZVAIM02GLWKF_3DS;GDZVAIM01CH0E7_3DS;GDZVAIM01BQLHV_3DS;GDZVAIM01EEA18_3DS;GDZVAIM01ERGGU_3DS;GDZVAIM01BN1HG_3DS;GDZVAIM02GP2JF_3DS;GDZVAIM02JEHQH_3DS;GDZVAIM01CB96M_3DS;GDZVAIM01DP38I_3DS;…	-	-	-	GDZVAIM01DP38I_3DS;GDZVAIM02GLWKF_3DS;GDZVAIM02ISLXW_3DS;GDZVAIM01B5S9F_3DS;GDZVAIM01ATXJ9_3DS;GDZVAIM02J4NRL_3DS;GDZVAIM01EEA18_3DS;GDZVAIM01AT2FC_3DS;GDZVAIM01EKIB9_3DS;GDZVAIM01DGGEH_3DS;GDZVAIM02FZ1NW_3DS;GDZVAIM01E1O34_3DS;GDZVAIM01E3MAA_3DS;GDZVAIM02HCU18_3DS;GDZVAIM01CJV1W_3DS;GDZVAIM01C6QK6_3DS;GDZVAIM01BN1HG_3DS;GDZVAIM01B52RF_3DS;GDZVAIM01EFF21_3DS;GDZVAIM01BZ5FX_3DS;GDZVAIM01BQLHV_3DS;…	-	GDZVAIM02GP2JF_3DS;GDZVAIM01BYZZ1_3DS;GDZVAIM02G9PRW_3DS;GDZVAIM02JQ4VS_3DS	-	-	-	-	-	GDZVAIM02JRVZI_3DS	-	-	-	-	-	-	8122
-	-	-	Os01g0175200	-	-	-	-	-	GDZVAIM01DW6V9_3DS	GDZVAIM01DGGEH_3DS;GDZVAIM01B52RF_3DS;GDZVAIM01EV4IC_3DS;GDZVAIM01C6QK6_3DS;GDZVAIM01EKIB9_3DS;GDZVAIM01B5S9F_3DS;GDZVAIM01DU2JU_3DS;GDZVAIM01CH0E7_3DS;GDZVAIM02F4E5A_3DS;GDZVAIM02JEHQH_3DS;GDZVAIM01DW6V9_3DS;GDZVAIM01EFF21_3DS;GDZVAIM01BOX9V_3DS;GDZVAIM02HCU18_3DS;GDZVAIM02J4NRL_3DS;GDZVAIM02H782B_3DS	-	-	-	-	GDZVAIM01DW6V9_3DS	GDZVAIM01B5S9F_3DS;GDZVAIM02J4NRL_3DS;GDZVAIM01BOX9V_3DS;GDZVAIM01EKIB9_3DS;GDZVAIM01DGGEH_3DS;GDZVAIM02HCU18_3DS;GDZVAIM01C6QK6_3DS;GDZVAIM01B52RF_3DS;GDZVAIM01EFF21_3DS;GDZVAIM01DU2JU_3DS;GDZVAIM02F4E5A_3DS;GDZVAIM01CH0E7_3DS;GDZVAIM02H782B_3DS;GDZVAIM02JEHQH_3DS;GDZVAIM01EV4IC_3DS;GDZVAIM01DW6V9_3DS	-	-	-	-	-	-	-	-	-	-	-	-	-
-	-	Bradi2g04690.3	Os01g0175600	Sb03g004180.1	-	NIASHv1039E10	-	-	GDZVAIM01BK3NO_3DS;GDZVAIM01EOV2T_3DS	GDZVAIM01BK3NO_3DS;GDZVAIM02GRNSH_3DS;GDZVAIM02GL3FA_3DS;GDZVAIM02J1AGA_3DS;GDZVAIM01EOV2T_3DS;GDZVAIM02GUGPG_3DS;GDZVAIM02JOB90_3DS;GDZVAIM01CZ7N6_3DS;GDZVAIM02IOCQN_3DS	-	-	GDZVAIM01EOV2T_3DS	GDZVAIM02IOCQN_3DS;GDZVAIM02GUGPG_3DS;GDZVAIM01EOV2T_3DS;GDZVAIM02J1AGA_3DS;GDZVAIM01CZ7N6_3DS;GDZVAIM02GRNSH_3DS;GDZVAIM02JOB90_3DS;GDZVAIM01BK3NO_3DS	GDZVAIM01EOV2T_3DS	GDZVAIM02IOCQN_3DS;GDZVAIM02GUGPG_3DS;GDZVAIM01EOV2T_3DS;GDZVAIM02J1AGA_3DS;GDZVAIM01CZ7N6_3DS;GDZVAIM02GRNSH_3DS;GDZVAIM02JOB90_3DS;GDZVAIM01BK3NO_3DS	GDZVAIM01BK3NO_3DS	GDZVAIM02IOCQN_3DS;GDZVAIM02GUGPG_3DS;GDZVAIM02GL3FA_3DS;GDZVAIM01EOV2T_3DS;GDZVAIM02J1AGA_3DS;GDZVAIM01CZ7N6_3DS;GDZVAIM02GRNSH_3DS;GDZVAIM02JOB90_3DS;GDZVAIM01BK3NO_3DS	-	-	-	-	-	-	-	-	-	-	-
-	-	Bradi2g06370.1	-	-	-	NIASHv1027N20	-	-	GDZVAIM01EBAUC_3DS	GDZVAIM01DI4BN_3DS;GDZVAIM01EBAUC_3DS	-	-	GDZVAIM01EBAUC_3DS	GDZVAIM01EBAUC_3DS;GDZVAIM01DI4BN_3DS	-	-	-	-	-	-	-	-	-	-	-	-	-	-	-
-	-	Bradi2g06390.1	-	-	-	NIASHv2001A21	-	-	-	GDZVAIM01EX6ZT_3DS;GDZVAIM02IYL23_3DS;GDZVAIM01CQ0GI_3DS;GDZVAIM02HS2PX_3DS;GDZVAIM01AMPPB_3DS;GDZVAIM02ISE32_3DS;GDZVAIM02G4RVZ_3DS;GDZVAIM02HAZB7_3DS;GDZVAIM01DAVQ7_3DS;GDZVAIM01DCS0Y_3DS;GDZVAIM01CSJ9U_3DS;GDZVAIM01CZFUQ_3DS;GDZVAIM01BBW59_3DS;GDZVAIM01B1GFL_3DS;GDZVAIM02HEQZ1_3DS;GDZVAIM02ILEOG_3DS;GDZVAIM01CANMV_3DS;GDZVAIM02JG4UA_3DS;GDZVAIM01EOTDC_3DS	-	-	-	GDZVAIM01EOTDC_3DS;GDZVAIM01BBW59_3DS;GDZVAIM02IYL23_3DS;GDZVAIM01CQ0GI_3DS;GDZVAIM01CANMV_3DS;GDZVAIM02HS2PX_3DS;GDZVAIM01DCS0Y_3DS;GDZVAIM02JG4UA_3DS;GDZVAIM01EX6ZT_3DS;GDZVAIM01B1GFL_3DS;GDZVAIM02ILEOG_3DS;GDZVAIM01CZFUQ_3DS;GDZVAIM01CSJ9U_3DS;GDZVAIM02ISE32_3DS;GDZVAIM02HEQZ1_3DS;GDZVAIM01AMPPB_3DS	-	-	-	-	-	-	-	GDZVAIM02HAZB7_3DS;GDZVAIM01AMPPB_3DS;GDZVAIM01EOTDC_3DS;GDZVAIM01DAVQ7_3DS;GDZVAIM01CANMV_3DS;GDZVAIM02HS2PX_3DS;GDZVAIM02G4RVZ_3DS;GDZVAIM01B1GFL_3DS;GDZVAIM01CSJ9U_3DS	-	-	-	-	-	-	19324;45152
-	-	Bradi2g06410.1	Os01g0203300	Sb03g002470.1	-	-	-	-	GDZVAIM01CZOOD_3DS	GDZVAIM01BWLBM_3DS;GDZVAIM01CZOOD_3DS;GDZVAIM01DDNBO_3DS	-	-	GDZVAIM01CZOOD_3DS	GDZVAIM01DDNBO_3DS;GDZVAIM01CZOOD_3DS	GDZVAIM01CZOOD_3DS	GDZVAIM01DDNBO_3DS;GDZVAIM01CZOOD_3DS	GDZVAIM01CZOOD_3DS	GDZVAIM01DDNBO_3DS;GDZVAIM01CZOOD_3DS;GDZVAIM01BWLBM_3DS	-	-	-	-	-	-	-	-	-	-	-
-	-	Bradi2g06420.1	-	Sb03g002460.1	-	NIASHv2008O04	-	-	GDZVAIM02F2TU3_3DS	GDZVAIM02F2TU3_3DS;GDZVAIM02H4FUP_3DS	-	-	GDZVAIM02F2TU3_3DS	GDZVAIM02H4FUP_3DS;GDZVAIM02F2TU3_3DS	-	-	GDZVAIM02F2TU3_3DS	GDZVAIM02H4FUP_3DS;GDZVAIM02F2TU3_3DS	-	-	-	-	-	-	-	-	-	-	-
-	-	Bradi2g06430.1	Os01g0204000	Sb03g002450.1	-	-	-	-	GDZVAIM01DIBS7_3DS	GDZVAIM02HEWNA_3DS;GDZVAIM02F1DX9_3DS;GDZVAIM02GKD7K_3DS;GDZVAIM02G8OIN_3DS;GDZVAIM02GHGYY_3DS;GDZVAIM01DIBS7_3DS;GDZVAIM02I3Y35_3DS;GDZVAIM02JTGAH_3DS	-	-	GDZVAIM01DIBS7_3DS	GDZVAIM02JTGAH_3DS;GDZVAIM02HEWNA_3DS;GDZVAIM02GHGYY_3DS;GDZVAIM02GKD7K_3DS;GDZVAIM01DIBS7_3DS;GDZVAIM02G8OIN_3DS;GDZVAIM02F1DX9_3DS;GDZVAIM02I3Y35_3DS	-	GDZVAIM02JTGAH_3DS;GDZVAIM02HEWNA_3DS;GDZVAIM02GHGYY_3DS;GDZVAIM02GKD7K_3DS;GDZVAIM01DIBS7_3DS;GDZVAIM02G8OIN_3DS;GDZVAIM02F1DX9_3DS;GDZVAIM02I3Y35_3DS	GDZVAIM01DIBS7_3DS	GDZVAIM02JTGAH_3DS;GDZVAIM02GHGYY_3DS;GDZVAIM02GKD7K_3DS;GDZVAIM01DIBS7_3DS;GDZVAIM02G8OIN_3DS;GDZVAIM02F1DX9_3DS;GDZVAIM02I3Y35_3DS	-	-	-	-	-	-	-	-	-	-	-
-	-	Bradi2g06440.1	Os01g0205100	Sb03g004920.1	-	-	-	-	GDZVAIM02JRJ0H_3DS;GDZVAIM01CP1AI_3DS	GDZVAIM01DIHD4_3DS;GDZVAIM02I5S4B_3DS;GDZVAIM02JRJ0H_3DS;GDZVAIM01A2F5H_3DS;GDZVAIM01CP1AI_3DS	-	-	GDZVAIM01CP1AI_3DS	GDZVAIM01DIHD4_3DS;GDZVAIM01A2F5H_3DS;GDZVAIM02JRJ0H_3DS;GDZVAIM01CP1AI_3DS;GDZVAIM02I5S4B_3DS	GDZVAIM02JRJ0H_3DS	GDZVAIM01DIHD4_3DS;GDZVAIM02JRJ0H_3DS;GDZVAIM01CP1AI_3DS;GDZVAIM02I5S4B_3DS	GDZVAIM02JRJ0H_3DS	GDZVAIM01DIHD4_3DS;GDZVAIM02JRJ0H_3DS;GDZVAIM01CP1AI_3DS;GDZVAIM02I5S4B_3DS	-	-	-	-	-	-	-	-	-	-	-
-	-	Bradi2g06450.1	Os01g0205200	-	-	-	-	-	GDZVAIM02JCDBL_3DS	GDZVAIM02HKYJO_3DS;GDZVAIM01C1ALE_3DS;GDZVAIM01EO7R8_3DS;GDZVAIM02IDVF7_3DS;GDZVAIM01DFGFZ_3DS;GDZVAIM01C6WCL_3DS;GDZVAIM01DO781_3DS;GDZVAIM02F7W8V_3DS;GDZVAIM01CSBAA_3DS;GDZVAIM01BUXNP_3DS;GDZVAIM02HIFZO_3DS;GDZVAIM02JOM4T_3DS;GDZVAIM02J4VPB_3DS;GDZVAIM01CNCQN_3DS;GDZVAIM01BVU55_3DS;GDZVAIM02JRCNP_3DS;GDZVAIM02IS11W_3DS;GDZVAIM02JCDBL_3DS;GDZVAIM01C7QFT_3DS;GDZVAIM01BWIPD_3DS	-	-	GDZVAIM02JCDBL_3DS	GDZVAIM01EO7R8_3DS;GDZVAIM01CSBAA_3DS;GDZVAIM01BUXNP_3DS;GDZVAIM01DO781_3DS;GDZVAIM02HIFZO_3DS;GDZVAIM01BVU55_3DS;GDZVAIM02F7W8V_3DS;GDZVAIM01C1ALE_3DS;GDZVAIM01BWIPD_3DS;GDZVAIM01CNCQN_3DS;GDZVAIM02J4VPB_3DS;GDZVAIM01C7QFT_3DS;GDZVAIM02IDVF7_3DS;GDZVAIM02JCDBL_3DS;GDZVAIM02HKYJO_3DS;GDZVAIM01C6WCL_3DS;GDZVAIM02JRCNP_3DS;GDZVAIM02JOM4T_3DS;GDZVAIM01DFGFZ_3DS	GDZVAIM02JCDBL_3DS	GDZVAIM01EO7R8_3DS;GDZVAIM01CSBAA_3DS;GDZVAIM01BUXNP_3DS;GDZVAIM01DO781_3DS;GDZVAIM01BVU55_3DS;GDZVAIM02F7W8V_3DS;GDZVAIM01BWIPD_3DS;GDZVAIM01CNCQN_3DS;GDZVAIM02J4VPB_3DS;GDZVAIM02IDVF7_3DS;GDZVAIM02IS11W_3DS;GDZVAIM02JCDBL_3DS;GDZVAIM02HKYJO_3DS;GDZVAIM01C6WCL_3DS;GDZVAIM02JRCNP_3DS;GDZVAIM02JOM4T_3DS;GDZVAIM01DFGFZ_3DS	-	-	-	-	-	-	-	-	-	-	-	-	-
-	-	Bradi2g06460.1	Os01g0205300	Sb03g004930.1	-	-	-	-	GDZVAIM01CCFS7_3DS	GDZVAIM01CCFS7_3DS;GDZVAIM02IF5CK_3DS	-	-	-	GDZVAIM01CCFS7_3DS;GDZVAIM02IF5CK_3DS	GDZVAIM01CCFS7_3DS	GDZVAIM01CCFS7_3DS;GDZVAIM02IF5CK_3DS	GDZVAIM01CCFS7_3DS	GDZVAIM01CCFS7_3DS;GDZVAIM02IF5CK_3DS	-	-	-	-	-	-	-	-	-	-	-
-	-	Bradi2g06480.1	Os01g0205600	Sb03g002400.1	-	NIASHv2120P03	-	-	GDZVAIM01A24P6_3DS	GDZVAIM01BZ6EJ_3DS;GDZVAIM01DHRBG_3DS;GDZVAIM01A24P6_3DS;GDZVAIM02GI3D3_3DS	-	-	GDZVAIM01A24P6_3DS	GDZVAIM02GI3D3_3DS;GDZVAIM01A24P6_3DS;GDZVAIM01BZ6EJ_3DS	GDZVAIM01A24P6_3DS	GDZVAIM01DHRBG_3DS;GDZVAIM02GI3D3_3DS;GDZVAIM01A24P6_3DS	GDZVAIM01A24P6_3DS	GDZVAIM02GI3D3_3DS;GDZVAIM01A24P6_3DS	-	-	-	-	-	-	-	-	-	-	-
3_0467	49.41	Bradi2g06490.1	-	Sb03g002380.1	-	NIASHv2028K03	-	-	GDZVAIM01C23UU_3DS	GDZVAIM01CU26A_3DS;GDZVAIM01EXUOK_3DS;GDZVAIM01B2U8O_3DS;GDZVAIM02JN4O0_3DS;GDZVAIM02HY1RM_3DS;GDZVAIM01C23UU_3DS;GDZVAIM01CSCNB_3DS	-	GDZVAIM01EXUOK_3DS;GDZVAIM02HY1RM_3DS;GDZVAIM01C23UU_3DS;GDZVAIM01B2U8O_3DS;GDZVAIM02JN4O0_3DS	GDZVAIM01C23UU_3DS	GDZVAIM01EXUOK_3DS;GDZVAIM01CSCNB_3DS;GDZVAIM01C23UU_3DS;GDZVAIM02JN4O0_3DS	-	-	GDZVAIM01C23UU_3DS	GDZVAIM01EXUOK_3DS;GDZVAIM01CU26A_3DS;GDZVAIM01CSCNB_3DS;GDZVAIM01C23UU_3DS;GDZVAIM02JN4O0_3DS	-	-	-	-	-	-	-	-	15917	15917	15917;17417
-	-	Bradi2g06497.1	Os01g0205900	Sb03g002370.1	-	NIASHv1034B20	-	-	GDZVAIM01EQFHU_3DS	GDZVAIM02JGDV7_3DS;GDZVAIM01DCE5S_3DS;GDZVAIM01CO5AT_3DS;GDZVAIM01C3PRZ_3DS;GDZVAIM01EQFHU_3DS;GDZVAIM02HMGNW_3DS	-	-	GDZVAIM01EQFHU_3DS	GDZVAIM02JGDV7_3DS;GDZVAIM01EQFHU_3DS;GDZVAIM01C3PRZ_3DS;GDZVAIM01DCE5S_3DS;GDZVAIM01CO5AT_3DS	GDZVAIM01EQFHU_3DS	GDZVAIM02JGDV7_3DS;GDZVAIM01EQFHU_3DS;GDZVAIM01C3PRZ_3DS;GDZVAIM02HMGNW_3DS;GDZVAIM01DCE5S_3DS;GDZVAIM01CO5AT_3DS	-	GDZVAIM01C3PRZ_3DS;GDZVAIM01DCE5S_3DS;GDZVAIM01CO5AT_3DS	-	-	-	-	-	-	-	-	-	-	-
2_0264	49.41	Bradi2g06520.1	-	-	NIASHv1055D21	-	-	-	GDZVAIM01EYLCS_3DS	GDZVAIM01CIU3K_3DS;GDZVAIM01EYLCS_3DS;GDZVAIM02JXY5U_3DS;GDZVAIM01C2EUK_3DS;GDZVAIM02GB84X_3DS;GDZVAIM02H7AR3_3DS;GDZVAIM02IQ6UX_3DS;GDZVAIM02ICAHA_3DS	-	GDZVAIM01C2EUK_3DS	GDZVAIM01EYLCS_3DS	GDZVAIM02H7AR3_3DS;GDZVAIM02GB84X_3DS;GDZVAIM01CIU3K_3DS;GDZVAIM01EYLCS_3DS;GDZVAIM02ICAHA_3DS;GDZVAIM02IQ6UX_3DS;GDZVAIM02JXY5U_3DS;GDZVAIM01C2EUK_3DS	-	-	-	-	-	GDZVAIM01C2EUK_3DS	-	-	-	-	-	-	15167	15167	15167;50766
-	-	Bradi2g06530.1	Os01g0206300	Sb03g002360.1	-	-	-	-	GDZVAIM02H0BP6_3DS;GDZVAIM02H31EW_3DS	GDZVAIM02IWDA6_3DS;GDZVAIM02H0BP6_3DS;GDZVAIM02HM51M_3DS;GDZVAIM02H31EW_3DS	-	-	GDZVAIM02H0BP6_3DS	GDZVAIM02IWDA6_3DS;GDZVAIM02H0BP6_3DS;GDZVAIM02H31EW_3DS	GDZVAIM02H31EW_3DS	GDZVAIM02IWDA6_3DS;GDZVAIM02H0BP6_3DS;GDZVAIM02HM51M_3DS;GDZVAIM02H31EW_3DS	GDZVAIM02H31EW_3DS	GDZVAIM02IWDA6_3DS;GDZVAIM02H0BP6_3DS;GDZVAIM02H31EW_3DS	-	-	-	-	-	-	-	-	-	-	-
-	-	Bradi2g06550.1	Os01g0206700	Sb03g002340.1	-	NIASHv3123G18	-	-	GDZVAIM01DGVSE_3DS	GDZVAIM01AIEKE_3DS;GDZVAIM02G27Z2_3DS;GDZVAIM02IBYMT_3DS;GDZVAIM02G3ZE6_3DS;GDZVAIM02FNER2_3DS;GDZVAIM01CEOLK_3DS;GDZVAIM01DGVSE_3DS;GDZVAIM02JA56X_3DS;GDZVAIM01EI20B_3DS;GDZVAIM02JTO4S_3DS	-	-	GDZVAIM01DGVSE_3DS	GDZVAIM02G3ZE6_3DS;GDZVAIM02IBYMT_3DS;GDZVAIM02JA56X_3DS;GDZVAIM02FNER2_3DS;GDZVAIM02JTO4S_3DS;GDZVAIM02G27Z2_3DS;GDZVAIM01DGVSE_3DS;GDZVAIM01AIEKE_3DS;GDZVAIM01CEOLK_3DS	GDZVAIM01DGVSE_3DS	GDZVAIM02G3ZE6_3DS;GDZVAIM02IBYMT_3DS;GDZVAIM02JA56X_3DS;GDZVAIM02FNER2_3DS;GDZVAIM02JTO4S_3DS;GDZVAIM01EI20B_3DS;GDZVAIM02G27Z2_3DS;GDZVAIM01DGVSE_3DS;GDZVAIM01AIEKE_3DS;GDZVAIM01CEOLK_3DS	-	GDZVAIM02G3ZE6_3DS;GDZVAIM02IBYMT_3DS;GDZVAIM02JA56X_3DS;GDZVAIM02FNER2_3DS;GDZVAIM02JTO4S_3DS;GDZVAIM02G27Z2_3DS;GDZVAIM01DGVSE_3DS;GDZVAIM01AIEKE_3DS;GDZVAIM01CEOLK_3DS	-	-	-	-	-	-	-	-	-	-	-
-	-	-	Os01g0206800	Sb03g002310.1	-	-	NIASHv2088D09	-	GDZVAIM02IZC6E_3DS	GDZVAIM02I4TGU_3DS;GDZVAIM01AVKOO_3DS;GDZVAIM02GKBUQ_3DS;GDZVAIM01EDA1N_3DS;GDZVAIM01D8JZG_3DS;GDZVAIM02FEIC1_3DS;GDZVAIM01DPHS1_3DS;GDZVAIM02IOIOW_3DS;GDZVAIM01CGBSA_3DS;GDZVAIM01BURL2_3DS;GDZVAIM01C3YRY_3DS;GDZVAIM02IZQDJ_3DS;GDZVAIM02IZC6E_3DS;GDZVAIM02ISJC3_3DS	-	-	-	-	GDZVAIM02IZC6E_3DS	GDZVAIM01BURL2_3DS;GDZVAIM02ISJC3_3DS;GDZVAIM01AVKOO_3DS;GDZVAIM02IOIOW_3DS;GDZVAIM01DPHS1_3DS;GDZVAIM01CGBSA_3DS;GDZVAIM01C3YRY_3DS;GDZVAIM02IZC6E_3DS;GDZVAIM02I4TGU_3DS;GDZVAIM02FEIC1_3DS;GDZVAIM02IZQDJ_3DS;GDZVAIM01EDA1N_3DS;GDZVAIM01D8JZG_3DS;GDZVAIM02GKBUQ_3DS	GDZVAIM02IZC6E_3DS	GDZVAIM01BURL2_3DS;GDZVAIM02ISJC3_3DS;GDZVAIM01AVKOO_3DS;GDZVAIM02IOIOW_3DS;GDZVAIM01DPHS1_3DS;GDZVAIM01CGBSA_3DS;GDZVAIM01C3YRY_3DS;GDZVAIM02IZC6E_3DS;GDZVAIM02I4TGU_3DS;GDZVAIM02FEIC1_3DS;GDZVAIM02IZQDJ_3DS;GDZVAIM01EDA1N_3DS;GDZVAIM01D8JZG_3DS	-	-	-	-	-	GDZVAIM02I4TGU_3DS;GDZVAIM01D8JZG_3DS	-	-	-	-	-
-	-	Bradi2g06560.1	-	-	-	-	-	-	GDZVAIM01DPEAF_3DS	GDZVAIM02F2PVD_3DS;GDZVAIM01D0UKX_3DS;GDZVAIM01B3LS0_3DS;GDZVAIM01DPEAF_3DS;GDZVAIM01EAXDB_3DS	-	-	GDZVAIM01DPEAF_3DS	GDZVAIM01D0UKX_3DS;GDZVAIM02F2PVD_3DS;GDZVAIM01EAXDB_3DS;GDZVAIM01DPEAF_3DS;GDZVAIM01B3LS0_3DS	-	-	-	-	-	-	-	-	-	-	-	-	-	-	-
-	-	Bradi2g06570.1	-	-	-	NIASHv3128N13	-	-	-	GDZVAIM01B4FEH_3DS;GDZVAIM02I5U8U_3DS	-	-	-	GDZVAIM02I5U8U_3DS;GDZVAIM01B4FEH_3DS	-	-	-	-	-	-	-	-	-	-	-	-	-	-	-
-	-	Bradi2g06580.1	Os01g0207200	Sb03g002300.1	-	-	-	-	GDZVAIM01CHB8Y_3DS	GDZVAIM02HAJJJ_3DS;GDZVAIM02JLMTT_3DS;GDZVAIM01CHB8Y_3DS;GDZVAIM01B4FEH_3DS;GDZVAIM02I5U8U_3DS	-	-	GDZVAIM01CHB8Y_3DS	GDZVAIM02HAJJJ_3DS;GDZVAIM02JLMTT_3DS;GDZVAIM01CHB8Y_3DS	GDZVAIM01CHB8Y_3DS	GDZVAIM02I5U8U_3DS;GDZVAIM02HAJJJ_3DS;GDZVAIM01B4FEH_3DS;GDZVAIM02JLMTT_3DS;GDZVAIM01CHB8Y_3DS	GDZVAIM01CHB8Y_3DS	GDZVAIM02HAJJJ_3DS;GDZVAIM01CHB8Y_3DS	-	-	-	-	-	-	-	-	-	-	-
-	-	-	-	Sb03g002240.1	-	-	-	-	GDZVAIM02JLMTT_3DS	GDZVAIM02JLMTT_3DS;GDZVAIM02I5U8U_3DS	-	-	-	-	-	-	GDZVAIM02JLMTT_3DS	GDZVAIM02I5U8U_3DS;GDZVAIM02JLMTT_3DS	-	-	-	-	-	-	-	-	-	-	-
-	-	Bradi2g06610.1	Os01g0208600	Sb03g002220.1	-	-	-	-	GDZVAIM02G252V_3DS;GDZVAIM01CIWOA_3DS	GDZVAIM02G252V_3DS;GDZVAIM02HN5V5_3DS;GDZVAIM01E0XF6_3DS;GDZVAIM01CIWOA_3DS;GDZVAIM02H5VXV_3DS;GDZVAIM01B6WZF_3DS;GDZVAIM02J2C1B_3DS;GDZVAIM02G4RVV_3DS;GDZVAIM02JLFUI_3DS;GDZVAIM02HO4FF_3DS;GDZVAIM02ICAA3_3DS;GDZVAIM02HXIJR_3DS;GDZVAIM01A9W38_3DS	-	-	GDZVAIM01CIWOA_3DS	GDZVAIM01E0XF6_3DS;GDZVAIM02HXIJR_3DS;GDZVAIM02G252V_3DS;GDZVAIM02H5VXV_3DS;GDZVAIM01CIWOA_3DS;GDZVAIM02G4RVV_3DS;GDZVAIM02JLFUI_3DS;GDZVAIM02HO4FF_3DS;GDZVAIM01B6WZF_3DS;GDZVAIM02J2C1B_3DS;GDZVAIM01A9W38_3DS;GDZVAIM02ICAA3_3DS;GDZVAIM02HN5V5_3DS	GDZVAIM02G252V_3DS	GDZVAIM02HXIJR_3DS;GDZVAIM02G252V_3DS;GDZVAIM02H5VXV_3DS;GDZVAIM02G4RVV_3DS;GDZVAIM02JLFUI_3DS;GDZVAIM02HO4FF_3DS;GDZVAIM02J2C1B_3DS;GDZVAIM01A9W38_3DS;GDZVAIM02ICAA3_3DS	GDZVAIM02G252V_3DS	GDZVAIM02HXIJR_3DS;GDZVAIM02G252V_3DS;GDZVAIM02H5VXV_3DS;GDZVAIM02G4RVV_3DS;GDZVAIM02J2C1B_3DS;GDZVAIM02ICAA3_3DS	-	-	-	-	-	-	-	-	-	-	-
-	-	Bradi2g06620.1	Os01g0208700	-	-	NIASHv2037J07	-	-	GDZVAIM02G7XPM_3DS	GDZVAIM01D1LMA_3DS;GDZVAIM01CQX0W_3DS;GDZVAIM02G7XPM_3DS;GDZVAIM01CICDZ_3DS	-	-	GDZVAIM02G7XPM_3DS	GDZVAIM01D1LMA_3DS;GDZVAIM01CICDZ_3DS;GDZVAIM01CQX0W_3DS;GDZVAIM02G7XPM_3DS	GDZVAIM02G7XPM_3DS	GDZVAIM01D1LMA_3DS;GDZVAIM01CICDZ_3DS;GDZVAIM01CQX0W_3DS;GDZVAIM02G7XPM_3DS	-	-	-	-	-	-	-	-	-	-	-	-	-
-	-	Bradi2g06627.1	Os01g0209000	Sb03g002210.1	-	NIASHv1008A05	-	-	GDZVAIM01BXG4L_3DS;GDZVAIM01DAD8G_3DS	GDZVAIM01A9MBO_3DS;GDZVAIM01B057I_3DS;GDZVAIM02GIQF6_3DS;GDZVAIM01COZR4_3DS;GDZVAIM01ELZD7_3DS;GDZVAIM01BXG4L_3DS;GDZVAIM01AMITO_3DS;GDZVAIM01DAD8G_3DS	-	-	GDZVAIM01DAD8G_3DS	GDZVAIM01DAD8G_3DS;GDZVAIM01AMITO_3DS;GDZVAIM01ELZD7_3DS;GDZVAIM01BXG4L_3DS;GDZVAIM01COZR4_3DS;GDZVAIM01A9MBO_3DS;GDZVAIM01B057I_3DS;GDZVAIM02GIQF6_3DS	GDZVAIM01BXG4L_3DS	GDZVAIM01DAD8G_3DS;GDZVAIM01AMITO_3DS;GDZVAIM01ELZD7_3DS;GDZVAIM01BXG4L_3DS;GDZVAIM01COZR4_3DS;GDZVAIM01A9MBO_3DS;GDZVAIM01B057I_3DS;GDZVAIM02GIQF6_3DS	-	GDZVAIM01DAD8G_3DS;GDZVAIM01AMITO_3DS;GDZVAIM01ELZD7_3DS;GDZVAIM01COZR4_3DS;GDZVAIM01A9MBO_3DS;GDZVAIM01B057I_3DS	-	-	-	-	-	-	-	-	-	-	-
-	-	Bradi2g06640.1	-	-	-	-	-	-	GDZVAIM02FR61J_3DS	GDZVAIM01BFA8W_3DS;GDZVAIM02FR61J_3DS	-	-	GDZVAIM02FR61J_3DS	GDZVAIM02FR61J_3DS;GDZVAIM01BFA8W_3DS	-	-	-	-	-	-	-	-	-	-	-	-	-	-	-
-	-	Bradi2g06650.1	Os01g0209400	Sb03g002180.1	-	NIASHv2020O03	-	-	GDZVAIM02FGWMJ_3DS	GDZVAIM01CNDHO_3DS;GDZVAIM02FOHHN_3DS;GDZVAIM02FGWMJ_3DS;GDZVAIM01BGLF6_3DS;GDZVAIM02GSJYN_3DS;GDZVAIM02HBL97_3DS	-	-	-	GDZVAIM01CNDHO_3DS;GDZVAIM02GSJYN_3DS;GDZVAIM02FGWMJ_3DS;GDZVAIM02HBL97_3DS;GDZVAIM02FOHHN_3DS	-	GDZVAIM01CNDHO_3DS;GDZVAIM02GSJYN_3DS;GDZVAIM02FGWMJ_3DS;GDZVAIM02HBL97_3DS;GDZVAIM02FOHHN_3DS	GDZVAIM02FGWMJ_3DS	GDZVAIM02GSJYN_3DS;GDZVAIM02FGWMJ_3DS;GDZVAIM02HBL97_3DS;GDZVAIM02FOHHN_3DS	-	-	-	GDZVAIM01BGLF6_3DS	-	-	-	-	-	-	3464
-	-	Bradi2g06660.1	Os01g0209500	Sb03g002170.1	-	-	-	-	GDZVAIM01D3TUK_3DS	GDZVAIM01CNZCQ_3DS;GDZVAIM01BH487_3DS;GDZVAIM02HOJNZ_3DS;GDZVAIM01D53I5_3DS;GDZVAIM02FWSVG_3DS;GDZVAIM02IYUHI_3DS;GDZVAIM01D2ROA_3DS;GDZVAIM01D3TUK_3DS;GDZVAIM01DL4I1_3DS	-	-	GDZVAIM01D3TUK_3DS	GDZVAIM01CNZCQ_3DS;GDZVAIM01D3TUK_3DS;GDZVAIM01D2ROA_3DS;GDZVAIM02HOJNZ_3DS;GDZVAIM02FWSVG_3DS;GDZVAIM01DL4I1_3DS;GDZVAIM01BH487_3DS;GDZVAIM02IYUHI_3DS	-	GDZVAIM01D3TUK_3DS;GDZVAIM01D2ROA_3DS;GDZVAIM02IYUHI_3DS	-	GDZVAIM01D3TUK_3DS;GDZVAIM01D53I5_3DS;GDZVAIM01D2ROA_3DS;GDZVAIM02IYUHI_3DS	-	-	-	-	-	-	-	-	-	-	-
-	-	Bradi2g06670.1	Os01g0209700	Sb03g002150.1	-	NIASHv3046F12	-	-	GDZVAIM02I3T6W_3DS	GDZVAIM02GGZUM_3DS;GDZVAIM02I3T6W_3DS	-	-	GDZVAIM02I3T6W_3DS	GDZVAIM02I3T6W_3DS;GDZVAIM02GGZUM_3DS	GDZVAIM02I3T6W_3DS	GDZVAIM02I3T6W_3DS;GDZVAIM02GGZUM_3DS	GDZVAIM02I3T6W_3DS	GDZVAIM02I3T6W_3DS;GDZVAIM02GGZUM_3DS	-	-	-	-	-	-	-	-	-	-	-
-	-	Bradi2g06690.1	-	-	-	-	-	-	GDZVAIM01CTDA2_3DS	GDZVAIM01AYAIH_3DS;GDZVAIM01D9CW9_3DS;GDZVAIM02FFK04_3DS;GDZVAIM01DHQSE_3DS;GDZVAIM02I14LG_3DS;GDZVAIM01C7X0F_3DS;GDZVAIM02G2S7G_3DS;GDZVAIM02GNYFW_3DS;GDZVAIM02FL1KN_3DS;GDZVAIM02JIN97_3DS;GDZVAIM01BPBW2_3DS;GDZVAIM01BRP0R_3DS;GDZVAIM02JC2SL_3DS;GDZVAIM01CTDA2_3DS	-	-	GDZVAIM01CTDA2_3DS	GDZVAIM01BPBW2_3DS;GDZVAIM01DHQSE_3DS;GDZVAIM01BRP0R_3DS;GDZVAIM01C7X0F_3DS;GDZVAIM02JC2SL_3DS;GDZVAIM02JIN97_3DS;GDZVAIM02GNYFW_3DS;GDZVAIM02G2S7G_3DS;GDZVAIM01D9CW9_3DS;GDZVAIM02I14LG_3DS;GDZVAIM02FL1KN_3DS;GDZVAIM01AYAIH_3DS;GDZVAIM01CTDA2_3DS;GDZVAIM02FFK04_3DS	-	-	-	-	-	-	-	-	-	-	-	-	-	-	-
-	-	Bradi2g06210.1	Os01g0200300	Sb03g002660.1	-	NIASHv2033F15	-	-	GDZVAIM01DMRM4_3DS;GDZVAIM01CJZLP_3DS	GDZVAIM01CKHVR_3DS;GDZVAIM02G22Q8_3DS;GDZVAIM01E2Q13_3DS;GDZVAIM01BPKYV_3DS;GDZVAIM01DMRM4_3DS;GDZVAIM01ED0XB_3DS;GDZVAIM01CJZLP_3DS;GDZVAIM01DGA4Q_3DS;GDZVAIM01AYK4L_3DS	-	-	GDZVAIM01DMRM4_3DS	GDZVAIM01DMRM4_3DS;GDZVAIM01ED0XB_3DS;GDZVAIM02G22Q8_3DS;GDZVAIM01E2Q13_3DS;GDZVAIM01CJZLP_3DS;GDZVAIM01AYK4L_3DS;GDZVAIM01CKHVR_3DS	GDZVAIM01CJZLP_3DS	GDZVAIM01CJZLP_3DS;GDZVAIM01AYK4L_3DS	GDZVAIM01DMRM4_3DS	GDZVAIM01DMRM4_3DS;GDZVAIM01ED0XB_3DS;GDZVAIM02G22Q8_3DS;GDZVAIM01CJZLP_3DS;GDZVAIM01AYK4L_3DS;GDZVAIM01CKHVR_3DS	-	-	-	GDZVAIM01ED0XB_3DS;GDZVAIM01BPKYV_3DS;GDZVAIM01DGA4Q_3DS	-	-	-	-	-	-	-
-	-	Bradi2g06230.1	Os01g0201000	Sb03g002610.1	-	NIASHv3095F23	NIASHv3101A21	-	GDZVAIM01CCWYM_3DS	GDZVAIM01E3C13_3DS;GDZVAIM01CXMVK_3DS;GDZVAIM01CCWYM_3DS;GDZVAIM01AW24B_3DS;GDZVAIM01BJ5IR_3DS;GDZVAIM01D2RZK_3DS;GDZVAIM02FRQNB_3DS;GDZVAIM01B7XY0_3DS;GDZVAIM02IVIEO_3DS;GDZVAIM02FGXM7_3DS;GDZVAIM01BUBEN_3DS;GDZVAIM01CE2SJ_3DS;GDZVAIM02GZFVQ_3DS;GDZVAIM02JFYFA_3DS	-	-	-	GDZVAIM02FGXM7_3DS;GDZVAIM02IVIEO_3DS;GDZVAIM01CCWYM_3DS;GDZVAIM01D2RZK_3DS;GDZVAIM01CE2SJ_3DS;GDZVAIM02JFYFA_3DS;GDZVAIM02FRQNB_3DS;GDZVAIM01BUBEN_3DS;GDZVAIM01E3C13_3DS;GDZVAIM01BJ5IR_3DS;GDZVAIM02GZFVQ_3DS;GDZVAIM01B7XY0_3DS	GDZVAIM01CCWYM_3DS	GDZVAIM02IVIEO_3DS;GDZVAIM01CCWYM_3DS;GDZVAIM01D2RZK_3DS;GDZVAIM02GZFVQ_3DS	-	GDZVAIM02IVIEO_3DS;GDZVAIM01CCWYM_3DS;GDZVAIM01D2RZK_3DS;GDZVAIM01CE2SJ_3DS;GDZVAIM02FRQNB_3DS;GDZVAIM01BUBEN_3DS;GDZVAIM01E3C13_3DS;GDZVAIM01AW24B_3DS;GDZVAIM01BJ5IR_3DS;GDZVAIM02GZFVQ_3DS;GDZVAIM01B7XY0_3DS	-	-	-	GDZVAIM02JFYFA_3DS;GDZVAIM01CXMVK_3DS	-	-	-	-	-	-	-
-	-	Bradi2g06250.1	-	Sb03g006610.1	-	NIASHv3025L15	-	-	GDZVAIM02G7GCE_3DS	GDZVAIM02IDVGI_3DS;GDZVAIM02G7GCE_3DS;GDZVAIM02IZ2TI_3DS	-	-	GDZVAIM02G7GCE_3DS	GDZVAIM02G7GCE_3DS;GDZVAIM02IDVGI_3DS;GDZVAIM02IZ2TI_3DS	-	-	GDZVAIM02G7GCE_3DS	GDZVAIM02G7GCE_3DS;GDZVAIM02IDVGI_3DS;GDZVAIM02IZ2TI_3DS	-	-	-	-	-	-	-	-	-	-	-
3_0721	50.18	Bradi2g06260.1	Os01g0201200	Sb03g002580.1	-	-	-	-	GDZVAIM01CBIQY_3DS	GDZVAIM02H73J0_3DS;GDZVAIM01D43K5_3DS;GDZVAIM01CSG60_3DS;GDZVAIM01CZD5Q_3DS;GDZVAIM01BO202_3DS;GDZVAIM01CMET5_3DS;GDZVAIM01CBIQY_3DS;GDZVAIM01EQOPQ_3DS;GDZVAIM02IOTAK_3DS;GDZVAIM01CDYEU_3DS	-	-	GDZVAIM01CBIQY_3DS	GDZVAIM02H73J0_3DS;GDZVAIM01CSG60_3DS;GDZVAIM01CDYEU_3DS;GDZVAIM01CMET5_3DS;GDZVAIM01D43K5_3DS;GDZVAIM01BO202_3DS;GDZVAIM01CBIQY_3DS;GDZVAIM01CZD5Q_3DS	GDZVAIM01CBIQY_3DS	GDZVAIM02H73J0_3DS;GDZVAIM01CSG60_3DS;GDZVAIM01CDYEU_3DS;GDZVAIM01CMET5_3DS;GDZVAIM01D43K5_3DS;GDZVAIM01BO202_3DS;GDZVAIM01EQOPQ_3DS;GDZVAIM02IOTAK_3DS;GDZVAIM01CBIQY_3DS;GDZVAIM01CZD5Q_3DS	-	GDZVAIM02H73J0_3DS;GDZVAIM01CSG60_3DS;GDZVAIM01CDYEU_3DS;GDZVAIM01CMET5_3DS;GDZVAIM01D43K5_3DS;GDZVAIM01BO202_3DS;GDZVAIM01CBIQY_3DS;GDZVAIM01CZD5Q_3DS	-	-	-	-	-	-	-	-	19047	19047	19047
-	-	Bradi2g06320.1	-	-	-	-	-	-	-	GDZVAIM01D5V74_3DS;GDZVAIM02JGVR1_3DS;GDZVAIM01AGX3Z_3DS;GDZVAIM01CZ3VJ_3DS;GDZVAIM02HOA41_3DS	-	-	-	GDZVAIM02JGVR1_3DS;GDZVAIM02HOA41_3DS;GDZVAIM01D5V74_3DS;GDZVAIM01AGX3Z_3DS;GDZVAIM01CZ3VJ_3DS	-	-	-	-	-	-	-	-	-	-	-	-	-	-	-
-	-	Bradi2g06330.3	Os01g0201700	Sb03g002525.1	-	NIASHv3069K17	-	-	GDZVAIM01BPNJ6_3DS	GDZVAIM01BBSMI_3DS;GDZVAIM02GHDVE_3DS;GDZVAIM01ATZ1R_3DS;GDZVAIM02I76FZ_3DS;GDZVAIM01D0K0T_3DS;GDZVAIM01C542Y_3DS;GDZVAIM01BPNJ6_3DS;GDZVAIM01D9P2P_3DS;GDZVAIM02FYGC4_3DS;GDZVAIM02I3650_3DS	-	-	GDZVAIM01BPNJ6_3DS	GDZVAIM02I76FZ_3DS;GDZVAIM01BPNJ6_3DS;GDZVAIM01BBSMI_3DS;GDZVAIM02FYGC4_3DS;GDZVAIM01C542Y_3DS	-	GDZVAIM02I76FZ_3DS;GDZVAIM01BPNJ6_3DS;GDZVAIM02FYGC4_3DS;GDZVAIM01C542Y_3DS	-	GDZVAIM02I76FZ_3DS;GDZVAIM01BPNJ6_3DS;GDZVAIM01BBSMI_3DS;GDZVAIM01C542Y_3DS;GDZVAIM01ATZ1R_3DS;GDZVAIM01D0K0T_3DS	-	-	-	GDZVAIM01D9P2P_3DS;GDZVAIM02FYGC4_3DS;GDZVAIM01D0K0T_3DS;GDZVAIM01BBSMI_3DS;GDZVAIM02GHDVE_3DS;GDZVAIM01ATZ1R_3DS;GDZVAIM02I3650_3DS	-	-	-	-	-	-	18333
-	-	Bradi2g06340.2	-	Sb03g002520.1	-	-	-	-	GDZVAIM02JPG3Q_3DS	GDZVAIM02GQAN3_3DS;GDZVAIM02GDXYD_3DS;GDZVAIM02ITRYQ_3DS;GDZVAIM01CN6MT_3DS;GDZVAIM01BNUL6_3DS;GDZVAIM01BJBIF_3DS;GDZVAIM02IDHBS_3DS;GDZVAIM02JPG3Q_3DS;GDZVAIM01CCMJ6_3DS;GDZVAIM02I6Q5M_3DS	-	-	GDZVAIM02JPG3Q_3DS	GDZVAIM01CN6MT_3DS;GDZVAIM02GQAN3_3DS;GDZVAIM02JPG3Q_3DS;GDZVAIM01BJBIF_3DS;GDZVAIM02I6Q5M_3DS;GDZVAIM02ITRYQ_3DS	-	-	-	GDZVAIM01BNUL6_3DS;GDZVAIM02IDHBS_3DS;GDZVAIM01CCMJ6_3DS;GDZVAIM02GDXYD_3DS;GDZVAIM02I6Q5M_3DS	-	-	-	-	-	-	-	-	-	-	-
-	-	Bradi2g06360.1	Os01g0201900	-	-	NIASHv2087O20	-	-	-	GDZVAIM02GQAN3_3DS;GDZVAIM02GDXYD_3DS;GDZVAIM01D0PZV_3DS;GDZVAIM02FES63_3DS;GDZVAIM02J0V14_3DS;GDZVAIM02ITRYQ_3DS;GDZVAIM02HXGQ9_3DS;GDZVAIM01C62SX_3DS;GDZVAIM01CTFAV_3DS;GDZVAIM01C50MR_3DS;GDZVAIM02HBYF6_3DS;GDZVAIM02HG5SL_3DS;GDZVAIM01B30YK_3DS;GDZVAIM01BNEVB_3DS;GDZVAIM02GJHAT_3DS;GDZVAIM01A6PVU_3DS;GDZVAIM01DIRZP_3DS;GDZVAIM02HKP3Q_3DS;GDZVAIM01BSA1D_3DS	-	-	-	GDZVAIM01DIRZP_3DS;GDZVAIM02J0V14_3DS;GDZVAIM01CTFAV_3DS;GDZVAIM01D0PZV_3DS;GDZVAIM01BSA1D_3DS;GDZVAIM01C62SX_3DS;GDZVAIM02GDXYD_3DS;GDZVAIM01B30YK_3DS;GDZVAIM02HXGQ9_3DS;GDZVAIM02FES63_3DS;GDZVAIM01BNEVB_3DS;GDZVAIM02HKP3Q_3DS;GDZVAIM02HBYF6_3DS;GDZVAIM02GJHAT_3DS;GDZVAIM01C50MR_3DS;GDZVAIM02HG5SL_3DS;GDZVAIM01A6PVU_3DS	-	GDZVAIM01DIRZP_3DS;GDZVAIM02GQAN3_3DS;GDZVAIM02ITRYQ_3DS	-	-	-	-	-	-	-	-	-	-	-	-	-
-	-	Bradi2g07010.1	-	-	-	-	-	-	GDZVAIM01DZOUV_3DS	GDZVAIM02IM4S3_3DS;GDZVAIM02JE518_3DS;GDZVAIM01DZOUV_3DS;GDZVAIM01C4QGY_3DS;GDZVAIM02JLV6V_3DS	-	-	GDZVAIM01DZOUV_3DS	GDZVAIM02IM4S3_3DS;GDZVAIM01C4QGY_3DS;GDZVAIM02JE518_3DS;GDZVAIM02JLV6V_3DS;GDZVAIM01DZOUV_3DS	-	-	-	-	-	-	-	-	-	-	-	-	-	-	-
3_0583	50.18	Bradi2g07030.1	-	Sb03g001760.1	NIASHv1078F01	NIASHv2056C18	-	-	-	GDZVAIM01DMWEJ_3DS;GDZVAIM02GXD8H_3DS;GDZVAIM02JC97P_3DS;GDZVAIM02HITZ9_3DS;GDZVAIM02HWNVX_3DS;GDZVAIM02IUKOY_3DS;GDZVAIM01EJ8QD_3DS;GDZVAIM02H4O2D_3DS;GDZVAIM02G4PEI_3DS	-	GDZVAIM02GXD8H_3DS;GDZVAIM02H4O2D_3DS	-	GDZVAIM01EJ8QD_3DS;GDZVAIM01DMWEJ_3DS;GDZVAIM02IUKOY_3DS;GDZVAIM02G4PEI_3DS;GDZVAIM02HITZ9_3DS;GDZVAIM02JC97P_3DS;GDZVAIM02HWNVX_3DS	-	-	-	GDZVAIM01EJ8QD_3DS;GDZVAIM01DMWEJ_3DS;GDZVAIM02IUKOY_3DS;GDZVAIM02G4PEI_3DS;GDZVAIM02HITZ9_3DS;GDZVAIM02JC97P_3DS;GDZVAIM02HWNVX_3DS	-	-	-	GDZVAIM02GXD8H_3DS;GDZVAIM02H4O2D_3DS	-	-	-	-	-	-	-
-	-	-	Os01g0217500	Sb03g001750.1	-	-	NIASHv1062C17	-	GDZVAIM02FYLOV_3DS	GDZVAIM01D23Y7_3DS;GDZVAIM02FYLOV_3DS;GDZVAIM01C8IFB_3DS	-	-	-	-	GDZVAIM02FYLOV_3DS	GDZVAIM02FYLOV_3DS;GDZVAIM01D23Y7_3DS;GDZVAIM01C8IFB_3DS	GDZVAIM02FYLOV_3DS	GDZVAIM02FYLOV_3DS;GDZVAIM01D23Y7_3DS	-	-	-	-	-	-	-	-	-	-	-
-	-	Bradi2g07040.1	Os01g0217800	Sb03g001740.1	-	NIASHv2041K20	-	-	GDZVAIM01D9AY4_3DS	GDZVAIM01CB8PX_3DS;GDZVAIM02FSVDY_3DS;GDZVAIM02IPGEZ_3DS;GDZVAIM01D23Y7_3DS;GDZVAIM02FYLOV_3DS;GDZVAIM02GEM6U_3DS;GDZVAIM01C8IFB_3DS;GDZVAIM01D9AY4_3DS	-	-	GDZVAIM01D9AY4_3DS	GDZVAIM01D9AY4_3DS;GDZVAIM02FYLOV_3DS;GDZVAIM01CB8PX_3DS;GDZVAIM02FSVDY_3DS;GDZVAIM02GEM6U_3DS;GDZVAIM02IPGEZ_3DS;GDZVAIM01D23Y7_3DS;GDZVAIM01C8IFB_3DS	-	GDZVAIM01D9AY4_3DS;GDZVAIM01CB8PX_3DS;GDZVAIM02FSVDY_3DS;GDZVAIM02GEM6U_3DS;GDZVAIM02IPGEZ_3DS	-	GDZVAIM01D9AY4_3DS;GDZVAIM01CB8PX_3DS;GDZVAIM02FSVDY_3DS;GDZVAIM02GEM6U_3DS;GDZVAIM02IPGEZ_3DS	-	-	-	-	-	-	-	-	-	-	3728
-	-	Bradi2g07050.1	Os01g0218100	-	-	-	-	-	GDZVAIM01DH49Z_3DS	GDZVAIM02I7UWU_3DS;GDZVAIM01DH49Z_3DS	-	-	GDZVAIM01DH49Z_3DS	GDZVAIM02I7UWU_3DS;GDZVAIM01DH49Z_3DS	-	GDZVAIM02I7UWU_3DS;GDZVAIM01DH49Z_3DS	-	-	-	-	-	-	-	-	-	-	-	-	-
-	-	Bradi2g07070.1	Os01g0218500	Sb03g001700.1	-	NIASHv3018N13	-	-	GDZVAIM02JLIHN_3DS	GDZVAIM02JLIHN_3DS;GDZVAIM02J43O5_3DS;GDZVAIM02IJ1V9_3DS;GDZVAIM02II7CP_3DS;GDZVAIM02J2VFY_3DS;GDZVAIM01B71A0_3DS;GDZVAIM02H0L4D_3DS;GDZVAIM01CVQWY_3DS;GDZVAIM01AVUJU_3DS	-	-	GDZVAIM02JLIHN_3DS	GDZVAIM02JLIHN_3DS;GDZVAIM02IJ1V9_3DS;GDZVAIM01AVUJU_3DS;GDZVAIM01CVQWY_3DS;GDZVAIM02II7CP_3DS;GDZVAIM01B71A0_3DS;GDZVAIM02J43O5_3DS;GDZVAIM02J2VFY_3DS	GDZVAIM02JLIHN_3DS	GDZVAIM02JLIHN_3DS;GDZVAIM02IJ1V9_3DS;GDZVAIM01AVUJU_3DS;GDZVAIM01CVQWY_3DS;GDZVAIM02II7CP_3DS;GDZVAIM01B71A0_3DS;GDZVAIM02J43O5_3DS;GDZVAIM02J2VFY_3DS	GDZVAIM02JLIHN_3DS	GDZVAIM02JLIHN_3DS;GDZVAIM02IJ1V9_3DS;GDZVAIM01AVUJU_3DS;GDZVAIM02II7CP_3DS;GDZVAIM01B71A0_3DS;GDZVAIM02J43O5_3DS;GDZVAIM02J2VFY_3DS	-	-	-	GDZVAIM02H0L4D_3DS	-	-	-	-	-	-	10213
-	-	Bradi2g07076.1	Os01g0218700	Sb03g001690.1	-	NIASHv1110J03	-	-	GDZVAIM01DKEY2_3DS;GDZVAIM02J2VVY_3DS	GDZVAIM02IEWNW_3DS;GDZVAIM02H3492_3DS;GDZVAIM01D9KCG_3DS;GDZVAIM01A5E8R_3DS;GDZVAIM01DKEY2_3DS;GDZVAIM01D771H_3DS;GDZVAIM01B2267_3DS;GDZVAIM02HM9VT_3DS;GDZVAIM02JVUUN_3DS;GDZVAIM02J2VVY_3DS	-	-	GDZVAIM02J2VVY_3DS	GDZVAIM01DKEY2_3DS;GDZVAIM01A5E8R_3DS;GDZVAIM01D9KCG_3DS;GDZVAIM02J2VVY_3DS;GDZVAIM02JVUUN_3DS;GDZVAIM01D771H_3DS;GDZVAIM01B2267_3DS;GDZVAIM02IEWNW_3DS;GDZVAIM02HM9VT_3DS	GDZVAIM01DKEY2_3DS	GDZVAIM01DKEY2_3DS;GDZVAIM01A5E8R_3DS;GDZVAIM01D9KCG_3DS;GDZVAIM02J2VVY_3DS;GDZVAIM02JVUUN_3DS;GDZVAIM01D771H_3DS;GDZVAIM01B2267_3DS;GDZVAIM02IEWNW_3DS;GDZVAIM02HM9VT_3DS	GDZVAIM01DKEY2_3DS	GDZVAIM01DKEY2_3DS;GDZVAIM01A5E8R_3DS;GDZVAIM01D9KCG_3DS;GDZVAIM02J2VVY_3DS;GDZVAIM02JVUUN_3DS;GDZVAIM01D771H_3DS;GDZVAIM01B2267_3DS;GDZVAIM02IEWNW_3DS;GDZVAIM02HM9VT_3DS	-	-	-	GDZVAIM02IEWNW_3DS;GDZVAIM02H3492_3DS;GDZVAIM01B2267_3DS	-	-	-	-	-	-	6523
-	-	Bradi2g07082.1	Os01g0218800	Sb03g001640.1	-	-	-	-	GDZVAIM01DIVN3_3DS	GDZVAIM01BGH8C_3DS;GDZVAIM02HG16Z_3DS;GDZVAIM01DWNF7_3DS;GDZVAIM01CRD1Q_3DS;GDZVAIM01DIVN3_3DS;GDZVAIM02HV1MJ_3DS;GDZVAIM01CP2OJ_3DS;GDZVAIM02G0O3M_3DS;GDZVAIM02IKJ9Q_3DS;GDZVAIM02GFXOQ_3DS;GDZVAIM02FL0WV_3DS	-	-	GDZVAIM01DIVN3_3DS	GDZVAIM01CRD1Q_3DS;GDZVAIM01DIVN3_3DS;GDZVAIM02FL0WV_3DS;GDZVAIM02IKJ9Q_3DS;GDZVAIM02HG16Z_3DS;GDZVAIM02G0O3M_3DS;GDZVAIM02HV1MJ_3DS;GDZVAIM01DWNF7_3DS	-	GDZVAIM01CRD1Q_3DS;GDZVAIM01DIVN3_3DS;GDZVAIM02IKJ9Q_3DS;GDZVAIM02HG16Z_3DS;GDZVAIM02G0O3M_3DS;GDZVAIM02HV1MJ_3DS;GDZVAIM01DWNF7_3DS	GDZVAIM01DIVN3_3DS	GDZVAIM01CRD1Q_3DS;GDZVAIM01DIVN3_3DS;GDZVAIM02IKJ9Q_3DS;GDZVAIM02GFXOQ_3DS;GDZVAIM02HG16Z_3DS;GDZVAIM02G0O3M_3DS;GDZVAIM01BGH8C_3DS;GDZVAIM02HV1MJ_3DS;GDZVAIM01CP2OJ_3DS	-	-	-	-	-	-	-	-	-	-	25105
-	-	Bradi2g07110.3	-	-	-	-	-	-	-	GDZVAIM02FSIHG_3DS;GDZVAIM02I6Q4L_3DS;GDZVAIM01BZGE5_3DS;GDZVAIM01C8YGM_3DS;GDZVAIM02GEDRT_3DS;GDZVAIM02I06TJ_3DS;GDZVAIM02GMPPB_3DS;GDZVAIM01CCY5E_3DS	-	-	-	GDZVAIM02I06TJ_3DS;GDZVAIM01CCY5E_3DS;GDZVAIM02GEDRT_3DS;GDZVAIM02GMPPB_3DS;GDZVAIM02FSIHG_3DS;GDZVAIM01C8YGM_3DS;GDZVAIM01BZGE5_3DS;GDZVAIM02I6Q4L_3DS	-	-	-	-	-	-	-	-	-	-	-	-	-	-	8536
-	-	Bradi2g07120.1	Os01g0219100	Sb03g001620.1	-	NIASHv1084H12	-	-	-	GDZVAIM02GF7R7_3DS;GDZVAIM02I0GB7_3DS;GDZVAIM02H8HD1_3DS;GDZVAIM02GHXE9_3DS;GDZVAIM01A0BHD_3DS	-	-	-	GDZVAIM02GHXE9_3DS;GDZVAIM02GF7R7_3DS;GDZVAIM01A0BHD_3DS;GDZVAIM02H8HD1_3DS;GDZVAIM02I0GB7_3DS	-	GDZVAIM02GF7R7_3DS;GDZVAIM01A0BHD_3DS;GDZVAIM02I0GB7_3DS	-	GDZVAIM02GF7R7_3DS;GDZVAIM01A0BHD_3DS;GDZVAIM02H8HD1_3DS;GDZVAIM02I0GB7_3DS	-	-	-	-	-	-	-	-	-	-	-
-	-	Bradi2g07125.1	Os01g0219200	Sb03g001600.1	-	NIASHv3005E16	-	-	GDZVAIM01CJUA8_3DS;GDZVAIM02F7RL3_3DS	GDZVAIM02IX85C_3DS;GDZVAIM02FN26D_3DS;GDZVAIM01CJUA8_3DS;GDZVAIM01BK8SY_3DS;GDZVAIM01AXLD7_3DS;GDZVAIM01E395F_3DS;GDZVAIM02I34EY_3DS;GDZVAIM02FPTMB_3DS;GDZVAIM01CNMGJ_3DS;GDZVAIM02F7RL3_3DS;GDZVAIM01DLAS5_3DS;GDZVAIM01CBHOU_3DS;GDZVAIM01D6638_3DS	-	-	GDZVAIM02F7RL3_3DS	GDZVAIM01CBHOU_3DS;GDZVAIM01CNMGJ_3DS;GDZVAIM02F7RL3_3DS;GDZVAIM01CJUA8_3DS;GDZVAIM02I34EY_3DS;GDZVAIM02FN26D_3DS;GDZVAIM01E395F_3DS;GDZVAIM01AXLD7_3DS;GDZVAIM01BK8SY_3DS;GDZVAIM02FPTMB_3DS	GDZVAIM01CJUA8_3DS	GDZVAIM01DLAS5_3DS;GDZVAIM01D6638_3DS;GDZVAIM01CBHOU_3DS;GDZVAIM02IX85C_3DS;GDZVAIM01CJUA8_3DS;GDZVAIM01E395F_3DS	-	GDZVAIM01CBHOU_3DS;GDZVAIM01CJUA8_3DS	-	-	-	-	-	-	-	-	-	-	-
-	-	-	-	Sb03g001590.1	-	-	-	-	GDZVAIM01BGRBJ_3DS	GDZVAIM01C5VKX_3DS;GDZVAIM01AHZBK_3DS;GDZVAIM01BGRBJ_3DS	-	-	-	-	-	-	GDZVAIM01BGRBJ_3DS	GDZVAIM01C5VKX_3DS;GDZVAIM01BGRBJ_3DS;GDZVAIM01AHZBK_3DS	-	-	-	-	-	-	-	-	-	-	-
-	-	Bradi2g07140.1	Os01g0219500	Sb03g001580.1	-	NIASHv3108F17	-	-	GDZVAIM02JC594_3DS	GDZVAIM02IJLPN_3DS;GDZVAIM02IEW9F_3DS;GDZVAIM02HUT1D_3DS;GDZVAIM02JC594_3DS	-	-	GDZVAIM02JC594_3DS	GDZVAIM02IEW9F_3DS;GDZVAIM02HUT1D_3DS;GDZVAIM02JC594_3DS;GDZVAIM02IJLPN_3DS	GDZVAIM02JC594_3DS	GDZVAIM02HUT1D_3DS;GDZVAIM02JC594_3DS;GDZVAIM02IJLPN_3DS	GDZVAIM02JC594_3DS	GDZVAIM02IEW9F_3DS;GDZVAIM02HUT1D_3DS;GDZVAIM02JC594_3DS;GDZVAIM02IJLPN_3DS	-	-	-	-	-	-	-	-	-	-	-
-	-	Bradi2g07150.1	Os01g0220100	Sb03g001560.1	-	NIASHv3085I20	-	-	GDZVAIM01C7NL5_3DS	GDZVAIM02FDAFQ_3DS;GDZVAIM01C7NL5_3DS;GDZVAIM02I1ZAL_3DS	-	-	-	GDZVAIM02FDAFQ_3DS;GDZVAIM02I1ZAL_3DS;GDZVAIM01C7NL5_3DS	-	GDZVAIM02FDAFQ_3DS;GDZVAIM02I1ZAL_3DS;GDZVAIM01C7NL5_3DS	GDZVAIM01C7NL5_3DS	GDZVAIM02FDAFQ_3DS;GDZVAIM02I1ZAL_3DS;GDZVAIM01C7NL5_3DS	-	-	-	-	-	-	-	-	-	-	-
-	-	Bradi2g07160.1	Os01g0220200	Sb03g001550.1	-	NIASHv2112M16	-	-	GDZVAIM02GCGAH_3DS;GDZVAIM01B16IH_3DS;GDZVAIM01EPQJO_3DS	GDZVAIM02GCGAH_3DS;GDZVAIM01BQ6IH_3DS;GDZVAIM01B9FFF_3DS;GDZVAIM02IAWAE_3DS;GDZVAIM02JGHUD_3DS;GDZVAIM01AMCK1_3DS;GDZVAIM01B16IH_3DS;GDZVAIM01EPQJO_3DS;GDZVAIM02IZTR9_3DS;GDZVAIM01CJ0IS_3DS	-	-	GDZVAIM01B16IH_3DS	GDZVAIM02GCGAH_3DS;GDZVAIM01CJ0IS_3DS;GDZVAIM02IZTR9_3DS;GDZVAIM01B9FFF_3DS;GDZVAIM01B16IH_3DS;GDZVAIM01EPQJO_3DS;GDZVAIM02JGHUD_3DS	GDZVAIM02GCGAH_3DS	GDZVAIM02GCGAH_3DS;GDZVAIM01B9FFF_3DS;GDZVAIM01EPQJO_3DS	GDZVAIM01EPQJO_3DS	GDZVAIM02IAWAE_3DS;GDZVAIM01BQ6IH_3DS;GDZVAIM02GCGAH_3DS;GDZVAIM01CJ0IS_3DS;GDZVAIM02IZTR9_3DS;GDZVAIM01B9FFF_3DS;GDZVAIM01B16IH_3DS;GDZVAIM01EPQJO_3DS;GDZVAIM01AMCK1_3DS;GDZVAIM02JGHUD_3DS	-	-	-	-	-	-	-	-	-	38903	38903
-	-	Bradi2g07210.1	-	-	-	-	-	-	GDZVAIM02HVUZG_3DS	GDZVAIM02JQ8UB_3DS;GDZVAIM01E0D2Y_3DS;GDZVAIM02HVUZG_3DS	-	-	GDZVAIM02HVUZG_3DS	GDZVAIM02JQ8UB_3DS;GDZVAIM01E0D2Y_3DS;GDZVAIM02HVUZG_3DS	-	-	-	-	-	-	-	-	-	-	-	-	-	-	-
-	-	Bradi2g07227.1	-	Sb03g001490.1	-	NIASHv1004O22	-	-	GDZVAIM01EK4F7_3DS	GDZVAIM01CMEG2_3DS;GDZVAIM01BQW47_3DS;GDZVAIM01EPT4B_3DS;GDZVAIM01EK4F7_3DS	-	-	GDZVAIM01EK4F7_3DS	GDZVAIM01EPT4B_3DS;GDZVAIM01EK4F7_3DS;GDZVAIM01BQW47_3DS;GDZVAIM01CMEG2_3DS	-	-	-	GDZVAIM01EPT4B_3DS;GDZVAIM01EK4F7_3DS;GDZVAIM01BQW47_3DS;GDZVAIM01CMEG2_3DS	-	-	-	-	-	-	-	-	-	-	-
-	-	Bradi2g07237.1	Os01g0221300	Sb03g001480.1	-	NIASHv3015N04	-	-	GDZVAIM02II2S4_3DS;GDZVAIM01B30G9_3DS	GDZVAIM02FQD71_3DS;GDZVAIM01D5X6E_3DS;GDZVAIM01EYST3_3DS;GDZVAIM02II2S4_3DS;GDZVAIM02J25RD_3DS;GDZVAIM01DAWSN_3DS;GDZVAIM01B30G9_3DS;GDZVAIM02JCBZ3_3DS	-	-	GDZVAIM02II2S4_3DS	GDZVAIM01B30G9_3DS;GDZVAIM02FQD71_3DS;GDZVAIM02J25RD_3DS;GDZVAIM02JCBZ3_3DS;GDZVAIM01D5X6E_3DS;GDZVAIM02II2S4_3DS;GDZVAIM01DAWSN_3DS;GDZVAIM01EYST3_3DS	-	GDZVAIM01B30G9_3DS;GDZVAIM02FQD71_3DS;GDZVAIM02JCBZ3_3DS;GDZVAIM01D5X6E_3DS;GDZVAIM02II2S4_3DS;GDZVAIM01DAWSN_3DS;GDZVAIM01EYST3_3DS	GDZVAIM01B30G9_3DS	GDZVAIM01B30G9_3DS;GDZVAIM02FQD71_3DS;GDZVAIM02JCBZ3_3DS;GDZVAIM01EYST3_3DS	-	-	-	-	-	-	-	-	-	-	-
-	-	Bradi2g07260.1	-	Sb03g001420.1	-	NIASHv1103K16	-	-	GDZVAIM01DRENT_3DS	GDZVAIM02IPRM1_3DS;GDZVAIM01BW4V0_3DS;GDZVAIM01DRENT_3DS;GDZVAIM02H3X2K_3DS	-	-	GDZVAIM01DRENT_3DS	GDZVAIM02H3X2K_3DS;GDZVAIM02IPRM1_3DS;GDZVAIM01BW4V0_3DS;GDZVAIM01DRENT_3DS	-	-	GDZVAIM01DRENT_3DS	GDZVAIM02H3X2K_3DS;GDZVAIM02IPRM1_3DS;GDZVAIM01BW4V0_3DS;GDZVAIM01DRENT_3DS	-	-	-	-	-	-	-	-	-	-	-
-	-	Bradi2g07272.1	-	Sb03g001380.1	-	NIASHv1090H08	-	-	GDZVAIM01BBGBE_3DS	GDZVAIM01DV95M_3DS;GDZVAIM01DM00V_3DS;GDZVAIM01B8SUV_3DS;GDZVAIM01BBGBE_3DS	-	-	GDZVAIM01BBGBE_3DS	GDZVAIM01DV95M_3DS;GDZVAIM01B8SUV_3DS;GDZVAIM01DM00V_3DS;GDZVAIM01BBGBE_3DS	-	-	GDZVAIM01BBGBE_3DS	GDZVAIM01DV95M_3DS;GDZVAIM01B8SUV_3DS;GDZVAIM01DM00V_3DS;GDZVAIM01BBGBE_3DS	-	-	-	-	-	-	-	-	-	-	-
-	-	Bradi2g06710.1	Os01g0210300	Sb03g002120.1	-	-	-	-	GDZVAIM02I4W3R_3DS	GDZVAIM01D6TOM_3DS;GDZVAIM01EEKAX_3DS;GDZVAIM01BP3ZL_3DS;GDZVAIM02I4W3R_3DS	-	-	GDZVAIM02I4W3R_3DS	GDZVAIM01BP3ZL_3DS;GDZVAIM02I4W3R_3DS;GDZVAIM01EEKAX_3DS;GDZVAIM01D6TOM_3DS	GDZVAIM02I4W3R_3DS	GDZVAIM01BP3ZL_3DS;GDZVAIM02I4W3R_3DS;GDZVAIM01EEKAX_3DS;GDZVAIM01D6TOM_3DS	GDZVAIM02I4W3R_3DS	GDZVAIM01BP3ZL_3DS;GDZVAIM02I4W3R_3DS;GDZVAIM01EEKAX_3DS;GDZVAIM01D6TOM_3DS	-	-	-	-	-	-	-	-	-	-	-
-	-	Bradi2g06740.1	Os01g0210600	Sb03g002080.1	-	NIASHv2149H16	NIASHv1078H10	-	GDZVAIM02FO46U_3DS	GDZVAIM01CNUSV_3DS;GDZVAIM01EUT46_3DS;GDZVAIM02FUATA_3DS;GDZVAIM01AWJCT_3DS;GDZVAIM02H9M3R_3DS;GDZVAIM02H6VGH_3DS;GDZVAIM01CLSMX_3DS;GDZVAIM02GNLPC_3DS;GDZVAIM02FO46U_3DS	-	-	GDZVAIM02FO46U_3DS	GDZVAIM01AWJCT_3DS;GDZVAIM01CNUSV_3DS;GDZVAIM02GNLPC_3DS;GDZVAIM02FO46U_3DS;GDZVAIM02FUATA_3DS;GDZVAIM02H6VGH_3DS;GDZVAIM02H9M3R_3DS;GDZVAIM01CLSMX_3DS;GDZVAIM01EUT46_3DS	GDZVAIM02FO46U_3DS	GDZVAIM01AWJCT_3DS;GDZVAIM01CNUSV_3DS;GDZVAIM02GNLPC_3DS;GDZVAIM02FO46U_3DS;GDZVAIM02FUATA_3DS;GDZVAIM02H6VGH_3DS;GDZVAIM02H9M3R_3DS;GDZVAIM01CLSMX_3DS;GDZVAIM01EUT46_3DS	GDZVAIM02FO46U_3DS	GDZVAIM01AWJCT_3DS;GDZVAIM01CNUSV_3DS;GDZVAIM02GNLPC_3DS;GDZVAIM02FO46U_3DS;GDZVAIM02FUATA_3DS;GDZVAIM02H6VGH_3DS;GDZVAIM02H9M3R_3DS;GDZVAIM01CLSMX_3DS;GDZVAIM01EUT46_3DS	-	-	-	-	-	-	-	-	-	-	-
-	-	Bradi2g06750.1	Os01g0210700	-	-	-	-	-	GDZVAIM02IG5NA_3DS	GDZVAIM01C2EK3_3DS;GDZVAIM02F6JW9_3DS;GDZVAIM01DH3MG_3DS;GDZVAIM01E1F6W_3DS;GDZVAIM02FN3VE_3DS;GDZVAIM02HEQT0_3DS;GDZVAIM01EKS3Y_3DS;GDZVAIM01CVVBR_3DS;GDZVAIM02GYQMW_3DS;GDZVAIM02GNSVX_3DS;GDZVAIM02HHJAQ_3DS;GDZVAIM01EKSGT_3DS;GDZVAIM02IG5NA_3DS	-	-	GDZVAIM02IG5NA_3DS	GDZVAIM02GNSVX_3DS;GDZVAIM02HEQT0_3DS;GDZVAIM01DH3MG_3DS;GDZVAIM02F6JW9_3DS;GDZVAIM01CVVBR_3DS;GDZVAIM02GYQMW_3DS;GDZVAIM02FN3VE_3DS;GDZVAIM02HHJAQ_3DS;GDZVAIM01C2EK3_3DS;GDZVAIM02IG5NA_3DS;GDZVAIM01EKSGT_3DS;GDZVAIM01EKS3Y_3DS	GDZVAIM02IG5NA_3DS	GDZVAIM02GNSVX_3DS;GDZVAIM02HEQT0_3DS;GDZVAIM01DH3MG_3DS;GDZVAIM02F6JW9_3DS;GDZVAIM01CVVBR_3DS;GDZVAIM01E1F6W_3DS;GDZVAIM02GYQMW_3DS;GDZVAIM02FN3VE_3DS;GDZVAIM02HHJAQ_3DS;GDZVAIM01C2EK3_3DS;GDZVAIM02IG5NA_3DS;GDZVAIM01EKS3Y_3DS	-	-	-	-	-	-	-	-	-	-	-	-	-
-	-	Bradi2g06760.1	Os01g0210800	Sb03g002070.1	-	-	-	-	GDZVAIM01BB6RA_3DS	GDZVAIM02IZRMI_3DS;GDZVAIM02IFLK5_3DS;GDZVAIM01D1QGU_3DS;GDZVAIM02JP55H_3DS;GDZVAIM01BB6RA_3DS;GDZVAIM01ENGZ4_3DS	-	-	GDZVAIM01BB6RA_3DS	GDZVAIM02JP55H_3DS;GDZVAIM01D1QGU_3DS;GDZVAIM02IZRMI_3DS;GDZVAIM01ENGZ4_3DS;GDZVAIM01BB6RA_3DS	-	GDZVAIM02JP55H_3DS;GDZVAIM01D1QGU_3DS;GDZVAIM02IFLK5_3DS;GDZVAIM01BB6RA_3DS	-	GDZVAIM02JP55H_3DS;GDZVAIM01D1QGU_3DS;GDZVAIM02IZRMI_3DS;GDZVAIM01ENGZ4_3DS;GDZVAIM02IFLK5_3DS;GDZVAIM01BB6RA_3DS	-	-	-	-	-	-	-	-	-	-	37405
-	-	Bradi2g06790.1	Os01g0211800	Sb03g002050.1	-	-	-	-	GDZVAIM02HR7EL_3DS	GDZVAIM02GXP1S_3DS;GDZVAIM02HXDD5_3DS;GDZVAIM01DKH3Y_3DS;GDZVAIM02HR7EL_3DS	-	-	GDZVAIM02HR7EL_3DS	GDZVAIM02HXDD5_3DS;GDZVAIM01DKH3Y_3DS;GDZVAIM02GXP1S_3DS;GDZVAIM02HR7EL_3DS	GDZVAIM02HR7EL_3DS	GDZVAIM02HXDD5_3DS;GDZVAIM01DKH3Y_3DS;GDZVAIM02GXP1S_3DS;GDZVAIM02HR7EL_3DS	GDZVAIM02HR7EL_3DS	GDZVAIM02HXDD5_3DS;GDZVAIM01DKH3Y_3DS;GDZVAIM02GXP1S_3DS;GDZVAIM02HR7EL_3DS	-	-	-	-	-	-	-	-	-	-	-
-	-	Bradi2g06800.1	Os01g0212100	Sb03g002030.1	-	NIASHv1065G21	-	-	GDZVAIM01B9D5W_3DS	GDZVAIM01DXRGU_3DS;GDZVAIM01DG8NA_3DS;GDZVAIM02FPSD2_3DS;GDZVAIM02HOAUU_3DS;GDZVAIM01CVCGX_3DS;GDZVAIM01CGMN0_3DS;GDZVAIM02HKDD6_3DS;GDZVAIM01E1KTA_3DS;GDZVAIM01CEJVC_3DS;GDZVAIM01B9D5W_3DS;GDZVAIM02I1P38_3DS;GDZVAIM02FZCXU_3DS;GDZVAIM02IKCJ0_3DS;GDZVAIM01DMF3O_3DS;GDZVAIM01BUTXW_3DS;GDZVAIM02IQSDT_3DS;GDZVAIM02IA9WO_3DS;GDZVAIM01CZFA2_3DS;GDZVAIM01BASWU_3DS	-	-	GDZVAIM01B9D5W_3DS	GDZVAIM01E1KTA_3DS;GDZVAIM01CZFA2_3DS;GDZVAIM01CGMN0_3DS;GDZVAIM01DXRGU_3DS;GDZVAIM02FPSD2_3DS;GDZVAIM02IA9WO_3DS;GDZVAIM02IKCJ0_3DS;GDZVAIM02FZCXU_3DS;GDZVAIM01DG8NA_3DS;GDZVAIM02IQSDT_3DS;GDZVAIM01CEJVC_3DS;GDZVAIM02HOAUU_3DS;GDZVAIM02HKDD6_3DS;GDZVAIM01BUTXW_3DS;GDZVAIM01BASWU_3DS;GDZVAIM01DMF3O_3DS;GDZVAIM02I1P38_3DS;GDZVAIM01B9D5W_3DS	GDZVAIM01B9D5W_3DS	GDZVAIM01E1KTA_3DS;GDZVAIM01CZFA2_3DS;GDZVAIM01CGMN0_3DS;GDZVAIM01DXRGU_3DS;GDZVAIM02FPSD2_3DS;GDZVAIM02IA9WO_3DS;GDZVAIM02IKCJ0_3DS;GDZVAIM02FZCXU_3DS;GDZVAIM01DG8NA_3DS;GDZVAIM02IQSDT_3DS;GDZVAIM01CVCGX_3DS;GDZVAIM01CEJVC_3DS;GDZVAIM02HOAUU_3DS;GDZVAIM02HKDD6_3DS;GDZVAIM01BUTXW_3DS;GDZVAIM01BASWU_3DS;GDZVAIM01DMF3O_3DS;GDZVAIM02I1P38_3DS;GDZVAIM01B9D5W_3DS	GDZVAIM01B9D5W_3DS	GDZVAIM01E1KTA_3DS;GDZVAIM01CZFA2_3DS;GDZVAIM01CGMN0_3DS;GDZVAIM01DXRGU_3DS;GDZVAIM02FPSD2_3DS;GDZVAIM02IA9WO_3DS;GDZVAIM02IKCJ0_3DS;GDZVAIM02FZCXU_3DS;GDZVAIM01DG8NA_3DS;GDZVAIM02IQSDT_3DS;GDZVAIM01CVCGX_3DS;GDZVAIM01CEJVC_3DS;GDZVAIM02HOAUU_3DS;GDZVAIM02HKDD6_3DS;GDZVAIM01BUTXW_3DS;GDZVAIM01BASWU_3DS;GDZVAIM01DMF3O_3DS;GDZVAIM02I1P38_3DS;GDZVAIM01B9D5W_3DS	-	-	-	-	-	-	-	-	-	44909	44909;9598
-	-	Bradi2g06830.1	Os01g0212400	Sb03g002020.1	-	NIASHv2004B05	-	-	GDZVAIM02H05WO_3DS;GDZVAIM01E1I9Z_3DS	GDZVAIM02FLJTJ_3DS;GDZVAIM02HCKZT_3DS;GDZVAIM02IINOT_3DS;GDZVAIM02HV624_3DS;GDZVAIM01CKVVF_3DS;GDZVAIM02HY7FA_3DS;GDZVAIM02H05WO_3DS;GDZVAIM01EXUVC_3DS;GDZVAIM02F8A7M_3DS;GDZVAIM02F6U7R_3DS;GDZVAIM02FLH9X_3DS;GDZVAIM02GWCSV_3DS;GDZVAIM02GDUQ1_3DS;GDZVAIM02ITQMH_3DS;GDZVAIM01E1I9Z_3DS;GDZVAIM02JSJ44_3DS	-	-	GDZVAIM01E1I9Z_3DS	GDZVAIM02JSJ44_3DS;GDZVAIM02F8A7M_3DS;GDZVAIM01EXUVC_3DS;GDZVAIM01CKVVF_3DS;GDZVAIM02FLH9X_3DS;GDZVAIM02ITQMH_3DS;GDZVAIM02FLJTJ_3DS;GDZVAIM02HY7FA_3DS;GDZVAIM02GWCSV_3DS;GDZVAIM02H05WO_3DS;GDZVAIM02GDUQ1_3DS;GDZVAIM02HCKZT_3DS;GDZVAIM01E1I9Z_3DS;GDZVAIM02IINOT_3DS;GDZVAIM02HV624_3DS;GDZVAIM02F6U7R_3DS	GDZVAIM02H05WO_3DS	GDZVAIM02JSJ44_3DS;GDZVAIM02F8A7M_3DS;GDZVAIM01EXUVC_3DS;GDZVAIM01CKVVF_3DS;GDZVAIM02FLH9X_3DS;GDZVAIM02ITQMH_3DS;GDZVAIM02FLJTJ_3DS;GDZVAIM02HY7FA_3DS;GDZVAIM02GWCSV_3DS;GDZVAIM02H05WO_3DS;GDZVAIM02GDUQ1_3DS;GDZVAIM02HCKZT_3DS;GDZVAIM01E1I9Z_3DS;GDZVAIM02IINOT_3DS;GDZVAIM02HV624_3DS;GDZVAIM02F6U7R_3DS	-	GDZVAIM02JSJ44_3DS;GDZVAIM02F8A7M_3DS;GDZVAIM01EXUVC_3DS;GDZVAIM01CKVVF_3DS;GDZVAIM02FLH9X_3DS;GDZVAIM02ITQMH_3DS;GDZVAIM02FLJTJ_3DS;GDZVAIM02HY7FA_3DS;GDZVAIM02GWCSV_3DS;GDZVAIM02H05WO_3DS;GDZVAIM02GDUQ1_3DS;GDZVAIM02HCKZT_3DS;GDZVAIM01E1I9Z_3DS;GDZVAIM02IINOT_3DS;GDZVAIM02HV624_3DS;GDZVAIM02F6U7R_3DS	-	-	-	GDZVAIM01CKVVF_3DS	-	-	-	-	-	-	15397
-	-	Bradi2g06860.1	-	-	-	-	-	-	GDZVAIM01BUVHU_3DS	GDZVAIM01CXL6N_3DS;GDZVAIM01BUVHU_3DS	-	-	GDZVAIM01BUVHU_3DS	GDZVAIM01BUVHU_3DS;GDZVAIM01CXL6N_3DS	-	-	-	-	-	-	-	-	-	-	-	-	-	-	-
3_1015	50.96	-	-	-	NIASHv2058F03	-	-	-	-	-	-	-	-	-	-	-	-	-	-	-	-	-	-	-	-	-	18534	18534	18534
1_1387	50.96	-	-	-	NIASHv1019P03	-	-	-	-	GDZVAIM01D3CN7_3DS	-	-	-	-	-	-	-	-	-	GDZVAIM01D3CN7_3DS	-	-	-	-	-	-	21506	21506	21506
3_0923	50.96	Bradi2g06890.1	Os01g0213800	Sb03g001940.1	NIASHv3129N09	-	-	-	-	GDZVAIM02JPT1O_3DS;GDZVAIM02HE0QX_3DS;GDZVAIM01B35WZ_3DS;GDZVAIM02FGO2U_3DS	-	-	-	GDZVAIM02JPT1O_3DS;GDZVAIM02HE0QX_3DS;GDZVAIM01B35WZ_3DS	-	GDZVAIM02FGO2U_3DS;GDZVAIM02JPT1O_3DS;GDZVAIM02HE0QX_3DS	-	GDZVAIM02FGO2U_3DS;GDZVAIM02HE0QX_3DS	-	-	-	-	-	-	-	-	5686	5686	5686
-	-	Bradi2g06910.1	Os01g0214300	Sb03g001920.1	-	NIASHv2112F10	-	-	GDZVAIM01ATQ42_3DS;GDZVAIM02INCCO_3DS	GDZVAIM02FJ9TF_3DS;GDZVAIM02GPWEF_3DS;GDZVAIM02G0EBF_3DS;GDZVAIM01BVXDM_3DS;GDZVAIM01BTNWT_3DS;GDZVAIM01ATQ42_3DS;GDZVAIM02F6XIE_3DS;GDZVAIM02H6M92_3DS;GDZVAIM02INCCO_3DS;GDZVAIM02FUU85_3DS;GDZVAIM02FKCGE_3DS	-	-	GDZVAIM01ATQ42_3DS	GDZVAIM02INCCO_3DS;GDZVAIM02FJ9TF_3DS;GDZVAIM02G0EBF_3DS;GDZVAIM01ATQ42_3DS;GDZVAIM02H6M92_3DS;GDZVAIM02FUU85_3DS;GDZVAIM01BTNWT_3DS;GDZVAIM02GPWEF_3DS	GDZVAIM02INCCO_3DS	GDZVAIM02INCCO_3DS;GDZVAIM02G0EBF_3DS;GDZVAIM02H6M92_3DS	GDZVAIM01ATQ42_3DS	GDZVAIM02F6XIE_3DS;GDZVAIM02FJ9TF_3DS;GDZVAIM01ATQ42_3DS;GDZVAIM02FUU85_3DS;GDZVAIM02FKCGE_3DS;GDZVAIM01BTNWT_3DS;GDZVAIM02GPWEF_3DS	-	-	-	GDZVAIM01BVXDM_3DS	-	-	-	-	-	-	4589
-	-	Bradi2g06920.1	-	Sb03g001910.1	-	NIASHv2079D04	-	-	GDZVAIM01A4Y05_3DS;GDZVAIM01EUOK2_3DS	GDZVAIM01A4Y05_3DS;GDZVAIM01CPOLA_3DS;GDZVAIM01EUOK2_3DS;GDZVAIM01EIGAY_3DS	-	-	GDZVAIM01A4Y05_3DS	GDZVAIM01EUOK2_3DS;GDZVAIM01CPOLA_3DS;GDZVAIM01A4Y05_3DS	-	-	GDZVAIM01EUOK2_3DS	GDZVAIM01EUOK2_3DS;GDZVAIM01CPOLA_3DS;GDZVAIM01A4Y05_3DS	-	-	-	GDZVAIM01EIGAY_3DS	-	-	-	-	-	-	32936
-	-	-	-	Sb03g001900.1	-	-	-	-	GDZVAIM01DFNJB_3DS	GDZVAIM02G70XS_3DS;GDZVAIM02FPNPC_3DS;GDZVAIM01EDUC3_3DS;GDZVAIM01DFNJB_3DS;GDZVAIM02ICWC5_3DS	-	-	-	-	-	-	GDZVAIM01DFNJB_3DS	GDZVAIM02ICWC5_3DS;GDZVAIM01DFNJB_3DS;GDZVAIM02G70XS_3DS;GDZVAIM02FPNPC_3DS;GDZVAIM01EDUC3_3DS	-	-	-	-	-	-	-	-	-	-	-
-	-	-	-	Sb03g001370.1	-	-	-	-	GDZVAIM02IYQOT_3DS	GDZVAIM01COJIP_3DS;GDZVAIM02IYQOT_3DS	-	-	-	-	-	-	GDZVAIM02IYQOT_3DS	GDZVAIM02IYQOT_3DS;GDZVAIM01COJIP_3DS	-	-	-	-	-	-	-	-	-	-	-
-	-	Bradi2g07290.1	Os01g0222500	Sb03g001360.1	-	NIASHv1031L06	-	-	GDZVAIM01EKSV2_3DS	GDZVAIM01EKSV2_3DS;GDZVAIM02HY4QC_3DS;GDZVAIM02INKQI_3DS	-	-	GDZVAIM01EKSV2_3DS	GDZVAIM02INKQI_3DS;GDZVAIM02HY4QC_3DS;GDZVAIM01EKSV2_3DS	GDZVAIM01EKSV2_3DS	GDZVAIM02INKQI_3DS;GDZVAIM02HY4QC_3DS;GDZVAIM01EKSV2_3DS	GDZVAIM01EKSV2_3DS	GDZVAIM02INKQI_3DS;GDZVAIM02HY4QC_3DS;GDZVAIM01EKSV2_3DS	-	-	-	GDZVAIM02HY4QC_3DS	-	-	-	-	-	-	4974
-	-	Bradi2g07297.2	Os01g0222700	Sb03g001340.1	-	NIASHv1011K20	-	-	GDZVAIM01EGQB2_3DS	GDZVAIM02HA8SK_3DS;GDZVAIM02HTTHS_3DS;GDZVAIM02GYBA2_3DS;GDZVAIM01CHZ6D_3DS;GDZVAIM01BH5H2_3DS;GDZVAIM01AXN0C_3DS;GDZVAIM01BQ6KZ_3DS;GDZVAIM01DN5VH_3DS;GDZVAIM01B2UFW_3DS;GDZVAIM01A301O_3DS;GDZVAIM01EGQB2_3DS;GDZVAIM02GQ5XM_3DS;GDZVAIM01DVWDU_3DS;GDZVAIM02I810B_3DS;GDZVAIM02GM8BD_3DS	-	-	GDZVAIM01EGQB2_3DS	GDZVAIM01AXN0C_3DS;GDZVAIM02HTTHS_3DS;GDZVAIM01BH5H2_3DS;GDZVAIM02HA8SK_3DS;GDZVAIM02GQ5XM_3DS;GDZVAIM01CHZ6D_3DS;GDZVAIM01EGQB2_3DS;GDZVAIM01BQ6KZ_3DS;GDZVAIM01DN5VH_3DS;GDZVAIM01A301O_3DS;GDZVAIM01DVWDU_3DS;GDZVAIM02I810B_3DS;GDZVAIM01B2UFW_3DS;GDZVAIM02GM8BD_3DS;GDZVAIM02GYBA2_3DS	GDZVAIM01EGQB2_3DS	GDZVAIM01AXN0C_3DS;GDZVAIM02HTTHS_3DS;GDZVAIM01BH5H2_3DS;GDZVAIM02HA8SK_3DS;GDZVAIM02GQ5XM_3DS;GDZVAIM01CHZ6D_3DS;GDZVAIM01EGQB2_3DS;GDZVAIM01BQ6KZ_3DS;GDZVAIM01DN5VH_3DS;GDZVAIM01A301O_3DS;GDZVAIM01DVWDU_3DS;GDZVAIM01B2UFW_3DS;GDZVAIM02GM8BD_3DS;GDZVAIM02GYBA2_3DS	GDZVAIM01EGQB2_3DS	GDZVAIM01BH5H2_3DS;GDZVAIM01CHZ6D_3DS;GDZVAIM01EGQB2_3DS;GDZVAIM01BQ6KZ_3DS;GDZVAIM01DN5VH_3DS;GDZVAIM01A301O_3DS;GDZVAIM01DVWDU_3DS;GDZVAIM01B2UFW_3DS;GDZVAIM02GM8BD_3DS	-	-	-	-	-	-	-	-	-	-	-
-	-	-	-	Sb03g001335.1	-	-	-	-	GDZVAIM02GQ5XM_3DS	GDZVAIM02GYBA2_3DS;GDZVAIM02GQ5XM_3DS	-	-	-	-	-	-	GDZVAIM02GQ5XM_3DS	GDZVAIM02GQ5XM_3DS;GDZVAIM02GYBA2_3DS	-	-	-	-	-	-	-	-	-	-	-
-	-	Bradi2g07320.1	Os01g0223000	Sb03g001320.1	-	NIASHv2134C11	-	-	GDZVAIM01CBQ89_3DS	GDZVAIM02HZ17W_3DS;GDZVAIM01CBQ89_3DS;GDZVAIM02JG8M5_3DS;GDZVAIM01BIHJK_3DS;GDZVAIM01AKVO7_3DS;GDZVAIM02FYTJ5_3DS;GDZVAIM01ED87O_3DS	-	-	-	GDZVAIM01AKVO7_3DS;GDZVAIM02FYTJ5_3DS;GDZVAIM01BIHJK_3DS;GDZVAIM02JG8M5_3DS;GDZVAIM01ED87O_3DS;GDZVAIM01CBQ89_3DS	-	GDZVAIM01AKVO7_3DS;GDZVAIM02FYTJ5_3DS;GDZVAIM02HZ17W_3DS;GDZVAIM01CBQ89_3DS	GDZVAIM01CBQ89_3DS	GDZVAIM01AKVO7_3DS;GDZVAIM02HZ17W_3DS;GDZVAIM01ED87O_3DS;GDZVAIM01CBQ89_3DS	-	-	-	-	-	-	-	-	-	-	-
-	-	-	Os01g0223200	-	-	-	NIASHv2129D07	-	-	GDZVAIM01BIHJK_3DS;GDZVAIM01ED87O_3DS	-	-	-	-	-	GDZVAIM01BIHJK_3DS;GDZVAIM01ED87O_3DS	-	-	-	-	-	-	-	-	-	-	-	-	-
-	-	Bradi2g07337.1	-	-	-	NIASHv2140G12	-	-	GDZVAIM02HCMNX_3DS	GDZVAIM02G7HTA_3DS;GDZVAIM02JRWQN_3DS;GDZVAIM02JB8BN_3DS;GDZVAIM01A5XG3_3DS;GDZVAIM02HT2JA_3DS;GDZVAIM01CB8KY_3DS;GDZVAIM01CNHGX_3DS;GDZVAIM02HQX26_3DS;GDZVAIM02FV12R_3DS;GDZVAIM02HCMNX_3DS	-	-	GDZVAIM02HCMNX_3DS	GDZVAIM02JRWQN_3DS;GDZVAIM02HCMNX_3DS;GDZVAIM01A5XG3_3DS;GDZVAIM01CNHGX_3DS;GDZVAIM02FV12R_3DS;GDZVAIM02HT2JA_3DS;GDZVAIM02G7HTA_3DS;GDZVAIM01CB8KY_3DS;GDZVAIM02JB8BN_3DS;GDZVAIM02HQX26_3DS	-	-	-	-	-	-	-	-	-	-	-	-	-	-	-
-	-	-	Os01g0223600	-	-	-	-	-	-	GDZVAIM01C3ABW_3DS;GDZVAIM01CJZYX_3DS;GDZVAIM01EDT8S_3DS;GDZVAIM01D3TFB_3DS	-	-	-	-	-	GDZVAIM01EDT8S_3DS;GDZVAIM01D3TFB_3DS;GDZVAIM01CJZYX_3DS;GDZVAIM01C3ABW_3DS	-	-	-	-	-	-	-	-	-	-	-	-	-
-	-	-	Os01g0223700	-	-	-	-	-	-	GDZVAIM02JRWQN_3DS;GDZVAIM02FLJOO_3DS;GDZVAIM02HT2JA_3DS;GDZVAIM02FV4NT_3DS;GDZVAIM01CB8KY_3DS;GDZVAIM01DWBGT_3DS;GDZVAIM02HQX26_3DS	-	-	-	-	-	GDZVAIM02JRWQN_3DS;GDZVAIM01DWBGT_3DS;GDZVAIM02HT2JA_3DS;GDZVAIM01CB8KY_3DS;GDZVAIM02FLJOO_3DS;GDZVAIM02HQX26_3DS;GDZVAIM02FV4NT_3DS	-	-	-	-	-	-	-	-	-	-	-	-	-
-	-	Bradi2g07347.1	Os01g0224000	Sb03g001300.1	-	NIASHv2059P15	-	-	GDZVAIM01B1SD5_3DS	GDZVAIM02G7HTA_3DS;GDZVAIM02GE0YH_3DS;GDZVAIM01B1SD5_3DS;GDZVAIM01EL8U4_3DS;GDZVAIM01A0R0I_3DS;GDZVAIM01AVED2_3DS;GDZVAIM02G0LOK_3DS;GDZVAIM01DHE6M_3DS;GDZVAIM01BRNF7_3DS;GDZVAIM01DLT9U_3DS;GDZVAIM02JRWQN_3DS;GDZVAIM02FLJOO_3DS;GDZVAIM02IBG2H_3DS;GDZVAIM02GGZVI_3DS;GDZVAIM01CTMGG_3DS;GDZVAIM01BLUC5_3DS;GDZVAIM01C9CUA_3DS;GDZVAIM01C4L84_3DS;GDZVAIM02HT2JA_3DS;GDZVAIM02FZUTM_3DS;GDZVAIM02IDKUT_3DS;…	-	-	GDZVAIM01B1SD5_3DS	GDZVAIM02GE0YH_3DS;GDZVAIM01DHE6M_3DS;GDZVAIM01CQYP1_3DS;GDZVAIM01BAIYS_3DS;GDZVAIM02FW4NN_3DS;GDZVAIM01DLT9U_3DS;GDZVAIM02IKTG6_3DS;GDZVAIM02IGEXX_3DS;GDZVAIM02GGZVI_3DS;GDZVAIM01BNSQ2_3DS;GDZVAIM01DJMCZ_3DS;GDZVAIM01DWBGT_3DS;GDZVAIM01BRNF7_3DS;GDZVAIM02IBG2H_3DS;GDZVAIM01DWWDU_3DS;GDZVAIM02GBXTI_3DS;GDZVAIM01B1SD5_3DS;GDZVAIM02IDKUT_3DS;GDZVAIM01AVED2_3DS;GDZVAIM02FPKK5_3DS;GDZVAIM01C9CUA_3DS;…	-	GDZVAIM02GE0YH_3DS;GDZVAIM01DHE6M_3DS;GDZVAIM01CQYP1_3DS;GDZVAIM01BAIYS_3DS;GDZVAIM02FW4NN_3DS;GDZVAIM01DLT9U_3DS;GDZVAIM02IKTG6_3DS;GDZVAIM02IGEXX_3DS;GDZVAIM02GGZVI_3DS;GDZVAIM01DJMCZ_3DS;GDZVAIM02IBG2H_3DS;GDZVAIM01DWWDU_3DS;GDZVAIM02GBXTI_3DS;GDZVAIM01B1SD5_3DS;GDZVAIM02IDKUT_3DS;GDZVAIM01AVED2_3DS;GDZVAIM02FPKK5_3DS;GDZVAIM01C9CUA_3DS;GDZVAIM01A0R0I_3DS;GDZVAIM01EL8U4_3DS;GDZVAIM01CTMGG_3DS;…	GDZVAIM01B1SD5_3DS	GDZVAIM02GE0YH_3DS;GDZVAIM02JRWQN_3DS;GDZVAIM01DHE6M_3DS;GDZVAIM02FZUTM_3DS;GDZVAIM01CQYP1_3DS;GDZVAIM01BAIYS_3DS;GDZVAIM02FW4NN_3DS;GDZVAIM01DLT9U_3DS;GDZVAIM02IKTG6_3DS;GDZVAIM02IGEXX_3DS;GDZVAIM02GGZVI_3DS;GDZVAIM02IBG2H_3DS;GDZVAIM01DWWDU_3DS;GDZVAIM02GBXTI_3DS;GDZVAIM01B1SD5_3DS;GDZVAIM02IDKUT_3DS;GDZVAIM01AVED2_3DS;GDZVAIM02FPKK5_3DS;GDZVAIM02HT2JA_3DS;GDZVAIM01C9CUA_3DS;GDZVAIM01A0R0I_3DS;…	-	-	-	-	-	-	-	-	-	-	5486
-	-	Bradi2g07357.1	-	-	-	NIASHv2083K22	-	-	GDZVAIM02G3HWV_3DS	GDZVAIM01DL6UM_3DS;GDZVAIM02GXNIC_3DS;GDZVAIM01DM534_3DS;GDZVAIM01BLKL6_3DS;GDZVAIM01BP2B8_3DS;GDZVAIM02HNPFN_3DS;GDZVAIM02IRJ73_3DS;GDZVAIM02G3HWV_3DS;GDZVAIM02IGO1C_3DS;GDZVAIM02IFUX3_3DS	-	-	GDZVAIM02G3HWV_3DS	GDZVAIM01BLKL6_3DS;GDZVAIM01DM534_3DS;GDZVAIM02GXNIC_3DS;GDZVAIM01DL6UM_3DS;GDZVAIM02IRJ73_3DS;GDZVAIM02IFUX3_3DS;GDZVAIM02G3HWV_3DS;GDZVAIM02HNPFN_3DS;GDZVAIM01BP2B8_3DS;GDZVAIM02IGO1C_3DS	-	-	-	-	-	-	-	-	-	-	-	-	-	-	-
-	-	Bradi2g07370.1	-	-	-	NIASHv2078A08	-	-	-	GDZVAIM01C0X6V_3DS;GDZVAIM01DO3EV_3DS	-	-	-	GDZVAIM01DO3EV_3DS;GDZVAIM01C0X6V_3DS	-	-	-	-	-	-	-	-	-	-	-	-	-	-	-
-	-	Bradi2g07390.1	Os01g0224400	-	-	NIASHv2140K24	-	-	GDZVAIM01BWLWI_3DS	GDZVAIM02GNG1K_3DS;GDZVAIM01BWLWI_3DS;GDZVAIM01BD0IV_3DS;GDZVAIM02GO9DI_3DS;GDZVAIM01EN1MI_3DS	-	-	GDZVAIM01BWLWI_3DS	GDZVAIM01BWLWI_3DS;GDZVAIM02GNG1K_3DS;GDZVAIM02GO9DI_3DS;GDZVAIM01BD0IV_3DS;GDZVAIM01EN1MI_3DS	-	GDZVAIM02GO9DI_3DS;GDZVAIM01BD0IV_3DS;GDZVAIM01EN1MI_3DS	-	-	-	-	-	-	-	-	-	-	-	-	-
-	-	Bradi2g07430.1	Os01g0225100	Sb03g001230.1	-	NIASHv1016L14	-	-	GDZVAIM02IWX5E_3DS;GDZVAIM01DNUTL_3DS	GDZVAIM01B94HO_3DS;GDZVAIM02FPDZL_3DS;GDZVAIM02GKJDF_3DS;GDZVAIM01BOGNG_3DS;GDZVAIM02HEIYL_3DS;GDZVAIM02JCJL1_3DS;GDZVAIM02IFO88_3DS;GDZVAIM01DJBF1_3DS;GDZVAIM02HNEJY_3DS;GDZVAIM02FKHF6_3DS;GDZVAIM02HVK99_3DS;GDZVAIM01EEXT5_3DS;GDZVAIM01BH1EM_3DS;GDZVAIM02JRFSL_3DS;GDZVAIM01BE8KL_3DS;GDZVAIM01D9158_3DS;GDZVAIM02J2RU5_3DS;GDZVAIM02G6G4B_3DS;GDZVAIM02FL6ME_3DS;GDZVAIM02IWX5E_3DS;GDZVAIM02GWRSE_3DS;…	-	-	GDZVAIM01DNUTL_3DS	GDZVAIM02HNEJY_3DS;GDZVAIM01DNUTL_3DS;GDZVAIM02GKJDF_3DS;GDZVAIM01EEXT5_3DS;GDZVAIM02HEIYL_3DS;GDZVAIM02F0N8G_3DS;GDZVAIM02IWX5E_3DS;GDZVAIM02H3ZRC_3DS	GDZVAIM02IWX5E_3DS	GDZVAIM01DAT19_3DS;GDZVAIM01BE8KL_3DS;GDZVAIM02HEIYL_3DS;GDZVAIM02IWX5E_3DS;GDZVAIM02H3ZRC_3DS	-	GDZVAIM02HEIYL_3DS;GDZVAIM02IWX5E_3DS;GDZVAIM02H3ZRC_3DS	-	-	-	GDZVAIM02J2RU5_3DS;GDZVAIM02FKHF6_3DS;GDZVAIM01BH1EM_3DS;GDZVAIM02GWI0T_3DS;GDZVAIM02GM0TJ_3DS;GDZVAIM01D9158_3DS;GDZVAIM02IFO88_3DS;GDZVAIM02HVK99_3DS;GDZVAIM02GWRSE_3DS;GDZVAIM02JRFSL_3DS;GDZVAIM01AZU1U_3DS;GDZVAIM02JCJL1_3DS;GDZVAIM01EACBS_3DS;GDZVAIM02G6G4B_3DS;GDZVAIM01B94HO_3DS;GDZVAIM01BOGNG_3DS;GDZVAIM02FL6ME_3DS;GDZVAIM02FVMOO_3DS;GDZVAIM02FPDZL_3DS;GDZVAIM01DJBF1_3DS	-	-	-	-	-	-	6985;28348
-	-	Bradi2g07437.1	Os01g0225200	Sb03g001220.1	-	-	-	-	GDZVAIM01B34IV_3DS;GDZVAIM01D3MCC_3DS	GDZVAIM01B09S8_3DS;GDZVAIM01C5Q2V_3DS;GDZVAIM01EFLZX_3DS;GDZVAIM01B34IV_3DS;GDZVAIM01EJZIS_3DS;GDZVAIM01D3MCC_3DS;GDZVAIM01C1KMW_3DS;GDZVAIM01EFHZX_3DS	-	-	GDZVAIM01D3MCC_3DS	GDZVAIM01C5Q2V_3DS;GDZVAIM01EFLZX_3DS;GDZVAIM01D3MCC_3DS;GDZVAIM01C1KMW_3DS;GDZVAIM01EJZIS_3DS;GDZVAIM01B09S8_3DS;GDZVAIM01B34IV_3DS;GDZVAIM01EFHZX_3DS	GDZVAIM01B34IV_3DS	GDZVAIM01C5Q2V_3DS;GDZVAIM01D3MCC_3DS;GDZVAIM01C1KMW_3DS;GDZVAIM01EJZIS_3DS;GDZVAIM01B09S8_3DS;GDZVAIM01B34IV_3DS	GDZVAIM01D3MCC_3DS	GDZVAIM01C5Q2V_3DS;GDZVAIM01EFLZX_3DS;GDZVAIM01D3MCC_3DS;GDZVAIM01C1KMW_3DS;GDZVAIM01EJZIS_3DS;GDZVAIM01B09S8_3DS;GDZVAIM01B34IV_3DS	-	-	-	-	-	-	-	-	-	-	-
-	-	Bradi2g07450.1	-	-	-	-	-	-	GDZVAIM01ER30C_3DS	GDZVAIM02HNWY9_3DS;GDZVAIM01ER30C_3DS	-	-	GDZVAIM01ER30C_3DS	GDZVAIM02HNWY9_3DS;GDZVAIM01ER30C_3DS	-	-	-	-	-	-	-	-	-	-	-	-	-	-	-
-	-	Bradi2g07470.1	Os01g0225400	Sb03g001200.1	-	-	-	-	GDZVAIM02G912V_3DS	GDZVAIM02HSI9Y_3DS;GDZVAIM02G912V_3DS	-	-	GDZVAIM02G912V_3DS	GDZVAIM02G912V_3DS;GDZVAIM02HSI9Y_3DS	GDZVAIM02G912V_3DS	GDZVAIM02G912V_3DS;GDZVAIM02HSI9Y_3DS	GDZVAIM02G912V_3DS	GDZVAIM02G912V_3DS;GDZVAIM02HSI9Y_3DS	-	-	-	-	-	-	-	-	-	-	-
-	-	Bradi2g07490.1	-	-	-	NIASHv1006H21	-	-	GDZVAIM01EYS5D_3DS	GDZVAIM01ESSR0_3DS;GDZVAIM01EYS5D_3DS;GDZVAIM02I9399_3DS;GDZVAIM02IDVXA_3DS	-	-	GDZVAIM01EYS5D_3DS	GDZVAIM01ESSR0_3DS;GDZVAIM02I9399_3DS;GDZVAIM02IDVXA_3DS;GDZVAIM01EYS5D_3DS	-	-	-	-	-	-	-	-	-	-	-	-	-	-	-
-	-	Bradi2g07510.1	Os01g0226300	Sb03g001140.1	-	-	-	-	GDZVAIM01EAXXJ_3DS;GDZVAIM02I1FDR_3DS	GDZVAIM02GHP61_3DS;GDZVAIM01EAXXJ_3DS;GDZVAIM02GEXVO_3DS;GDZVAIM01EIZIE_3DS;GDZVAIM02I1FDR_3DS;GDZVAIM02IVXJH_3DS;GDZVAIM01CNYQY_3DS;GDZVAIM02H75WW_3DS;GDZVAIM01DYEVP_3DS;GDZVAIM01DV9O0_3DS;GDZVAIM02H5EAL_3DS	-	-	GDZVAIM02I1FDR_3DS	GDZVAIM02H75WW_3DS;GDZVAIM01DV9O0_3DS;GDZVAIM02H5EAL_3DS;GDZVAIM01DYEVP_3DS;GDZVAIM01EAXXJ_3DS;GDZVAIM02I1FDR_3DS;GDZVAIM02IVXJH_3DS;GDZVAIM02GHP61_3DS;GDZVAIM01CNYQY_3DS;GDZVAIM01EIZIE_3DS;GDZVAIM02GEXVO_3DS	GDZVAIM01EAXXJ_3DS	GDZVAIM02H75WW_3DS;GDZVAIM01DV9O0_3DS;GDZVAIM02H5EAL_3DS;GDZVAIM01DYEVP_3DS;GDZVAIM01EAXXJ_3DS;GDZVAIM02IVXJH_3DS;GDZVAIM02GHP61_3DS;GDZVAIM01CNYQY_3DS;GDZVAIM01EIZIE_3DS;GDZVAIM02GEXVO_3DS	GDZVAIM01EAXXJ_3DS	GDZVAIM02H75WW_3DS;GDZVAIM01DV9O0_3DS;GDZVAIM02H5EAL_3DS;GDZVAIM01DYEVP_3DS;GDZVAIM01EAXXJ_3DS;GDZVAIM02I1FDR_3DS;GDZVAIM02IVXJH_3DS;GDZVAIM02GHP61_3DS;GDZVAIM01CNYQY_3DS;GDZVAIM01EIZIE_3DS;GDZVAIM02GEXVO_3DS	-	-	-	-	-	-	-	-	-	-	14612
1_0380	51.73	-	-	-	NIASHv3121E21	-	-	-	-	-	-	-	-	-	-	-	-	-	-	-	-	-	-	-	-	-	1515	1515	1515
1_0233	51.73	-	-	-	NIASHv1002E13	-	-	-	-	-	-	-	-	-	-	-	-	-	-	-	-	-	-	-	-	-	872	872	872
1_1313	51.73	Bradi2g07520.2	Os01g0226400	Sb03g001130.1	NIASHv1116C01	-	-	-	-	GDZVAIM02HHCZ2_3DS;GDZVAIM01AI5AV_3DS;GDZVAIM02I7WF2_3DS;GDZVAIM01CWGCJ_3DS;GDZVAIM01AF4W5_3DS;GDZVAIM02GT6CQ_3DS;GDZVAIM01BC06Y_3DS;GDZVAIM02IUQIV_3DS;GDZVAIM01C8H17_3DS	-	-	-	GDZVAIM01AI5AV_3DS;GDZVAIM02HHCZ2_3DS;GDZVAIM01AF4W5_3DS;GDZVAIM01C8H17_3DS;GDZVAIM02GT6CQ_3DS;GDZVAIM01BC06Y_3DS;GDZVAIM02IUQIV_3DS;GDZVAIM01CWGCJ_3DS	-	GDZVAIM01AI5AV_3DS;GDZVAIM02HHCZ2_3DS;GDZVAIM02I7WF2_3DS;GDZVAIM01AF4W5_3DS;GDZVAIM01C8H17_3DS;GDZVAIM02GT6CQ_3DS;GDZVAIM01BC06Y_3DS;GDZVAIM02IUQIV_3DS;GDZVAIM01CWGCJ_3DS	-	GDZVAIM01AI5AV_3DS;GDZVAIM02HHCZ2_3DS;GDZVAIM01AF4W5_3DS;GDZVAIM01C8H17_3DS;GDZVAIM02GT6CQ_3DS;GDZVAIM01BC06Y_3DS;GDZVAIM02IUQIV_3DS;GDZVAIM01CWGCJ_3DS	-	-	-	-	-	-	-	-	4016	4016	4016
-	-	Bradi2g07530.1	Os01g0226500	-	-	NIASHv3021B12	-	-	-	GDZVAIM02HBEYJ_3DS;GDZVAIM01BF70F_3DS;GDZVAIM01DVM9B_3DS;GDZVAIM02H00H5_3DS	-	-	-	GDZVAIM01BF70F_3DS;GDZVAIM02H00H5_3DS;GDZVAIM02HBEYJ_3DS	-	GDZVAIM01BF70F_3DS;GDZVAIM02H00H5_3DS;GDZVAIM02HBEYJ_3DS	-	-	-	-	-	GDZVAIM01DVM9B_3DS	-	-	-	-	-	-	-
-	-	Bradi2g07550.1	Os01g0227100	Sb03g001100.1	-	NIASHv1030P11	-	-	GDZVAIM02IAM6R_3DS	GDZVAIM01BSO3Y_3DS;GDZVAIM01EDZUH_3DS;GDZVAIM02FXW0B_3DS;GDZVAIM01B3ATT_3DS;GDZVAIM01AULVQ_3DS;GDZVAIM01EI8KO_3DS;GDZVAIM02IAM6R_3DS;GDZVAIM01EI6VG_3DS;GDZVAIM01CLXSB_3DS;GDZVAIM02HQMXQ_3DS;GDZVAIM01CORNC_3DS;GDZVAIM01DFW9B_3DS	-	-	GDZVAIM02IAM6R_3DS	GDZVAIM01DFW9B_3DS;GDZVAIM01BSO3Y_3DS;GDZVAIM02FXW0B_3DS;GDZVAIM01EI8KO_3DS;GDZVAIM02HQMXQ_3DS;GDZVAIM01AULVQ_3DS;GDZVAIM01CLXSB_3DS;GDZVAIM01CORNC_3DS;GDZVAIM01EI6VG_3DS;GDZVAIM02IAM6R_3DS;GDZVAIM01EDZUH_3DS;GDZVAIM01B3ATT_3DS	GDZVAIM02IAM6R_3DS	GDZVAIM01DFW9B_3DS;GDZVAIM01BSO3Y_3DS;GDZVAIM02FXW0B_3DS;GDZVAIM01EI8KO_3DS;GDZVAIM02HQMXQ_3DS;GDZVAIM01AULVQ_3DS;GDZVAIM01CLXSB_3DS;GDZVAIM01CORNC_3DS;GDZVAIM01EI6VG_3DS;GDZVAIM02IAM6R_3DS;GDZVAIM01EDZUH_3DS;GDZVAIM01B3ATT_3DS	GDZVAIM02IAM6R_3DS	GDZVAIM01DFW9B_3DS;GDZVAIM01BSO3Y_3DS;GDZVAIM02FXW0B_3DS;GDZVAIM02HQMXQ_3DS;GDZVAIM01AULVQ_3DS;GDZVAIM01CLXSB_3DS;GDZVAIM01CORNC_3DS;GDZVAIM01EI6VG_3DS;GDZVAIM02IAM6R_3DS	-	-	-	GDZVAIM02IAM6R_3DS	-	-	-	-	-	-	6554
-	-	Bradi2g07560.1	Os01g0227200	Sb03g001090.1	-	NIASHv1005P21	-	-	-	GDZVAIM01CTT3V_3DS;GDZVAIM02HWDUY_3DS;GDZVAIM01BBMC3_3DS;GDZVAIM02JHXKJ_3DS;GDZVAIM01BRNF7_3DS;GDZVAIM01DD0MW_3DS;GDZVAIM02IYQ6J_3DS;GDZVAIM01BPE50_3DS;GDZVAIM01BMY9H_3DS;GDZVAIM02JB8BN_3DS;GDZVAIM01D7TXO_3DS;GDZVAIM01DFILQ_3DS;GDZVAIM02I1R4S_3DS;GDZVAIM01DE4YB_3DS;GDZVAIM02JYE2K_3DS;GDZVAIM02IBHAM_3DS;GDZVAIM02JQ5DN_3DS;GDZVAIM01CWFIJ_3DS;GDZVAIM01AS1QI_3DS;GDZVAIM01B8P3O_3DS;GDZVAIM01ALQW2_3DS;…	-	-	-	GDZVAIM01DFILQ_3DS;GDZVAIM01DE4YB_3DS;GDZVAIM02G6SNZ_3DS;GDZVAIM01BBMC3_3DS;GDZVAIM01DD0MW_3DS;GDZVAIM01BO5J1_3DS;GDZVAIM01BMY9H_3DS;GDZVAIM02HWDUY_3DS;GDZVAIM01D7TXO_3DS;GDZVAIM01AS1QI_3DS;GDZVAIM01CWFIJ_3DS;GDZVAIM01CTT3V_3DS;GDZVAIM02IYQ6J_3DS;GDZVAIM02JHXKJ_3DS;GDZVAIM02IBHAM_3DS;GDZVAIM01CYP2T_3DS;GDZVAIM02JQ5DN_3DS	-	GDZVAIM01ALQW2_3DS;GDZVAIM01DE4YB_3DS;GDZVAIM02G6SNZ_3DS;GDZVAIM01BBMC3_3DS;GDZVAIM02GWC0O_3DS;GDZVAIM01BNSQ2_3DS;GDZVAIM01DD0MW_3DS;GDZVAIM01BQAOJ_3DS;GDZVAIM01BRNF7_3DS;GDZVAIM01BO5J1_3DS;GDZVAIM01BMY9H_3DS;GDZVAIM02HWDUY_3DS;GDZVAIM01D7TXO_3DS;GDZVAIM01CWFIJ_3DS;GDZVAIM02JYE2K_3DS;GDZVAIM01CTT3V_3DS;GDZVAIM02JB8BN_3DS;GDZVAIM02IYQ6J_3DS;GDZVAIM02JHXKJ_3DS;GDZVAIM01D2X6M_3DS;GDZVAIM02IBHAM_3DS;…	-	GDZVAIM01ALQW2_3DS;GDZVAIM01DFILQ_3DS;GDZVAIM02G6SNZ_3DS;GDZVAIM02GWC0O_3DS;GDZVAIM01BNSQ2_3DS;GDZVAIM01DD0MW_3DS;GDZVAIM01BRNF7_3DS;GDZVAIM02HWDUY_3DS;GDZVAIM01D7TXO_3DS;GDZVAIM02JB8BN_3DS;GDZVAIM02IYQ6J_3DS;GDZVAIM02JHXKJ_3DS;GDZVAIM01B8P3O_3DS;GDZVAIM01BPE50_3DS;GDZVAIM02IBHAM_3DS;GDZVAIM02JQ5DN_3DS	-	-	-	GDZVAIM02I1R4S_3DS	-	-	-	-	-	-	6018
-	-	Bradi2g07570.1	Os01g0227300	Sb03g001085.1	-	-	-	-	GDZVAIM02F2JI9_3DS	GDZVAIM01DD4KZ_3DS;GDZVAIM01CSPGX_3DS;GDZVAIM01D79TP_3DS;GDZVAIM02F2JI9_3DS	-	-	GDZVAIM02F2JI9_3DS	GDZVAIM01CSPGX_3DS;GDZVAIM02F2JI9_3DS;GDZVAIM01DD4KZ_3DS;GDZVAIM01D79TP_3DS	GDZVAIM02F2JI9_3DS	GDZVAIM01CSPGX_3DS;GDZVAIM02F2JI9_3DS;GDZVAIM01DD4KZ_3DS;GDZVAIM01D79TP_3DS	GDZVAIM02F2JI9_3DS	GDZVAIM01CSPGX_3DS;GDZVAIM02F2JI9_3DS;GDZVAIM01DD4KZ_3DS;GDZVAIM01D79TP_3DS	-	-	-	-	-	-	-	-	-	4381	4381
-	-	Bradi2g07577.1	Os01g0227500	Sb03g001070.1	-	NIASHv2045O21	-	-	GDZVAIM02JUG7G_3DS	GDZVAIM02IBCFI_3DS;GDZVAIM02HX1YR_3DS;GDZVAIM01AQ1TJ_3DS;GDZVAIM02JUG7G_3DS;GDZVAIM01DYLIV_3DS;GDZVAIM01CIS7M_3DS;GDZVAIM01B1RWW_3DS	-	-	GDZVAIM02JUG7G_3DS	GDZVAIM02HX1YR_3DS;GDZVAIM02IBCFI_3DS;GDZVAIM01CIS7M_3DS;GDZVAIM02JUG7G_3DS;GDZVAIM01B1RWW_3DS	GDZVAIM02JUG7G_3DS	GDZVAIM02HX1YR_3DS;GDZVAIM01AQ1TJ_3DS;GDZVAIM01CIS7M_3DS;GDZVAIM01DYLIV_3DS;GDZVAIM02JUG7G_3DS	GDZVAIM02JUG7G_3DS	GDZVAIM02HX1YR_3DS;GDZVAIM01CIS7M_3DS;GDZVAIM01DYLIV_3DS;GDZVAIM02JUG7G_3DS;GDZVAIM01B1RWW_3DS	-	-	-	-	-	-	-	-	-	-	-
-	-	Bradi2g07590.1	-	-	-	NIASHv3002C18	-	-	-	GDZVAIM01B55JC_3DS;GDZVAIM02FOG7H_3DS;GDZVAIM01DGJHH_3DS	-	-	-	GDZVAIM02FOG7H_3DS;GDZVAIM01DGJHH_3DS;GDZVAIM01B55JC_3DS	-	-	-	-	-	-	-	-	-	-	-	-	-	-	-
-	-	Bradi2g07597.1	Os01g0227800	Sb03g001010.1	-	-	NIASHv1065C19	-	-	GDZVAIM02IBCFI_3DS;GDZVAIM02FL47R_3DS;GDZVAIM02JPKB9_3DS;GDZVAIM01BKY17_3DS;GDZVAIM02GK1JG_3DS;GDZVAIM02FOG7H_3DS;GDZVAIM02IPNU0_3DS;GDZVAIM02FMYYQ_3DS;GDZVAIM01E3RK1_3DS;GDZVAIM02GGJPS_3DS;GDZVAIM01DGJHH_3DS;GDZVAIM02FHZS0_3DS;GDZVAIM02F9H3F_3DS;GDZVAIM02GKFIK_3DS;GDZVAIM01C42LW_3DS	-	-	-	GDZVAIM02GKFIK_3DS;GDZVAIM01C42LW_3DS;GDZVAIM02IPNU0_3DS	-	GDZVAIM02GKFIK_3DS;GDZVAIM02GK1JG_3DS;GDZVAIM02FMYYQ_3DS;GDZVAIM01E3RK1_3DS;GDZVAIM02IBCFI_3DS;GDZVAIM02GGJPS_3DS;GDZVAIM02FHZS0_3DS;GDZVAIM02FOG7H_3DS;GDZVAIM01BKY17_3DS;GDZVAIM02JPKB9_3DS;GDZVAIM01DGJHH_3DS;GDZVAIM02IPNU0_3DS	-	GDZVAIM02GKFIK_3DS;GDZVAIM02F9H3F_3DS;GDZVAIM02FL47R_3DS;GDZVAIM02FOG7H_3DS;GDZVAIM01DGJHH_3DS;GDZVAIM02IPNU0_3DS	-	-	-	-	-	-	-	-	-	-	-
-	-	-	Os01g0228200	-	-	-	-	-	-	GDZVAIM01A7U1L_3DS;GDZVAIM01BFCHA_3DS;GDZVAIM01AMZPS_3DS;GDZVAIM01DKOLY_3DS;GDZVAIM01ECK5R_3DS;GDZVAIM01DF2XB_3DS;GDZVAIM01EC3K1_3DS;GDZVAIM01A6RDG_3DS;GDZVAIM01C9QXC_3DS;GDZVAIM02HTG7U_3DS;GDZVAIM02FH1MS_3DS;GDZVAIM02FRRHV_3DS	-	-	-	-	-	GDZVAIM01DKOLY_3DS;GDZVAIM01A7U1L_3DS;GDZVAIM01EC3K1_3DS;GDZVAIM01AMZPS_3DS;GDZVAIM01DF2XB_3DS;GDZVAIM01ECK5R_3DS;GDZVAIM01A6RDG_3DS;GDZVAIM02FH1MS_3DS;GDZVAIM02HTG7U_3DS;GDZVAIM01BFCHA_3DS;GDZVAIM02FRRHV_3DS;GDZVAIM01C9QXC_3DS	-	-	-	-	-	-	-	-	-	-	-	-	-
-	-	Bradi2g07620.1	Os01g0228300	Sb03g000970.1	-	NIASHv1100E09	-	-	GDZVAIM01BPRJ2_3DS	GDZVAIM01DRFTD_3DS;GDZVAIM01CYBMP_3DS;GDZVAIM01BPRJ2_3DS	-	-	GDZVAIM01BPRJ2_3DS	GDZVAIM01BPRJ2_3DS;GDZVAIM01DRFTD_3DS;GDZVAIM01CYBMP_3DS	GDZVAIM01BPRJ2_3DS	GDZVAIM01BPRJ2_3DS;GDZVAIM01DRFTD_3DS;GDZVAIM01CYBMP_3DS	GDZVAIM01BPRJ2_3DS	GDZVAIM01BPRJ2_3DS;GDZVAIM01DRFTD_3DS;GDZVAIM01CYBMP_3DS	-	-	-	-	-	-	-	-	-	-	-
-	-	Bradi2g07650.1	Os01g0228600	Sb03g000950.1	-	NIASHv2030G22	NIASHv1001E18	-	GDZVAIM02GIQV8_3DS	GDZVAIM02GIQV8_3DS;GDZVAIM01CP4W3_3DS;GDZVAIM02IY7DD_3DS	-	-	GDZVAIM02GIQV8_3DS	GDZVAIM02GIQV8_3DS;GDZVAIM01CP4W3_3DS;GDZVAIM02IY7DD_3DS	-	GDZVAIM02GIQV8_3DS;GDZVAIM01CP4W3_3DS;GDZVAIM02IY7DD_3DS	GDZVAIM02GIQV8_3DS	GDZVAIM02GIQV8_3DS;GDZVAIM01CP4W3_3DS;GDZVAIM02IY7DD_3DS	-	-	-	-	-	-	-	-	-	-	-
-	-	Bradi2g07660.1	Os01g0228800	Sb03g000940.1	-	NIASHv2135G14	-	-	-	GDZVAIM02ILW3L_3DS;GDZVAIM02IVH4T_3DS;GDZVAIM01APM8L_3DS;GDZVAIM02FEY5B_3DS;GDZVAIM01C5ZML_3DS;GDZVAIM01A2BOC_3DS;GDZVAIM02FVD0L_3DS;GDZVAIM01B24PX_3DS;GDZVAIM01CGX6N_3DS	-	-	-	GDZVAIM02IVH4T_3DS;GDZVAIM02ILW3L_3DS;GDZVAIM02FVD0L_3DS;GDZVAIM01A2BOC_3DS;GDZVAIM01B24PX_3DS;GDZVAIM02FEY5B_3DS;GDZVAIM01C5ZML_3DS;GDZVAIM01CGX6N_3DS	-	GDZVAIM02IVH4T_3DS;GDZVAIM02ILW3L_3DS;GDZVAIM01A2BOC_3DS;GDZVAIM01APM8L_3DS;GDZVAIM01C5ZML_3DS	-	GDZVAIM02ILW3L_3DS;GDZVAIM02FVD0L_3DS;GDZVAIM01A2BOC_3DS;GDZVAIM01B24PX_3DS;GDZVAIM01APM8L_3DS	-	-	-	-	-	-	-	-	-	-	6463
-	-	Bradi2g07677.1	-	Sb03g000930.1	-	-	-	-	GDZVAIM01DTTEX_3DS;GDZVAIM02HHISI_3DS	GDZVAIM01EO6BJ_3DS;GDZVAIM01D7FFT_3DS;GDZVAIM02F1RJK_3DS;GDZVAIM02HHBFS_3DS;GDZVAIM01CPIIA_3DS;GDZVAIM01B2FW2_3DS;GDZVAIM02JNNUO_3DS;GDZVAIM01D1MZY_3DS;GDZVAIM02JUSB8_3DS;GDZVAIM02F5FBP_3DS;GDZVAIM02HGNPL_3DS;GDZVAIM01DTTEX_3DS;GDZVAIM02HL9I9_3DS;GDZVAIM02IDCB2_3DS;GDZVAIM02JACGF_3DS;GDZVAIM02H63S2_3DS;GDZVAIM02JHBUV_3DS;GDZVAIM02HHISI_3DS;GDZVAIM01B1HGA_3DS;GDZVAIM02GAV9X_3DS	-	-	GDZVAIM01DTTEX_3DS	GDZVAIM01DTTEX_3DS;GDZVAIM01B2FW2_3DS;GDZVAIM01B1HGA_3DS;GDZVAIM01D1MZY_3DS;GDZVAIM02HGNPL_3DS;GDZVAIM02HL9I9_3DS;GDZVAIM02F1RJK_3DS;GDZVAIM01CPIIA_3DS;GDZVAIM01EO6BJ_3DS;GDZVAIM02JNNUO_3DS;GDZVAIM02JUSB8_3DS;GDZVAIM02GAV9X_3DS;GDZVAIM02HHBFS_3DS;GDZVAIM02JHBUV_3DS;GDZVAIM02JACGF_3DS;GDZVAIM02IDCB2_3DS;GDZVAIM02HHISI_3DS;GDZVAIM01D7FFT_3DS;GDZVAIM02H63S2_3DS;GDZVAIM02F5FBP_3DS	-	-	GDZVAIM02HHISI_3DS	GDZVAIM01DTTEX_3DS;GDZVAIM01B2FW2_3DS;GDZVAIM01B1HGA_3DS;GDZVAIM02HGNPL_3DS;GDZVAIM02F1RJK_3DS;GDZVAIM01CPIIA_3DS;GDZVAIM02JHBUV_3DS;GDZVAIM02JACGF_3DS;GDZVAIM02HHISI_3DS;GDZVAIM01D7FFT_3DS;GDZVAIM02H63S2_3DS	-	-	-	-	-	-	-	-	-	-	11669
-	-	Bradi2g07690.1	-	Sb03g000920.1	-	NIASHv3123H24	-	-	GDZVAIM02G0QRA_3DS	GDZVAIM02FJOIF_3DS;GDZVAIM02G0QRA_3DS	-	-	-	GDZVAIM02FJOIF_3DS;GDZVAIM02G0QRA_3DS	-	-	GDZVAIM02G0QRA_3DS	GDZVAIM02FJOIF_3DS;GDZVAIM02G0QRA_3DS	-	-	-	-	-	-	-	-	-	-	1449
1_1511	51.73	Bradi2g07700.1	Os01g0229200	Sb03g000910.1	-	-	-	-	GDZVAIM01CH7ZM_3DS	GDZVAIM01CH7ZM_3DS;GDZVAIM01BOHWJ_3DS;GDZVAIM01EY743_3DS;GDZVAIM02GPE7Z_3DS;GDZVAIM01BJ6B0_3DS;GDZVAIM01D3UPP_3DS;GDZVAIM01ANNNL_3DS;GDZVAIM01AT2VN_3DS;GDZVAIM01DECUY_3DS;GDZVAIM02GZB19_3DS;GDZVAIM01CBEH0_3DS;GDZVAIM02ICJGZ_3DS;GDZVAIM01DHBWG_3DS;GDZVAIM01C70NJ_3DS	-	-	GDZVAIM01CH7ZM_3DS	GDZVAIM02GZB19_3DS;GDZVAIM01AT2VN_3DS;GDZVAIM01CH7ZM_3DS;GDZVAIM01CBEH0_3DS;GDZVAIM01C70NJ_3DS;GDZVAIM01DHBWG_3DS;GDZVAIM01BOHWJ_3DS;GDZVAIM01BJ6B0_3DS;GDZVAIM01D3UPP_3DS;GDZVAIM01EY743_3DS;GDZVAIM01DECUY_3DS;GDZVAIM01ANNNL_3DS;GDZVAIM02ICJGZ_3DS	GDZVAIM01CH7ZM_3DS	GDZVAIM02GPE7Z_3DS;GDZVAIM02GZB19_3DS;GDZVAIM01AT2VN_3DS;GDZVAIM01CH7ZM_3DS;GDZVAIM01CBEH0_3DS;GDZVAIM01C70NJ_3DS;GDZVAIM01DHBWG_3DS;GDZVAIM01BOHWJ_3DS;GDZVAIM01BJ6B0_3DS;GDZVAIM01D3UPP_3DS;GDZVAIM01EY743_3DS;GDZVAIM01DECUY_3DS;GDZVAIM01ANNNL_3DS;GDZVAIM02ICJGZ_3DS	GDZVAIM01CH7ZM_3DS	GDZVAIM02GZB19_3DS;GDZVAIM01AT2VN_3DS;GDZVAIM01CH7ZM_3DS;GDZVAIM01CBEH0_3DS;GDZVAIM01C70NJ_3DS;GDZVAIM01BOHWJ_3DS;GDZVAIM01BJ6B0_3DS;GDZVAIM01D3UPP_3DS;GDZVAIM01DECUY_3DS;GDZVAIM01ANNNL_3DS;GDZVAIM02ICJGZ_3DS	-	-	-	-	-	-	-	-	17738	17738	20683;17738
-	-	Bradi2g07710.1	-	-	-	-	-	-	GDZVAIM02GARE2_3DS	GDZVAIM01AMQXP_3DS;GDZVAIM01BYJXB_3DS;GDZVAIM01CI9G5_3DS;GDZVAIM02IP47B_3DS;GDZVAIM02IAILA_3DS;GDZVAIM02GARE2_3DS	-	-	GDZVAIM02GARE2_3DS	GDZVAIM02IAILA_3DS;GDZVAIM02IP47B_3DS;GDZVAIM01BYJXB_3DS;GDZVAIM02GARE2_3DS;GDZVAIM01AMQXP_3DS;GDZVAIM01CI9G5_3DS	-	-	-	-	-	-	-	-	-	-	-	-	-	-	-
-	-	-	Os01g0229400	-	-	-	-	-	-	GDZVAIM01C35EP_3DS;GDZVAIM01D7HTK_3DS;GDZVAIM02JDZJN_3DS	-	-	-	-	-	GDZVAIM01C35EP_3DS;GDZVAIM01D7HTK_3DS;GDZVAIM02JDZJN_3DS	-	-	-	-	-	-	-	-	-	-	-	-	-
-	-	-	Os01g0229500	Sb03g000890.1	-	-	-	-	-	GDZVAIM02I029K_3DS;GDZVAIM01DKZ73_3DS	-	-	-	-	-	GDZVAIM01DKZ73_3DS;GDZVAIM02I029K_3DS	-	GDZVAIM01DKZ73_3DS;GDZVAIM02I029K_3DS	-	-	-	-	-	-	-	-	-	-	-
-	-	Bradi2g07750.1	Os01g0229700	Sb03g000870.1	-	NIASHv2025F04	-	-	GDZVAIM01EBZE1_3DS	GDZVAIM01EK7HT_3DS;GDZVAIM01A27X0_3DS;GDZVAIM02H5JHO_3DS;GDZVAIM02JLQP2_3DS;GDZVAIM02GR9MS_3DS;GDZVAIM01DID4S_3DS;GDZVAIM01EBZE1_3DS;GDZVAIM01CWZS4_3DS;GDZVAIM01CLE0Q_3DS;GDZVAIM02I7N4Y_3DS	-	-	GDZVAIM01EBZE1_3DS	GDZVAIM01CWZS4_3DS;GDZVAIM01EBZE1_3DS;GDZVAIM02I7N4Y_3DS;GDZVAIM01CLE0Q_3DS;GDZVAIM01A27X0_3DS;GDZVAIM02JLQP2_3DS;GDZVAIM01EK7HT_3DS;GDZVAIM02H5JHO_3DS;GDZVAIM01DID4S_3DS;GDZVAIM02GR9MS_3DS	GDZVAIM01EBZE1_3DS	GDZVAIM01CWZS4_3DS;GDZVAIM01EBZE1_3DS;GDZVAIM02I7N4Y_3DS;GDZVAIM01CLE0Q_3DS;GDZVAIM01A27X0_3DS;GDZVAIM02JLQP2_3DS;GDZVAIM01EK7HT_3DS;GDZVAIM01DID4S_3DS;GDZVAIM02GR9MS_3DS	GDZVAIM01EBZE1_3DS	GDZVAIM01CWZS4_3DS;GDZVAIM01EBZE1_3DS;GDZVAIM02I7N4Y_3DS;GDZVAIM01CLE0Q_3DS;GDZVAIM01A27X0_3DS;GDZVAIM02JLQP2_3DS;GDZVAIM01EK7HT_3DS;GDZVAIM01DID4S_3DS;GDZVAIM02GR9MS_3DS	-	-	-	-	-	-	-	-	-	-	-
-	-	Bradi2g07780.1	-	-	-	NIASHv2104J03	-	-	-	GDZVAIM01CSBKJ_3DS;GDZVAIM01C5814_3DS	-	-	-	GDZVAIM01C5814_3DS;GDZVAIM01CSBKJ_3DS	-	-	-	-	-	-	-	-	-	-	-	-	-	-	-
-	-	-	Os01g0231000	-	-	-	-	-	-	GDZVAIM02HH4AG_3DS;GDZVAIM02GSQW2_3DS	-	-	-	-	-	GDZVAIM02HH4AG_3DS;GDZVAIM02GSQW2_3DS	-	-	-	-	-	-	-	-	-	-	-	-	-
-	-	Bradi2g07790.5	Os01g0231500	-	-	NIASHv2009I04	-	-	GDZVAIM01EJ2EY_3DS	GDZVAIM02HSDGU_3DS;GDZVAIM01EJ2EY_3DS;GDZVAIM02F0ZQX_3DS;GDZVAIM02GUH8B_3DS;GDZVAIM02JG349_3DS	-	-	GDZVAIM01EJ2EY_3DS	GDZVAIM02F0ZQX_3DS;GDZVAIM01EJ2EY_3DS;GDZVAIM02HSDGU_3DS;GDZVAIM02JG349_3DS	GDZVAIM01EJ2EY_3DS	GDZVAIM02F0ZQX_3DS;GDZVAIM01EJ2EY_3DS;GDZVAIM02HSDGU_3DS;GDZVAIM02JG349_3DS	-	-	-	-	-	GDZVAIM02GUH8B_3DS	-	-	-	-	-	-	18556
-	-	Bradi2g07800.1	Os01g0231900	Sb03g000800.1	-	NIASHv3068C17	-	-	GDZVAIM02HV0XC_3DS;GDZVAIM01B9GXX_3DS	GDZVAIM01BRDB7_3DS;GDZVAIM01AV91M_3DS;GDZVAIM02HV0XC_3DS;GDZVAIM01B9GXX_3DS;GDZVAIM01B960R_3DS	-	-	GDZVAIM01B9GXX_3DS	GDZVAIM01B9GXX_3DS;GDZVAIM01BRDB7_3DS;GDZVAIM02HV0XC_3DS;GDZVAIM01B960R_3DS	GDZVAIM02HV0XC_3DS	GDZVAIM01BRDB7_3DS;GDZVAIM02HV0XC_3DS;GDZVAIM01B960R_3DS	GDZVAIM02HV0XC_3DS	GDZVAIM01AV91M_3DS;GDZVAIM01BRDB7_3DS;GDZVAIM02HV0XC_3DS	-	-	-	-	-	-	-	-	-	-	-
-	-	Bradi2g07810.1	Os01g0232000	Sb03g000790.1	-	NIASHv3104B11	-	-	GDZVAIM02IXMD0_3DS	GDZVAIM02IXMD0_3DS;GDZVAIM01CVKJP_3DS;GDZVAIM01DUIP4_3DS	-	-	GDZVAIM02IXMD0_3DS	GDZVAIM02IXMD0_3DS;GDZVAIM01CVKJP_3DS	GDZVAIM02IXMD0_3DS	GDZVAIM02IXMD0_3DS;GDZVAIM01CVKJP_3DS	GDZVAIM02IXMD0_3DS	GDZVAIM02IXMD0_3DS;GDZVAIM01DUIP4_3DS;GDZVAIM01CVKJP_3DS	-	-	-	-	-	-	-	-	-	-	-
-	-	Bradi2g07830.1	-	-	-	-	-	-	GDZVAIM02JRXLL_3DS	GDZVAIM02JRXLL_3DS;GDZVAIM01DUIP4_3DS	-	-	GDZVAIM02JRXLL_3DS	GDZVAIM02JRXLL_3DS;GDZVAIM01DUIP4_3DS	-	-	-	-	-	-	-	-	-	-	-	-	-	-	-
-	-	Bradi2g07850.1	-	-	-	-	-	-	GDZVAIM02IW0AA_3DS	GDZVAIM02FICX7_3DS;GDZVAIM02HSPSF_3DS;GDZVAIM02IW0AA_3DS	-	-	GDZVAIM02IW0AA_3DS	GDZVAIM02HSPSF_3DS;GDZVAIM02FICX7_3DS;GDZVAIM02IW0AA_3DS	-	-	-	-	-	-	-	-	-	-	-	-	-	-	-
-	-	Bradi2g07860.2	Os01g0232400	-	-	-	-	-	GDZVAIM02H31SY_3DS;GDZVAIM01CO20Z_3DS	GDZVAIM01EG9Q2_3DS;GDZVAIM01C98GD_3DS;GDZVAIM02H31SY_3DS;GDZVAIM01CM7OB_3DS;GDZVAIM01DF9C0_3DS;GDZVAIM01CO20Z_3DS;GDZVAIM01EO4KR_3DS	-	-	GDZVAIM02H31SY_3DS	GDZVAIM01CO20Z_3DS;GDZVAIM01DF9C0_3DS;GDZVAIM02H31SY_3DS;GDZVAIM01EG9Q2_3DS	GDZVAIM01CO20Z_3DS	GDZVAIM01CO20Z_3DS;GDZVAIM01DF9C0_3DS;GDZVAIM01C98GD_3DS;GDZVAIM02H31SY_3DS;GDZVAIM01CM7OB_3DS;GDZVAIM01EG9Q2_3DS;GDZVAIM01EO4KR_3DS	-	-	-	-	-	-	-	-	-	-	-	-	2157
-	-	Bradi2g07870.1	Os01g0232500	Sb03g000730.1	-	-	-	-	GDZVAIM02GI6TM_3DS	GDZVAIM01C6KL0_3DS;GDZVAIM02GI6TM_3DS;GDZVAIM02HTLZB_3DS;GDZVAIM01BP5KH_3DS;GDZVAIM02JXAPH_3DS;GDZVAIM01BV7WX_3DS;GDZVAIM02HOF5N_3DS	-	-	GDZVAIM02GI6TM_3DS	GDZVAIM02HOF5N_3DS;GDZVAIM01BV7WX_3DS;GDZVAIM02JXAPH_3DS;GDZVAIM02GI6TM_3DS;GDZVAIM01C6KL0_3DS;GDZVAIM02HTLZB_3DS;GDZVAIM01BP5KH_3DS	GDZVAIM02GI6TM_3DS	GDZVAIM02HOF5N_3DS;GDZVAIM02JXAPH_3DS;GDZVAIM02GI6TM_3DS;GDZVAIM01C6KL0_3DS;GDZVAIM02HTLZB_3DS;GDZVAIM01BP5KH_3DS	-	GDZVAIM02HOF5N_3DS;GDZVAIM01C6KL0_3DS;GDZVAIM01BP5KH_3DS	-	-	-	-	-	-	-	-	-	-	-
-	-	Bradi2g07890.2	-	Sb03g000710.1	-	NIASHv2084O06	-	-	GDZVAIM02GXHAN_3DS	GDZVAIM02FXNUL_3DS;GDZVAIM01CL1TY_3DS;GDZVAIM02H99IL_3DS;GDZVAIM01DEU7T_3DS;GDZVAIM01D9E7M_3DS;GDZVAIM02I5S49_3DS;GDZVAIM02GXHAN_3DS;GDZVAIM01A3M1F_3DS;GDZVAIM01B5EI9_3DS;GDZVAIM01BBABX_3DS;GDZVAIM02HBS6E_3DS;GDZVAIM02IMI98_3DS	-	-	GDZVAIM02GXHAN_3DS	GDZVAIM01D9E7M_3DS;GDZVAIM01BBABX_3DS;GDZVAIM02IMI98_3DS;GDZVAIM01B5EI9_3DS;GDZVAIM01A3M1F_3DS;GDZVAIM02FXNUL_3DS;GDZVAIM02GXHAN_3DS;GDZVAIM01DEU7T_3DS;GDZVAIM02I5S49_3DS;GDZVAIM02H99IL_3DS;GDZVAIM01CL1TY_3DS	-	-	GDZVAIM02GXHAN_3DS	GDZVAIM01BBABX_3DS;GDZVAIM01B5EI9_3DS;GDZVAIM01A3M1F_3DS;GDZVAIM02FXNUL_3DS;GDZVAIM02GXHAN_3DS;GDZVAIM01DEU7T_3DS;GDZVAIM02I5S49_3DS;GDZVAIM02H99IL_3DS;GDZVAIM01CL1TY_3DS	-	-	-	GDZVAIM02HBS6E_3DS;GDZVAIM02H99IL_3DS;GDZVAIM01CL1TY_3DS;GDZVAIM01B5EI9_3DS	-	-	-	-	-	-	47660
-	-	Bradi2g07910.1	Os01g0152500	Sb03g000788.1	-	-	-	-	GDZVAIM01CL1CT_3DS	GDZVAIM01C1IOQ_3DS;GDZVAIM02H6V8M_3DS;GDZVAIM01DFG03_3DS;GDZVAIM01DPBA8_3DS;GDZVAIM02HJD8X_3DS;GDZVAIM02J3XJ6_3DS;GDZVAIM01BL0PX_3DS;GDZVAIM01E0WVR_3DS;GDZVAIM01EA94T_3DS;GDZVAIM02H9PCR_3DS;GDZVAIM01DNZ2R_3DS;GDZVAIM02G421W_3DS;GDZVAIM01CL1CT_3DS;GDZVAIM01DY5MZ_3DS;GDZVAIM01EWFE6_3DS;GDZVAIM02JLMFU_3DS;GDZVAIM01DWM1H_3DS;GDZVAIM01EGZPX_3DS;GDZVAIM01AGD3N_3DS;GDZVAIM01EP4DW_3DS;GDZVAIM01EAMQS_3DS;…	-	-	-	GDZVAIM01E0WVR_3DS;GDZVAIM01CROIX_3DS;GDZVAIM01BL0PX_3DS;GDZVAIM02J3XJ6_3DS;GDZVAIM02HDLKO_3DS;GDZVAIM01EP4DW_3DS;GDZVAIM02H9PCR_3DS;GDZVAIM02IY9LT_3DS;GDZVAIM01DNZ2R_3DS;GDZVAIM02FVEEY_3DS;GDZVAIM01EGZPX_3DS;GDZVAIM01AGD3N_3DS;GDZVAIM02JLMFU_3DS;GDZVAIM01DPBA8_3DS	GDZVAIM01CL1CT_3DS	GDZVAIM01DY5MZ_3DS;GDZVAIM02H7AJH_3DS;GDZVAIM01ENU39_3DS;GDZVAIM02IFUNH_3DS;GDZVAIM01DFG03_3DS;GDZVAIM02JSZSA_3DS;GDZVAIM02H6V8M_3DS;GDZVAIM01CL1CT_3DS;GDZVAIM01CZVR8_3DS;GDZVAIM02HOP45_3DS;GDZVAIM01EA94T_3DS	-	GDZVAIM02HR5FG_3DS;GDZVAIM01DVKJ0_3DS;GDZVAIM01CROIX_3DS;GDZVAIM01BRJPJ_3DS;GDZVAIM01EAMQS_3DS;GDZVAIM01DGVY0_3DS;GDZVAIM01EWFE6_3DS;GDZVAIM02G421W_3DS;GDZVAIM01CWRQG_3DS;GDZVAIM02FGUPQ_3DS;GDZVAIM02I6YQ7_3DS;GDZVAIM01DWM1H_3DS;GDZVAIM01C1IOQ_3DS;GDZVAIM02HJD8X_3DS;GDZVAIM02I785D_3DS;GDZVAIM02H20P5_3DS	-	-	-	-	-	-	-	-	-	-	-
-	-	-	Os01g0152600	-	-	-	-	-	-	GDZVAIM02GHRCM_3DS;GDZVAIM02F7V9W_3DS;GDZVAIM02I73J8_3DS;GDZVAIM01EMF0L_3DS;GDZVAIM01EB438_3DS;GDZVAIM01DLKYX_3DS	-	-	-	-	-	GDZVAIM01DLKYX_3DS;GDZVAIM02F7V9W_3DS;GDZVAIM02I73J8_3DS;GDZVAIM01EB438_3DS;GDZVAIM02GHRCM_3DS;GDZVAIM01EMF0L_3DS	-	-	-	-	-	-	-	-	-	-	-	-	-
-	-	Bradi2g07940.1	Os01g0233000	Sb03g000700.1	-	-	-	-	GDZVAIM01BXWZ1_3DS	GDZVAIM02I9OQN_3DS;GDZVAIM02I2A88_3DS;GDZVAIM02H6YTF_3DS;GDZVAIM01C8ZRN_3DS;GDZVAIM01BXWZ1_3DS;GDZVAIM01DMSHN_3DS	-	-	GDZVAIM01BXWZ1_3DS	GDZVAIM02I2A88_3DS;GDZVAIM02H6YTF_3DS;GDZVAIM01BXWZ1_3DS;GDZVAIM02I9OQN_3DS	GDZVAIM01BXWZ1_3DS	GDZVAIM01DMSHN_3DS;GDZVAIM02I2A88_3DS;GDZVAIM02H6YTF_3DS;GDZVAIM01BXWZ1_3DS;GDZVAIM01C8ZRN_3DS;GDZVAIM02I9OQN_3DS	GDZVAIM01BXWZ1_3DS	GDZVAIM02H6YTF_3DS;GDZVAIM01BXWZ1_3DS;GDZVAIM02I9OQN_3DS	-	-	-	-	-	-	-	-	-	-	-
-	-	Bradi2g07960.1	Os01g0174700	Sb03g000680.1	-	NIASHv3068H14	NIASHv2048B24	-	GDZVAIM01DX8FW_3DS	GDZVAIM01CNXMD_3DS;GDZVAIM01E1Y7L_3DS;GDZVAIM01CHABE_3DS;GDZVAIM01CZJV3_3DS;GDZVAIM01BJKPF_3DS;GDZVAIM01DX8FW_3DS;GDZVAIM01CPZZS_3DS;GDZVAIM01CJ50T_3DS;GDZVAIM01BIKGW_3DS	-	-	-	GDZVAIM01CPZZS_3DS;GDZVAIM01CNXMD_3DS;GDZVAIM01BJKPF_3DS;GDZVAIM01CHABE_3DS;GDZVAIM01DX8FW_3DS;GDZVAIM01CZJV3_3DS;GDZVAIM01BIKGW_3DS	GDZVAIM01DX8FW_3DS	GDZVAIM01CPZZS_3DS;GDZVAIM01CNXMD_3DS;GDZVAIM01DX8FW_3DS;GDZVAIM01BIKGW_3DS	-	GDZVAIM01CJ50T_3DS;GDZVAIM01BJKPF_3DS;GDZVAIM01E1Y7L_3DS	-	-	-	-	-	-	-	-	-	-	-
-	-	-	Os01g0175000	-	-	-	-	-	GDZVAIM01DUYAZ_3DS	GDZVAIM01DUYAZ_3DS;GDZVAIM01C13T1_3DS;GDZVAIM01C5K1F_3DS	-	-	-	-	GDZVAIM01DUYAZ_3DS	GDZVAIM01C13T1_3DS;GDZVAIM01C5K1F_3DS;GDZVAIM01DUYAZ_3DS	-	-	-	-	-	-	-	-	-	-	-	-	-
2_1109	51.73	Bradi2g07970.1	Os01g0233900	Sb03g000670.1	-	NIASHv3009K04	-	-	GDZVAIM02HHKEG_3DS	GDZVAIM02HTLZB_3DS;GDZVAIM01AHCOX_3DS;GDZVAIM02FPNZ3_3DS;GDZVAIM02HHKEG_3DS;GDZVAIM02IHOXI_3DS;GDZVAIM01BYUT6_3DS;GDZVAIM01D96QT_3DS;GDZVAIM02GU6Y5_3DS;GDZVAIM02GOXQP_3DS;GDZVAIM02HI4L0_3DS;GDZVAIM01C8LR2_3DS	-	-	GDZVAIM02HHKEG_3DS	GDZVAIM02HI4L0_3DS;GDZVAIM01D96QT_3DS;GDZVAIM01C8LR2_3DS;GDZVAIM01BYUT6_3DS;GDZVAIM02GU6Y5_3DS;GDZVAIM02FPNZ3_3DS;GDZVAIM02HHKEG_3DS;GDZVAIM01AHCOX_3DS	GDZVAIM02HHKEG_3DS	GDZVAIM02HI4L0_3DS;GDZVAIM02GOXQP_3DS;GDZVAIM01C8LR2_3DS;GDZVAIM01BYUT6_3DS;GDZVAIM02GU6Y5_3DS;GDZVAIM02IHOXI_3DS;GDZVAIM02FPNZ3_3DS;GDZVAIM02HHKEG_3DS;GDZVAIM01AHCOX_3DS	GDZVAIM02HHKEG_3DS	GDZVAIM02HI4L0_3DS;GDZVAIM01C8LR2_3DS;GDZVAIM02GU6Y5_3DS;GDZVAIM02FPNZ3_3DS;GDZVAIM02HHKEG_3DS;GDZVAIM02HTLZB_3DS;GDZVAIM01AHCOX_3DS	-	-	-	-	-	-	-	-	3711	3711	3711
-	-	Bradi2g07980.1	Os01g0234100	Sb03g000666.1	-	-	-	-	GDZVAIM02H3HPA_3DS	GDZVAIM01CY34A_3DS;GDZVAIM02JDD6P_3DS;GDZVAIM02IWQ6O_3DS;GDZVAIM02H3HPA_3DS;GDZVAIM02FK0CO_3DS;GDZVAIM02I9UOK_3DS;GDZVAIM01BFW57_3DS	-	-	-	GDZVAIM02H3HPA_3DS;GDZVAIM02I9UOK_3DS;GDZVAIM02FK0CO_3DS;GDZVAIM02JDD6P_3DS;GDZVAIM01BFW57_3DS;GDZVAIM02IWQ6O_3DS	-	GDZVAIM02H3HPA_3DS;GDZVAIM02I9UOK_3DS;GDZVAIM01CY34A_3DS;GDZVAIM02FK0CO_3DS;GDZVAIM02JDD6P_3DS;GDZVAIM01BFW57_3DS	GDZVAIM02H3HPA_3DS	GDZVAIM02H3HPA_3DS;GDZVAIM02FK0CO_3DS;GDZVAIM02JDD6P_3DS;GDZVAIM01BFW57_3DS	-	-	-	-	-	-	-	-	-	-	-
-	-	Bradi2g08010.1	-	-	-	-	-	-	GDZVAIM02I8HTZ_3DS	GDZVAIM01EADYF_3DS;GDZVAIM02I8HTZ_3DS;GDZVAIM02IGT15_3DS	-	-	GDZVAIM02I8HTZ_3DS	GDZVAIM02I8HTZ_3DS;GDZVAIM02IGT15_3DS;GDZVAIM01EADYF_3DS	-	-	-	-	-	-	-	-	-	-	-	-	-	-	-
-	-	Bradi2g08020.1	Os01g0234900	Sb03g000630.1	-	-	-	-	GDZVAIM01CZC82_3DS	GDZVAIM01CZC82_3DS;GDZVAIM01DRZIR_3DS;GDZVAIM01A9QHM_3DS	-	-	GDZVAIM01CZC82_3DS	GDZVAIM01A9QHM_3DS;GDZVAIM01DRZIR_3DS;GDZVAIM01CZC82_3DS	GDZVAIM01CZC82_3DS	GDZVAIM01A9QHM_3DS;GDZVAIM01DRZIR_3DS;GDZVAIM01CZC82_3DS	GDZVAIM01CZC82_3DS	GDZVAIM01A9QHM_3DS;GDZVAIM01DRZIR_3DS;GDZVAIM01CZC82_3DS	-	-	-	-	-	-	-	-	-	-	21425
2_1197	51.73	Bradi2g08030.1	Os01g0235100	Sb03g000620.1	-	-	-	-	-	GDZVAIM02G1LP2_3DS;GDZVAIM02IC66Q_3DS	-	-	-	GDZVAIM02IC66Q_3DS;GDZVAIM02G1LP2_3DS	-	GDZVAIM02IC66Q_3DS;GDZVAIM02G1LP2_3DS	-	GDZVAIM02IC66Q_3DS;GDZVAIM02G1LP2_3DS	-	-	-	-	-	-	-	-	3869	3869	3869
-	-	Bradi2g08040.1	Os01g0235200	Sb03g000600.1	-	NIASHv2017H11	-	-	-	GDZVAIM02GPIWM_3DS;GDZVAIM01E06SD_3DS;GDZVAIM02JM2HJ_3DS	-	-	-	GDZVAIM01E06SD_3DS;GDZVAIM02GPIWM_3DS;GDZVAIM02JM2HJ_3DS	-	GDZVAIM01E06SD_3DS;GDZVAIM02GPIWM_3DS;GDZVAIM02JM2HJ_3DS	-	GDZVAIM01E06SD_3DS;GDZVAIM02GPIWM_3DS;GDZVAIM02JM2HJ_3DS	-	-	-	-	-	-	-	-	-	-	-
3_0680	51.73	Bradi2g08050.1	Os01g0235300	Sb03g000590.1	-	-	-	-	GDZVAIM02ISA2C_3DS	GDZVAIM02HOH21_3DS;GDZVAIM01EZRHU_3DS;GDZVAIM02HI7IH_3DS;GDZVAIM02GNXNY_3DS;GDZVAIM02ISA2C_3DS;GDZVAIM02IMT3H_3DS;GDZVAIM02IZTRY_3DS;GDZVAIM01D7YD1_3DS;GDZVAIM01CZ082_3DS;GDZVAIM01CL37H_3DS	-	GDZVAIM02GNXNY_3DS;GDZVAIM02HI7IH_3DS	GDZVAIM02ISA2C_3DS	GDZVAIM02ISA2C_3DS;GDZVAIM02IZTRY_3DS;GDZVAIM01D7YD1_3DS;GDZVAIM01CL37H_3DS;GDZVAIM01CZ082_3DS;GDZVAIM02HOH21_3DS;GDZVAIM01EZRHU_3DS;GDZVAIM02IMT3H_3DS	GDZVAIM02ISA2C_3DS	GDZVAIM02ISA2C_3DS;GDZVAIM02IZTRY_3DS;GDZVAIM01D7YD1_3DS;GDZVAIM01CL37H_3DS;GDZVAIM01CZ082_3DS;GDZVAIM02HOH21_3DS;GDZVAIM01EZRHU_3DS;GDZVAIM02IMT3H_3DS	GDZVAIM02ISA2C_3DS	GDZVAIM02ISA2C_3DS;GDZVAIM02IZTRY_3DS;GDZVAIM01D7YD1_3DS;GDZVAIM01CL37H_3DS;GDZVAIM01CZ082_3DS;GDZVAIM02HOH21_3DS;GDZVAIM01EZRHU_3DS;GDZVAIM02IMT3H_3DS	-	-	-	-	-	-	-	-	4130	4130	4130
-	-	Bradi2g08070.1	Os01g0235400	-	-	NIASHv2147N18	-	-	GDZVAIM01CEHIY_3DS	GDZVAIM01CEHIY_3DS;GDZVAIM02H3USD_3DS;GDZVAIM01EB78G_3DS;GDZVAIM02HDIW7_3DS	-	-	GDZVAIM01CEHIY_3DS	GDZVAIM01CEHIY_3DS;GDZVAIM01EB78G_3DS;GDZVAIM02HDIW7_3DS;GDZVAIM02H3USD_3DS	GDZVAIM01CEHIY_3DS	GDZVAIM01CEHIY_3DS;GDZVAIM01EB78G_3DS;GDZVAIM02HDIW7_3DS	-	-	-	-	-	-	-	-	-	-	-	-	-
-	-	Bradi2g08080.1	Os01g0235700	Sb03g000570.1	-	NIASHv3137B23	-	-	GDZVAIM01B1AKD_3DS	GDZVAIM01EDG65_3DS;GDZVAIM01ALQUP_3DS;GDZVAIM01B1AKD_3DS	-	-	GDZVAIM01B1AKD_3DS	GDZVAIM01B1AKD_3DS;GDZVAIM01ALQUP_3DS;GDZVAIM01EDG65_3DS	-	GDZVAIM01B1AKD_3DS;GDZVAIM01ALQUP_3DS	-	GDZVAIM01B1AKD_3DS;GDZVAIM01ALQUP_3DS;GDZVAIM01EDG65_3DS	-	-	-	-	-	-	-	-	-	-	-
-	-	Bradi2g08087.2	Os01g0235800	Sb03g000560.1	-	-	-	-	GDZVAIM01D3QGO_3DS;GDZVAIM01CQFPZ_3DS	GDZVAIM01EI18K_3DS;GDZVAIM02FLNLU_3DS;GDZVAIM02HL10Y_3DS;GDZVAIM02IYIJ1_3DS;GDZVAIM02G5WZP_3DS;GDZVAIM01D3QGO_3DS;GDZVAIM02GA9WD_3DS;GDZVAIM02JCNTZ_3DS;GDZVAIM01CQFPZ_3DS;GDZVAIM02FQ9F1_3DS	-	-	GDZVAIM01D3QGO_3DS	GDZVAIM02JCNTZ_3DS;GDZVAIM02FLNLU_3DS;GDZVAIM02HL10Y_3DS;GDZVAIM01D3QGO_3DS;GDZVAIM01EI18K_3DS;GDZVAIM01CQFPZ_3DS;GDZVAIM02G5WZP_3DS;GDZVAIM02FQ9F1_3DS;GDZVAIM02GA9WD_3DS	GDZVAIM01CQFPZ_3DS	GDZVAIM02FLNLU_3DS;GDZVAIM01D3QGO_3DS;GDZVAIM01EI18K_3DS;GDZVAIM01CQFPZ_3DS;GDZVAIM02IYIJ1_3DS	GDZVAIM01CQFPZ_3DS	GDZVAIM02JCNTZ_3DS;GDZVAIM02HL10Y_3DS;GDZVAIM01D3QGO_3DS;GDZVAIM01EI18K_3DS;GDZVAIM01CQFPZ_3DS;GDZVAIM02IYIJ1_3DS;GDZVAIM02G5WZP_3DS;GDZVAIM02FQ9F1_3DS	-	-	-	-	-	-	-	-	-	-	-
-	-	Bradi2g08100.1	Os01g0235900	Sb03g000550.1	-	NIASHv1116D21	-	-	GDZVAIM02JR8ON_3DS	GDZVAIM02JR8ON_3DS;GDZVAIM02JRSGH_3DS;GDZVAIM02IJ2Q2_3DS	-	-	GDZVAIM02JR8ON_3DS	GDZVAIM02IJ2Q2_3DS;GDZVAIM02JR8ON_3DS;GDZVAIM02JRSGH_3DS	-	GDZVAIM02IJ2Q2_3DS;GDZVAIM02JR8ON_3DS	GDZVAIM02JR8ON_3DS	GDZVAIM02IJ2Q2_3DS;GDZVAIM02JR8ON_3DS	-	-	-	-	-	-	-	-	-	-	-
-	-	Bradi2g08120.1	Os01g0236300	Sb03g000530.1	-	NIASHv3089G20	-	-	GDZVAIM02H3GV7_3DS;GDZVAIM01BT1NU_3DS	GDZVAIM02H3GV7_3DS;GDZVAIM01BT1NU_3DS;GDZVAIM02F5BGO_3DS;GDZVAIM01D2BCT_3DS;GDZVAIM02IU36K_3DS	-	-	GDZVAIM02H3GV7_3DS	GDZVAIM02IU36K_3DS;GDZVAIM02H3GV7_3DS;GDZVAIM01BT1NU_3DS;GDZVAIM02F5BGO_3DS;GDZVAIM01D2BCT_3DS	-	GDZVAIM01BT1NU_3DS;GDZVAIM02F5BGO_3DS;GDZVAIM01D2BCT_3DS	GDZVAIM01BT1NU_3DS	GDZVAIM01BT1NU_3DS;GDZVAIM02F5BGO_3DS;GDZVAIM01D2BCT_3DS	-	-	-	-	-	-	-	-	-	-	-
-	-	Bradi2g08170.1	Os01g0236400	Sb03g000510.1	-	NIASHv1117L03	-	-	GDZVAIM02FPNO1_3DS	GDZVAIM01BPLGJ_3DS;GDZVAIM02IS2G4_3DS;GDZVAIM02FNZHK_3DS;GDZVAIM02FPNO1_3DS;GDZVAIM01AKXXR_3DS;GDZVAIM01DXHUL_3DS;GDZVAIM01BDIRK_3DS;GDZVAIM01EQZPV_3DS;GDZVAIM01EOY39_3DS	-	-	GDZVAIM02FPNO1_3DS	GDZVAIM02FPNO1_3DS;GDZVAIM01BDIRK_3DS;GDZVAIM01DXHUL_3DS;GDZVAIM01EQZPV_3DS;GDZVAIM02FNZHK_3DS;GDZVAIM02IS2G4_3DS;GDZVAIM01AKXXR_3DS;GDZVAIM01BPLGJ_3DS	-	GDZVAIM02FPNO1_3DS;GDZVAIM01BDIRK_3DS;GDZVAIM01DXHUL_3DS;GDZVAIM01EQZPV_3DS;GDZVAIM01EOY39_3DS;GDZVAIM02FNZHK_3DS;GDZVAIM02IS2G4_3DS;GDZVAIM01AKXXR_3DS;GDZVAIM01BPLGJ_3DS	GDZVAIM02FPNO1_3DS	GDZVAIM02FPNO1_3DS;GDZVAIM01BDIRK_3DS;GDZVAIM01DXHUL_3DS;GDZVAIM01EQZPV_3DS;GDZVAIM01EOY39_3DS;GDZVAIM02FNZHK_3DS;GDZVAIM02IS2G4_3DS;GDZVAIM01AKXXR_3DS;GDZVAIM01BPLGJ_3DS	-	-	-	-	-	-	-	-	-	-	5781
-	-	Bradi2g08177.1	Os01g0236700	Sb03g000490.1	-	-	-	-	GDZVAIM01BQRAZ_3DS;GDZVAIM01EFJVN_3DS;GDZVAIM01BST2Q_3DS	GDZVAIM01BQRAZ_3DS;GDZVAIM01EDEI2_3DS;GDZVAIM02IG1NE_3DS;GDZVAIM01D090P_3DS;GDZVAIM01EFJVN_3DS;GDZVAIM01BY8FL_3DS;GDZVAIM02GRN5R_3DS;GDZVAIM02F4PQR_3DS;GDZVAIM02I6QT7_3DS;GDZVAIM01DVJ04_3DS;GDZVAIM01A6PN5_3DS;GDZVAIM01BST2Q_3DS;GDZVAIM02HUWQ4_3DS;GDZVAIM02F4EVJ_3DS	-	-	GDZVAIM01BST2Q_3DS	GDZVAIM02GRN5R_3DS;GDZVAIM01BQRAZ_3DS;GDZVAIM02IG1NE_3DS;GDZVAIM01BST2Q_3DS;GDZVAIM01EDEI2_3DS;GDZVAIM02I6QT7_3DS;GDZVAIM02HUWQ4_3DS;GDZVAIM01BY8FL_3DS;GDZVAIM02F4EVJ_3DS;GDZVAIM01A6PN5_3DS;GDZVAIM01EFJVN_3DS;GDZVAIM01D090P_3DS	GDZVAIM01BQRAZ_3DS	GDZVAIM02GRN5R_3DS;GDZVAIM01BQRAZ_3DS;GDZVAIM01DVJ04_3DS;GDZVAIM01BST2Q_3DS;GDZVAIM01EDEI2_3DS;GDZVAIM02I6QT7_3DS;GDZVAIM02HUWQ4_3DS;GDZVAIM01BY8FL_3DS;GDZVAIM02F4EVJ_3DS;GDZVAIM01A6PN5_3DS;GDZVAIM01EFJVN_3DS;GDZVAIM01D090P_3DS	GDZVAIM01EFJVN_3DS	GDZVAIM02GRN5R_3DS;GDZVAIM01BQRAZ_3DS;GDZVAIM02IG1NE_3DS;GDZVAIM01DVJ04_3DS;GDZVAIM01BST2Q_3DS;GDZVAIM01EDEI2_3DS;GDZVAIM02I6QT7_3DS;GDZVAIM02HUWQ4_3DS;GDZVAIM01BY8FL_3DS;GDZVAIM02F4EVJ_3DS;GDZVAIM01A6PN5_3DS;GDZVAIM01EFJVN_3DS;GDZVAIM02F4PQR_3DS;GDZVAIM01D090P_3DS	-	-	-	-	-	-	-	-	-	-	-
-	-	Bradi2g08187.1	Os01g0236800	Sb03g000480.1	-	NIASHv2029L04	-	-	GDZVAIM01EXKWD_3DS	GDZVAIM01CEPS8_3DS;GDZVAIM02IC6AR_3DS;GDZVAIM01DMQWP_3DS;GDZVAIM02IRA6B_3DS;GDZVAIM01EXKWD_3DS;GDZVAIM01B385A_3DS;GDZVAIM01BTJF5_3DS;GDZVAIM01B5DFH_3DS;GDZVAIM01BPYBZ_3DS;GDZVAIM02G4LEE_3DS	-	-	GDZVAIM01EXKWD_3DS	GDZVAIM01BTJF5_3DS;GDZVAIM01B385A_3DS;GDZVAIM02G4LEE_3DS;GDZVAIM01CEPS8_3DS;GDZVAIM02IRA6B_3DS;GDZVAIM01EXKWD_3DS;GDZVAIM01BPYBZ_3DS;GDZVAIM01B5DFH_3DS	GDZVAIM01EXKWD_3DS	GDZVAIM01BTJF5_3DS;GDZVAIM01DMQWP_3DS;GDZVAIM02G4LEE_3DS;GDZVAIM01CEPS8_3DS;GDZVAIM02IRA6B_3DS;GDZVAIM01EXKWD_3DS;GDZVAIM02IC6AR_3DS;GDZVAIM01BPYBZ_3DS	GDZVAIM01EXKWD_3DS	GDZVAIM01BTJF5_3DS;GDZVAIM02G4LEE_3DS;GDZVAIM01CEPS8_3DS;GDZVAIM02IRA6B_3DS;GDZVAIM01EXKWD_3DS	-	-	-	-	-	-	-	-	-	-	5198
-	-	Bradi2g08200.1	-	-	-	-	-	-	GDZVAIM01A7YEF_3DS	GDZVAIM02JZB46_3DS;GDZVAIM01A7YEF_3DS;GDZVAIM02HF94P_3DS;GDZVAIM01D942T_3DS;GDZVAIM01D7OFD_3DS;GDZVAIM02J20JK_3DS	-	-	GDZVAIM01A7YEF_3DS	GDZVAIM02J20JK_3DS;GDZVAIM02HF94P_3DS;GDZVAIM02JZB46_3DS;GDZVAIM01D942T_3DS;GDZVAIM01A7YEF_3DS;GDZVAIM01D7OFD_3DS	-	-	-	-	-	-	-	-	-	-	-	-	-	-	-
-	-	Bradi2g08210.1	-	-	-	-	-	-	GDZVAIM01CMBRM_3DS	GDZVAIM01DJN2T_3DS;GDZVAIM02F1U1O_3DS;GDZVAIM02G3VL8_3DS;GDZVAIM02H4VMM_3DS;GDZVAIM01E02Y0_3DS;GDZVAIM01CMBRM_3DS	-	-	GDZVAIM01CMBRM_3DS	GDZVAIM02H4VMM_3DS;GDZVAIM02F1U1O_3DS;GDZVAIM01E02Y0_3DS;GDZVAIM02G3VL8_3DS;GDZVAIM01CMBRM_3DS;GDZVAIM01DJN2T_3DS	-	-	-	-	-	-	-	-	-	-	-	-	-	-	-
-	-	Bradi2g08240.1	Os01g0237366	Sb03g008740.1	-	-	-	-	GDZVAIM01CGY3U_3DS	GDZVAIM02HG03L_3DS;GDZVAIM01AM8L5_3DS;GDZVAIM01C9SQS_3DS;GDZVAIM02I57JP_3DS;GDZVAIM01CROBJ_3DS;GDZVAIM01CVS9E_3DS;GDZVAIM01CGY3U_3DS	-	-	-	GDZVAIM01CGY3U_3DS;GDZVAIM01AM8L5_3DS;GDZVAIM01CROBJ_3DS;GDZVAIM01CVS9E_3DS;GDZVAIM02I57JP_3DS	GDZVAIM01CGY3U_3DS	GDZVAIM01CGY3U_3DS;GDZVAIM01AM8L5_3DS;GDZVAIM01CROBJ_3DS;GDZVAIM02HG03L_3DS	-	GDZVAIM01CGY3U_3DS;GDZVAIM01C9SQS_3DS;GDZVAIM01CROBJ_3DS;GDZVAIM02I57JP_3DS	-	-	-	-	-	-	-	-	-	-	-
-	-	Bradi2g08267.1	Os01g0238700	Sb03g000430.1	-	NIASHv3031I05	-	-	GDZVAIM02FP3I6_3DS	GDZVAIM02FUSQQ_3DS;GDZVAIM02G0WCD_3DS;GDZVAIM02F51Y0_3DS;GDZVAIM02GHB31_3DS;GDZVAIM01DPR9J_3DS;GDZVAIM01EUK3Z_3DS;GDZVAIM01DKVYQ_3DS;GDZVAIM02FP3I6_3DS;GDZVAIM02I6LTY_3DS;GDZVAIM01CJRG5_3DS	-	-	GDZVAIM02FP3I6_3DS	GDZVAIM01EUK3Z_3DS;GDZVAIM01CJRG5_3DS;GDZVAIM01DPR9J_3DS;GDZVAIM02FUSQQ_3DS;GDZVAIM01DKVYQ_3DS;GDZVAIM02G0WCD_3DS;GDZVAIM02F51Y0_3DS;GDZVAIM02FP3I6_3DS	GDZVAIM02FP3I6_3DS	GDZVAIM01EUK3Z_3DS;GDZVAIM01DPR9J_3DS;GDZVAIM01DKVYQ_3DS;GDZVAIM02G0WCD_3DS;GDZVAIM02F51Y0_3DS;GDZVAIM02I6LTY_3DS;GDZVAIM02FP3I6_3DS	GDZVAIM02FP3I6_3DS	GDZVAIM01EUK3Z_3DS;GDZVAIM01CJRG5_3DS;GDZVAIM02GHB31_3DS;GDZVAIM01DPR9J_3DS;GDZVAIM01DKVYQ_3DS;GDZVAIM02F51Y0_3DS;GDZVAIM02FP3I6_3DS	-	-	-	-	-	-	-	-	-	-	17046
-	-	Bradi2g08280.1	Os01g0238900	-	-	-	-	-	GDZVAIM01AURLZ_3DS;GDZVAIM01AM58L_3DS	GDZVAIM01AURLZ_3DS;GDZVAIM01EDWVM_3DS;GDZVAIM01AM58L_3DS;GDZVAIM01E0PO5_3DS	-	-	GDZVAIM01AM58L_3DS	GDZVAIM01E0PO5_3DS;GDZVAIM01AM58L_3DS	GDZVAIM01AURLZ_3DS	GDZVAIM01EDWVM_3DS;GDZVAIM01AURLZ_3DS	-	-	-	-	-	-	-	-	-	-	-	-	13995
-	-	Bradi2g08287.1	Os01g0239000	Sb03g000400.1	-	NIASHv1142P20	-	-	-	GDZVAIM02HV0CH_3DS;GDZVAIM02ICQBR_3DS;GDZVAIM01DWH59_3DS;GDZVAIM02I25W4_3DS;GDZVAIM02G37P0_3DS	-	-	-	GDZVAIM02G37P0_3DS;GDZVAIM02HV0CH_3DS;GDZVAIM01DWH59_3DS;GDZVAIM02I25W4_3DS	-	GDZVAIM02G37P0_3DS;GDZVAIM02HV0CH_3DS;GDZVAIM01DWH59_3DS;GDZVAIM02I25W4_3DS	-	GDZVAIM02G37P0_3DS;GDZVAIM02HV0CH_3DS;GDZVAIM01DWH59_3DS;GDZVAIM02I25W4_3DS	-	-	-	GDZVAIM02ICQBR_3DS	-	-	-	-	-	-	21116
-	-	Bradi2g08330.1	-	-	-	-	-	-	-	GDZVAIM01BLLAD_3DS;GDZVAIM01CSNIR_3DS	-	-	-	GDZVAIM01CSNIR_3DS;GDZVAIM01BLLAD_3DS	-	-	-	-	-	-	-	-	-	-	-	-	-	-	-
-	-	Bradi2g08350.1	Os01g0239700	Sb03g000350.1	-	NIASHv2031H22	-	-	GDZVAIM02HSDC3_3DS	GDZVAIM02IKN3H_3DS;GDZVAIM01APL6N_3DS;GDZVAIM02FR8S1_3DS;GDZVAIM02FLZDI_3DS;GDZVAIM01BXCV4_3DS;GDZVAIM01AFLEV_3DS;GDZVAIM02FI6PG_3DS;GDZVAIM01EST5V_3DS;GDZVAIM01BND2K_3DS;GDZVAIM02HSDC3_3DS	-	-	GDZVAIM02HSDC3_3DS	GDZVAIM02IKN3H_3DS;GDZVAIM02HSDC3_3DS;GDZVAIM01EST5V_3DS;GDZVAIM02FR8S1_3DS;GDZVAIM01APL6N_3DS;GDZVAIM01AFLEV_3DS	GDZVAIM02HSDC3_3DS	GDZVAIM02IKN3H_3DS;GDZVAIM02FLZDI_3DS;GDZVAIM02HSDC3_3DS;GDZVAIM02FI6PG_3DS;GDZVAIM01EST5V_3DS;GDZVAIM01BND2K_3DS;GDZVAIM02FR8S1_3DS;GDZVAIM01APL6N_3DS;GDZVAIM01AFLEV_3DS	GDZVAIM02HSDC3_3DS	GDZVAIM02IKN3H_3DS;GDZVAIM02HSDC3_3DS;GDZVAIM01EST5V_3DS;GDZVAIM01BND2K_3DS;GDZVAIM01BXCV4_3DS;GDZVAIM02FR8S1_3DS	-	-	-	-	-	-	-	-	-	-	-
-	-	Bradi2g08360.1	Os01g0244000	-	-	NIASHv3007K16	-	-	GDZVAIM01DXU53_3DS	GDZVAIM01DA5ZF_3DS;GDZVAIM01BY502_3DS;GDZVAIM02FH5J7_3DS;GDZVAIM01CAIGY_3DS;GDZVAIM02FRYM4_3DS;GDZVAIM01DXU53_3DS;GDZVAIM02JBJJS_3DS;GDZVAIM01CM1II_3DS	-	-	GDZVAIM01DXU53_3DS	GDZVAIM01CAIGY_3DS;GDZVAIM02JBJJS_3DS;GDZVAIM01DA5ZF_3DS;GDZVAIM01DXU53_3DS	GDZVAIM01DXU53_3DS	GDZVAIM01CAIGY_3DS;GDZVAIM02JBJJS_3DS;GDZVAIM01CM1II_3DS;GDZVAIM02FH5J7_3DS;GDZVAIM01BY502_3DS;GDZVAIM01DXU53_3DS;GDZVAIM02FRYM4_3DS	-	-	-	-	-	-	-	-	-	-	-	-	-
-	-	-	Os01g0244200	-	-	-	-	-	-	GDZVAIM02G1TKN_3DS;GDZVAIM02GIO2A_3DS;GDZVAIM01COKYZ_3DS;GDZVAIM01CT8JI_3DS;GDZVAIM02HWMYJ_3DS;GDZVAIM02I8DJF_3DS;GDZVAIM01ESCUG_3DS;GDZVAIM01BR7GZ_3DS;GDZVAIM01EMBG9_3DS;GDZVAIM02HC4Q8_3DS;GDZVAIM02HXMGB_3DS;GDZVAIM01DUPAQ_3DS;GDZVAIM01C85HW_3DS;GDZVAIM02HRTKM_3DS;GDZVAIM02HSCWH_3DS;GDZVAIM01B72FD_3DS;GDZVAIM01B67OO_3DS;GDZVAIM01AXSRA_3DS	-	-	-	-	-	GDZVAIM02HRTKM_3DS;GDZVAIM01ESCUG_3DS;GDZVAIM02GIO2A_3DS;GDZVAIM01BR7GZ_3DS;GDZVAIM01EMBG9_3DS;GDZVAIM01B67OO_3DS;GDZVAIM01CT8JI_3DS;GDZVAIM01B72FD_3DS;GDZVAIM02G1TKN_3DS;GDZVAIM02I8DJF_3DS;GDZVAIM01C85HW_3DS;GDZVAIM01DUPAQ_3DS;GDZVAIM02HXMGB_3DS;GDZVAIM01COKYZ_3DS;GDZVAIM01AXSRA_3DS;GDZVAIM02HWMYJ_3DS;GDZVAIM02HSCWH_3DS;GDZVAIM02HC4Q8_3DS	-	-	-	-	-	-	-	-	-	-	-	-	-
-	-	Bradi2g08380.1	Os01g0241100	Sb03g000310.1	-	-	-	-	-	GDZVAIM02IQ9X2_3DS;GDZVAIM02JVXLB_3DS;GDZVAIM01CHLLF_3DS;GDZVAIM02JJKO7_3DS;GDZVAIM02JFR74_3DS;GDZVAIM02GLMGG_3DS;GDZVAIM02G9D6S_3DS;GDZVAIM01CBS0M_3DS	-	-	-	GDZVAIM02JJKO7_3DS;GDZVAIM02IQ9X2_3DS;GDZVAIM01CHLLF_3DS;GDZVAIM02GLMGG_3DS;GDZVAIM01CBS0M_3DS;GDZVAIM02G9D6S_3DS;GDZVAIM02JVXLB_3DS;GDZVAIM02JFR74_3DS	-	GDZVAIM02IQ9X2_3DS;GDZVAIM02GLMGG_3DS;GDZVAIM02JVXLB_3DS;GDZVAIM02JFR74_3DS	-	GDZVAIM02IQ9X2_3DS;GDZVAIM01CHLLF_3DS;GDZVAIM02GLMGG_3DS;GDZVAIM01CBS0M_3DS;GDZVAIM02JVXLB_3DS;GDZVAIM02JFR74_3DS	-	-	-	-	-	-	-	-	-	-	-
2_1129	52.5	-	-	-	-	-	-	-	-	-	-	-	-	-	-	-	-	-	-	-	-	-	-	-	-	-	3872	3872	3872
2_0866	52.5	Bradi2g08390.1	-	-	NIASHv2064F19	NIASHv2032P24	-	-	GDZVAIM02IT3BF_3DS	GDZVAIM02ILG4T_3DS;GDZVAIM01EMF99_3DS;GDZVAIM02GPUYC_3DS;GDZVAIM01EQDYX_3DS;GDZVAIM01EQ9P7_3DS;GDZVAIM01B5ZLH_3DS;GDZVAIM02IU412_3DS;GDZVAIM01C5F3U_3DS;GDZVAIM02H51AA_3DS;GDZVAIM01EINL0_3DS;GDZVAIM02IT3BF_3DS;GDZVAIM02HSM91_3DS;GDZVAIM01EMSYH_3DS;GDZVAIM01B5RDH_3DS;GDZVAIM01E0RPB_3DS;GDZVAIM01CFGBW_3DS;GDZVAIM01CKYA7_3DS;GDZVAIM01D2JPT_3DS;GDZVAIM01D1QES_3DS;GDZVAIM02GSXW3_3DS;GDZVAIM01ETQ9L_3DS;…	-	-	GDZVAIM02IT3BF_3DS	GDZVAIM01EQDYX_3DS;GDZVAIM01AI0VZ_3DS;GDZVAIM01B5RDH_3DS;GDZVAIM01CKYA7_3DS;GDZVAIM01D2JPT_3DS;GDZVAIM02IT2BY_3DS;GDZVAIM01ETQ9L_3DS;GDZVAIM01C5F3U_3DS;GDZVAIM02JSP9M_3DS;GDZVAIM01EMSYH_3DS;GDZVAIM01B5ZLH_3DS;GDZVAIM02GSXW3_3DS;GDZVAIM02IT3BF_3DS;GDZVAIM02HSM91_3DS;GDZVAIM02H51AA_3DS;GDZVAIM02GJCG0_3DS;GDZVAIM02IU412_3DS;GDZVAIM01E0RPB_3DS;GDZVAIM01BWZCZ_3DS;GDZVAIM01D1QES_3DS;GDZVAIM01EMF99_3DS;…	-	-	-	-	-	GDZVAIM01EQ9P7_3DS	-	-	-	-	-	-	2614	2614	2614;21263
-	-	Bradi2g08410.1	-	-	-	NIASHv2105N20	-	-	GDZVAIM01DBEE7_3DS	GDZVAIM02J3IMK_3DS;GDZVAIM02J0YEE_3DS;GDZVAIM01CVNJE_3DS;GDZVAIM01B87W0_3DS;GDZVAIM01DEDG5_3DS;GDZVAIM01C66I2_3DS;GDZVAIM02HRWS6_3DS;GDZVAIM02HL1QD_3DS;GDZVAIM01C7X3J_3DS;GDZVAIM01DBEE7_3DS;GDZVAIM01EBIL2_3DS;GDZVAIM02GK35Y_3DS;GDZVAIM01BYGFP_3DS;GDZVAIM02F5PFK_3DS;GDZVAIM01CLIZP_3DS;GDZVAIM01BWSGS_3DS;GDZVAIM01AYQ8Y_3DS;GDZVAIM02HEODZ_3DS;GDZVAIM01CAQAT_3DS;GDZVAIM01AT8WB_3DS;GDZVAIM01CY61T_3DS;…	-	-	GDZVAIM01DBEE7_3DS	GDZVAIM01AT8WB_3DS;GDZVAIM02F5PFK_3DS;GDZVAIM01CY61T_3DS;GDZVAIM01AYQ8Y_3DS;GDZVAIM01DEDG5_3DS;GDZVAIM01DBEE7_3DS;GDZVAIM01B87W0_3DS;GDZVAIM01CLIZP_3DS;GDZVAIM01BWSGS_3DS;GDZVAIM01C66I2_3DS;GDZVAIM02J3IMK_3DS;GDZVAIM01EBIL2_3DS;GDZVAIM01CAQAT_3DS;GDZVAIM01C7X3J_3DS;GDZVAIM01CVNJE_3DS;GDZVAIM02J0YEE_3DS;GDZVAIM01BYGFP_3DS;GDZVAIM02HRWS6_3DS;GDZVAIM02GK35Y_3DS;GDZVAIM02JCKJY_3DS;GDZVAIM02HL1QD_3DS;…	-	-	-	-	-	-	-	-	-	-	-	-	-	-	-
-	-	Bradi2g08460.1	Os01g0242200	Sb03g000300.1	-	-	-	-	GDZVAIM01APU44_3DS	GDZVAIM01APU44_3DS;GDZVAIM02IR2LF_3DS	-	-	GDZVAIM01APU44_3DS	GDZVAIM02IR2LF_3DS;GDZVAIM01APU44_3DS	GDZVAIM01APU44_3DS	GDZVAIM02IR2LF_3DS;GDZVAIM01APU44_3DS	-	GDZVAIM02IR2LF_3DS;GDZVAIM01APU44_3DS	-	-	-	-	-	-	-	-	-	27467	27467
-	-	Bradi2g08490.1	Os01g0242500	Sb03g003890.1	-	-	-	-	GDZVAIM02GVZIR_3DS	GDZVAIM02IY36Q_3DS;GDZVAIM01EOFVA_3DS;GDZVAIM02GY97J_3DS;GDZVAIM02G7YUS_3DS;GDZVAIM02FST91_3DS;GDZVAIM02GVZIR_3DS;GDZVAIM02JFSE2_3DS	-	-	GDZVAIM02GVZIR_3DS	GDZVAIM02FST91_3DS;GDZVAIM02IY36Q_3DS;GDZVAIM02GVZIR_3DS;GDZVAIM02GY97J_3DS;GDZVAIM02JFSE2_3DS;GDZVAIM01EOFVA_3DS;GDZVAIM02G7YUS_3DS	GDZVAIM02GVZIR_3DS	GDZVAIM02IY36Q_3DS;GDZVAIM02GVZIR_3DS;GDZVAIM01EOFVA_3DS	-	GDZVAIM02GVZIR_3DS;GDZVAIM01EOFVA_3DS	-	-	-	-	-	-	-	-	-	-	20399
-	-	Bradi2g08500.2	Os01g0242600	Sb03g003880.1	-	NIASHv2083A14	-	-	GDZVAIM02F7NAU_3DS	GDZVAIM01DN5U5_3DS;GDZVAIM02G60OK_3DS;GDZVAIM02F7NAU_3DS;GDZVAIM02GG5ED_3DS;GDZVAIM02H6IYY_3DS;GDZVAIM01BR9JJ_3DS;GDZVAIM02IWPPM_3DS;GDZVAIM01CMNP6_3DS	-	-	GDZVAIM02F7NAU_3DS	GDZVAIM02F7NAU_3DS;GDZVAIM02IWPPM_3DS;GDZVAIM02GG5ED_3DS;GDZVAIM01BR9JJ_3DS;GDZVAIM02G60OK_3DS;GDZVAIM01DN5U5_3DS	-	GDZVAIM02F7NAU_3DS;GDZVAIM02IWPPM_3DS;GDZVAIM02GG5ED_3DS;GDZVAIM01BR9JJ_3DS;GDZVAIM02G60OK_3DS;GDZVAIM01DN5U5_3DS	-	GDZVAIM02F7NAU_3DS;GDZVAIM02GG5ED_3DS;GDZVAIM01BR9JJ_3DS;GDZVAIM02G60OK_3DS	-	-	-	GDZVAIM02H6IYY_3DS;GDZVAIM01CMNP6_3DS	-	-	-	-	-	-	5469;11416
-	-	Bradi2g08510.1	Os01g0243000	Sb03g003860.1	-	NIASHv2143D04	-	-	-	GDZVAIM02GCADN_3DS;GDZVAIM02FU8A9_3DS	-	-	-	GDZVAIM02GCADN_3DS;GDZVAIM02FU8A9_3DS	-	GDZVAIM02GCADN_3DS;GDZVAIM02FU8A9_3DS	-	GDZVAIM02GCADN_3DS;GDZVAIM02FU8A9_3DS	-	-	-	-	-	-	-	-	-	-	-
-	-	Bradi2g08517.1	Os01g0243100	Sb03g003856.1	-	-	-	-	GDZVAIM01CGN13_3DS	GDZVAIM01EUZL0_3DS;GDZVAIM01EMIOG_3DS;GDZVAIM01C19V8_3DS;GDZVAIM02HZLQP_3DS;GDZVAIM01CJ7ML_3DS;GDZVAIM02G8ZI4_3DS;GDZVAIM01C08BU_3DS;GDZVAIM02H471S_3DS;GDZVAIM01CGN13_3DS;GDZVAIM02GWIQS_3DS;GDZVAIM01D4I6V_3DS;GDZVAIM02JAQOO_3DS;GDZVAIM01CGD3F_3DS;GDZVAIM01CEZUM_3DS;GDZVAIM01BW69I_3DS;GDZVAIM01EG6LZ_3DS;GDZVAIM01DQTBV_3DS;GDZVAIM01CMUZG_3DS;GDZVAIM02IX6KQ_3DS;GDZVAIM02FSKTQ_3DS;GDZVAIM01AU7PP_3DS;…	-	-	GDZVAIM01CGN13_3DS	GDZVAIM01C19V8_3DS;GDZVAIM01BW69I_3DS;GDZVAIM01CEZUM_3DS;GDZVAIM01EG6LZ_3DS;GDZVAIM02G78WY_3DS;GDZVAIM02GWIQS_3DS;GDZVAIM01CMUZG_3DS;GDZVAIM01CJ7ML_3DS;GDZVAIM01AU7PP_3DS;GDZVAIM01CGN13_3DS;GDZVAIM01EMIOG_3DS;GDZVAIM01C08BU_3DS;GDZVAIM02H471S_3DS;GDZVAIM01DQTBV_3DS;GDZVAIM02HZLQP_3DS	GDZVAIM01CGN13_3DS	GDZVAIM01C19V8_3DS;GDZVAIM01BW69I_3DS;GDZVAIM01D4I6V_3DS;GDZVAIM01CEZUM_3DS;GDZVAIM01EG6LZ_3DS;GDZVAIM02GWIQS_3DS;GDZVAIM01CMUZG_3DS;GDZVAIM01AU7PP_3DS;GDZVAIM01CGN13_3DS;GDZVAIM01EMIOG_3DS;GDZVAIM01C08BU_3DS;GDZVAIM02H471S_3DS;GDZVAIM02HZLQP_3DS	GDZVAIM01CGN13_3DS	GDZVAIM01C19V8_3DS;GDZVAIM01BW69I_3DS;GDZVAIM01CEZUM_3DS;GDZVAIM01EG6LZ_3DS;GDZVAIM01CGD3F_3DS;GDZVAIM01CMUZG_3DS;GDZVAIM01EUZL0_3DS;GDZVAIM02FSKTQ_3DS;GDZVAIM01AU7PP_3DS;GDZVAIM01CGN13_3DS;GDZVAIM01EMIOG_3DS;GDZVAIM02IX6KQ_3DS;GDZVAIM01C08BU_3DS;GDZVAIM02G8ZI4_3DS;GDZVAIM02H471S_3DS;GDZVAIM02JAQOO_3DS	-	-	-	-	-	-	-	-	-	-	-
-	-	Bradi2g08527.1	Os01g0243200	Sb03g003850.1	-	NIASHv1114H08	-	-	GDZVAIM02JSYU7_3DS	GDZVAIM01EGLEQ_3DS;GDZVAIM01EVDVU_3DS;GDZVAIM02JSYU7_3DS;GDZVAIM01EISQ6_3DS;GDZVAIM02JFDC2_3DS;GDZVAIM01EMUZ9_3DS;GDZVAIM02JNN7K_3DS;GDZVAIM01EKYE5_3DS;GDZVAIM01EBOQI_3DS;GDZVAIM02HJD1B_3DS;GDZVAIM02G89CV_3DS;GDZVAIM02I6WRW_3DS;GDZVAIM01BPPYY_3DS;GDZVAIM02FE92E_3DS	-	-	GDZVAIM02JSYU7_3DS	GDZVAIM02JNN7K_3DS;GDZVAIM01BPPYY_3DS;GDZVAIM02JSYU7_3DS;GDZVAIM02JFDC2_3DS;GDZVAIM02I6WRW_3DS;GDZVAIM01EGLEQ_3DS;GDZVAIM01EVDVU_3DS;GDZVAIM02FE92E_3DS;GDZVAIM01EBOQI_3DS;GDZVAIM01EMUZ9_3DS;GDZVAIM02HJD1B_3DS;GDZVAIM01EISQ6_3DS;GDZVAIM02G89CV_3DS	GDZVAIM02JSYU7_3DS	GDZVAIM01BPPYY_3DS;GDZVAIM02JSYU7_3DS;GDZVAIM02I6WRW_3DS;GDZVAIM01EGLEQ_3DS;GDZVAIM01EBOQI_3DS;GDZVAIM01EMUZ9_3DS;GDZVAIM02HJD1B_3DS;GDZVAIM02G89CV_3DS;GDZVAIM01EKYE5_3DS	GDZVAIM02JSYU7_3DS	GDZVAIM01BPPYY_3DS;GDZVAIM02JSYU7_3DS;GDZVAIM02I6WRW_3DS;GDZVAIM01EGLEQ_3DS;GDZVAIM01EVDVU_3DS;GDZVAIM02FE92E_3DS;GDZVAIM01EMUZ9_3DS;GDZVAIM02HJD1B_3DS;GDZVAIM01EISQ6_3DS;GDZVAIM02G89CV_3DS;GDZVAIM01EKYE5_3DS	-	-	-	-	-	-	-	-	-	-	-
-	-	Bradi2g08560.1	Os01g0249300	-	-	-	-	-	-	GDZVAIM02HFKAL_3DS;GDZVAIM02J1BJF_3DS;GDZVAIM01C2FYO_3DS	-	-	-	GDZVAIM02J1BJF_3DS;GDZVAIM01C2FYO_3DS;GDZVAIM02HFKAL_3DS	-	GDZVAIM02J1BJF_3DS;GDZVAIM01C2FYO_3DS;GDZVAIM02HFKAL_3DS	-	-	-	-	-	-	-	-	-	-	-	-	-
-	-	Bradi2g08600.1	-	-	-	NIASHv2121H22	-	-	GDZVAIM02I62Y3_3DS	GDZVAIM02I62Y3_3DS;GDZVAIM01DVJ04_3DS	-	-	GDZVAIM02I62Y3_3DS	GDZVAIM01DVJ04_3DS;GDZVAIM02I62Y3_3DS	-	-	-	-	-	-	-	-	-	-	-	-	-	-	-
-	-	-	-	Sb03g005120.1	-	-	-	-	-	GDZVAIM02IEFU4_3DS;GDZVAIM02IR0ZK_3DS;GDZVAIM01CXCS2_3DS;GDZVAIM01BWKFT_3DS;GDZVAIM02FFKSS_3DS;GDZVAIM02F0TRJ_3DS	-	-	-	-	-	-	-	GDZVAIM01CXCS2_3DS;GDZVAIM01BWKFT_3DS;GDZVAIM02F0TRJ_3DS;GDZVAIM02FFKSS_3DS;GDZVAIM02IR0ZK_3DS;GDZVAIM02IEFU4_3DS	-	-	-	-	-	-	-	-	-	-	-
-	-	Bradi2g09170.1	-	Sb03g005130.1	-	-	-	-	GDZVAIM02JX2X3_3DS	GDZVAIM01DYGVY_3DS;GDZVAIM01A51A5_3DS;GDZVAIM01ARI2E_3DS;GDZVAIM01B8789_3DS;GDZVAIM02I134M_3DS;GDZVAIM01ERMUU_3DS;GDZVAIM02JX2X3_3DS;GDZVAIM01CVDET_3DS;GDZVAIM02JES4J_3DS;GDZVAIM01AY0EB_3DS;GDZVAIM01DOFEX_3DS;GDZVAIM02IKSUF_3DS;GDZVAIM02GXUYM_3DS	-	-	GDZVAIM02JX2X3_3DS	GDZVAIM01B8789_3DS;GDZVAIM02IKSUF_3DS;GDZVAIM02JX2X3_3DS;GDZVAIM01ARI2E_3DS;GDZVAIM02JES4J_3DS;GDZVAIM02GXUYM_3DS;GDZVAIM01A51A5_3DS;GDZVAIM02I134M_3DS;GDZVAIM01DOFEX_3DS;GDZVAIM01ERMUU_3DS;GDZVAIM01DYGVY_3DS	-	-	-	GDZVAIM01CVDET_3DS;GDZVAIM01AY0EB_3DS	-	-	-	-	-	-	-	-	-	-	21448;21089
-	-	Bradi2g09177.1	-	Sb03g009880.1	-	NIASHv1008I13	-	-	GDZVAIM02GIE4W_3DS;GDZVAIM01CNU0S_3DS	GDZVAIM02GVZQY_3DS;GDZVAIM02GIYCK_3DS;GDZVAIM02GXSKJ_3DS;GDZVAIM02H3LMY_3DS;GDZVAIM01C8JWY_3DS;GDZVAIM02GQRUJ_3DS;GDZVAIM01APUO4_3DS;GDZVAIM01ED0QL_3DS;GDZVAIM02FSI95_3DS;GDZVAIM01CCY4C_3DS;GDZVAIM01B8OLT_3DS;GDZVAIM01DZ1V0_3DS;GDZVAIM02HFPBJ_3DS;GDZVAIM02GB8EX_3DS;GDZVAIM02GPI7N_3DS;GDZVAIM01DVS11_3DS;GDZVAIM01DULB0_3DS;GDZVAIM01BWZOU_3DS;GDZVAIM02GIE4W_3DS;GDZVAIM01CNU0S_3DS;GDZVAIM01A2N4D_3DS;…	-	-	GDZVAIM01CNU0S_3DS	GDZVAIM02GVZQY_3DS;GDZVAIM02H3LMY_3DS;GDZVAIM01DZ1V0_3DS;GDZVAIM02HKR4O_3DS;GDZVAIM02GXSKJ_3DS;GDZVAIM01BWZOU_3DS;GDZVAIM01CNU0S_3DS;GDZVAIM01ED0QL_3DS;GDZVAIM01C8JWY_3DS;GDZVAIM02GQRUJ_3DS;GDZVAIM01DVS11_3DS;GDZVAIM01APUO4_3DS;GDZVAIM02FSI95_3DS;GDZVAIM01CCY4C_3DS;GDZVAIM01DULB0_3DS;GDZVAIM02HFPBJ_3DS;GDZVAIM02GB8EX_3DS;GDZVAIM02GIE4W_3DS;GDZVAIM02GIYCK_3DS;GDZVAIM02GPI7N_3DS;GDZVAIM01B8OLT_3DS;…	-	-	GDZVAIM02GIE4W_3DS	GDZVAIM02GVZQY_3DS;GDZVAIM02H3LMY_3DS;GDZVAIM01DZ1V0_3DS;GDZVAIM02HKR4O_3DS;GDZVAIM02GXSKJ_3DS;GDZVAIM01BWZOU_3DS;GDZVAIM01CNU0S_3DS;GDZVAIM01ED0QL_3DS;GDZVAIM01C8JWY_3DS;GDZVAIM02GQRUJ_3DS;GDZVAIM01DVS11_3DS;GDZVAIM01APUO4_3DS;GDZVAIM02FSI95_3DS;GDZVAIM01CCY4C_3DS;GDZVAIM02HFPBJ_3DS;GDZVAIM02GIE4W_3DS;GDZVAIM02GIYCK_3DS;GDZVAIM02GPI7N_3DS;GDZVAIM01B8OLT_3DS;GDZVAIM02HONMW_3DS;GDZVAIM02IGOUW_3DS;…	-	-	-	-	-	-	-	-	-	29114	18406;29114
-	-	Bradi2g09187.1	-	-	-	-	-	-	-	GDZVAIM02JBZSX_3DS;GDZVAIM01D3M77_3DS;GDZVAIM02JWHYH_3DS;GDZVAIM02HQ44B_3DS;GDZVAIM02FHLQ8_3DS;GDZVAIM01CZ855_3DS;GDZVAIM01APSAP_3DS;GDZVAIM02JBHM8_3DS	-	-	-	GDZVAIM01D3M77_3DS;GDZVAIM02FHLQ8_3DS;GDZVAIM02HQ44B_3DS;GDZVAIM01APSAP_3DS;GDZVAIM01CZ855_3DS;GDZVAIM02JBZSX_3DS;GDZVAIM02JWHYH_3DS;GDZVAIM02JBHM8_3DS	-	-	-	-	-	-	-	-	-	-	-	-	-	-	-
-	-	Bradi2g09200.1	-	-	-	-	-	-	GDZVAIM02HY8RZ_3DS	GDZVAIM02JCAEW_3DS;GDZVAIM01ETH63_3DS;GDZVAIM02FJ18T_3DS;GDZVAIM02HY8RZ_3DS;GDZVAIM01AVXA5_3DS;GDZVAIM01EV73Z_3DS;GDZVAIM02I6KT4_3DS;GDZVAIM01EUTHG_3DS;GDZVAIM01EH6Q8_3DS;GDZVAIM01DVH5Q_3DS;GDZVAIM02F01R4_3DS;GDZVAIM02H3I82_3DS;GDZVAIM02F2JPY_3DS;GDZVAIM02HBE38_3DS	-	-	GDZVAIM02HY8RZ_3DS	GDZVAIM01DVH5Q_3DS;GDZVAIM02F01R4_3DS;GDZVAIM01EH6Q8_3DS;GDZVAIM01AVXA5_3DS;GDZVAIM01EUTHG_3DS;GDZVAIM01ETH63_3DS;GDZVAIM02I6KT4_3DS;GDZVAIM02FJ18T_3DS;GDZVAIM02JCAEW_3DS;GDZVAIM02HBE38_3DS;GDZVAIM02HY8RZ_3DS;GDZVAIM02H3I82_3DS;GDZVAIM01EV73Z_3DS;GDZVAIM02F2JPY_3DS	-	-	-	-	-	-	-	-	-	-	-	-	-	-	-
-	-	Bradi2g09210.1	-	-	-	-	-	-	GDZVAIM01BYIJY_3DS	GDZVAIM01CWCTD_3DS;GDZVAIM01EA9VO_3DS;GDZVAIM01BYIJY_3DS;GDZVAIM01EAGLI_3DS	-	-	GDZVAIM01BYIJY_3DS	GDZVAIM01CWCTD_3DS;GDZVAIM01EA9VO_3DS;GDZVAIM01EAGLI_3DS;GDZVAIM01BYIJY_3DS	-	-	-	-	-	-	-	-	-	-	-	-	-	-	-
-	-	Bradi2g09230.1	-	-	-	-	-	-	-	GDZVAIM02GUU78_3DS;GDZVAIM02GMSN9_3DS;GDZVAIM01AOSM7_3DS;GDZVAIM01DT20M_3DS;GDZVAIM01B1LCQ_3DS	-	-	-	GDZVAIM02GUU78_3DS;GDZVAIM01AOSM7_3DS;GDZVAIM01DT20M_3DS;GDZVAIM02GMSN9_3DS;GDZVAIM01B1LCQ_3DS	-	-	-	-	-	-	-	-	-	-	-	-	-	-	-
-	-	Bradi2g09240.1	-	-	-	NIASHv3026J11	-	-	-	GDZVAIM01DL6SW_3DS;GDZVAIM01CHZT9_3DS;GDZVAIM01EB03W_3DS;GDZVAIM01AZ9RI_3DS;GDZVAIM01CZ9ZU_3DS	-	-	-	GDZVAIM01AZ9RI_3DS;GDZVAIM01CHZT9_3DS;GDZVAIM01EB03W_3DS;GDZVAIM01CZ9ZU_3DS;GDZVAIM01DL6SW_3DS	-	-	-	-	-	-	-	-	-	-	-	-	-	-	-
-	-	Bradi2g09260.1	-	-	-	NIASHv1145D02	-	-	-	GDZVAIM02GRJ11_3DS;GDZVAIM02FRDWO_3DS;GDZVAIM02GL4VD_3DS;GDZVAIM02I7P0E_3DS	-	-	-	GDZVAIM02GRJ11_3DS;GDZVAIM02I7P0E_3DS;GDZVAIM02GL4VD_3DS;GDZVAIM02FRDWO_3DS	-	-	-	-	-	-	-	-	-	-	-	-	-	-	-
-	-	Bradi2g09290.1	Os01g0256900	Sb03g009890.1	-	NIASHv2002G14	NIASHv2085H05	-	GDZVAIM02IGV7S_3DS	GDZVAIM02IGV7S_3DS;GDZVAIM02GMM6C_3DS	-	-	GDZVAIM02IGV7S_3DS	GDZVAIM02GMM6C_3DS;GDZVAIM02IGV7S_3DS	GDZVAIM02IGV7S_3DS	GDZVAIM02GMM6C_3DS;GDZVAIM02IGV7S_3DS	GDZVAIM02IGV7S_3DS	GDZVAIM02GMM6C_3DS;GDZVAIM02IGV7S_3DS	-	-	-	-	-	-	-	-	-	-	-
1_1258	52.5	Bradi2g09300.1	Os01g0257100	Sb03g009900.1	-	NIASHv3025P14	-	-	GDZVAIM01BP2OY_3DS	GDZVAIM01BP2OY_3DS;GDZVAIM01CP6KQ_3DS	-	-	GDZVAIM01BP2OY_3DS	GDZVAIM01BP2OY_3DS;GDZVAIM01CP6KQ_3DS	GDZVAIM01BP2OY_3DS	GDZVAIM01BP2OY_3DS;GDZVAIM01CP6KQ_3DS	GDZVAIM01BP2OY_3DS	GDZVAIM01BP2OY_3DS;GDZVAIM01CP6KQ_3DS	-	-	-	-	-	-	-	-	19138	19138	19138
-	-	Bradi2g09340.1	Os01g0257400	Sb03g009920.1	-	NIASHv1137A21	-	-	-	GDZVAIM01CBQGU_3DS;GDZVAIM01CT26H_3DS;GDZVAIM01DW1NH_3DS;GDZVAIM02JUKNY_3DS	-	-	-	GDZVAIM01CT26H_3DS;GDZVAIM01DW1NH_3DS;GDZVAIM02JUKNY_3DS;GDZVAIM01CBQGU_3DS	-	GDZVAIM01CT26H_3DS;GDZVAIM02JUKNY_3DS;GDZVAIM01CBQGU_3DS	-	GDZVAIM01CT26H_3DS;GDZVAIM02JUKNY_3DS;GDZVAIM01CBQGU_3DS	-	-	-	GDZVAIM02JUKNY_3DS	-	-	-	-	-	-	21051
-	-	Bradi2g09350.1	Os01g0258700	Sb03g009930.1	-	NIASHv2138L05	-	-	GDZVAIM01ATLIE_3DS	GDZVAIM01EHJ6B_3DS;GDZVAIM01ATLIE_3DS;GDZVAIM01CO79N_3DS;GDZVAIM01BAW3W_3DS;GDZVAIM01ASKU5_3DS	-	-	GDZVAIM01ATLIE_3DS	GDZVAIM01CO79N_3DS;GDZVAIM01ASKU5_3DS;GDZVAIM01EHJ6B_3DS;GDZVAIM01ATLIE_3DS;GDZVAIM01BAW3W_3DS	GDZVAIM01ATLIE_3DS	GDZVAIM01CO79N_3DS;GDZVAIM01ASKU5_3DS;GDZVAIM01ATLIE_3DS;GDZVAIM01BAW3W_3DS	-	GDZVAIM01CO79N_3DS;GDZVAIM01ASKU5_3DS;GDZVAIM01BAW3W_3DS	-	-	-	-	-	-	-	-	-	-	-
-	-	Bradi2g09360.1	Os01g0259200	Sb03g009940.1	-	NIASHv2011D10	-	-	GDZVAIM02HU0FN_3DS	GDZVAIM01EOQCX_3DS;GDZVAIM02FZFQ1_3DS;GDZVAIM01ARGSQ_3DS;GDZVAIM01CNYMD_3DS;GDZVAIM02JC8DS_3DS;GDZVAIM01EWVML_3DS;GDZVAIM02F30WV_3DS;GDZVAIM02HU0FN_3DS;GDZVAIM02IN2LQ_3DS;GDZVAIM02JQT2A_3DS;GDZVAIM02IFG0X_3DS;GDZVAIM01B6WWK_3DS;GDZVAIM01EBPY5_3DS;GDZVAIM01A36YE_3DS;GDZVAIM02GRG8A_3DS;GDZVAIM02FQQ5M_3DS;GDZVAIM01AZYML_3DS;GDZVAIM01CWOZV_3DS;GDZVAIM02HQEHZ_3DS;GDZVAIM01AULH2_3DS;GDZVAIM01EOMNN_3DS;…	-	-	GDZVAIM02HU0FN_3DS	GDZVAIM01CWOZV_3DS;GDZVAIM02FQQ5M_3DS;GDZVAIM02JQT2A_3DS;GDZVAIM02HU0FN_3DS;GDZVAIM02F30WV_3DS;GDZVAIM01EOMNN_3DS;GDZVAIM01EBPY5_3DS;GDZVAIM02JZ8P7_3DS;GDZVAIM01EWVML_3DS;GDZVAIM01EKKNY_3DS;GDZVAIM02GRG8A_3DS;GDZVAIM02HQEHZ_3DS;GDZVAIM02IFG0X_3DS;GDZVAIM01AULH2_3DS;GDZVAIM01CNYMD_3DS;GDZVAIM01ARGSQ_3DS	GDZVAIM02HU0FN_3DS	GDZVAIM01CWOZV_3DS;GDZVAIM02FQQ5M_3DS;GDZVAIM02JQT2A_3DS;GDZVAIM02HU0FN_3DS;GDZVAIM02F30WV_3DS;GDZVAIM01EOMNN_3DS;GDZVAIM01EBPY5_3DS;GDZVAIM01EWVML_3DS;GDZVAIM02GRG8A_3DS;GDZVAIM01AZYML_3DS;GDZVAIM02HQEHZ_3DS;GDZVAIM02IFG0X_3DS;GDZVAIM01CNYMD_3DS;GDZVAIM01ARGSQ_3DS;GDZVAIM02FZFQ1_3DS	GDZVAIM02HU0FN_3DS	GDZVAIM01CWOZV_3DS;GDZVAIM02FQQ5M_3DS;GDZVAIM02JQT2A_3DS;GDZVAIM02HU0FN_3DS;GDZVAIM02F30WV_3DS;GDZVAIM01BQAOJ_3DS;GDZVAIM01EOMNN_3DS;GDZVAIM01EBPY5_3DS;GDZVAIM01EWVML_3DS;GDZVAIM01EKKNY_3DS;GDZVAIM02GRG8A_3DS;GDZVAIM02IN2LQ_3DS;GDZVAIM02HQEHZ_3DS;GDZVAIM02IFG0X_3DS;GDZVAIM01EOQCX_3DS;GDZVAIM01B6WWK_3DS;GDZVAIM01CNYMD_3DS;GDZVAIM01ARGSQ_3DS;GDZVAIM01A36YE_3DS	-	-	-	GDZVAIM02HU0FN_3DS;GDZVAIM02F30WV_3DS;GDZVAIM02JC8DS_3DS	-	-	-	-	-	-	19403;21037
-	-	Bradi2g09370.1	Os01g0259400	Sb03g009950.1	-	-	-	-	GDZVAIM02FH4C0_3DS	GDZVAIM01A1634_3DS;GDZVAIM01EG17I_3DS;GDZVAIM01AULW7_3DS;GDZVAIM01ET7OL_3DS;GDZVAIM02G9N2T_3DS;GDZVAIM01EL05O_3DS;GDZVAIM01EBL4Q_3DS;GDZVAIM02JKRPE_3DS;GDZVAIM02IIHWR_3DS;GDZVAIM02FH4C0_3DS;GDZVAIM01EN7NN_3DS;GDZVAIM02ID9QF_3DS;GDZVAIM02GSN5Y_3DS;GDZVAIM02JIU3N_3DS;GDZVAIM02GOUA1_3DS;GDZVAIM01DQKV2_3DS;GDZVAIM01AUL43_3DS;GDZVAIM02GZ2TY_3DS;GDZVAIM01BQZN6_3DS	-	-	GDZVAIM02FH4C0_3DS	GDZVAIM02JKRPE_3DS;GDZVAIM02FH4C0_3DS;GDZVAIM01EG17I_3DS;GDZVAIM02GOUA1_3DS;GDZVAIM01EBL4Q_3DS;GDZVAIM01ET7OL_3DS;GDZVAIM02IIHWR_3DS;GDZVAIM02G9N2T_3DS;GDZVAIM02GSN5Y_3DS;GDZVAIM02GZ2TY_3DS;GDZVAIM01EL05O_3DS;GDZVAIM02JIU3N_3DS;GDZVAIM01AUL43_3DS;GDZVAIM01A1634_3DS;GDZVAIM01DQKV2_3DS;GDZVAIM01EN7NN_3DS;GDZVAIM01BQZN6_3DS;GDZVAIM02ID9QF_3DS;GDZVAIM01AULW7_3DS	GDZVAIM02FH4C0_3DS	GDZVAIM02JKRPE_3DS;GDZVAIM02FH4C0_3DS;GDZVAIM01EG17I_3DS;GDZVAIM02GOUA1_3DS;GDZVAIM01EBL4Q_3DS;GDZVAIM01ET7OL_3DS;GDZVAIM02IIHWR_3DS;GDZVAIM02G9N2T_3DS;GDZVAIM02GSN5Y_3DS;GDZVAIM02GZ2TY_3DS;GDZVAIM02JIU3N_3DS;GDZVAIM01AUL43_3DS;GDZVAIM01A1634_3DS;GDZVAIM01DQKV2_3DS;GDZVAIM01EN7NN_3DS;GDZVAIM01BQZN6_3DS;GDZVAIM02ID9QF_3DS;GDZVAIM01AULW7_3DS	GDZVAIM02FH4C0_3DS	GDZVAIM02JKRPE_3DS;GDZVAIM02FH4C0_3DS;GDZVAIM01EG17I_3DS;GDZVAIM02GOUA1_3DS;GDZVAIM01EBL4Q_3DS;GDZVAIM01ET7OL_3DS;GDZVAIM02IIHWR_3DS;GDZVAIM02G9N2T_3DS;GDZVAIM02GSN5Y_3DS;GDZVAIM02GZ2TY_3DS;GDZVAIM01EL05O_3DS;GDZVAIM02JIU3N_3DS;GDZVAIM01AUL43_3DS;GDZVAIM01A1634_3DS;GDZVAIM01DQKV2_3DS;GDZVAIM01EN7NN_3DS;GDZVAIM01BQZN6_3DS;GDZVAIM02ID9QF_3DS;GDZVAIM01AULW7_3DS	-	-	-	-	-	-	-	-	-	-	-
-	-	Bradi2g09380.1	-	Sb03g009960.1	-	-	-	-	-	GDZVAIM01DFAYN_3DS;GDZVAIM02II03L_3DS;GDZVAIM02JRZJB_3DS;GDZVAIM02I7R50_3DS	-	-	-	GDZVAIM02I7R50_3DS;GDZVAIM01DFAYN_3DS;GDZVAIM02JRZJB_3DS;GDZVAIM02II03L_3DS	-	-	-	GDZVAIM02JRZJB_3DS;GDZVAIM02II03L_3DS	-	-	-	-	-	-	-	-	-	-	13892
-	-	Bradi2g09390.1	-	-	-	-	-	-	GDZVAIM01A8S4D_3DS	GDZVAIM01A8S4D_3DS;GDZVAIM01ED0P0_3DS	-	-	GDZVAIM01A8S4D_3DS	GDZVAIM01A8S4D_3DS;GDZVAIM01ED0P0_3DS	-	-	-	-	-	-	-	-	-	-	-	-	-	-	-
3_0799	52.5	Bradi2g09420.1	Os01g0259900	Sb03g009990.1	-	NIASHv3122J11	-	-	GDZVAIM02HP0Y1_3DS	GDZVAIM02HP0Y1_3DS;GDZVAIM01AJF1I_3DS;GDZVAIM02JURHW_3DS;GDZVAIM02IBE4Z_3DS;GDZVAIM02JW6X2_3DS;GDZVAIM02JXG17_3DS;GDZVAIM01CF1Y7_3DS	-	GDZVAIM01CF1Y7_3DS	GDZVAIM02HP0Y1_3DS	GDZVAIM02HP0Y1_3DS;GDZVAIM02JW6X2_3DS;GDZVAIM01AJF1I_3DS;GDZVAIM02JXG17_3DS;GDZVAIM02IBE4Z_3DS;GDZVAIM02JURHW_3DS	GDZVAIM02HP0Y1_3DS	GDZVAIM02HP0Y1_3DS;GDZVAIM02JW6X2_3DS;GDZVAIM01AJF1I_3DS;GDZVAIM02JXG17_3DS;GDZVAIM02IBE4Z_3DS;GDZVAIM02JURHW_3DS	-	GDZVAIM02JW6X2_3DS;GDZVAIM01AJF1I_3DS;GDZVAIM02JXG17_3DS;GDZVAIM02IBE4Z_3DS;GDZVAIM02JURHW_3DS	-	-	-	GDZVAIM01CF1Y7_3DS	-	-	-	-	19492	19492	19492
-	-	Bradi2g09441.1	-	-	-	NIASHv2147G19	-	-	-	GDZVAIM02H0SIS_3DS;GDZVAIM02GT28F_3DS;GDZVAIM01C54J2_3DS	-	-	-	GDZVAIM02GT28F_3DS;GDZVAIM01C54J2_3DS;GDZVAIM02H0SIS_3DS	-	-	-	-	-	-	-	-	-	-	-	-	-	-	-
-	-	Bradi2g09450.1	-	Sb03g010055.1	-	NIASHv3054G22	-	-	GDZVAIM01B53H1_3DS	GDZVAIM02IPGPF_3DS;GDZVAIM01B0Y0U_3DS;GDZVAIM01EKOG3_3DS;GDZVAIM01B53H1_3DS;GDZVAIM01AT02V_3DS;GDZVAIM02I4X2J_3DS;GDZVAIM02ITVFX_3DS;GDZVAIM02IX6KQ_3DS;GDZVAIM01C1K3K_3DS	-	-	GDZVAIM01B53H1_3DS	GDZVAIM01B53H1_3DS;GDZVAIM02IPGPF_3DS;GDZVAIM01B0Y0U_3DS;GDZVAIM02ITVFX_3DS;GDZVAIM01C1K3K_3DS;GDZVAIM01AT02V_3DS;GDZVAIM01EKOG3_3DS;GDZVAIM02IX6KQ_3DS	-	-	-	GDZVAIM01B53H1_3DS;GDZVAIM02IPGPF_3DS;GDZVAIM01B0Y0U_3DS;GDZVAIM02ITVFX_3DS;GDZVAIM01C1K3K_3DS;GDZVAIM01AT02V_3DS	-	-	-	GDZVAIM02ITVFX_3DS;GDZVAIM02I4X2J_3DS	-	-	-	-	-	-	-
-	-	-	-	Sb03g010060.1	-	-	-	-	-	GDZVAIM01EKOG3_3DS;GDZVAIM02JQ191_3DS	-	-	-	-	-	-	-	GDZVAIM02JQ191_3DS;GDZVAIM01EKOG3_3DS	-	-	-	-	-	-	-	-	-	-	-
-	-	Bradi2g09470.1	-	Sb03g010090.1	-	NIASHv1066M12	-	-	GDZVAIM01CC7N8_3DS	GDZVAIM01ATQ5D_3DS;GDZVAIM01CC7N8_3DS;GDZVAIM02I4WEG_3DS;GDZVAIM01EVS80_3DS	-	-	GDZVAIM01CC7N8_3DS	GDZVAIM02I4WEG_3DS;GDZVAIM01CC7N8_3DS	-	-	GDZVAIM01CC7N8_3DS	GDZVAIM02I4WEG_3DS;GDZVAIM01CC7N8_3DS;GDZVAIM01EVS80_3DS	-	-	-	GDZVAIM01ATQ5D_3DS;GDZVAIM02I4WEG_3DS	-	-	-	-	-	-	16880
-	-	Bradi2g09487.1	-	-	-	NIASHv3128P06	-	-	-	GDZVAIM01E2J3Q_3DS;GDZVAIM02IJQNM_3DS;GDZVAIM01DOGNJ_3DS;GDZVAIM02GKLWY_3DS;GDZVAIM02GW76B_3DS;GDZVAIM01DAVWZ_3DS;GDZVAIM01AVE8K_3DS;GDZVAIM01EDWRA_3DS;GDZVAIM02IZVCH_3DS;GDZVAIM01AI27A_3DS;GDZVAIM02HXAAG_3DS;GDZVAIM01DNG2Q_3DS;GDZVAIM02I2LVS_3DS	-	-	-	GDZVAIM02I2LVS_3DS;GDZVAIM02GW76B_3DS;GDZVAIM01E2J3Q_3DS;GDZVAIM02HXAAG_3DS;GDZVAIM01DNG2Q_3DS;GDZVAIM02IZVCH_3DS;GDZVAIM02IJQNM_3DS;GDZVAIM01EDWRA_3DS;GDZVAIM01AI27A_3DS;GDZVAIM01AVE8K_3DS;GDZVAIM01DAVWZ_3DS;GDZVAIM02GKLWY_3DS;GDZVAIM01DOGNJ_3DS	-	-	-	-	-	-	-	-	-	-	-	-	-	-	-
-	-	Bradi2g09510.1	-	-	-	NIASHv2010A01	-	-	GDZVAIM01CRYH6_3DS	GDZVAIM02I7VBM_3DS;GDZVAIM02JQXF8_3DS;GDZVAIM02JOLG2_3DS;GDZVAIM01BNX49_3DS;GDZVAIM01CRYH6_3DS	-	-	GDZVAIM01CRYH6_3DS	GDZVAIM02JQXF8_3DS;GDZVAIM02I7VBM_3DS;GDZVAIM01CRYH6_3DS;GDZVAIM01BNX49_3DS	-	-	-	-	-	-	-	GDZVAIM02JOLG2_3DS	-	-	-	-	-	-	-
-	-	-	-	Sb03g010110.1	-	-	-	-	-	GDZVAIM02I7VBM_3DS;GDZVAIM02JQXF8_3DS;GDZVAIM01BNX49_3DS	-	-	-	-	-	-	-	GDZVAIM02JQXF8_3DS;GDZVAIM02I7VBM_3DS;GDZVAIM01BNX49_3DS	-	-	-	-	-	-	-	-	-	-	-
-	-	Bradi2g09520.1	Os01g0261100	Sb03g010120.1	-	-	-	-	GDZVAIM01CRYH6_3DS	GDZVAIM02I7VBM_3DS;GDZVAIM02JQXF8_3DS;GDZVAIM02G7PQZ_3DS;GDZVAIM01BNX49_3DS;GDZVAIM01CRYH6_3DS;GDZVAIM01EEMVG_3DS	-	-	-	GDZVAIM02G7PQZ_3DS;GDZVAIM01EEMVG_3DS	GDZVAIM01CRYH6_3DS	GDZVAIM02JQXF8_3DS;GDZVAIM02I7VBM_3DS;GDZVAIM01CRYH6_3DS;GDZVAIM01BNX49_3DS;GDZVAIM02G7PQZ_3DS;GDZVAIM01EEMVG_3DS	GDZVAIM01CRYH6_3DS	GDZVAIM01CRYH6_3DS;GDZVAIM02G7PQZ_3DS;GDZVAIM01EEMVG_3DS	-	-	-	-	-	-	-	-	-	-	-
-	-	Bradi2g09530.1	Os01g0261200	Sb03g010130.1	-	NIASHv2104B20	-	-	GDZVAIM02HBOZV_3DS;GDZVAIM01CGL5F_3DS	GDZVAIM02JL7NV_3DS;GDZVAIM01DL9IU_3DS;GDZVAIM02HBOZV_3DS;GDZVAIM01CGL5F_3DS;GDZVAIM02HV0A2_3DS;GDZVAIM01DKN6T_3DS;GDZVAIM02G1U9F_3DS;GDZVAIM02H21LT_3DS;GDZVAIM02HHCKT_3DS;GDZVAIM02IFCCW_3DS;GDZVAIM01DATGU_3DS;GDZVAIM02H8CD5_3DS	-	-	GDZVAIM01CGL5F_3DS	GDZVAIM02HV0A2_3DS;GDZVAIM02H21LT_3DS;GDZVAIM02HBOZV_3DS;GDZVAIM02G1U9F_3DS;GDZVAIM02H8CD5_3DS;GDZVAIM01DKN6T_3DS;GDZVAIM02IFCCW_3DS;GDZVAIM01CGL5F_3DS;GDZVAIM02HHCKT_3DS;GDZVAIM01DL9IU_3DS	-	GDZVAIM02HV0A2_3DS;GDZVAIM02HBOZV_3DS;GDZVAIM01DKN6T_3DS;GDZVAIM01DATGU_3DS;GDZVAIM02JL7NV_3DS;GDZVAIM01DL9IU_3DS	GDZVAIM02HBOZV_3DS	GDZVAIM02HV0A2_3DS;GDZVAIM02HBOZV_3DS;GDZVAIM01DKN6T_3DS;GDZVAIM01DL9IU_3DS	-	-	-	-	-	-	-	-	-	-	-
-	-	Bradi2g09540.2	-	Sb03g010140.1	-	-	-	-	GDZVAIM02H0YGY_3DS	GDZVAIM01DLMXJ_3DS;GDZVAIM02H0YGY_3DS	-	-	GDZVAIM02H0YGY_3DS	GDZVAIM02H0YGY_3DS;GDZVAIM01DLMXJ_3DS	-	-	GDZVAIM02H0YGY_3DS	GDZVAIM02H0YGY_3DS;GDZVAIM01DLMXJ_3DS	-	-	-	-	-	-	-	-	-	-	-
-	-	Bradi2g09550.1	Os01g0261500	Sb03g010160.1	-	NIASHv3024I13	-	-	GDZVAIM01CH9MV_3DS	GDZVAIM02IV5RU_3DS;GDZVAIM01ELB7Y_3DS;GDZVAIM02HUGID_3DS;GDZVAIM01A06JY_3DS;GDZVAIM02HHKDJ_3DS;GDZVAIM02FRQVV_3DS;GDZVAIM02IWBDP_3DS;GDZVAIM02F3MMB_3DS;GDZVAIM01CH9MV_3DS;GDZVAIM02F36WZ_3DS;GDZVAIM02F36RL_3DS;GDZVAIM02HSBD4_3DS;GDZVAIM01EUGQL_3DS;GDZVAIM02FO41D_3DS;GDZVAIM01DGT1Q_3DS;GDZVAIM02JKKF2_3DS	-	-	GDZVAIM01CH9MV_3DS	GDZVAIM02IWBDP_3DS;GDZVAIM01ELB7Y_3DS;GDZVAIM02F36WZ_3DS;GDZVAIM01CH9MV_3DS;GDZVAIM02F36RL_3DS;GDZVAIM01DGT1Q_3DS;GDZVAIM02HUGID_3DS;GDZVAIM02F3MMB_3DS;GDZVAIM02IV5RU_3DS;GDZVAIM02FO41D_3DS;GDZVAIM02HSBD4_3DS;GDZVAIM01A06JY_3DS;GDZVAIM01EUGQL_3DS;GDZVAIM02HHKDJ_3DS;GDZVAIM02JKKF2_3DS;GDZVAIM02FRQVV_3DS	GDZVAIM01CH9MV_3DS	GDZVAIM01ELB7Y_3DS;GDZVAIM02F36WZ_3DS;GDZVAIM01CH9MV_3DS;GDZVAIM02F36RL_3DS;GDZVAIM01DGT1Q_3DS;GDZVAIM02HUGID_3DS;GDZVAIM02FO41D_3DS;GDZVAIM02HHKDJ_3DS	GDZVAIM01CH9MV_3DS	GDZVAIM02IWBDP_3DS;GDZVAIM01ELB7Y_3DS;GDZVAIM02F36WZ_3DS;GDZVAIM01CH9MV_3DS;GDZVAIM02F36RL_3DS;GDZVAIM01DGT1Q_3DS;GDZVAIM02HUGID_3DS;GDZVAIM02F3MMB_3DS;GDZVAIM02IV5RU_3DS;GDZVAIM02FO41D_3DS;GDZVAIM02HSBD4_3DS;GDZVAIM01A06JY_3DS;GDZVAIM01EUGQL_3DS;GDZVAIM02HHKDJ_3DS;GDZVAIM02FRQVV_3DS	-	-	-	-	-	-	-	-	-	-	-
-	-	Bradi2g09900.1	-	Sb03g010510.1	-	NIASHv2130L01	-	-	-	GDZVAIM02IUEK5_3DS;GDZVAIM01BF1L1_3DS;GDZVAIM02GVTAK_3DS;GDZVAIM01CY9XX_3DS;GDZVAIM01CN8TR_3DS;GDZVAIM01EPJSO_3DS;GDZVAIM01DZ0GC_3DS;GDZVAIM01D10L0_3DS;GDZVAIM02FW5Y0_3DS	-	-	-	GDZVAIM02IUEK5_3DS;GDZVAIM01EPJSO_3DS;GDZVAIM01D10L0_3DS;GDZVAIM01BF1L1_3DS	-	-	-	GDZVAIM02FW5Y0_3DS;GDZVAIM01CN8TR_3DS;GDZVAIM01CY9XX_3DS;GDZVAIM01DZ0GC_3DS;GDZVAIM02GVTAK_3DS	-	-	-	-	-	-	-	-	-	-	18903
-	-	-	-	Sb03g010520.1	-	-	-	-	-	GDZVAIM01CH9LP_3DS;GDZVAIM02IUEK5_3DS;GDZVAIM01BF1L1_3DS;GDZVAIM02JCTCE_3DS;GDZVAIM01E2OXL_3DS;GDZVAIM02FDD95_3DS;GDZVAIM01EP6SN_3DS;GDZVAIM01EPJSO_3DS;GDZVAIM02FIVTD_3DS;GDZVAIM01B68Q4_3DS;GDZVAIM01DNKYI_3DS;GDZVAIM02JANHZ_3DS;GDZVAIM01EU4WA_3DS;GDZVAIM02FYEIV_3DS;GDZVAIM01CQQ7K_3DS;GDZVAIM02G2IKH_3DS;GDZVAIM02ICOZZ_3DS	-	-	-	-	-	-	-	GDZVAIM02G2IKH_3DS;GDZVAIM02JCTCE_3DS;GDZVAIM02IUEK5_3DS;GDZVAIM01B68Q4_3DS;GDZVAIM01EPJSO_3DS;GDZVAIM02FIVTD_3DS;GDZVAIM01E2OXL_3DS;GDZVAIM02FDD95_3DS;GDZVAIM01EU4WA_3DS;GDZVAIM01BF1L1_3DS;GDZVAIM01CQQ7K_3DS;GDZVAIM02FYEIV_3DS;GDZVAIM01DNKYI_3DS;GDZVAIM02JANHZ_3DS;GDZVAIM01CH9LP_3DS;GDZVAIM02ICOZZ_3DS;GDZVAIM01EP6SN_3DS	-	-	-	-	-	-	-	-	-	-	18903
-	-	Bradi2g09940.1	-	Sb03g010545.1	-	NIASHv1135N06	-	-	GDZVAIM02HM55Y_3DS	GDZVAIM02HM55Y_3DS;GDZVAIM01B9B7A_3DS	-	-	GDZVAIM02HM55Y_3DS	GDZVAIM01B9B7A_3DS;GDZVAIM02HM55Y_3DS	-	-	-	GDZVAIM01B9B7A_3DS;GDZVAIM02HM55Y_3DS	-	-	-	-	-	-	-	-	-	-	-
-	-	Bradi2g09950.1	-	Sb03g010550.1	-	NIASHv2081C20	-	-	GDZVAIM02II80N_3DS;GDZVAIM02GEYX0_3DS	GDZVAIM01CUUQB_3DS;GDZVAIM01EO6D8_3DS;GDZVAIM02IYTPM_3DS;GDZVAIM01CU6H6_3DS;GDZVAIM02GR9YQ_3DS;GDZVAIM01DVH84_3DS;GDZVAIM02II80N_3DS;GDZVAIM01EASE8_3DS;GDZVAIM02GEYX0_3DS;GDZVAIM01ED931_3DS	-	-	GDZVAIM02II80N_3DS	GDZVAIM02IYTPM_3DS;GDZVAIM02GR9YQ_3DS;GDZVAIM02GEYX0_3DS;GDZVAIM02II80N_3DS;GDZVAIM01ED931_3DS;GDZVAIM01EASE8_3DS;GDZVAIM01DVH84_3DS;GDZVAIM01CU6H6_3DS;GDZVAIM01CUUQB_3DS	-	-	GDZVAIM02GEYX0_3DS	GDZVAIM02IYTPM_3DS;GDZVAIM02GR9YQ_3DS;GDZVAIM02GEYX0_3DS;GDZVAIM02II80N_3DS;GDZVAIM01ED931_3DS;GDZVAIM01EASE8_3DS;GDZVAIM01DVH84_3DS;GDZVAIM01CU6H6_3DS;GDZVAIM01CUUQB_3DS	-	-	-	GDZVAIM01CUUQB_3DS;GDZVAIM01EO6D8_3DS	-	-	-	-	-	-	1139
-	-	Bradi2g09980.1	Os01g0267400	Sb03g010580.1	-	NIASHv2141B07	NIASHv1093F04	-	GDZVAIM01CHY4M_3DS;GDZVAIM01DHW8F_3DS	GDZVAIM01CP9FY_3DS;GDZVAIM01CHY4M_3DS;GDZVAIM01C2MY1_3DS;GDZVAIM01DFYB5_3DS;GDZVAIM01C9M4D_3DS;GDZVAIM01DHW8F_3DS	-	-	GDZVAIM01DHW8F_3DS	GDZVAIM01C2MY1_3DS;GDZVAIM01DHW8F_3DS;GDZVAIM01DFYB5_3DS;GDZVAIM01CP9FY_3DS;GDZVAIM01C9M4D_3DS;GDZVAIM01CHY4M_3DS	GDZVAIM01CHY4M_3DS	GDZVAIM01DFYB5_3DS;GDZVAIM01CP9FY_3DS;GDZVAIM01C9M4D_3DS;GDZVAIM01CHY4M_3DS	GDZVAIM01CHY4M_3DS	GDZVAIM01C2MY1_3DS;GDZVAIM01DHW8F_3DS;GDZVAIM01DFYB5_3DS;GDZVAIM01CP9FY_3DS;GDZVAIM01C9M4D_3DS;GDZVAIM01CHY4M_3DS	-	-	-	-	-	GDZVAIM01DFYB5_3DS	-	-	-	-	-
3_0618	53.27	Bradi2g09990.1	Os01g0267600	Sb03g010590.1	-	NIASHv2017D18	-	-	GDZVAIM01C1Z2T_3DS;GDZVAIM01AQWHW_3DS	GDZVAIM02IYX05_3DS;GDZVAIM01CMR4V_3DS;GDZVAIM01DAIH3_3DS;GDZVAIM01C1Z2T_3DS;GDZVAIM01AQWHW_3DS;GDZVAIM01BLXZA_3DS	-	-	GDZVAIM01AQWHW_3DS	GDZVAIM01CMR4V_3DS;GDZVAIM01C1Z2T_3DS;GDZVAIM01AQWHW_3DS;GDZVAIM01DAIH3_3DS;GDZVAIM01BLXZA_3DS;GDZVAIM02IYX05_3DS	GDZVAIM01AQWHW_3DS	GDZVAIM01CMR4V_3DS;GDZVAIM01C1Z2T_3DS;GDZVAIM01AQWHW_3DS;GDZVAIM01BLXZA_3DS;GDZVAIM02IYX05_3DS	GDZVAIM01C1Z2T_3DS	GDZVAIM01CMR4V_3DS;GDZVAIM01C1Z2T_3DS;GDZVAIM01BLXZA_3DS;GDZVAIM02IYX05_3DS	-	-	-	-	-	-	-	-	17691	17691	17691
-	-	Bradi2g10000.1	Os01g0267800	Sb03g010610.1	-	NIASHv2105H10	-	-	GDZVAIM02HZOOW_3DS;GDZVAIM01DTI2X_3DS	GDZVAIM02HZOOW_3DS;GDZVAIM01DI4HE_3DS;GDZVAIM01DTI2X_3DS	-	-	GDZVAIM02HZOOW_3DS	GDZVAIM01DTI2X_3DS;GDZVAIM02HZOOW_3DS;GDZVAIM01DI4HE_3DS	GDZVAIM01DTI2X_3DS	GDZVAIM01DTI2X_3DS;GDZVAIM02HZOOW_3DS;GDZVAIM01DI4HE_3DS	GDZVAIM01DTI2X_3DS	GDZVAIM01DTI2X_3DS;GDZVAIM02HZOOW_3DS;GDZVAIM01DI4HE_3DS	-	-	-	-	-	-	-	-	-	-	-
-	-	Bradi2g10010.1	-	-	-	NIASHv1002M18	-	-	-	GDZVAIM02IONTT_3DS	-	-	-	GDZVAIM02IONTT_3DS	-	-	-	-	-	-	-	-	-	-	-	-	-	-	-
-	-	Bradi2g10017.1	-	-	-	-	-	-	-	GDZVAIM02GI7ES_3DS;GDZVAIM02F07U9_3DS	-	-	-	GDZVAIM02F07U9_3DS;GDZVAIM02GI7ES_3DS	-	-	-	-	-	-	-	-	-	-	-	-	-	-	-
-	-	Bradi2g10027.2	Os01g0268100	Sb03g010620.1	-	NIASHv2043L20	-	-	GDZVAIM02JB5JU_3DS;GDZVAIM02G1268_3DS	GDZVAIM01C3H9X_3DS;GDZVAIM01BT8NE_3DS;GDZVAIM02IPY9M_3DS;GDZVAIM02IB69R_3DS;GDZVAIM02I0CY1_3DS;GDZVAIM02GI7ES_3DS;GDZVAIM02H3IZQ_3DS;GDZVAIM02GSFPF_3DS;GDZVAIM01AZPYE_3DS;GDZVAIM01DKQJQ_3DS;GDZVAIM02HX5EF_3DS;GDZVAIM02FRL51_3DS;GDZVAIM02GYK8A_3DS;GDZVAIM02JB5JU_3DS;GDZVAIM02JD66H_3DS;GDZVAIM01CRG4V_3DS;GDZVAIM02I0JVG_3DS;GDZVAIM02I4AB5_3DS;GDZVAIM01DITH8_3DS;GDZVAIM01B5M2Q_3DS;GDZVAIM02G1268_3DS;…	-	-	GDZVAIM02G1268_3DS	GDZVAIM02JB5JU_3DS;GDZVAIM01B5M2Q_3DS;GDZVAIM02H3IZQ_3DS;GDZVAIM01C3H9X_3DS;GDZVAIM02I0CY1_3DS;GDZVAIM02HXZCZ_3DS;GDZVAIM02G1268_3DS;GDZVAIM01DKQJQ_3DS;GDZVAIM02H6CC1_3DS;GDZVAIM02I0JVG_3DS;GDZVAIM01DITH8_3DS;GDZVAIM02HX5EF_3DS;GDZVAIM01EFEA8_3DS;GDZVAIM01AZPYE_3DS;GDZVAIM01CRG4V_3DS;GDZVAIM01BS9QI_3DS;GDZVAIM02IPY9M_3DS;GDZVAIM02JMUA7_3DS;GDZVAIM02IB69R_3DS;GDZVAIM02JD66H_3DS;GDZVAIM02GSFPF_3DS;…	GDZVAIM02JB5JU_3DS	GDZVAIM02JB5JU_3DS;GDZVAIM02H3IZQ_3DS;GDZVAIM01C3H9X_3DS;GDZVAIM02F07U9_3DS;GDZVAIM02I0CY1_3DS;GDZVAIM02GI7ES_3DS;GDZVAIM01DKQJQ_3DS;GDZVAIM02H6CC1_3DS;GDZVAIM01DITH8_3DS;GDZVAIM02HX5EF_3DS;GDZVAIM01EFEA8_3DS;GDZVAIM01AZPYE_3DS;GDZVAIM01CRG4V_3DS;GDZVAIM02IPY9M_3DS;GDZVAIM02JMUA7_3DS;GDZVAIM02FRL51_3DS;GDZVAIM02IB69R_3DS;GDZVAIM02JD66H_3DS;GDZVAIM02FZ2WN_3DS;GDZVAIM02GSFPF_3DS;GDZVAIM02I4AB5_3DS	GDZVAIM02JB5JU_3DS	GDZVAIM02JB5JU_3DS;GDZVAIM01B5M2Q_3DS;GDZVAIM01C3H9X_3DS;GDZVAIM02HXZCZ_3DS;GDZVAIM02HDYYL_3DS;GDZVAIM01DKQJQ_3DS;GDZVAIM02H6CC1_3DS;GDZVAIM02HX5EF_3DS;GDZVAIM01EFEA8_3DS;GDZVAIM01AZPYE_3DS;GDZVAIM01CRG4V_3DS;GDZVAIM01BS9QI_3DS;GDZVAIM02IPY9M_3DS;GDZVAIM02JMUA7_3DS;GDZVAIM02FRL51_3DS;GDZVAIM02IB69R_3DS;GDZVAIM02JD66H_3DS;GDZVAIM02FZ2WN_3DS;GDZVAIM02GSFPF_3DS;GDZVAIM01BT8NE_3DS;GDZVAIM02I4AB5_3DS	-	-	-	-	-	-	-	-	-	-	-
-	-	Bradi2g10040.1	Os01g0268300	Sb03g010630.1	-	NIASHv3115B21	-	-	GDZVAIM01AZVAA_3DS	GDZVAIM01E3CZ8_3DS;GDZVAIM01AZVAA_3DS;GDZVAIM02FY0B4_3DS;GDZVAIM02HJL3W_3DS;GDZVAIM02FSMW5_3DS;GDZVAIM01EM27R_3DS;GDZVAIM01BJ8NC_3DS;GDZVAIM02HNXQT_3DS;GDZVAIM01EKCZ9_3DS;GDZVAIM01EPLYA_3DS;GDZVAIM01DD2DP_3DS;GDZVAIM02F52IZ_3DS;GDZVAIM02G595N_3DS;GDZVAIM01CL7HI_3DS;GDZVAIM02JC2J0_3DS;GDZVAIM02IRPB8_3DS;GDZVAIM02JZMJ7_3DS;GDZVAIM02GTIG6_3DS;GDZVAIM02GNFYO_3DS;GDZVAIM02H76XR_3DS;GDZVAIM01AVHR2_3DS;…	-	-	GDZVAIM01AZVAA_3DS	GDZVAIM01BW2ME_3DS;GDZVAIM02H76XR_3DS;GDZVAIM02GTIG6_3DS;GDZVAIM01AVHR2_3DS;GDZVAIM01EPLYA_3DS;GDZVAIM02FSMW5_3DS;GDZVAIM01BP6MT_3DS;GDZVAIM01E3CZ8_3DS;GDZVAIM02JZMJ7_3DS;GDZVAIM01EM27R_3DS;GDZVAIM02FY0B4_3DS;GDZVAIM02F52IZ_3DS;GDZVAIM02G595N_3DS;GDZVAIM02HNXQT_3DS;GDZVAIM01BJ8NC_3DS;GDZVAIM01AZVAA_3DS;GDZVAIM02HJL3W_3DS;GDZVAIM02I6JPP_3DS;GDZVAIM01EKCZ9_3DS;GDZVAIM02F1XVZ_3DS;GDZVAIM02JC2J0_3DS;…	GDZVAIM01AZVAA_3DS	GDZVAIM01BW2ME_3DS;GDZVAIM02H76XR_3DS;GDZVAIM02GTIG6_3DS;GDZVAIM01AVHR2_3DS;GDZVAIM01EPLYA_3DS;GDZVAIM02FSMW5_3DS;GDZVAIM01BP6MT_3DS;GDZVAIM01E3CZ8_3DS;GDZVAIM02JZMJ7_3DS;GDZVAIM01EM27R_3DS;GDZVAIM02FY0B4_3DS;GDZVAIM02F52IZ_3DS;GDZVAIM02G595N_3DS;GDZVAIM02HNXQT_3DS;GDZVAIM01BJ8NC_3DS;GDZVAIM01AZVAA_3DS;GDZVAIM02HJL3W_3DS;GDZVAIM02I6JPP_3DS;GDZVAIM01EKCZ9_3DS;GDZVAIM02F1XVZ_3DS;GDZVAIM02JC2J0_3DS;…	-	GDZVAIM01BW2ME_3DS;GDZVAIM02H76XR_3DS;GDZVAIM02GTIG6_3DS;GDZVAIM01AVHR2_3DS;GDZVAIM01EPLYA_3DS;GDZVAIM02FSMW5_3DS;GDZVAIM01BP6MT_3DS;GDZVAIM01E3CZ8_3DS;GDZVAIM02JZMJ7_3DS;GDZVAIM01EM27R_3DS;GDZVAIM02FY0B4_3DS;GDZVAIM02F52IZ_3DS;GDZVAIM02G595N_3DS;GDZVAIM02HNXQT_3DS;GDZVAIM01BJ8NC_3DS;GDZVAIM01AZVAA_3DS;GDZVAIM02HJL3W_3DS;GDZVAIM02I6JPP_3DS;GDZVAIM01EKCZ9_3DS;GDZVAIM02F1XVZ_3DS;GDZVAIM02JC2J0_3DS;…	-	-	-	GDZVAIM01AVHR2_3DS;GDZVAIM02FSMW5_3DS;GDZVAIM02JZMJ7_3DS;GDZVAIM02FY0B4_3DS;GDZVAIM02HOWET_3DS;GDZVAIM02HNXQT_3DS;GDZVAIM02HJL3W_3DS;GDZVAIM02GNFYO_3DS;GDZVAIM02JC2J0_3DS;GDZVAIM01BP6MT_3DS;GDZVAIM01EM27R_3DS;GDZVAIM02F52IZ_3DS;GDZVAIM01CL7HI_3DS;GDZVAIM02G595N_3DS;GDZVAIM01BJ8NC_3DS;GDZVAIM01DD2DP_3DS;GDZVAIM02IRPB8_3DS	-	-	-	-	-	-	20662;25061
-	-	Bradi2g10070.1	-	-	-	-	-	-	GDZVAIM01D6NNZ_3DS	GDZVAIM01D0LMH_3DS;GDZVAIM01D6NNZ_3DS	-	-	GDZVAIM01D6NNZ_3DS	GDZVAIM01D0LMH_3DS;GDZVAIM01D6NNZ_3DS	-	-	-	-	-	-	-	-	-	-	-	-	-	-	-
-	-	Bradi2g10080.1	Os01g0268800	Sb03g010680.1	-	NIASHv2014M11	-	-	GDZVAIM01C9RP2_3DS;GDZVAIM02F1KOT_3DS	GDZVAIM01C9RP2_3DS;GDZVAIM01CPJER_3DS;GDZVAIM02F1KOT_3DS;GDZVAIM01CO9SP_3DS;GDZVAIM02HFNM6_3DS;GDZVAIM02FINWF_3DS;GDZVAIM02H11S7_3DS;GDZVAIM02JL0AZ_3DS	-	-	GDZVAIM01C9RP2_3DS	GDZVAIM02JL0AZ_3DS;GDZVAIM01CPJER_3DS;GDZVAIM02FINWF_3DS;GDZVAIM01CO9SP_3DS;GDZVAIM01C9RP2_3DS;GDZVAIM02F1KOT_3DS;GDZVAIM02H11S7_3DS;GDZVAIM02HFNM6_3DS	GDZVAIM01C9RP2_3DS	GDZVAIM02JL0AZ_3DS;GDZVAIM02FINWF_3DS;GDZVAIM01CO9SP_3DS;GDZVAIM01C9RP2_3DS;GDZVAIM02F1KOT_3DS;GDZVAIM02H11S7_3DS;GDZVAIM02HFNM6_3DS	GDZVAIM02F1KOT_3DS	GDZVAIM02JL0AZ_3DS;GDZVAIM01CPJER_3DS;GDZVAIM02FINWF_3DS;GDZVAIM01CO9SP_3DS;GDZVAIM01C9RP2_3DS;GDZVAIM02F1KOT_3DS;GDZVAIM02H11S7_3DS;GDZVAIM02HFNM6_3DS	-	-	-	GDZVAIM02FINWF_3DS	-	-	-	-	-	-	18140
-	-	Bradi2g10090.1	Os01g0268900	Sb03g010690.1	-	-	-	-	GDZVAIM01C1XUQ_3DS	GDZVAIM01C1XUQ_3DS;GDZVAIM01EEUOB_3DS;GDZVAIM01BOHCT_3DS;GDZVAIM01BG16A_3DS;GDZVAIM01BRP34_3DS;GDZVAIM02HWLBT_3DS	-	-	GDZVAIM01C1XUQ_3DS	GDZVAIM01BG16A_3DS;GDZVAIM02HWLBT_3DS;GDZVAIM01EEUOB_3DS;GDZVAIM01C1XUQ_3DS	GDZVAIM01C1XUQ_3DS	GDZVAIM01BRP34_3DS;GDZVAIM02HWLBT_3DS;GDZVAIM01C1XUQ_3DS;GDZVAIM01BOHCT_3DS	GDZVAIM01C1XUQ_3DS	GDZVAIM02HWLBT_3DS;GDZVAIM01C1XUQ_3DS	-	-	-	-	-	-	-	-	-	-	-
-	-	Bradi2g10100.1	Os01g0269000	Sb03g010700.1	-	-	-	-	GDZVAIM02ISP9M_3DS	GDZVAIM01AW5YP_3DS;GDZVAIM02ISP9M_3DS;GDZVAIM01BZPRT_3DS;GDZVAIM01DZ0FR_3DS;GDZVAIM01C89NG_3DS	-	-	GDZVAIM02ISP9M_3DS	GDZVAIM01AW5YP_3DS;GDZVAIM01DZ0FR_3DS;GDZVAIM01C89NG_3DS;GDZVAIM02ISP9M_3DS;GDZVAIM01BZPRT_3DS	-	GDZVAIM01AW5YP_3DS;GDZVAIM01DZ0FR_3DS;GDZVAIM01C89NG_3DS;GDZVAIM02ISP9M_3DS	GDZVAIM02ISP9M_3DS	GDZVAIM01AW5YP_3DS;GDZVAIM01DZ0FR_3DS;GDZVAIM01C89NG_3DS;GDZVAIM02ISP9M_3DS	-	-	-	-	-	-	-	-	-	-	-
-	-	Bradi2g10117.2	Os01g0269100	Sb03g010710.1	-	NIASHv2012M24	-	NIASHv2019D06	GDZVAIM01EHGED_3DS;GDZVAIM01CZO2L_3DS	GDZVAIM01EHGED_3DS;GDZVAIM02F2APH_3DS;GDZVAIM01EP4GV_3DS;GDZVAIM01CSECN_3DS;GDZVAIM02JDKUP_3DS;GDZVAIM01CZO2L_3DS;GDZVAIM02I5KPH_3DS;GDZVAIM02ITW2R_3DS;GDZVAIM01CRE35_3DS;GDZVAIM01AYDKW_3DS;GDZVAIM01C19OR_3DS	-	-	GDZVAIM01CZO2L_3DS	GDZVAIM01AYDKW_3DS;GDZVAIM02I5KPH_3DS;GDZVAIM01EHGED_3DS;GDZVAIM01CSECN_3DS;GDZVAIM01C19OR_3DS;GDZVAIM01EP4GV_3DS;GDZVAIM02F2APH_3DS;GDZVAIM02JDKUP_3DS;GDZVAIM02ITW2R_3DS;GDZVAIM01CZO2L_3DS;GDZVAIM01CRE35_3DS	GDZVAIM01CZO2L_3DS	GDZVAIM01EHGED_3DS;GDZVAIM01CSECN_3DS;GDZVAIM01CZO2L_3DS	GDZVAIM01EHGED_3DS	GDZVAIM01EHGED_3DS;GDZVAIM02JDKUP_3DS;GDZVAIM02ITW2R_3DS	-	-	-	-	-	-	-	GDZVAIM02JDKUP_3DS;GDZVAIM02ITW2R_3DS;GDZVAIM01EHGED_3DS	-	-	-
1_1086	53.27	Bradi2g10140.1	Os01g0270100	Sb03g010730.1	NIASHv2141H20	NIASHv2144N06	-	-	GDZVAIM01BOT0O_3DS;GDZVAIM01CFSL7_3DS	GDZVAIM02HNHTY_3DS;GDZVAIM02H9ZNS_3DS;GDZVAIM01CO36M_3DS;GDZVAIM01BOT0O_3DS;GDZVAIM02HZDDS_3DS;GDZVAIM02IPN1Y_3DS;GDZVAIM02HSSDH_3DS;GDZVAIM01CFSL7_3DS	-	GDZVAIM02IPN1Y_3DS;GDZVAIM02H9ZNS_3DS	GDZVAIM01BOT0O_3DS	GDZVAIM02HSSDH_3DS;GDZVAIM02HNHTY_3DS;GDZVAIM01BOT0O_3DS;GDZVAIM02HZDDS_3DS;GDZVAIM01CO36M_3DS	GDZVAIM01CFSL7_3DS	GDZVAIM02HSSDH_3DS;GDZVAIM02HNHTY_3DS;GDZVAIM01BOT0O_3DS;GDZVAIM02HZDDS_3DS;GDZVAIM01CFSL7_3DS	GDZVAIM01CFSL7_3DS	GDZVAIM02HSSDH_3DS;GDZVAIM02HNHTY_3DS;GDZVAIM01BOT0O_3DS;GDZVAIM02HZDDS_3DS;GDZVAIM01CFSL7_3DS	-	GDZVAIM02H9ZNS_3DS;GDZVAIM02IPN1Y_3DS	-	-	-	-	-	-	1568	1568	1568
-	-	Bradi2g10160.1	Os01g0270700	-	-	-	-	-	GDZVAIM01CGZ7E_3DS	GDZVAIM01CGZ7E_3DS;GDZVAIM01A41YP_3DS;GDZVAIM02JT1L7_3DS	-	-	GDZVAIM01CGZ7E_3DS	GDZVAIM01A41YP_3DS;GDZVAIM01CGZ7E_3DS;GDZVAIM02JT1L7_3DS	GDZVAIM01CGZ7E_3DS	GDZVAIM01A41YP_3DS;GDZVAIM01CGZ7E_3DS;GDZVAIM02JT1L7_3DS	-	-	-	-	-	-	-	-	-	-	-	-	-
-	-	Bradi2g10170.1	Os01g0271000	Sb03g010770.1	-	NIASHv1133D18	-	-	-	GDZVAIM01D5QU3_3DS;GDZVAIM01CIW1Y_3DS;GDZVAIM01CZLYX_3DS;GDZVAIM02IR58F_3DS	-	-	-	GDZVAIM02IR58F_3DS;GDZVAIM01CIW1Y_3DS;GDZVAIM01D5QU3_3DS;GDZVAIM01CZLYX_3DS	-	GDZVAIM02IR58F_3DS;GDZVAIM01CIW1Y_3DS;GDZVAIM01D5QU3_3DS;GDZVAIM01CZLYX_3DS	-	GDZVAIM02IR58F_3DS;GDZVAIM01CIW1Y_3DS;GDZVAIM01D5QU3_3DS;GDZVAIM01CZLYX_3DS	-	-	-	-	-	-	-	-	-	-	-
-	-	Bradi2g10180.1	Os01g0271200	-	-	NIASHv3072D13	-	-	-	GDZVAIM01BUSEF_3DS;GDZVAIM02FRYB5_3DS;GDZVAIM01DO75N_3DS;GDZVAIM02IMYT1_3DS;GDZVAIM01CISMY_3DS;GDZVAIM01D74CC_3DS;GDZVAIM01CHTMA_3DS;GDZVAIM01D30TZ_3DS;GDZVAIM01CK07I_3DS;GDZVAIM01EGQIY_3DS;GDZVAIM01C8TQJ_3DS;GDZVAIM01C5KKK_3DS;GDZVAIM02IB9H8_3DS;GDZVAIM01DPHR6_3DS;GDZVAIM01DPF66_3DS;GDZVAIM02GQHNX_3DS;GDZVAIM01BT3GQ_3DS;GDZVAIM01BYEAE_3DS;GDZVAIM02G1HIA_3DS;GDZVAIM02HZGUP_3DS;GDZVAIM02FWITU_3DS;…	-	-	-	GDZVAIM01ATUBW_3DS;GDZVAIM01CHTMA_3DS;GDZVAIM02G1HIA_3DS;GDZVAIM01C8TQJ_3DS;GDZVAIM01D74CC_3DS;GDZVAIM01D30TZ_3DS;GDZVAIM02IB9H8_3DS;GDZVAIM02FRYB5_3DS;GDZVAIM01BT3GQ_3DS;GDZVAIM02HZGUP_3DS;GDZVAIM01C5KKK_3DS;GDZVAIM01BUSEF_3DS;GDZVAIM01CISMY_3DS;GDZVAIM01BYEAE_3DS;GDZVAIM01DPF66_3DS;GDZVAIM01EGQIY_3DS;GDZVAIM01DPHR6_3DS;GDZVAIM01CK07I_3DS;GDZVAIM02FWITU_3DS;GDZVAIM01DO75N_3DS;GDZVAIM02GQHNX_3DS;…	-	GDZVAIM01ATUBW_3DS;GDZVAIM01CHTMA_3DS;GDZVAIM02G1HIA_3DS;GDZVAIM01C8TQJ_3DS;GDZVAIM01D74CC_3DS;GDZVAIM01D30TZ_3DS;GDZVAIM02IB9H8_3DS;GDZVAIM02FRYB5_3DS;GDZVAIM01BT3GQ_3DS;GDZVAIM02HZGUP_3DS;GDZVAIM01C5KKK_3DS;GDZVAIM01BUSEF_3DS;GDZVAIM01CISMY_3DS;GDZVAIM01BYEAE_3DS;GDZVAIM01DPF66_3DS;GDZVAIM01EGQIY_3DS;GDZVAIM01DPHR6_3DS;GDZVAIM01CK07I_3DS;GDZVAIM01DO75N_3DS;GDZVAIM02IMYT1_3DS	-	-	-	-	-	-	-	-	-	-	-	-	16828
-	-	Bradi2g10200.1	Os01g0273300	Sb03g010780.1	-	-	-	-	GDZVAIM01BTNPU_3DS	GDZVAIM01BTNPU_3DS;GDZVAIM01E1E1E_3DS	-	-	GDZVAIM01BTNPU_3DS	GDZVAIM01BTNPU_3DS;GDZVAIM01E1E1E_3DS	GDZVAIM01BTNPU_3DS	GDZVAIM01BTNPU_3DS;GDZVAIM01E1E1E_3DS	GDZVAIM01BTNPU_3DS	GDZVAIM01BTNPU_3DS;GDZVAIM01E1E1E_3DS	-	-	-	-	-	-	-	-	-	-	-
-	-	Bradi2g10230.2	Os01g0273000	Sb03g010810.1	-	NIASHv3002D01	-	-	GDZVAIM02JXB5Q_3DS	GDZVAIM02JXB5Q_3DS;GDZVAIM01DDUEE_3DS;GDZVAIM01B2EDZ_3DS;GDZVAIM01CJ8QA_3DS	-	-	GDZVAIM02JXB5Q_3DS	GDZVAIM02JXB5Q_3DS;GDZVAIM01B2EDZ_3DS;GDZVAIM01CJ8QA_3DS;GDZVAIM01DDUEE_3DS	GDZVAIM02JXB5Q_3DS	GDZVAIM02JXB5Q_3DS;GDZVAIM01B2EDZ_3DS;GDZVAIM01CJ8QA_3DS;GDZVAIM01DDUEE_3DS	GDZVAIM02JXB5Q_3DS	GDZVAIM02JXB5Q_3DS;GDZVAIM01B2EDZ_3DS;GDZVAIM01CJ8QA_3DS;GDZVAIM01DDUEE_3DS	-	-	-	-	-	-	-	-	-	-	-
-	-	Bradi2g10240.1	-	Sb03g010820.1	-	-	-	-	GDZVAIM01EU93M_3DS	GDZVAIM01DZQ6A_3DS;GDZVAIM01BS4U5_3DS;GDZVAIM01EH42D_3DS;GDZVAIM02HPODP_3DS;GDZVAIM01C5AT8_3DS;GDZVAIM01EU93M_3DS	-	-	GDZVAIM01EU93M_3DS	GDZVAIM01EU93M_3DS;GDZVAIM01C5AT8_3DS;GDZVAIM01EH42D_3DS;GDZVAIM02HPODP_3DS;GDZVAIM01BS4U5_3DS;GDZVAIM01DZQ6A_3DS	-	-	GDZVAIM01EU93M_3DS	GDZVAIM01EU93M_3DS;GDZVAIM01EH42D_3DS;GDZVAIM01BS4U5_3DS;GDZVAIM01DZQ6A_3DS	-	-	-	-	-	-	-	-	-	-	18786
-	-	-	Os01g0272800	-	-	-	-	-	GDZVAIM01C5AT8_3DS	GDZVAIM02HPODP_3DS;GDZVAIM01C5AT8_3DS	-	-	-	-	GDZVAIM01C5AT8_3DS	GDZVAIM01C5AT8_3DS;GDZVAIM02HPODP_3DS	-	-	-	-	-	-	-	-	-	-	-	-	-
-	-	Bradi2g10250.1	Os01g0272600	Sb03g010840.1	-	NIASHv2015B01	-	-	GDZVAIM01DJ16H_3DS	GDZVAIM01B1VQ7_3DS;GDZVAIM01A53UV_3DS;GDZVAIM02INCD7_3DS;GDZVAIM02JUVS7_3DS;GDZVAIM02GP9C8_3DS;GDZVAIM01DJ16H_3DS;GDZVAIM01CIFE9_3DS	-	-	GDZVAIM01DJ16H_3DS	GDZVAIM01B1VQ7_3DS;GDZVAIM01CIFE9_3DS;GDZVAIM01A53UV_3DS;GDZVAIM02INCD7_3DS;GDZVAIM02JUVS7_3DS;GDZVAIM01DJ16H_3DS	-	GDZVAIM01B1VQ7_3DS;GDZVAIM01CIFE9_3DS;GDZVAIM01A53UV_3DS;GDZVAIM02INCD7_3DS;GDZVAIM02JUVS7_3DS	GDZVAIM01DJ16H_3DS	GDZVAIM01B1VQ7_3DS;GDZVAIM01CIFE9_3DS;GDZVAIM01A53UV_3DS;GDZVAIM02INCD7_3DS;GDZVAIM02JUVS7_3DS;GDZVAIM01DJ16H_3DS;GDZVAIM02GP9C8_3DS	-	-	-	-	-	-	-	-	-	-	-
-	-	Bradi2g10270.1	Os01g0271500	Sb03g010860.1	-	NIASHv1083A24	-	-	-	GDZVAIM01AHGJR_3DS;GDZVAIM01B6Z6C_3DS;GDZVAIM01CFWG0_3DS	-	-	-	GDZVAIM01B6Z6C_3DS;GDZVAIM01CFWG0_3DS;GDZVAIM01AHGJR_3DS	-	GDZVAIM01B6Z6C_3DS;GDZVAIM01CFWG0_3DS;GDZVAIM01AHGJR_3DS	-	GDZVAIM01B6Z6C_3DS;GDZVAIM01CFWG0_3DS;GDZVAIM01AHGJR_3DS	-	-	-	-	-	-	-	-	-	-	3650
-	-	Bradi2g10286.1	-	Sb03g010900.1	-	-	-	-	GDZVAIM01C5KHA_3DS	GDZVAIM02I25NU_3DS;GDZVAIM01C5KHA_3DS;GDZVAIM02HDH12_3DS;GDZVAIM02IW0JB_3DS;GDZVAIM01EYIVO_3DS;GDZVAIM01C6HP0_3DS;GDZVAIM02H6PJE_3DS;GDZVAIM02FN41O_3DS;GDZVAIM02JFA45_3DS;GDZVAIM02F0K54_3DS;GDZVAIM02FI649_3DS;GDZVAIM02HA5K6_3DS;GDZVAIM01D918N_3DS	-	-	GDZVAIM01C5KHA_3DS	GDZVAIM02FN41O_3DS;GDZVAIM02JFA45_3DS;GDZVAIM02IW0JB_3DS;GDZVAIM02HDH12_3DS;GDZVAIM01C5KHA_3DS;GDZVAIM02F0K54_3DS;GDZVAIM01EYIVO_3DS;GDZVAIM02H6PJE_3DS;GDZVAIM02HA5K6_3DS;GDZVAIM02I25NU_3DS;GDZVAIM01D918N_3DS;GDZVAIM01C6HP0_3DS;GDZVAIM02FI649_3DS	-	-	GDZVAIM01C5KHA_3DS	GDZVAIM02FN41O_3DS;GDZVAIM02JFA45_3DS;GDZVAIM02IW0JB_3DS;GDZVAIM02HDH12_3DS;GDZVAIM01C5KHA_3DS;GDZVAIM02F0K54_3DS;GDZVAIM01EYIVO_3DS;GDZVAIM02H6PJE_3DS;GDZVAIM02I25NU_3DS;GDZVAIM01D918N_3DS;GDZVAIM02FI649_3DS	-	-	-	-	-	-	-	-	-	-	-
-	-	-	-	Sb03g010960.1	-	-	-	-	-	GDZVAIM02G8MCO_3DS;GDZVAIM02HL9I9_3DS;GDZVAIM01EH2L5_3DS	-	-	-	-	-	-	-	GDZVAIM02HL9I9_3DS;GDZVAIM01EH2L5_3DS;GDZVAIM02G8MCO_3DS	-	-	-	-	-	-	-	-	-	-	-
-	-	Bradi2g11590.1	-	-	-	-	-	-	-	GDZVAIM01CEWRZ_3DS;GDZVAIM02IG77A_3DS;GDZVAIM01CT68Q_3DS;GDZVAIM02F8N25_3DS;GDZVAIM02JQO23_3DS;GDZVAIM02IIW8A_3DS;GDZVAIM02GEID3_3DS;GDZVAIM01BHDU2_3DS;GDZVAIM02GQVE1_3DS;GDZVAIM02H7R9Z_3DS;GDZVAIM02GSAEL_3DS;GDZVAIM01CAUPN_3DS;GDZVAIM02F37JY_3DS;GDZVAIM01B6WZW_3DS;GDZVAIM02IALSS_3DS;GDZVAIM01D1RZS_3DS;GDZVAIM01EYX06_3DS;GDZVAIM02GT6M5_3DS;GDZVAIM02FPDJE_3DS;GDZVAIM01CENQB_3DS;GDZVAIM02HL43T_3DS;…	-	-	-	GDZVAIM01D1RZS_3DS;GDZVAIM01CAUPN_3DS;GDZVAIM02ICBJT_3DS;GDZVAIM02HL43T_3DS;GDZVAIM02GQVE1_3DS;GDZVAIM01CENQB_3DS;GDZVAIM02F8N25_3DS;GDZVAIM02IG77A_3DS;GDZVAIM02JQO23_3DS;GDZVAIM02IIW8A_3DS;GDZVAIM02IALSS_3DS;GDZVAIM02FPDJE_3DS;GDZVAIM01BHDU2_3DS;GDZVAIM01CT68Q_3DS;GDZVAIM02GEID3_3DS;GDZVAIM01EYX06_3DS;GDZVAIM02H7R9Z_3DS;GDZVAIM02F37JY_3DS;GDZVAIM01CVYDS_3DS;GDZVAIM01CEWRZ_3DS;GDZVAIM02GT6M5_3DS;…	-	-	-	-	-	-	-	-	-	-	-	-	-	-	-
-	-	Bradi2g11560.1	-	-	-	NIASHv1117G13	-	-	GDZVAIM02F9J0Z_3DS	GDZVAIM01APPQW_3DS;GDZVAIM01CM77P_3DS;GDZVAIM01ETXTC_3DS;GDZVAIM01BYLXX_3DS;GDZVAIM02IWL0X_3DS;GDZVAIM02I5NCE_3DS;GDZVAIM02HOA25_3DS;GDZVAIM01CI3VF_3DS;GDZVAIM01CXGLY_3DS;GDZVAIM01B23AM_3DS;GDZVAIM01BFX9D_3DS;GDZVAIM02F8BHV_3DS;GDZVAIM01E4Z09_3DS;GDZVAIM01AUCA5_3DS;GDZVAIM02F9J0Z_3DS;GDZVAIM02H1HPU_3DS;GDZVAIM02IZ72E_3DS;GDZVAIM01ETFSM_3DS;GDZVAIM01BZP9M_3DS;GDZVAIM02H6YGV_3DS;GDZVAIM02G56WZ_3DS;…	-	-	GDZVAIM02F9J0Z_3DS	GDZVAIM01ETFSM_3DS;GDZVAIM02F4EDA_3DS;GDZVAIM01BYLXX_3DS;GDZVAIM02IWL0X_3DS;GDZVAIM02GGN0N_3DS;GDZVAIM02G56WZ_3DS;GDZVAIM01E4Z09_3DS;GDZVAIM02GB90L_3DS;GDZVAIM02H6YGV_3DS;GDZVAIM02I5NCE_3DS;GDZVAIM01BFX9D_3DS;GDZVAIM02IZ72E_3DS;GDZVAIM02GMTAM_3DS;GDZVAIM01ETXTC_3DS;GDZVAIM02HOA25_3DS;GDZVAIM01AUCA5_3DS;GDZVAIM02F9J0Z_3DS;GDZVAIM02H1HPU_3DS;GDZVAIM02F8BHV_3DS;GDZVAIM01B23AM_3DS;GDZVAIM01CCG2X_3DS;…	-	-	-	-	-	-	-	-	-	-	-	-	-	-	32360;46735
-	-	Bradi2g11500.1	-	-	-	NIASHv3044M10	-	-	GDZVAIM01D0TSM_3DS	GDZVAIM01D0TSM_3DS;GDZVAIM02FE5BU_3DS;GDZVAIM02JZ37M_3DS;GDZVAIM01CZQSP_3DS;GDZVAIM01DIPNQ_3DS;GDZVAIM02H1KR4_3DS;GDZVAIM02HBWBP_3DS;GDZVAIM02GD4D6_3DS;GDZVAIM01DN6MF_3DS;GDZVAIM01D2MU1_3DS;GDZVAIM02GJ8RN_3DS;GDZVAIM02HKHNY_3DS	-	-	GDZVAIM01D0TSM_3DS	GDZVAIM02GD4D6_3DS;GDZVAIM01DN6MF_3DS;GDZVAIM02GJ8RN_3DS;GDZVAIM02JZ37M_3DS;GDZVAIM02HBWBP_3DS;GDZVAIM02H1KR4_3DS;GDZVAIM01CZQSP_3DS;GDZVAIM01DIPNQ_3DS;GDZVAIM02HKHNY_3DS;GDZVAIM01D2MU1_3DS;GDZVAIM01D0TSM_3DS;GDZVAIM02FE5BU_3DS	-	-	-	-	-	-	-	-	-	-	-	-	-	-	-
-	-	Bradi2g11480.1	-	-	-	NIASHv2123K10	-	-	-	GDZVAIM01CP4C3_3DS;GDZVAIM02FVC51_3DS;GDZVAIM01ARQJS_3DS;GDZVAIM01BSBDD_3DS;GDZVAIM01CFZKG_3DS;GDZVAIM01B5IRL_3DS;GDZVAIM01CW7PN_3DS;GDZVAIM02FMAES_3DS;GDZVAIM01D4FZZ_3DS;GDZVAIM02GJXEL_3DS;GDZVAIM01B6KH7_3DS;GDZVAIM01C3HP4_3DS;GDZVAIM01EBPTB_3DS;GDZVAIM02F391I_3DS;GDZVAIM01CYG0Q_3DS	-	-	-	GDZVAIM01EBPTB_3DS;GDZVAIM02FVC51_3DS;GDZVAIM02FMAES_3DS;GDZVAIM02GJXEL_3DS;GDZVAIM01C3HP4_3DS;GDZVAIM01B6KH7_3DS;GDZVAIM02F391I_3DS;GDZVAIM01ARQJS_3DS;GDZVAIM01CYG0Q_3DS;GDZVAIM01B5IRL_3DS;GDZVAIM01BSBDD_3DS;GDZVAIM01CFZKG_3DS;GDZVAIM01CW7PN_3DS;GDZVAIM01D4FZZ_3DS;GDZVAIM01CP4C3_3DS	-	-	-	-	-	-	-	-	-	-	-	-	-	-	-
-	-	Bradi2g11450.1	-	-	-	NIASHv1050K08	-	-	-	GDZVAIM02IFWZF_3DS;GDZVAIM01CRS9Y_3DS;GDZVAIM02JKJXB_3DS	-	-	-	GDZVAIM02JKJXB_3DS;GDZVAIM02IFWZF_3DS;GDZVAIM01CRS9Y_3DS	-	-	-	-	-	-	-	-	-	-	-	-	-	-	-
-	-	Bradi2g11420.1	-	-	-	-	-	-	GDZVAIM01BNDW0_3DS	GDZVAIM01CVVUK_3DS;GDZVAIM01B29T3_3DS;GDZVAIM01BNDW0_3DS;GDZVAIM01EVW3U_3DS	-	-	GDZVAIM01BNDW0_3DS	GDZVAIM01B29T3_3DS;GDZVAIM01CVVUK_3DS;GDZVAIM01EVW3U_3DS;GDZVAIM01BNDW0_3DS	-	-	-	-	-	-	-	-	-	-	-	-	-	-	-
-	-	Bradi2g11360.1	-	-	-	NIASHv3033O02	-	-	GDZVAIM01E12AR_3DS	GDZVAIM01CW0VP_3DS;GDZVAIM02HORCY_3DS;GDZVAIM02GT4U5_3DS;GDZVAIM01BA62F_3DS;GDZVAIM01CR6W2_3DS;GDZVAIM01C2S72_3DS;GDZVAIM02HPWI9_3DS;GDZVAIM01DII22_3DS;GDZVAIM01CNOD9_3DS;GDZVAIM02JAZ0S_3DS;GDZVAIM01DH4NB_3DS;GDZVAIM02GU0AQ_3DS;GDZVAIM01DCLNJ_3DS;GDZVAIM01B7GCB_3DS;GDZVAIM01B2E8I_3DS;GDZVAIM01E12AR_3DS;GDZVAIM02IKUM1_3DS;GDZVAIM01E2G9N_3DS;GDZVAIM02GW6K3_3DS;GDZVAIM02F2WI4_3DS;GDZVAIM01D5SEW_3DS;…	-	-	GDZVAIM01E12AR_3DS	GDZVAIM02HXF7G_3DS;GDZVAIM01D5SEW_3DS;GDZVAIM02IKUM1_3DS;GDZVAIM01E2G9N_3DS;GDZVAIM01CR6W2_3DS;GDZVAIM02GU0AQ_3DS;GDZVAIM02F2WI4_3DS;GDZVAIM01BFQ8E_3DS;GDZVAIM02GW6K3_3DS;GDZVAIM02JAZ0S_3DS;GDZVAIM01C2S72_3DS;GDZVAIM01E12AR_3DS;GDZVAIM02HPWI9_3DS;GDZVAIM01CNOD9_3DS;GDZVAIM01B7GCB_3DS;GDZVAIM01DII22_3DS;GDZVAIM01DCLNJ_3DS;GDZVAIM01CW0VP_3DS;GDZVAIM01BA62F_3DS;GDZVAIM01B2E8I_3DS	-	-	-	-	-	-	-	GDZVAIM02HXF7G_3DS;GDZVAIM01DH4NB_3DS;GDZVAIM02HORCY_3DS;GDZVAIM02HPWI9_3DS;GDZVAIM02JAZ0S_3DS;GDZVAIM02GT4U5_3DS	-	-	-	-	-	-	3620
-	-	Bradi2g11180.1	-	-	-	-	-	-	-	GDZVAIM02HEME5_3DS;GDZVAIM01C4GW0_3DS;GDZVAIM02G025V_3DS;GDZVAIM01DT1L6_3DS;GDZVAIM02H55MU_3DS;GDZVAIM02FZZ2U_3DS;GDZVAIM01BZLNH_3DS;GDZVAIM02I21FR_3DS;GDZVAIM02ICPFE_3DS;GDZVAIM01DKHAO_3DS	-	-	-	GDZVAIM02H55MU_3DS;GDZVAIM01DT1L6_3DS;GDZVAIM02HEME5_3DS;GDZVAIM02ICPFE_3DS;GDZVAIM01DKHAO_3DS;GDZVAIM02FZZ2U_3DS;GDZVAIM01C4GW0_3DS;GDZVAIM02G025V_3DS;GDZVAIM02I21FR_3DS;GDZVAIM01BZLNH_3DS	-	-	-	-	-	-	-	-	-	-	-	-	-	-	-
-	-	Bradi2g11150.1	-	-	-	-	-	-	-	GDZVAIM01AI71B_3DS;GDZVAIM02I1GQE_3DS;GDZVAIM01CKRKC_3DS;GDZVAIM02H0SOL_3DS;GDZVAIM01DOTNY_3DS;GDZVAIM01ERDD7_3DS	-	-	-	GDZVAIM01CKRKC_3DS;GDZVAIM01ERDD7_3DS;GDZVAIM02I1GQE_3DS;GDZVAIM02H0SOL_3DS;GDZVAIM01DOTNY_3DS;GDZVAIM01AI71B_3DS	-	-	-	-	-	-	-	-	-	-	-	-	-	-	-
-	-	Bradi2g11090.1	-	-	-	NIASHv2137L07	-	-	-	GDZVAIM01CZKCC_3DS;GDZVAIM01DA8SK_3DS;GDZVAIM01CG4KO_3DS	-	-	-	GDZVAIM01CG4KO_3DS;GDZVAIM01CZKCC_3DS;GDZVAIM01DA8SK_3DS	-	-	-	-	-	-	-	-	-	-	-	-	-	-	-
-	-	Bradi2g11070.1	-	-	-	NIASHv2116M10	-	-	GDZVAIM02HF8CK_3DS	GDZVAIM02HF8CK_3DS;GDZVAIM02F9GTF_3DS	-	-	GDZVAIM02HF8CK_3DS	GDZVAIM02HF8CK_3DS;GDZVAIM02F9GTF_3DS	-	-	-	-	-	-	-	-	-	-	-	-	-	-	-
-	-	Bradi2g11060.1	-	-	-	-	-	-	GDZVAIM02F6RK4_3DS	GDZVAIM01BVQKB_3DS;GDZVAIM01BKY5X_3DS;GDZVAIM02F6RK4_3DS	-	-	GDZVAIM02F6RK4_3DS	GDZVAIM01BVQKB_3DS;GDZVAIM01BKY5X_3DS;GDZVAIM02F6RK4_3DS	-	-	-	-	-	-	-	-	-	-	-	-	-	-	-
-	-	Bradi2g11000.1	-	Sb03g011540.1	-	NIASHv2112C13	-	-	GDZVAIM02HPSKW_3DS	GDZVAIM01DKBKG_3DS;GDZVAIM02JNJ6A_3DS;GDZVAIM01EQADW_3DS;GDZVAIM02HPSKW_3DS;GDZVAIM02FPEBP_3DS	-	-	GDZVAIM02HPSKW_3DS	GDZVAIM01EQADW_3DS;GDZVAIM01DKBKG_3DS;GDZVAIM02HPSKW_3DS;GDZVAIM02FPEBP_3DS	-	-	GDZVAIM02HPSKW_3DS	GDZVAIM01EQADW_3DS;GDZVAIM01DKBKG_3DS;GDZVAIM02HPSKW_3DS;GDZVAIM02FPEBP_3DS	-	-	-	GDZVAIM02JNJ6A_3DS	-	-	-	-	-	-	15302
-	-	-	-	Sb03g011530.1	-	-	-	-	-	GDZVAIM01DE6AE_3DS;GDZVAIM01BU1RY_3DS;GDZVAIM02GBABX_3DS;GDZVAIM02H3YW1_3DS;GDZVAIM01AY7NA_3DS;GDZVAIM01CGO2U_3DS;GDZVAIM02I8BMU_3DS;GDZVAIM01BL9SZ_3DS;GDZVAIM01D9732_3DS	-	-	-	-	-	-	-	GDZVAIM01AY7NA_3DS;GDZVAIM01CGO2U_3DS;GDZVAIM02H3YW1_3DS;GDZVAIM01D9732_3DS;GDZVAIM02GBABX_3DS;GDZVAIM02I8BMU_3DS;GDZVAIM01BU1RY_3DS;GDZVAIM01DE6AE_3DS;GDZVAIM01BL9SZ_3DS	-	-	-	-	-	-	-	-	-	-	-
-	-	Bradi2g10990.1	-	-	-	NIASHv2006N06	-	-	GDZVAIM01E1PC9_3DS	GDZVAIM01E37XT_3DS;GDZVAIM01C9N48_3DS;GDZVAIM01E1PC9_3DS;GDZVAIM02GI2YD_3DS;GDZVAIM02IM2F3_3DS;GDZVAIM01A8NMI_3DS	-	-	GDZVAIM01E1PC9_3DS	GDZVAIM01E1PC9_3DS;GDZVAIM01A8NMI_3DS;GDZVAIM02IM2F3_3DS;GDZVAIM02GI2YD_3DS;GDZVAIM01E37XT_3DS;GDZVAIM01C9N48_3DS	-	-	-	-	-	-	-	-	-	-	-	-	-	-	-
-	-	Bradi2g10980.1	-	Sb03g011520.1	-	NIASHv2040F19	-	-	GDZVAIM01AFLC7_3DS	GDZVAIM01D45KA_3DS;GDZVAIM01EHLWK_3DS;GDZVAIM01AFLC7_3DS;GDZVAIM02HPJKJ_3DS;GDZVAIM01BYNGI_3DS;GDZVAIM01CYRKI_3DS;GDZVAIM01DCKKA_3DS;GDZVAIM01BU4G3_3DS;GDZVAIM01DX50S_3DS	-	-	GDZVAIM01AFLC7_3DS	GDZVAIM02HPJKJ_3DS;GDZVAIM01BYNGI_3DS;GDZVAIM01DCKKA_3DS;GDZVAIM01EHLWK_3DS;GDZVAIM01D45KA_3DS;GDZVAIM01AFLC7_3DS;GDZVAIM01DX50S_3DS;GDZVAIM01BU4G3_3DS;GDZVAIM01CYRKI_3DS	-	-	GDZVAIM01AFLC7_3DS	GDZVAIM02HPJKJ_3DS;GDZVAIM01BYNGI_3DS;GDZVAIM01DCKKA_3DS;GDZVAIM01EHLWK_3DS;GDZVAIM01AFLC7_3DS;GDZVAIM01DX50S_3DS;GDZVAIM01BU4G3_3DS;GDZVAIM01CYRKI_3DS	-	-	-	-	-	-	-	-	-	-	-
-	-	Bradi2g10950.1	-	Sb03g011460.1	-	NIASHv3020C19	-	-	GDZVAIM01EDIJF_3DS	GDZVAIM02G2402_3DS;GDZVAIM02IJF8Q_3DS;GDZVAIM02G5N33_3DS;GDZVAIM02G7Q3T_3DS;GDZVAIM01BJ2L3_3DS;GDZVAIM01DR6TY_3DS;GDZVAIM01EUOW7_3DS;GDZVAIM01EYR83_3DS;GDZVAIM02FF5ZG_3DS;GDZVAIM01EDIJF_3DS;GDZVAIM02IXXJO_3DS;GDZVAIM02IWJTZ_3DS;GDZVAIM01BKC30_3DS;GDZVAIM01DMO4Y_3DS;GDZVAIM01DPC9P_3DS;GDZVAIM02I3HRO_3DS;GDZVAIM02IO9C6_3DS;GDZVAIM02IL8MN_3DS;GDZVAIM02GTPBS_3DS;GDZVAIM01D1S6D_3DS;GDZVAIM01DTKRF_3DS;…	-	-	GDZVAIM01EDIJF_3DS	GDZVAIM02G2402_3DS;GDZVAIM01D1S6D_3DS;GDZVAIM02IXXJO_3DS;GDZVAIM01EYR83_3DS;GDZVAIM01EDIJF_3DS;GDZVAIM01EUOW7_3DS;GDZVAIM02IJF8Q_3DS;GDZVAIM02HILT6_3DS;GDZVAIM02IWJTZ_3DS;GDZVAIM02GE7EX_3DS;GDZVAIM01DTKRF_3DS;GDZVAIM01DR6TY_3DS;GDZVAIM02GKJHZ_3DS	-	-	-	GDZVAIM02IL8MN_3DS;GDZVAIM02IYZEX_3DS;GDZVAIM02G2402_3DS;GDZVAIM01D1S6D_3DS;GDZVAIM01DS5FK_3DS;GDZVAIM02IXXJO_3DS;GDZVAIM02GTYLA_3DS;GDZVAIM01BSL72_3DS;GDZVAIM01EYR83_3DS;GDZVAIM01EDIJF_3DS;GDZVAIM01DMO4Y_3DS;GDZVAIM01BKC30_3DS;GDZVAIM01EUOW7_3DS;GDZVAIM02IO9C6_3DS;GDZVAIM02IJF8Q_3DS;GDZVAIM02G7Q3T_3DS;GDZVAIM01BJ2L3_3DS;GDZVAIM02FF5ZG_3DS;GDZVAIM02I3HRO_3DS;GDZVAIM01DPC9P_3DS;GDZVAIM02HILT6_3DS;…	-	-	-	GDZVAIM01BJ2L3_3DS	-	-	-	-	-	-	15401
-	-	Bradi2g10910.1	-	-	-	-	-	-	-	GDZVAIM02G5N33_3DS;GDZVAIM02G7Q3T_3DS;GDZVAIM01BJ2L3_3DS;GDZVAIM02FF5ZG_3DS;GDZVAIM01BKC30_3DS;GDZVAIM01DMO4Y_3DS;GDZVAIM01DPC9P_3DS;GDZVAIM02I3HRO_3DS;GDZVAIM02IO9C6_3DS;GDZVAIM02IL8MN_3DS;GDZVAIM02GTPBS_3DS;GDZVAIM01BSL72_3DS;GDZVAIM02IYZEX_3DS;GDZVAIM02FESJD_3DS;GDZVAIM02GTYLA_3DS;GDZVAIM01DS5FK_3DS	-	-	-	GDZVAIM02IL8MN_3DS;GDZVAIM02IYZEX_3DS;GDZVAIM01DS5FK_3DS;GDZVAIM02GTYLA_3DS;GDZVAIM01BSL72_3DS;GDZVAIM01DMO4Y_3DS;GDZVAIM01BKC30_3DS;GDZVAIM02IO9C6_3DS;GDZVAIM02G7Q3T_3DS;GDZVAIM01BJ2L3_3DS;GDZVAIM02FF5ZG_3DS;GDZVAIM02I3HRO_3DS;GDZVAIM01DPC9P_3DS;GDZVAIM02GTPBS_3DS;GDZVAIM02G5N33_3DS;GDZVAIM02FESJD_3DS	-	-	-	-	-	-	-	-	-	-	-	-	-	-	15401
-	-	Bradi2g10890.1	-	Sb03g011440.1	-	-	-	-	GDZVAIM01CJM1M_3DS	GDZVAIM01EYKNM_3DS;GDZVAIM02IBY27_3DS;GDZVAIM02ITDDK_3DS;GDZVAIM01CJM1M_3DS;GDZVAIM01D13V2_3DS;GDZVAIM02I8VEB_3DS	-	-	GDZVAIM01CJM1M_3DS	GDZVAIM01EYKNM_3DS;GDZVAIM02ITDDK_3DS;GDZVAIM02I8VEB_3DS;GDZVAIM01D13V2_3DS;GDZVAIM01CJM1M_3DS;GDZVAIM02IBY27_3DS	-	-	GDZVAIM01CJM1M_3DS	GDZVAIM01EYKNM_3DS;GDZVAIM02ITDDK_3DS;GDZVAIM02I8VEB_3DS;GDZVAIM01D13V2_3DS;GDZVAIM01CJM1M_3DS;GDZVAIM02IBY27_3DS	-	-	-	-	-	-	-	-	-	-	-
-	-	Bradi2g10870.1	-	Sb03g011420.1	-	NIASHv3014J05	-	-	GDZVAIM02G3V7A_3DS	GDZVAIM01BUBO4_3DS;GDZVAIM02G3V7A_3DS	-	-	GDZVAIM02G3V7A_3DS	GDZVAIM02G3V7A_3DS;GDZVAIM01BUBO4_3DS	-	-	GDZVAIM02G3V7A_3DS	GDZVAIM02G3V7A_3DS;GDZVAIM01BUBO4_3DS	-	-	-	-	-	-	-	-	-	-	-
-	-	Bradi2g10840.1	Os01g0280000	Sb03g011390.1	-	-	-	-	-	GDZVAIM01DKVUS_3DS;GDZVAIM01D0Z0E_3DS;GDZVAIM02IQ7JP_3DS;GDZVAIM02HC1AK_3DS;GDZVAIM01BU2G6_3DS;GDZVAIM01BIUD9_3DS;GDZVAIM01BS64B_3DS;GDZVAIM01CMBR3_3DS;GDZVAIM02F37LK_3DS;GDZVAIM02FQJHA_3DS;GDZVAIM01DFM53_3DS;GDZVAIM01DTTQ8_3DS	-	-	-	GDZVAIM01BIUD9_3DS;GDZVAIM01DFM53_3DS;GDZVAIM01CMBR3_3DS;GDZVAIM01DTTQ8_3DS;GDZVAIM01BU2G6_3DS;GDZVAIM02IQ7JP_3DS;GDZVAIM02FQJHA_3DS;GDZVAIM01D0Z0E_3DS;GDZVAIM02F37LK_3DS;GDZVAIM02HC1AK_3DS;GDZVAIM01DKVUS_3DS;GDZVAIM01BS64B_3DS	-	GDZVAIM01BIUD9_3DS;GDZVAIM01DFM53_3DS;GDZVAIM01DTTQ8_3DS;GDZVAIM01BU2G6_3DS;GDZVAIM02IQ7JP_3DS;GDZVAIM01D0Z0E_3DS;GDZVAIM02F37LK_3DS;GDZVAIM02HC1AK_3DS;GDZVAIM01DKVUS_3DS;GDZVAIM01BS64B_3DS	-	GDZVAIM01BIUD9_3DS;GDZVAIM01DFM53_3DS;GDZVAIM01DTTQ8_3DS;GDZVAIM01BU2G6_3DS;GDZVAIM02IQ7JP_3DS;GDZVAIM02FQJHA_3DS;GDZVAIM01D0Z0E_3DS;GDZVAIM02F37LK_3DS;GDZVAIM02HC1AK_3DS;GDZVAIM01DKVUS_3DS;GDZVAIM01BS64B_3DS	-	-	-	-	-	-	-	-	-	-	-
-	-	Bradi2g10830.1	Os01g0279900	Sb03g006790.1	-	NIASHv1095N07	-	-	GDZVAIM01B4OE1_3DS	GDZVAIM02IT9D8_3DS;GDZVAIM01B4OE1_3DS;GDZVAIM02GFHZH_3DS;GDZVAIM02GJT1Y_3DS;GDZVAIM01BXF5Z_3DS	-	-	GDZVAIM01B4OE1_3DS	GDZVAIM02GJT1Y_3DS;GDZVAIM01BXF5Z_3DS;GDZVAIM01B4OE1_3DS;GDZVAIM02GFHZH_3DS	GDZVAIM01B4OE1_3DS	GDZVAIM02GJT1Y_3DS;GDZVAIM01BXF5Z_3DS;GDZVAIM01B4OE1_3DS;GDZVAIM02GFHZH_3DS	GDZVAIM01B4OE1_3DS	GDZVAIM02GJT1Y_3DS;GDZVAIM01BXF5Z_3DS;GDZVAIM02IT9D8_3DS;GDZVAIM01B4OE1_3DS;GDZVAIM02GFHZH_3DS	-	-	-	-	-	-	-	-	-	-	16536
1_1518	55.57	Bradi2g10810.1	Os01g0279700	Sb03g011370.1	-	NIASHv1064D22	-	-	-	GDZVAIM01DNEE8_3DS;GDZVAIM01EFYDG_3DS;GDZVAIM01D404Q_3DS;GDZVAIM01D7T05_3DS;GDZVAIM01AKVK1_3DS;GDZVAIM01DSFTE_3DS;GDZVAIM02H4ETH_3DS;GDZVAIM01D108S_3DS	-	-	-	GDZVAIM01D108S_3DS;GDZVAIM01D404Q_3DS;GDZVAIM01AKVK1_3DS;GDZVAIM01D7T05_3DS;GDZVAIM01DNEE8_3DS;GDZVAIM01EFYDG_3DS;GDZVAIM01DSFTE_3DS;GDZVAIM02H4ETH_3DS	-	GDZVAIM01D108S_3DS;GDZVAIM01D404Q_3DS;GDZVAIM01AKVK1_3DS;GDZVAIM01D7T05_3DS;GDZVAIM01DNEE8_3DS;GDZVAIM01EFYDG_3DS;GDZVAIM01DSFTE_3DS	-	GDZVAIM01D108S_3DS;GDZVAIM01D404Q_3DS;GDZVAIM01AKVK1_3DS;GDZVAIM01D7T05_3DS;GDZVAIM01DNEE8_3DS;GDZVAIM01EFYDG_3DS;GDZVAIM01DSFTE_3DS	-	-	-	-	-	-	-	-	3547	3547	3547
-	-	Bradi2g10800.2	Os01g0279400	Sb03g011360.1	-	NIASHv1028E08	-	-	GDZVAIM01C5XVU_3DS	GDZVAIM02JDUBE_3DS;GDZVAIM02GYK8A_3DS;GDZVAIM01C5XVU_3DS;GDZVAIM01CWLFI_3DS;GDZVAIM01EDW54_3DS;GDZVAIM01B7OBP_3DS;GDZVAIM01B21TJ_3DS;GDZVAIM02GZ033_3DS;GDZVAIM01B56SM_3DS;GDZVAIM02HDYYL_3DS;GDZVAIM01BV63T_3DS;GDZVAIM02GT6FD_3DS	-	-	GDZVAIM01C5XVU_3DS	GDZVAIM01EDW54_3DS;GDZVAIM01B56SM_3DS;GDZVAIM02HDYYL_3DS;GDZVAIM01C5XVU_3DS;GDZVAIM01CWLFI_3DS;GDZVAIM02GZ033_3DS;GDZVAIM02GT6FD_3DS;GDZVAIM01BV63T_3DS;GDZVAIM01B7OBP_3DS;GDZVAIM01B21TJ_3DS;GDZVAIM02JDUBE_3DS	GDZVAIM01C5XVU_3DS	GDZVAIM01EDW54_3DS;GDZVAIM01B56SM_3DS;GDZVAIM02HDYYL_3DS;GDZVAIM01C5XVU_3DS;GDZVAIM01CWLFI_3DS;GDZVAIM02GZ033_3DS;GDZVAIM02GT6FD_3DS;GDZVAIM01B7OBP_3DS;GDZVAIM01B21TJ_3DS;GDZVAIM02JDUBE_3DS	-	GDZVAIM02JDUBE_3DS;GDZVAIM02GYK8A_3DS	-	-	-	-	-	-	-	-	-	-	-
-	-	Bradi2g10790.1	-	-	-	-	-	-	-	GDZVAIM02G7MVJ_3DS;GDZVAIM02GDRKL_3DS;GDZVAIM02JDJZD_3DS;GDZVAIM01CKEE6_3DS;GDZVAIM01EZR53_3DS;GDZVAIM02JFVW4_3DS;GDZVAIM01ALP6K_3DS;GDZVAIM02FNE37_3DS	-	-	-	GDZVAIM02JFVW4_3DS;GDZVAIM02GDRKL_3DS;GDZVAIM02FNE37_3DS;GDZVAIM01ALP6K_3DS;GDZVAIM02G7MVJ_3DS;GDZVAIM01CKEE6_3DS;GDZVAIM02JDJZD_3DS;GDZVAIM01EZR53_3DS	-	-	-	-	-	-	-	-	-	-	-	-	-	-	14182
-	-	-	-	Sb03g011240.1	-	-	-	-	-	GDZVAIM01C5XVU_3DS;GDZVAIM01B21TJ_3DS;GDZVAIM02GZ033_3DS	-	-	-	-	-	-	-	GDZVAIM01C5XVU_3DS;GDZVAIM02GZ033_3DS;GDZVAIM01B21TJ_3DS	-	-	-	-	-	-	-	-	-	-	-
-	-	Bradi2g10780.1	Os01g0279200	Sb03g011260.1	-	NIASHv1096H10	-	-	GDZVAIM01EUZLA_3DS	GDZVAIM01BQA8I_3DS;GDZVAIM01B9AJN_3DS;GDZVAIM02H8A4U_3DS;GDZVAIM02FD5VO_3DS;GDZVAIM02JB1OW_3DS;GDZVAIM01A1UDP_3DS;GDZVAIM01APBQS_3DS;GDZVAIM01CNPNK_3DS;GDZVAIM01BT0UY_3DS;GDZVAIM02JPM5H_3DS;GDZVAIM02JPUHZ_3DS;GDZVAIM02FTTOX_3DS;GDZVAIM01C2AR9_3DS;GDZVAIM01EB6IN_3DS;GDZVAIM01EUZLA_3DS;GDZVAIM02JTCLU_3DS	-	-	GDZVAIM01EUZLA_3DS	GDZVAIM01EB6IN_3DS;GDZVAIM02FD5VO_3DS;GDZVAIM02H8A4U_3DS;GDZVAIM01APBQS_3DS;GDZVAIM02JPM5H_3DS;GDZVAIM02JTCLU_3DS;GDZVAIM02JPUHZ_3DS;GDZVAIM01EUZLA_3DS;GDZVAIM01BQA8I_3DS;GDZVAIM02FTTOX_3DS;GDZVAIM01CNPNK_3DS;GDZVAIM01C2AR9_3DS	GDZVAIM01EUZLA_3DS	GDZVAIM01EB6IN_3DS;GDZVAIM02FD5VO_3DS;GDZVAIM02H8A4U_3DS;GDZVAIM01APBQS_3DS;GDZVAIM02JPM5H_3DS;GDZVAIM02JTCLU_3DS;GDZVAIM02JPUHZ_3DS;GDZVAIM01EUZLA_3DS;GDZVAIM01BQA8I_3DS;GDZVAIM02FTTOX_3DS;GDZVAIM01CNPNK_3DS;GDZVAIM01C2AR9_3DS	GDZVAIM01EUZLA_3DS	GDZVAIM01EB6IN_3DS;GDZVAIM01B9AJN_3DS;GDZVAIM02FD5VO_3DS;GDZVAIM02H8A4U_3DS;GDZVAIM01APBQS_3DS;GDZVAIM02JPM5H_3DS;GDZVAIM02JTCLU_3DS;GDZVAIM02JPUHZ_3DS;GDZVAIM01EUZLA_3DS;GDZVAIM01BQA8I_3DS;GDZVAIM02FTTOX_3DS;GDZVAIM01CNPNK_3DS;GDZVAIM01C2AR9_3DS	-	-	GDZVAIM01EUZLA_3DS	GDZVAIM01A1UDP_3DS;GDZVAIM02FD5VO_3DS;GDZVAIM02JTCLU_3DS;GDZVAIM01EUZLA_3DS;GDZVAIM01CNPNK_3DS;GDZVAIM01BT0UY_3DS;GDZVAIM02JPUHZ_3DS;GDZVAIM02JB1OW_3DS	-	-	-	-	-	2942	2942
-	-	Bradi2g10740.1	-	-	-	NIASHv2127G18	-	-	GDZVAIM01BOOS2_3DS	GDZVAIM01CEBJ3_3DS;GDZVAIM01BOOS2_3DS	-	-	GDZVAIM01BOOS2_3DS	GDZVAIM01CEBJ3_3DS;GDZVAIM01BOOS2_3DS	-	-	-	-	-	-	-	-	-	-	-	-	-	-	-
-	-	Bradi2g10727.1	-	Sb03g011300.1	-	NIASHv2073H11	-	-	GDZVAIM02FZQ75_3DS	GDZVAIM02IBA7J_3DS;GDZVAIM02IO3IF_3DS;GDZVAIM02FJGXC_3DS;GDZVAIM01BW9Z9_3DS;GDZVAIM01C5XJH_3DS;GDZVAIM02JAOWS_3DS;GDZVAIM02FZQ75_3DS;GDZVAIM01EJ8N0_3DS;GDZVAIM02HCCCI_3DS;GDZVAIM01DUMN4_3DS	-	-	GDZVAIM02FZQ75_3DS	GDZVAIM01BW9Z9_3DS;GDZVAIM02IBA7J_3DS;GDZVAIM01C5XJH_3DS;GDZVAIM02HCCCI_3DS;GDZVAIM01EJ8N0_3DS;GDZVAIM02JAOWS_3DS;GDZVAIM02FJGXC_3DS;GDZVAIM02FZQ75_3DS;GDZVAIM01DUMN4_3DS	-	-	GDZVAIM02FZQ75_3DS	GDZVAIM01BW9Z9_3DS;GDZVAIM02IBA7J_3DS;GDZVAIM01C5XJH_3DS;GDZVAIM02HCCCI_3DS;GDZVAIM01EJ8N0_3DS;GDZVAIM02JAOWS_3DS;GDZVAIM02FZQ75_3DS;GDZVAIM01DUMN4_3DS;GDZVAIM02IO3IF_3DS	-	-	-	-	-	-	-	-	-	-	-
-	-	-	-	Sb03g011330.1	-	-	-	-	-	GDZVAIM01CWLFI_3DS;GDZVAIM01B7OBP_3DS;GDZVAIM01B56SM_3DS	-	-	-	-	-	-	-	GDZVAIM01B56SM_3DS;GDZVAIM01CWLFI_3DS;GDZVAIM01B7OBP_3DS	-	-	-	-	-	-	-	-	-	-	-
-	-	Bradi2g10670.1	Os01g0277700	Sb03g011180.1	-	NIASHv2040L18	-	-	GDZVAIM02FHLX9_3DS	GDZVAIM01EF3XT_3DS;GDZVAIM02FHLX9_3DS	-	-	GDZVAIM02FHLX9_3DS	GDZVAIM01EF3XT_3DS;GDZVAIM02FHLX9_3DS	GDZVAIM02FHLX9_3DS	GDZVAIM01EF3XT_3DS;GDZVAIM02FHLX9_3DS	GDZVAIM02FHLX9_3DS	GDZVAIM01EF3XT_3DS;GDZVAIM02FHLX9_3DS	-	-	-	-	-	-	-	-	-	-	-
[truncated: 398 more rows]
