# Supplementary material for: High-throughput physical map anchoring via BAC-pool sequencing
Source: BMC Plant Biol. 2015 Apr 11;15:99. doi: 10.1186/s12870-015-0429-1 (PMC4407875; doi:10.1186/s12870-015-0429-1)
Supplement: Additional file 7: — Sequences underlying SNPs genetically mapped in Aegilops tauschii genome. Chromosome of Ae.tauschii, SNP name, genetic position and name of contigs in physical map is provided for each of 7,136 sequences. [file 12870_2015_429_MOESM7_ESM.xlsx]

## Sheet: A_tauschii_SNP_map
	Sequence	Chromosome	SNP_Name	cM	Ae_tauschii_ctg #
1	GBF1XID01A8DYI	1D	AT1D0005	0	ctg4652
2	contig00373	1D	AT1D0006	0	ctg4652
3	F5XZDLF01CH2AD	1D	AT1D0002	0	ctg4652
4	contig09376	1D	AT1D0003	0	ctg4652
5	GBUVHFX01EZTXD	1D	AT1D0007	0	ctg4652
6	F1BEJMU01CXWB1	1D	AT1D0001	0	ctg4652
7	GDS7LZN02IXNP1	1D	AT1D0004	0	ctg4652
8	F5XZDLF02IRA0Y	1D	AT1D0008	0.182	ctg4652
9	F5MV3MU01D6LCE	1D	AT1D0009	0.182	ctg4652
10	GBB4FNX02I27HR	1D	AT1D0010	1.831	ctg4652
11	GCE8AKX02I03VH	1D	AT1D0011	1.831	ctg4652
12	GDRF1KQ02J0RLK	1D	AT1D0012	3.065	ctg4652
13	GBQ4KXB02GRLV2	1D	AT1D0013	5.788	ctg1894
14	contig17928	1D	AT1D0014	5.836	ctg1894
15	contig10739	1D	AT1D0015	5.836	ctg1894
16	GBUVHFX02IUW4W	1D	AT1D0016	8.416	ctg1894
17	F5XZDLF01B2508	1D	AT1D0017	9.056	ctg1894
18	GDS7LZN02I1K07	1D	AT1D0018	9.101	ctg1894
19	GDEEGVY01CTRF5	1D	AT1D0019	9.907	ctg3439
20	contig18511	1D	AT1D0020	10.237	ctg3439
21	GBUVHFX02GP8OO	1D	AT1D0021	11.702	ctg3439
22	F1BEJMU01CJ213	1D	AT1D0022	13.723	ctg4981
23	GA8KES401EA2ZS	1D	AT1D0023	13.723	ctg4981
24	contig29621	1D	AT1D0024	14.635	ctg4981
25	contig49757	1D	AT1D0025	15.502	ctg1358
26	GA8KES402HR8TV	1D	AT1D0026	15.548	ctg1358
27	GB5Y7FA02GAK3S	1D	AT1D0027	16.967	ctg1358
28	F5XZDLF01B50S3	1D	AT1D0028	18.386	ctg1358
29	GDRF1KQ02H02HF	1D	AT1D0029	21.951	ctg6350
30	F1BEJMU02JU2KW	1D	AT1D0030	21.951	ctg6350
31	contig01756	1D	AT1D0031	21.951	ctg6350
32	contig13826	1D	AT1D0032	23.002	ctg1292
33	GCE8AKX01A88NH	1D	AT1D0033	23.047	ctg1292
34	contig24691	1D	AT1D0034	23.593
35	GB5Y7FA01BMOJY	1D	AT1D0035	23.684	ctg8880
36	GDRF1KQ01EBJFL	1D	AT1D0036	24.46	ctg8708
37	contig26031	1D	AT1D0037	24.46	ctg8708
38	GB5Y7FA02GAR3Z	1D	AT1D0038	24.688	ctg8708
39	F5XZDLF01BF1MA	1D	AT1D0039	25.417	ctg7283
40	F1BEJMU02GF7ER	1D	AT1D0040	26.056	ctg7283
41	GB5Y7FA01ELQ6P	1D	AT1D0041	26.42	ctg4474
42	GBB4FNX02HRPZN	1D	AT1D0042	27.975	ctg4474
43	F5XZDLF02GS7PY	1D	AT1D0043	29.438	ctg4474
44	GBF1XID01C7T2Q	1D	AT1D0044	29.438	ctg4474
45	contig50935	1D	AT1D0045	33.767	ctg8137
46	F1BEJMU02I733R	1D	AT1D0046	36.627	ctg8137
47	F5XZDLF01DGU83	1D	AT1D0047	39.297
48	GB5Y7FA02G8CHU	1D	AT1D0048	39.297	ctg3053
49	GB5Y7FA02I369B	1D	AT1D0049	39.388	ctg348
50	F5XZDLF02I14SZ	1D	AT1D0050	39.569	ctg1179
51	GDEEGVY02H7D8K	1D	AT1D0051	39.569	ctg1179
52	GB5Y7FA02HV27L	1D	AT1D0052	39.569	ctg1179
53	GBF1XID01CJH0V	1D	AT1D0053	39.615	ctg66
54	GB5Y7FA02JM8R2	1D	AT1D0054	39.66	ctg12193
55	GA8KES402HUUGV	1D	AT1D0055	40.071	ctg3044
56	contig70818	1D	AT1D0056	40.572	ctg9451
57	contig38422	1D	AT1D0057	40.799	ctg4945
58	contig03451	1D	AT1D0058	40.799	ctg4945
59	GB5Y7FA01CWYQV	1D	AT1D0059	40.799	ctg4945
60	GB5Y7FA01BIMHQ	1D	AT1D0060	40.799	ctg4945
61	GDRF1KQ02HP7T5	1D	AT1D0061	40.844	ctg4945
62	GB5Y7FA01C62O9	1D	AT1D0062	41.757	ctg854
63	contig08749	1D	AT1D0063	41.757	ctg854
64	contig17787	1D	AT1D0064	41.893	ctg854
65	BF473056	1D	BF473056	43.356	ctg854
66	F5XZDLF01A85DT	1D	AT1D0066	43.402	ctg854
67	F5MV3MU01CMH1T	1D	AT1D0067	43.402	ctg854
68	GBB4FNX01CXWKK	1D	AT1D0068	43.629	ctg854
69	GB5Y7FA02JSNAO	1D	AT1D0069	43.629	ctg854
70	F1BEJMU01DOR77	1D	AT1D0070	44.632	ctg855
71	GDEEGVY01C0S5G	1D	AT1D0071	44.724
72	GDEEGVY01AYNVC	1D	AT1D0072	44.998	ctg6179
73	contig16691	1D	AT1D0073	45.271	ctg6179
74	GB5Y7FA01D7RZC	1D	AT1D0074	45.589	ctg8243
75	GDEEGVY02JE5ZV	1D	AT1D0075	46
76	contig00156	1D	AT1D0076	46.502	ctg1116
77	GA8KES402F4O36	1D	AT1D0077	46.957	ctg423
78	GDEEGVY01BUD1B	1D	AT1D0078	47.002	ctg423
79	GB5Y7FA02JLLZ3	1D	AT1D0079	47.05	ctg423
80	GDRF1KQ02FTOCX	1D	AT1D0080	47.05	ctg423
81	GBUVHFX01BGL2Y	1D	AT1D0081	47.097	ctg423
82	GA8KES402GIF8J	1D	AT1D0082	47.097	ctg423
83	GA8KES401AMIHL	1D	AT1D0083	47.187	ctg12992
84	GDEEGVY02FS29C	1D	AT1D0084	47.369	ctg10655
85	GA8KES402F81U4	1D	AT1D0086	47.369	ctg10655
86	GA8KES402H4UD5	1D	AT1D0087	47.415	ctg1734
87	BF484606	1D	BF484606	47.415	ctg1734
88	F5MV3MU01EWC2V	1D	AT1D0090	47.415	ctg1734
89	GB5Y7FA02G5UGM	1D	AT1D0088	47.415	ctg11905
90	GDS7LZN02IQ3KM	1D	AT1D0091	47.415	ctg11905
91	GB5Y7FA02HHIW2	1D	AT1D0092	47.642	ctg6328
92	contig76936	1D	AT1D0093	47.869	ctg5620
93	F1BEJMU02HAM7Y	1D	AT1D0094	48.325	ctg4240
94	GDEEGVY01DWCK6	1D	AT1D0095	48.325	ctg4240
95	contig25392	1D	AT1D0096	48.598	ctg6217
96	F1BEJMU02JU0FT	1D	AT1D0097	48.643	ctg6217
97	contig10332	1D	AT1D0098	48.825	ctg1808
98	contig31215	1D	AT1D0099	48.87	ctg1808
99	GDS7LZN02HLL0C	1D	AT1D0101	48.87	ctg1808
100	GA8KES402H38PC	1D	AT1D0100	48.87	ctg1808
101	F5MV3MU01CH1VP	1D	AT1D0102	48.916
102	GDS7LZN02JVIW1	1D	AT1D0103	48.916	ctg1808
103	contig13934	1D	AT1D0105	48.916	ctg1808
104	contig10239	1D	AT1D0104	48.916	ctg1808
105	F5MV3MU01DCBKI	1D	AT1D0110	49.007	ctg1808
106	GDS7LZN02HPBEW	1D	AT1D0106	49.007	ctg1808
107	GBF1XID01C7Z5Y	1D	AT1D0111	49.007	ctg220
108	F5XZDLF01CDAV4	1D	AT1D0112	49.007	ctg220
109	GB5Y7FA02H08BA	1D	AT1D0108	49.007	ctg220
110	GDS7LZN02FCNVA	1D	AT1D0109	49.007	ctg220
111	contig15385	1D	AT1D0107	49.007	ctg220
112	contig33389	1D	AT1D0113	49.326	ctg4623
113	contig74531	1D	AT1D0114	49.417	ctg4623
114	GB5Y7FA02FW9KM	1D	AT1D0117	49.599	ctg1063
115	GBUVHFX01ANH44	1D	AT1D0116	49.599	ctg1063
116	contig12057	1D	AT1D0115	49.599	ctg1063
117	GBUVHFX01EZVF0	1D	AT1D0118	49.599	ctg1063
118	GDRF1KQ02JB3KT	1D	AT1D0119	49.78	ctg1063
119	contig00888	1D	AT1D0120	49.826	ctg1063
120	GCE8AKX01AQYAF	1D	AT1D0121	49.917	ctg1063
121	GDS7LZN01C7ISY	1D	AT1D0122	50.372	ctg1063
122	contig37339	1D	AT1D0123	50.418	ctg1063
123	GCE8AKX01B5Y36	1D	AT1D0124	51.009	ctg1063
124	contig00726	1D	AT1D0125	51.191	ctg1063
125	GDEEGVY02F1EPK	1D	AT1D0126	51.191	ctg5929
126	contig20040	1D	AT1D0127	51.237	ctg5929
127	contig29364	1D	AT1D0128	51.282	ctg3163
128	contig34033	1D	AT1D0131	51.282	ctg699
129	GB5Y7FA01EKJIV	1D	AT1D0129	51.282	ctg699
130	GDRF1KQ02G72YO	1D	AT1D0130	51.282	ctg699
131	GBUVHFX01BKSH3	1D	AT1D0132	51.327	ctg699
132	contig04455	1D	AT1D0133	51.418	ctg699
133	GBUVHFX02HGQS1	1D	AT1D0134	51.418	ctg699
134	contig18870	1D	AT1D0135	51.691	ctg1065
135	GDS7LZN02HHONK	1D	AT1D0136	51.918	ctg1065
136	contig29540	1D	AT1D0137	51.918	ctg1065
137	contig16934	1D	AT1D0138	52.054	ctg6879
138	GBQ4KXB01A6M7C	1D	AT1D0139	52.191	ctg554
139	contig34226	1D	AT1D0142	52.373	ctg2446
140	GA8KES402HY8Y3	1D	AT1D0140	52.373	ctg393
141	GDEEGVY02GJ1UJ	1D	AT1D0141	52.373	ctg393
142	GBB4FNX02GA6F3	1D	AT1D0143	52.373	ctg393
143	BE445121	1D	BE445121	52.418	ctg393
144	F5XZDLF01C7G1J	1D	AT1D0145	52.464	ctg2286
145	GCE8AKX01D7FTK	1D	AT1D0146	52.464	ctg2286
146	contig71016	1D	AT1D0149	52.555	ctg4912
147	contig05704	1D	AT1D0147	52.555	ctg798
148	BF291549	1D	BF291549	52.555	ctg798
149	GBF1XID01BIOF4	1D	AT1D0150	52.555	ctg2295
150	GBQ4KXB01DICMX	1D	AT1D0151	52.6	ctg2295
151	GBF1XID01CVZTE	1D	AT1D0152	52.645	ctg2295
152	contig16694	1D	AT1D0154	53.512	ctg5771
153	F5XZDLF01CZKQ5	1D	AT1D0153	53.512	ctg3691
154	GDS7LZN02FVVK9	1D	AT1D0160	53.648	ctg3410
155	contig26854	1D	AT1D0165	53.648	ctg3062
156	GB5Y7FA02I3OFD	1D	AT1D0156	53.648	ctg581
157	contig36673	1D	AT1D0158	53.648	ctg581
158	GDRF1KQ02IHJTJ	1D	AT1D0159	53.648	ctg581
159	F5MV3MU01DWUMM	1D	AT1D0162	53.648	ctg581
160	F1BEJMU02JZF76	1D	AT1D0161	53.648	ctg581
161	GB5Y7FA01D281P	1D	AT1D0157	53.648	ctg581
162	GBB4FNX01BHPRN	1D	AT1D0164	53.648	ctg1881
163	GB5Y7FA02JDVTB	1D	AT1D0163	53.648	ctg1761
164	GBF1XID01BL5AY	1D	AT1D0166	53.648	ctg1761
165	GDEEGVY01C1JG8	1D	AT1D0155	53.648	ctg3376
166	GBF1XID01CXYWE	1D	AT1D0167	53.739	ctg3376
167	contig29604	1D	AT1D0168	53.739	ctg842
168	F5XZDLF01B4HO9	1D	AT1D0169	53.785	ctg602
169	F5XZDLF02JHTWM	1D	AT1D0170	53.921	ctg602
170	contig33799	1D	AT1D0171	53.967	ctg602
171	BF478737	1D	BF478737	53.967	ctg602
172	BE403631	1D	BE403631	53.967	ctg602
173	GDRF1KQ02IX8QK	1D	AT1D0184	54.012	ctg1233
174	contig68771	1D	AT1D0179	54.012	ctg1233
175	F5XZDLF01ASPE8	1D	AT1D0190	54.012	ctg1280
176	contig22105	1D	AT1D0186	54.012	ctg94
177	contig23247	1D	AT1D0216	54.012	ctg94
178	GBB4FNX02H5X2X	1D	AT1D0224	54.012	ctg4528
179	GB5Y7FA02F945K	1D	AT1D0201	54.012	ctg379
180	GBB4FNX01DIPZ2	1D	AT1D0200	54.012	ctg379
181	GCE8AKX01C0P1N	1D	AT1D0206	54.012	ctg379
182	GBQ4KXB02H2M14	1D	AT1D0213	54.012	ctg379
183	GBUVHFX02IFYBB	1D	AT1D0191	54.012	ctg379
184	F1BEJMU01CYX2V	1D	AT1D0211	54.012	ctg2611
185	contig18874	1D	AT1D0214	54.012	ctg2611
186	contig05173	1D	AT1D0199	54.012	ctg4833
187	contig04248	1D	AT1D0178	54.012	ctg4833
188	contig74763	1D	AT1D0189	54.012	ctg751
189	F5MV3MU01EWYQF	1D	AT1D0176	54.012	ctg556
190	contig18076	1D	AT1D0204	54.012	ctg289
191	contig12214	1D	AT1D0215	54.012	ctg289
192	GCE8AKX01A4H0N	1D	AT1D0175	54.012	ctg289
193	BE443531	1D	BE443531	54.012	ctg289
194	F1BEJMU02H9JOD	1D	AT1D0180	54.012	ctg289
195	GB5Y7FA02GYMYO	1D	AT1D0221	54.012	ctg1638
196	GDS7LZN01ERTB8	1D	AT1D0187	54.012	ctg1638
197	GBB4FNX01ER1BF	1D	AT1D0193	54.012	ctg1638
198	GBQ4KXB01ARYBZ	1D	AT1D0182	54.012	ctg3144
199	contig23708	1D	AT1D0185	54.012	ctg442
200	BF474569	1D	BF474569	54.012	ctg442
201	GDS7LZN01C3204	1D	AT1D0202	54.012	ctg442
202	F1BEJMU01ED5CN	1D	AT1D0205	54.012	ctg442
203	GDEEGVY02IF1JG	1D	AT1D0197	54.012	ctg442
204	contig04687	1D	AT1D0196	54.012	ctg442
205	contig09315	1D	AT1D0198	54.012	ctg442
206	BE606308	1D	BE606308	54.012	ctg442
207	contig12344	1D	AT1D0203	54.012	ctg442
208	GCE8AKX01B0VEB	1D	AT1D0194	54.012	ctg442
209	GA8KES401BUJHD	1D	AT1D0195	54.012	ctg442
210	contig36930	1D	AT1D0181	54.012	ctg442
211	GDS7LZN02HFRFV	1D	AT1D0209	54.012	ctg442
212	GBB4FNX01B2CWS	1D	AT1D0212	54.012	ctg442
213	F5XZDLF02HV3B9	1D	AT1D0192	54.012	ctg1272
214	GBF1XID01B1WWF	1D	AT1D0188	54.012	ctg1272
215	F5XZDLF01CT8Q9	1D	AT1D0177	54.012	ctg1272
216	GBB4FNX02JNUGV	1D	AT1D0217	54.012	ctg485
217	F1BEJMU02FOI9L	1D	AT1D0220	54.012	ctg485
218	GDRF1KQ02ICETO	1D	AT1D0218	54.012	ctg485
219	GB5Y7FA01AOONB	1D	AT1D0219	54.012	ctg485
220	GB5Y7FA02H4HBS	1D	AT1D0222	54.012	ctg1516
221	GBUVHFX02GH2MH	1D	AT1D0223	54.012
222	GDRF1KQ02JZ17X	1D	AT1D0208	54.012	ctg181
223	F5XZDLF01EKOCH	1D	AT1D0183	54.012	ctg181
224	F1BEJMU02FF7QP	1D	AT1D0225	54.103	ctg181
225	GBUVHFX02IYEQN	1D	AT1D0226	54.194	ctg181
226	GB5Y7FA02JHKYJ	1D	AT1D0227	54.194	ctg181
227	GDS7LZN02FII0B	1D	AT1D0229	54.375	ctg181
228	contig09577	1D	AT1D0228	54.375	ctg181
229	GBQ4KXB01C9DNU	1D	AT1D0230	54.421	ctg6298
230	GBQ4KXB01B66WE	1D	AT1D0231	54.511	ctg12300
231	contig07994	1D	AT1D0232	54.511	ctg12300
232	GA8KES401BKA3G	1D	AT1D0233	54.557	ctg83
233	GDEEGVY02H5NAG	1D	AT1D0234	54.693	ctg83
234	GBUVHFX02HVP40	1D	AT1D0235	54.921	ctg83
235	GA8KES401BKCT7	1D	AT1D0287	54.966	ctg83
236	contig32528	1D	AT1D0250	54.966	ctg83
237	GDEEGVY01B0WH3	1D	AT1D0257	54.966	ctg11350
238	GBF1XID01AROUO	1D	AT1D0248	54.966	ctg166
239	GCE8AKX02GNPLW	1D	AT1D0262	54.966	ctg166
240	GBB4FNX02HYMF8	1D	AT1D0242	54.966	ctg166
241	GBQ4KXB01BTNRM	1D	AT1D0276	54.966	ctg394
242	GB5Y7FA01BQJLN	1D	AT1D0295	54.966	ctg394
243	GDS7LZN02HIKOT	1D	AT1D0264	54.966	ctg394
244	GA8KES402FJC0M	1D	AT1D0269	54.966	ctg394
245	GBF1XID01AR1K1	1D	AT1D0302	54.966	ctg394
246	BE494850	1D	BE494850	54.966	ctg946
247	GB5Y7FA01BDG4D	1D	AT1D0278	54.966	ctg946
248	contig08189	1D	AT1D0245	54.966	ctg946
249	GB5Y7FA01C2ERV	1D	AT1D0249	54.966	ctg946
250	F1BEJMU01DNZJO	1D	AT1D0243	54.966	ctg3121
251	BF429033	1D	BF429033	54.966	ctg3121
252	GBF1XID01C2C4J	1D	AT1D0282	54.966	ctg875
253	GDS7LZN01B0OK6	1D	AT1D0296	54.966	ctg875
254	GDEEGVY01EB4YT	1D	AT1D0246	54.966	ctg875
255	GA8KES401AUYNN	1D	AT1D0241	54.966	ctg875
256	GDEEGVY01AQPCK	1D	AT1D0255	54.966	ctg875
257	GBQ4KXB02I5SNS	1D	AT1D0251	54.966	ctg670
258	GB5Y7FA02GPYE5	1D	AT1D0259	54.966	ctg670
259	F1BEJMU02GFRQS	1D	AT1D0304	54.966	ctg2585
260	F1BEJMU02JP8DY	1D	AT1D0284	54.966	ctg2585
261	F5XZDLF01D3SI3	1D	AT1D0261	54.966
262	F5MV3MU02GGVRF	1D	AT1D0238	54.966	ctg149
263	contig33548	1D	AT1D0292	54.966	ctg8
264	BE443835	1D	BE443835	54.966	ctg1258
265	F5XZDLF01DIZ63	1D	AT1D0272	54.966	ctg1258
266	contig22536	1D	AT1D0266	54.966	ctg1258
267	GA8KES402G5HWW	1D	AT1D0268	54.966	ctg1258
268	BE604170	1D	BE604170	54.966	ctg1258
269	contig31755	1D	AT1D0273	54.966	ctg1258
270	GBF1XID01B9NL2	1D	AT1D0267	54.966	ctg368
271	contig02853	1D	AT1D0247	54.966	ctg368
272	GCE8AKX01CB8RX	1D	AT1D0291	54.966	ctg15
273	F5XZDLF02ICENN	1D	AT1D0294	54.966	ctg15
274	F5XZDLF01CKULI	1D	AT1D0263	54.966	ctg424
275	GBUVHFX02HJ2KJ	1D	AT1D0293	54.966	ctg1379
276	GDEEGVY02HID48	1D	AT1D0286	54.966	ctg1379
277	GBB4FNX02H7NHB	1D	AT1D0265	54.966	ctg1379
278	F5MV3MU01B0058	1D	AT1D0280	54.966	ctg1379
279	contig23269	1D	AT1D0290	54.966	ctg369
280	GDS7LZN02JICT7	1D	AT1D0300	54.966	ctg369
281	F1BEJMU02GJIXJ	1D	AT1D0240	54.966	ctg369
282	BF429045	1D	BF429045	54.966	ctg369
283	F1BEJMU01DRL19	1D	AT1D0281	54.966	ctg15676
284	GCE8AKX02IOYE5	1D	AT1D0253	54.966	ctg4343
285	contig01627	1D	AT1D0258	54.966	ctg2189
286	GCE8AKX02GVIKZ	1D	AT1D0289	54.966	ctg2189
287	contig28688	1D	AT1D0260	54.966	ctg1102
288	F5XZDLF02H4IVP	1D	AT1D0239	54.966	ctg764
289	contig07951	1D	AT1D0285	54.966	ctg1834
290	GA8KES401AZZ81	1D	AT1D0288	54.966	ctg1834
291	GDS7LZN02J2U9I	1D	AT1D0277	54.966	ctg179
292	GBF1XID02FIVZF	1D	AT1D0303	54.966	ctg410
293	contig17839	1D	AT1D0271	54.966	ctg410
294	contig25665	1D	AT1D0283	54.966	ctg2352
295	GBUVHFX01BC1B2	1D	AT1D0279	54.966	ctg2352
296	contig65481	1D	AT1D0256	54.966	ctg474
297	GBUVHFX02GJB72	1D	AT1D0236	54.966	ctg667
298	BF202643	1D	BF202643	54.966	ctg667
299	GDEEGVY01EF2Y9	1D	AT1D0237	54.966	ctg667
300	contig33896	1D	AT1D0298	55.011	ctg667
301	contig38041	1D	AT1D0297	55.011	ctg1006
302	GA8KES401ER1G2	1D	AT1D0299	55.011
303	contig39629	1D	AT1D0301	55.011
304	GDRF1KQ02J0I0X	1D	AT1D0305	55.011	ctg590
305	GBUVHFX02I4Q60	1D	AT1D0309	55.239	ctg3841
306	F5MV3MU01A4R6T	1D	AT1D0308	55.239	ctg268
307	GA8KES402HPX2O	1D	AT1D0310	55.239	ctg268
308	BE403420	1D	BE403420	55.239	ctg5700
309	GB5Y7FA01BCURU	1D	AT1D0311	55.375	ctg2128
310	GB5Y7FA01EHKPY	1D	AT1D0312	55.466	ctg2128
311	contig12450	1D	AT1D0313	55.511	ctg2128
312	F5MV3MU01BIW1U	1D	AT1D0314	55.511	ctg2128
313	F5XZDLF02HZJI7	1D	AT1D0315	55.784	ctg2128
314	contig81507	1D	AT1D0316	56.011	ctg258
315	GBB4FNX01DH2FL	1D	AT1D0317	56.056	ctg759
316	contig27734	1D	AT1D0318	56.056	ctg759
317	GBUVHFX02JT476	1D	AT1D0319	56.056	ctg759
318	F1BEJMU02J0NCR	1D	AT1D0320	56.238
319	GBUVHFX01B8NOM	1D	AT1D0321	56.238	ctg1132
320	GBQ4KXB01CUURV	1D	AT1D0322	56.465	ctg1132
321	GB5Y7FA01C8UUZ	1D	AT1D0323	57.148	ctg1589
322	contig02532	1D	AT1D0324	57.375	ctg1589
323	contig28236	1D	AT1D0325	57.511	ctg1589
324	contig14077	1D	AT1D0327	58.057	ctg1589
325	GBF1XID01ACAI0	1D	AT1D0329	58.057
326	contig34907	1D	AT1D0332	58.057	ctg630
327	F1BEJMU02GUUJ4	1D	AT1D0330	58.057	ctg630
328	GBB4FNX02FKHZU	1D	AT1D0326	58.057	ctg630
329	F5XZDLF02HLNEX	1D	AT1D0328	58.057	ctg630
330	GB5Y7FA02FUUM8	1D	AT1D0331	58.057	ctg630
331	GCE8AKX02G8TME	1D	AT1D0339	58.148	ctg1173
332	F5XZDLF02G1HKX	1D	AT1D0334	58.148	ctg675
333	GBB4FNX02F5RIU	1D	AT1D0337	58.148	ctg675
334	BE497109	1D	BE497109	58.148	ctg675
335	GBUVHFX01BYWAA	1D	AT1D0341	58.148	ctg675
336	GBQ4KXB01CY8TO	1D	AT1D0338	58.148	ctg2547
337	contig04741	1D	AT1D0336	58.148	ctg2547
338	GDRF1KQ02IOYDU	1D	AT1D0349	58.148	ctg2547
339	GA8KES401BYTBK	1D	AT1D0348	58.148	ctg3913
340	contig73328	1D	AT1D0347	58.148	ctg1098
341	GDEEGVY01A9BXP	1D	AT1D0346	58.148	ctg1098
342	contig66059	1D	AT1D0350	58.193	ctg1098
343	F5XZDLF01A9X51	1D	AT1D0344	58.148	ctg609
344	GBB4FNX02GZKW9	1D	AT1D0345	58.148	ctg609
345	contig54537	1D	AT1D0333	58.148	ctg609
346	GDEEGVY02IUK7I	1D	AT1D0335	58.148	ctg609
347	GBUVHFX01CNTP8	1D	AT1D0342	58.148	ctg609
348	F1BEJMU01DKXAK	1D	AT1D0343	58.148	ctg609
349	GBF1XID01CREQK	1D	AT1D0351	58.193	ctg609
350	GBUVHFX01B9RV4	1D	AT1D0355	58.239	ctg609
351	BE444505	1D	BE444505	58.239	ctg609
352	GBUVHFX02GXIQH	1D	AT1D0356	58.239	ctg609
353	contig34079	1D	AT1D0352	58.239	ctg914
354	GCE8AKX02IHJOC	1D	AT1D0357	58.239	ctg914
355	GBF1XID01B8QF4	1D	AT1D0353	58.239	ctg914
356	GCE8AKX01EKS5R	1D	AT1D0358	58.33	ctg1482
357	F5XZDLF01BJCQS	1D	AT1D0359	58.33	ctg1482
358	GBB4FNX02GMEJO	1D	AT1D0360	58.375	ctg1668
359	GCE8AKX02ISEHK	1D	AT1D0361	58.375	ctg1668
360	contig10876	1D	AT1D0362	58.602	ctg1668
361	GCE8AKX02FKU9H	1D	AT1D0375	58.738	ctg1668
362	GA8KES402HD74L	1D	AT1D0383	58.738	ctg1668
363	GDRF1KQ01A59J2	1D	AT1D0384	58.738	ctg1668
364	GDS7LZN01AIHF4	1D	AT1D0373	58.738	ctg2440
365	contig25849	1D	AT1D0392	58.738	ctg5231
366	GDEEGVY01EMCLG	1D	AT1D0390	58.738
367	GBB4FNX02GJ2AI	1D	AT1D0387	58.738	ctg5231
368	GCE8AKX02I379R	1D	AT1D0370	58.738	ctg5231
369	contig60417	1D	AT1D0395	58.738
370	contig54413	1D	AT1D0394	58.738	ctg955
371	contig11018	1D	AT1D0374	58.738	ctg955
372	contig06609	1D	AT1D0378	58.738	ctg955
373	BE424100	1D	BE424100	58.738	ctg955
374	GDS7LZN01DQ071	1D	AT1D0371	58.738	ctg196
375	contig03649	1D	AT1D0380	58.738	ctg196
376	BG607230	1D	BG607230	58.738	ctg831
377	GCE8AKX02GWWCH	1D	AT1D0382	58.738	ctg831
378	GA8KES402HSHMP	1D	AT1D0366	58.738	ctg1017
379	contig37658	1D	AT1D0365	58.738	ctg1017
380	GBB4FNX01B6LSS	1D	AT1D0381	58.738	ctg1017
381	contig22685	1D	AT1D0372	58.738	ctg1017
382	GDRF1KQ01CNHVK	1D	AT1D0377	58.738	ctg1017
383	BF474092	1D	BF474092	58.738	ctg1017
384	contig14487	1D	AT1D0368	58.738	ctg1017
385	GBQ4KXB01DAZDS	1D	AT1D0379	58.738
386	contig02998	1D	AT1D0376	58.738	ctg224
387	F5MV3MU01EZA3J	1D	AT1D0385	58.738	ctg224
388	contig67621	1D	AT1D0388	58.738	ctg224
389	GBB4FNX02H4SSL	1D	AT1D0386	58.738	ctg224
390	BE500714	1D	BE500714	58.738	ctg224
391	contig29943	1D	AT1D0367	58.738	ctg2399
392	GDS7LZN02HOL01	1D	AT1D0369	58.738	ctg2399
393	GDS7LZN02ICMT3	1D	AT1D0364	58.738	ctg2444
394	contig68675	1D	AT1D0393	58.738	ctg71
395	contig20654	1D	AT1D0397	58.829
396	GBF1XID01CUTXJ	1D	AT1D0398	58.875	ctg355
397	contig28558	1D	AT1D0399	58.92	ctg355
398	contig21867	1D	AT1D0400	59.011	ctg355
399	contig01435	1D	AT1D0401	59.011	ctg355
400	GBUVHFX02GK5WI	1D	AT1D0402	59.102	ctg461
401	GBB4FNX02FIMNP	1D	AT1D0403	59.102	ctg461
402	contig32763	1D	AT1D0404	59.102	ctg461
403	contig13353	1D	AT1D0405	59.283	ctg461
404	GDRF1KQ01EA6M2	1D	AT1D0407	59.374	ctg461
405	contig23157	1D	AT1D0408	59.374	ctg461
406	GBUVHFX01DAX2Z	1D	AT1D0409	59.374	ctg461
407	F5XZDLF02H2WKZ	1D	AT1D0412	59.374	ctg461
408	GCE8AKX02GUDG6	1D	AT1D0406	59.374
409	GDRF1KQ01DJM72	1D	AT1D0413	59.374	ctg880
410	GA8KES401EG85E	1D	AT1D0411	59.374	ctg880
411	contig17513	1D	AT1D0410	59.374	ctg880
412	GDRF1KQ02G2W42	1D	AT1D0414	59.419	ctg880
413	GB5Y7FA02IBMJS	1D	AT1D0415	59.419	ctg880
414	BE471250	1D	BE471250	59.556	ctg880
415	GBQ4KXB01BEQ1K	1D	AT1D0417	59.601	ctg40
416	contig15896	1D	AT1D0419	59.692	ctg40
417	contig10974	1D	AT1D0418	59.692	ctg40
418	GDEEGVY01AM4K0	1D	AT1D0421	59.737	ctg40
419	GBB4FNX02H6FKV	1D	AT1D0420	59.737	ctg40
420	contig31676	1D	AT1D0423	59.873	ctg173
421	GA8KES401AD21D	1D	AT1D0422	59.873	ctg173
422	F1BEJMU02HTDYF	1D	AT1D0424	60.055	ctg173
423	GBB4FNX02IXICY	1D	AT1D0425	60.055	ctg173
424	GBUVHFX02HSPHC	1D	AT1D0426	60.237	ctg173
425	contig27011	1D	AT1D0456	60.464	ctg173
426	GA8KES401CSTAF	1D	AT1D0444	60.464
427	F5XZDLF01APR7Y	1D	AT1D0429	60.464	ctg1534
428	GDEEGVY02GCXXE	1D	AT1D0446	60.464	ctg1534
429	GB5Y7FA02F3D1G	1D	AT1D0457	60.464	ctg1534
430	contig36557	1D	AT1D0427	60.464	ctg1534
431	contig16252	1D	AT1D0433	60.464	ctg1534
432	BE518358	1D	BE518358	60.464	ctg1534
433	contig09919	1D	AT1D0447	60.464	ctg1534
434	GA8KES402GHXLC	1D	AT1D0448	60.464	ctg681
435	GDS7LZN02JDHSQ	1D	AT1D0450	60.464	ctg681
436	GDRF1KQ02F3JLT	1D	AT1D0440	60.464	ctg681
437	F1BEJMU01DJSLW	1D	AT1D0454	60.464	ctg681
438	contig21499	1D	AT1D0428	60.464	ctg681
439	GDS7LZN02G2WF5	1D	AT1D0436	60.464	ctg681
440	GDRF1KQ02JBS3I	1D	AT1D0434	60.464	ctg681
441	contig14959	1D	AT1D0453	60.464	ctg11597
442	GDS7LZN02HR5RP	1D	AT1D0441	60.464	ctg11597
443	contig37047	1D	AT1D0451	60.464	ctg2007
444	GDS7LZN02F5M7B	1D	AT1D0462	60.464	ctg2007
445	GBQ4KXB01D1ID4	1D	AT1D0445	60.464	ctg2007
446	contig23625	1D	AT1D0435	60.464	ctg2007
447	F5XZDLF01EQQ04	1D	AT1D0437	60.464	ctg2007
448	contig14983	1D	AT1D0452	60.464	ctg2007
449	GBQ4KXB01BVBGB	1D	AT1D0461	60.464	ctg2007
450	GDEEGVY01BNHV0	1D	AT1D0432	60.464	ctg2007
451	GBUVHFX01C3RWR	1D	AT1D0449	60.464	ctg2007
452	BE498750	1D	BE498750	60.464	ctg721
453	GDEEGVY02GBY6V	1D	AT1D0439	60.464	ctg721
454	F5XZDLF01D1VAO	1D	AT1D0431	60.464	ctg721
455	BE443797	1D	BE443797	60.464	ctg300
456	GBUVHFX02GARI1	1D	AT1D0443	60.464	ctg300
457	GDEEGVY02J3NTV	1D	AT1D0455	60.464
458	GA8KES401BL6T3	1D	AT1D0458	60.464	ctg560
459	GDS7LZN01CATFT	1D	AT1D0459	60.464	ctg560
460	contig27401	1D	AT1D0460	60.464	ctg560
461	GBB4FNX01DK45D	1D	AT1D0463	60.509	ctg19
462	GDEEGVY02IBZ7W	1D	AT1D0466	60.6	ctg19
463	contig20973	1D	AT1D0464	60.6	ctg19
464	GBB4FNX02GPUHP	1D	AT1D0469	60.6
465	contig04868	1D	AT1D0465	60.6	ctg802
466	GBUVHFX02JBIZW	1D	AT1D0467	60.6	ctg802
467	GDS7LZN01EK7YR	1D	AT1D0468	60.6	ctg802
468	GA8KES402IB0Q1	1D	AT1D0470	60.6	ctg802
469	GDEEGVY02F0CZN	1D	AT1D0471	60.645	ctg733
470	GA8KES401EI8AD	1D	AT1D0472	60.645	ctg733
471	GDS7LZN01C6ZDZ	1D	AT1D0473	60.691	ctg771
472	GDEEGVY01DDNJB	1D	AT1D0474	60.736	ctg771
473	GDRF1KQ01BGEIY	1D	AT1D0475	60.782	ctg771
474	F5XZDLF02JSJM7	1D	AT1D0476	60.827	ctg771
475	GBF1XID01C164G	1D	AT1D0477	60.872	ctg771
476	contig12949	1D	AT1D0478	60.918
477	contig19416	1D	AT1D0479	60.963	ctg1205
478	GDEEGVY01CT68E	1D	AT1D0482	61.236	ctg4700
479	contig34942	1D	AT1D0485	61.236	ctg4700
480	contig53670	1D	AT1D0483	61.236	ctg3669
481	GA8KES402G6N4Q	1D	AT1D0481	61.236	ctg3669
482	GBB4FNX01C01MY	1D	AT1D0486	61.236	ctg3669
483	GBQ4KXB01CZIUD	1D	AT1D0484	61.236	ctg3669
484	F5XZDLF01BX21M	1D	AT1D0480	61.236	ctg700
485	GBF1XID01AQ6K6	1D	AT1D0487	61.327	ctg700
486	GBF1XID02FFMUE	1D	AT1D0488	61.508	ctg700
487	GCE8AKX02HLW5Z	1D	AT1D0489	61.508	ctg700
488	GDEEGVY02GVTQG	1D	AT1D0490	61.599	ctg700
489	GBUVHFX02GVZ25	1D	AT1D0491	61.644	ctg700
490	GCE8AKX02IKDW4	1D	AT1D0492	61.736	ctg700
491	contig37500	1D	AT1D0493	62.15	ctg420
492	contig33224	1D	AT1D0494	62.286	ctg420
493	contig20161	1D	AT1D0495	62.286	ctg420
494	GBUVHFX01DZFGT	1D	AT1D0496	62.969	ctg420
495	GCE8AKX02H5188	1D	AT1D0497	63.015	ctg297
496	GA8KES402H3KKT	1D	AT1D0498	63.196	ctg297
497	GBUVHFX01CMR6E	1D	AT1D0501	63.333	ctg4268
498	contig28030	1D	AT1D0502	63.333	ctg4268
499	GB5Y7FA01BKTSO	1D	AT1D0508	63.514	ctg1046
500	GDS7LZN02FN7H7	1D	AT1D0505	63.469	ctg1046
501	GBB4FNX02I0JQS	1D	AT1D0506	63.469	ctg1046
502	BE442716	1D	BE442716	63.469	ctg1046
503	contig74943	1D	AT1D0507	63.469	ctg1046
504	GBUVHFX01COQEJ	1D	AT1D0500	63.333	ctg1046
505	GBUVHFX02FZTGI	1D	AT1D0503	63.333	ctg1046
506	contig18620	1D	AT1D0499	63.333	ctg1046
507	F5XZDLF01B7MKU	1D	AT1D0511	64.197	ctg838
508	contig48669	1D	AT1D0514	64.197	ctg838
509	GBB4FNX02FRBHW	1D	AT1D0509	64.197	ctg358
510	GBQ4KXB01DVPHK	1D	AT1D0513	64.197	ctg629
511	GBQ4KXB01EO20I	1D	AT1D0515	64.197	ctg629
512	contig14108	1D	AT1D0510	64.197	ctg629
513	GDS7LZN02HMUVY	1D	AT1D0512	64.197	ctg832
514	GA8KES401BPFPR	1D	AT1D0516	64.243	ctg4690
515	GDS7LZN01BG22R	1D	AT1D0517	64.243	ctg4690
516	GB5Y7FA02H5VGR	1D	AT1D0518	64.333	ctg4690
517	GDS7LZN02IJHW2	1D	AT1D0519	64.424	ctg4690
518	GBQ4KXB01BE55G	1D	AT1D0520	64.652	ctg782
519	GDRF1KQ02F4X0N	1D	AT1D0522	64.697	ctg782
520	contig49863	1D	AT1D0521	64.697	ctg782
521	F5MV3MU01CTHG0	1D	AT1D0523	64.697	ctg782
522	GDEEGVY01AW2H6	1D	AT1D0524	64.742	ctg782
523	GBB4FNX02G94Z4	1D	AT1D0525	64.742	ctg782
524	GDEEGVY01BCN7I	1D	AT1D0526	64.742	ctg782
525	GBF1XID01CJR1K	1D	AT1D0527	64.742	ctg782
526	GBUVHFX01E2JJC	1D	AT1D0538	64.833	ctg782
527	contig01550	1D	AT1D0537	64.833	ctg782
528	GDRF1KQ01EI1MQ	1D	AT1D0533	64.833	ctg782
529	GDEEGVY02JVJR5	1D	AT1D0528	64.833	ctg782
530	GB5Y7FA02FXKBN	1D	AT1D0531	64.833	ctg1207
531	GBB4FNX02G42XN	1D	AT1D0534	64.833	ctg5157
532	GCE8AKX01EM3WM	1D	AT1D0529	64.833	ctg4273
533	GBB4FNX01EJ2A3	1D	AT1D0535	64.833	ctg4273
534	contig25786	1D	AT1D0532	64.833	ctg4273
535	contig10965	1D	AT1D0530	64.833	ctg4273
536	contig61125	1D	AT1D0536	64.833	ctg4273
537	GBB4FNX02JACE0	1D	AT1D0539	64.969	ctg4273
538	GBF1XID01CZ3YF	1D	AT1D0540	65.379	ctg1910
539	GBUVHFX02HA9A4	1D	AT1D0541	65.515	ctg1910
540	GCE8AKX01BVFWN	1D	AT1D0542	65.56	ctg1910
541	GA8KES402GSJC1	1D	AT1D0543	65.56	ctg1910
542	F5MV3MU01ESURR	1D	AT1D0544	65.606	ctg1910
543	GDS7LZN01DINDR	1D	AT1D0546	65.606	ctg1910
544	GDEEGVY01BKRWY	1D	AT1D0545	65.606	ctg1910
545	contig11932	1D	AT1D0547	65.606	ctg6524
546	GBB4FNX02F5141	1D	AT1D0548	65.696	ctg563
547	GA8KES401EOC51	1D	AT1D0549	66.617	ctg563
548	GCE8AKX02HPL6S	1D	AT1D0550	66.8	ctg2505
549	GBB4FNX01A84CH	1D	AT1D0552	66.982	ctg2505
550	contig76032	1D	AT1D0551	66.982	ctg2505
551	GDS7LZN02F6H03	1D	AT1D0553	67.072	ctg2505
552	contig14629	1D	AT1D0559	67.072	ctg2505
553	contig80525	1D	AT1D0555	67.072	ctg2505
554	GDS7LZN01BVT2Q	1D	AT1D0562	67.072	ctg1190
555	contig28397	1D	AT1D0557	67.072	ctg1190
556	GCE8AKX02GSY42	1D	AT1D0560	67.072	ctg1190
557	GBF1XID02J1AJX	1D	AT1D0554	67.072	ctg1190
558	GBUVHFX02H9IDJ	1D	AT1D0558	67.072	ctg1190
559	GCE8AKX02GIHHL	1D	AT1D0563	67.072	ctg3629
560	GCE8AKX01BQJT3	1D	AT1D0561	67.072	ctg505
561	GBB4FNX02HIQ9S	1D	AT1D0556	67.072	ctg505
562	GBB4FNX01ES5TF	1D	AT1D0564	67.072	ctg505
563	contig32244	1D	AT1D0565	67.163	ctg273
564	GDEEGVY01AGV2I	1D	AT1D0566	67.209	ctg273
565	contig18972	1D	AT1D0567	67.436	ctg3772
566	contig10390	1D	AT1D0568	67.436	ctg171
567	contig22895	1D	AT1D0575	67.527	ctg171
568	contig24077	1D	AT1D0572	67.527	ctg171
569	contig21939	1D	AT1D0569	67.527	ctg171
570	contig77448	1D	AT1D0579	67.527	ctg171
571	GDS7LZN01CGLID	1D	AT1D0573	67.527	ctg171
572	contig16696	1D	AT1D0574	67.527	ctg171
573	contig08624	1D	AT1D0571	67.527	ctg171
574	GBF1XID01B3LZ5	1D	AT1D0570	67.527	ctg171
575	GCE8AKX01A07EA	1D	AT1D0577	67.527	ctg171
576	BE445834	1D	BE445834	67.527	ctg171
577	F1BEJMU02HVVCO	1D	AT1D0576	67.527	ctg3779
578	GBUVHFX01D5HSI	1D	AT1D0580	67.754	ctg3779
579	contig33693	1D	AT1D0581	67.754	ctg4864
580	GDS7LZN02GQ7FT	1D	AT1D0582	67.799	ctg4864
581	contig30716	1D	AT1D0583	67.846	ctg4864
582	GBB4FNX02HH3AH	1D	AT1D0586	67.94
583	GDS7LZN02GFF11	1D	AT1D0589	67.94	ctg3497
584	contig01718	1D	AT1D0591	67.94	ctg3497
585	GDRF1KQ01CWH6Y	1D	AT1D0585	67.94	ctg3497
586	contig06847	1D	AT1D0584	67.94	ctg3497
587	GDS7LZN02FXUFA	1D	AT1D0587	67.94	ctg3497
588	GDS7LZN01AL2TJ	1D	AT1D0590	67.94	ctg3497
589	GCE8AKX01A9FJ0	1D	AT1D0588	67.94	ctg3497
590	GDRF1KQ01COC52	1D	AT1D0594	68.168	ctg3497
591	GDEEGVY02H2GS9	1D	AT1D0592	68.168	ctg3497
592	GA8KES402HOR3I	1D	AT1D0593	68.168	ctg1108
593	GDS7LZN01EWFNL	1D	AT1D0595	68.168	ctg1108
594	contig22644	1D	AT1D0599	68.213	ctg1108
595	BI479233	1D	BI479233	68.213	ctg1108
596	GCE8AKX01BGWVM	1D	AT1D0598	68.213	ctg1876
597	contig67851	1D	AT1D0596	68.213	ctg1876
598	GBF1XID02JH0WH	1D	AT1D0597	68.213	ctg1876
599	contig29957	1D	AT1D0604	68.213	ctg1876
600	contig33879	1D	AT1D0600	68.213	ctg3164
601	GB5Y7FA01AL9AJ	1D	AT1D0601	68.213	ctg3164
602	GBB4FNX02JAPLD	1D	AT1D0602	68.213	ctg3164
603	F5XZDLF01C8W8G	1D	AT1D0605	68.44	ctg2009
604	contig09619	1D	AT1D0606	68.44	ctg2009
605	GDS7LZN02FXSKV	1D	AT1D0607	68.44	ctg2009
606	GBUVHFX02HXSMI	1D	AT1D0608	68.713	ctg2009
607	F5MV3MU01AGJFQ	1D	AT1D0609	68.713	ctg2009
608	GDEEGVY02JK6PE	1D	AT1D0611	68.803	ctg2009
609	contig28143	1D	AT1D0610	68.803	ctg207
610	GBF1XID02H509L	1D	AT1D0612	68.849	ctg625
611	contig08034	1D	AT1D0613	68.894	ctg625
612	GDS7LZN02HE08E	1D	AT1D0614	68.985	ctg625
613	GBF1XID01DFTNQ	1D	AT1D0615	68.985	ctg625
614	contig06083	1D	AT1D0616	69.031	ctg625
615	GDS7LZN01BYP6Y	1D	AT1D0617	69.031	ctg625
616	contig75425	1D	AT1D0618	69.031	ctg625
617	GDS7LZN02FMJ0O	1D	AT1D0619	69.031	ctg625
618	BE443332	1D	BE443332	69.031	ctg625
619	GBB4FNX01CS6GX	1D	AT1D0626	69.076	ctg625
620	contig37112	1D	AT1D0625	69.076	ctg625
621	BE443930	1D	BE443930	69.076	ctg625
622	GBUVHFX02H3TVZ	1D	AT1D0624	69.076	ctg625
623	contig04134	1D	AT1D0623	69.076	ctg625
624	F5XZDLF02IXO1K	1D	AT1D0621	69.076	ctg625
625	contig09190	1D	AT1D0627	69.212	ctg625
626	F5XZDLF02HBQXR	1D	AT1D0628	69.44	ctg625
627	GBF1XID02GH1FO	1D	AT1D0629	69.667	ctg5134
628	F5XZDLF01CUOSF	1D	AT1D0630	69.894	ctg5134
629	GB5Y7FA02FV6VN	1D	AT1D0631	70.076	ctg5134
630	contig19701	1D	AT1D0633	70.167	ctg4013
631	GDEEGVY01AGZT8	1D	AT1D0632	70.167	ctg4013
632	contig21494	1D	AT1D0634	70.485	ctg2593
633	contig28634	1D	AT1D0635	70.485	ctg2593
634	F5MV3MU02IT3T8	1D	AT1D0636	70.713	ctg813
635	contig37678	1D	AT1D0637	70.713	ctg813
636	contig18610	1D	AT1D0638	70.758	ctg813
637	BE446240	1D	BE446240	70.758	ctg813
638	F5XZDLF01DYED8	1D	AT1D0640	70.803	ctg813
639	GB5Y7FA02G4EAU	1D	AT1D0641	70.939	ctg730
640	GCE8AKX02F12UG	1D	AT1D0642	70.939	ctg730
641	GBQ4KXB01DT3Q2	1D	AT1D0643	71.03	ctg2010
642	contig80605	1D	AT1D0644	71.03	ctg2010
643	GB5Y7FA02FU089	1D	AT1D0647	71.03	ctg2010
644	F5MV3MU01DDX4Q	1D	AT1D0648	71.03	ctg5314
645	GBB4FNX01ECBW1	1D	AT1D0645	71.03	ctg5314
646	GA8KES401AX4UZ	1D	AT1D0646	71.03	ctg5314
647	GDRF1KQ02ITMY3	1D	AT1D0649	71.576	ctg1307
648	GA8KES402H3B4T	1D	AT1D0650	71.576	ctg1307
649	GB5Y7FA01EE4DJ	1D	AT1D0651	71.576	ctg1307
650	GB5Y7FA02JBB8Y	1D	AT1D0652	71.667	ctg1307
651	contig19806	1D	AT1D0653	71.667	ctg1307
652	GA8KES401D0PU4	1D	AT1D0654	71.849	ctg467
653	contig36657	1D	AT1D0655	71.894	ctg467
654	F5XZDLF02HFBGN	1D	AT1D0656	72.303	ctg467
655	contig38983	1D	AT1D0657	72.712	ctg467
656	contig30810	1D	AT1D0658	73.076	ctg467
657	GA8KES401BNLTU	1D	AT1D0659	73.304	ctg467
658	GA8KES402IN0P3	1D	AT1D0660	73.349	ctg467
659	contig14507	1D	AT1D0661	73.759	ctg2059
660	contig28058	1D	AT1D0662	74.259	ctg587
661	F5MV3MU01BR4KL	1D	AT1D0663	74.623	ctg587
662	BE404245	1D	BE404245	74.623	ctg587
663	BF478690	1D	BF478690	75.078	ctg4404
664	contig30258	1D	AT1D0666	75.078	ctg4404
665	F5MV3MU01AQZAG	1D	AT1D0667	75.214	ctg4404
666	F5XZDLF01A0Q3E	1D	AT1D0668	75.305	ctg2042
667	contig23655	1D	AT1D0674	75.441	ctg2042
668	GCE8AKX01BAMVV	1D	AT1D0671	75.441	ctg2042
669	GDEEGVY02H55HZ	1D	AT1D0672	75.441	ctg2042
670	GDS7LZN01D16TT	1D	AT1D0669	75.441	ctg2042
671	contig10512	1D	AT1D0670	75.441	ctg1081
672	contig56874	1D	AT1D0673	75.441	ctg1081
673	GBB4FNX02GIIJ0	1D	AT1D0675	76.033	ctg117
674	GBB4FNX01CK433	1D	AT1D0676	76.033	ctg117
675	contig39182	1D	AT1D0677	76.078	ctg117
676	F5MV3MU01ASB1V	1D	AT1D0678	76.26	ctg2164
677	GBB4FNX01A5WP2	1D	AT1D0680	76.578	ctg1900
678	GCE8AKX02FQ4ER	1D	AT1D0681	76.578	ctg1900
679	GDS7LZN02IYEJ7	1D	AT1D0679	76.578	ctg1900
680	GB5Y7FA02FOGS2	1D	AT1D0682	76.623	ctg1900
681	GA8KES401BR1R8	1D	AT1D0683	76.623	ctg1900
682	contig23486	1D	AT1D0684	76.623	ctg1900
683	GBQ4KXB01EU03S	1D	AT1D0686	76.759	ctg1900
684	contig28126	1D	AT1D0687	76.759	ctg1900
685	GBUVHFX01BWAUI	1D	AT1D0685	76.759	ctg1900
686	GA8KES402H82II	1D	AT1D0688	76.896	ctg1900
687	GB5Y7FA01BZBJQ	1D	AT1D0689	76.986	ctg1900
688	GA8KES401BPHC5	1D	AT1D0692	77.077	ctg1900
689	GBF1XID01D5MJ7	1D	AT1D0693	77.077	ctg1900
690	BF428726	1D	BF428726	77.077	ctg1900
691	contig04813	1D	AT1D0691	77.077	ctg992
692	GCE8AKX01BW2DR	1D	AT1D0696	77.259	ctg992
693	contig79374	1D	AT1D0694	77.259	ctg992
694	contig15603	1D	AT1D0695	77.259	ctg3988
695	GDS7LZN01CMVYY	1D	AT1D0697	77.304	ctg747
696	GB5Y7FA01D61Z3	1D	AT1D0698	77.304	ctg747
697	GBUVHFX01DLXM3	1D	AT1D0699	77.35	ctg747
698	GBF1XID01B6B21	1D	AT1D0701	77.441	ctg737
699	GBQ4KXB02H0UQ2	1D	AT1D0700	77.441	ctg737
700	GBUVHFX02II23T	1D	AT1D0702	77.441	ctg737
701	GDEEGVY02GKAHY	1D	AT1D0706	77.441	ctg3775
702	contig35755	1D	AT1D0704	77.441	ctg3775
703	contig17704	1D	AT1D0705	77.441	ctg4922
704	GBQ4KXB01ES49Z	1D	AT1D0703	77.441	ctg4922
705	F5MV3MU01CD2G1	1D	AT1D0707	77.441	ctg4922
706	F5XZDLF02JM8I4	1D	AT1D0708	77.577	ctg5871
707	F5XZDLF02HFW1P	1D	AT1D0709	77.669	ctg5871
708	GDRF1KQ02GLAI1	1D	AT1D0710	77.669	ctg5871
709	contig08090	1D	AT1D0711	77.76	ctg1572
710	GDEEGVY01EL4IA	1D	AT1D0712	77.851	ctg935
711	GDS7LZN02JPUHF	1D	AT1D0713	77.851	ctg1311
712	contig20546	1D	AT1D0714	80.149	ctg154
713	BG606586	1D	BG606586	80.149	ctg154
714	contig03679	1D	AT1D0716	80.422	ctg1469
715	GDS7LZN02I1EO8	1D	AT1D0717	82.952	ctg1469
716	GBB4FNX02HBPGB	1D	AT1D0718	84.283	ctg10255
717	GBF1XID02ID75W	1D	AT1D0721	84.923	ctg389
718	F5MV3MU01CA4YC	1D	AT1D0719	84.923	ctg389
719	GBUVHFX01EVGQE	1D	AT1D0720	84.923	ctg389
720	contig18664	1D	AT1D0723	85.424	ctg2322
721	GBUVHFX01D810W	1D	AT1D0722	85.424	ctg2322
722	GBF1XID01DSTM1	1D	AT1D0724	85.469	ctg2322
723	contig03802	1D	AT1D0725	85.514	ctg2322
724	GBUVHFX02F0AOR	1D	AT1D0726	85.56	ctg2322
725	BE495150	1D	BE495150	85.56	ctg2322
726	contig27647	1D	AT1D0728	85.651	ctg2322
727	contig15189	1D	AT1D0729	85.833	ctg2322
728	contig21624	1D	AT1D0730	85.925	ctg2322
729	BG274294	1D	BG274294	85.97	ctg2322
730	GB5Y7FA02FTCKL	1D	AT1D0732	86.106	ctg2322
731	contig29763	1D	AT1D0733	86.106	ctg2322
732	GCE8AKX02HKVWM	1D	AT1D0734	86.379	ctg2322
733	contig12769	1D	AT1D0735	86.652	ctg2322
734	contig16365	1D	AT1D0736	86.743	ctg2322
735	GBUVHFX02JPJR7	1D	AT1D0737	87.569	ctg496
736	contig35187	1D	AT1D0739	88.026	ctg496
737	GBB4FNX01DFLJ0	1D	AT1D0740	88.026	ctg496
738	F5MV3MU01DGRUT	1D	AT1D0742	88.117	ctg6710
739	GB5Y7FA01B9VCE	1D	AT1D0743	88.117	ctg6710
740	GBF1XID01DNWRS	1D	AT1D0744	88.117	ctg6375
741	GA8KES402IQ40U	1D	AT1D0746	88.208	ctg6375
742	F5XZDLF02FTWGC	1D	AT1D0747	88.208	ctg6375
743	F5XZDLF02JJVML	1D	AT1D0745	88.208
744	contig77204	1D	AT1D0748	88.344	ctg6375
745	contig33098	1D	AT1D0749	88.89	ctg6406
746	GA8KES402FOSLH	1D	AT1D0752	88.89	ctg6406
747	GBF1XID02IS58D	1D	AT1D0753	88.89	ctg6406
748	contig08527	1D	AT1D0754	88.89	ctg6406
749	contig31741	1D	AT1D0750	88.89	ctg1818
750	F5MV3MU01CEUYV	1D	AT1D0751	88.89	ctg1818
751	contig48677	1D	AT1D0755	88.983
752	GB5Y7FA01C72DX	1D	AT1D0756	89.215	ctg1407
753	contig32652	1D	AT1D0757	89.215
754	GA8KES401EYUM8	1D	AT1D0758	90.035	ctg561
755	GBB4FNX02JKGZE	1D	AT1D0759	90.399	ctg561
756	GBB4FNX02GEKYR	1D	AT1D0761	90.444	ctg561
757	F5XZDLF01EAMV1	1D	AT1D0760	90.444	ctg6312
758	GA8KES401C27GL	1D	AT1D0762	90.717	ctg6312
759	F5XZDLF02F9PF4	1D	AT1D0763	91.355	ctg4896
760	contig05454	1D	AT1D0764	91.627	ctg1550
761	GB5Y7FA02GV72O	1D	AT1D0765	93.149	ctg1550
762	GCE8AKX01CPI1D	1D	AT1D0766	93.287	ctg219
763	GA8KES401B6T94	1D	AT1D0767	93.287	ctg219
764	GDRF1KQ02I9W7S	1D	AT1D0768	93.925
765	contig11230	1D	AT1D0769	94.015	ctg2534
766	GDRF1KQ01CB885	1D	AT1D0770	94.882	ctg5244
767	contig28323	1D	AT1D0771	95.474	ctg5244
768	GA8KES401CVVAD	1D	AT1D0772	95.793	ctg622
769	GBB4FNX02JXMVW	1D	AT1D0774	96.202	ctg622
770	F5MV3MU01BKPWG	1D	AT1D0773	96.202	ctg622
771	F1BEJMU02H64QP	1D	AT1D0775	96.978	ctg622
772	GBUVHFX01AZO0Y	1D	AT1D0776	97.753	ctg622
773	GDEEGVY01APPUN	1D	AT1D0777	98.027	ctg622
774	contig15826	1D	AT1D0778	98.578	ctg622
775	F5MV3MU01B3GC1	1D	AT1D0780	98.761	ctg889
776	contig15792	1D	AT1D0779	98.761	ctg889
777	GA8KES401D500T	1D	AT1D0781	98.852	ctg2484
778	BE591818	1D	BE591818	99.535	ctg1470
779	GB5Y7FA01B75L9	1D	AT1D0782	99.535	ctg1470
780	GCE8AKX01B2Q2D	1D	AT1D0784	99.535	ctg1470
781	contig07387	1D	AT1D0785	99.947	ctg1470
782	contig20248	1D	AT1D0786	100.221	ctg1470
783	BG263358	1D	BG263358	101.502	ctg1470
784	GDS7LZN02GSCOW	1D	AT1D0788	101.821	ctg1470
785	contig63582	1D	AT1D0789	103.519	ctg683
786	GDEEGVY01BU1FF	1D	AT1D0790	103.928	ctg683
787	contig32283	1D	AT1D0791	103.928	ctg683
788	F5XZDLF01B36NZ	1D	AT1D0792	104.246	ctg683
789	contig68237	1D	AT1D0793	104.61	ctg683
790	GA8KES402FQP8F	1D	AT1D0794	104.61	ctg683
791	contig31612	1D	AT1D0795	104.746	ctg250
792	GDEEGVY02HRVRI	1D	AT1D0796	105.841	ctg12444
793	contig11160	1D	AT1D0797	107.63	ctg1992
794	GA8KES402FH5KI	1D	AT1D0798	107.63	ctg1992
795	GBB4FNX02JKJVZ	1D	AT1D0800	107.766	ctg246
796	GBB4FNX01BFDF8	1D	AT1D0799	107.675	ctg246
797	contig33802	1D	AT1D0801	107.766	ctg246
798	GDS7LZN01BA21A	1D	AT1D0802	107.812	ctg246
799	GDS7LZN02I6IFZ	1D	AT1D0803	107.812	ctg246
800	contig79306	1D	AT1D0804	107.902	ctg2055
801	GDS7LZN02I3BPN	1D	AT1D0805	108.312	ctg2055
802	F5MV3MU01AVXOH	1D	AT1D0806	108.768	ctg13411
803	F1BEJMU01EN1BU	1D	AT1D0807	109.544	ctg3094
804	GCE8AKX01A8HI5	1D	AT1D0808	109.771	ctg3094
805	GBUVHFX01ASKVT	1D	AT1D0809	109.861	ctg3094
806	BE444305	1D	BE444305	109.907	ctg5048
807	GDS7LZN02FWHZ5	1D	AT1D0811	109.952	ctg5048
808	contig32421	1D	AT1D0812	110.043	ctg5048
809	F5XZDLF02FL2NV	1D	AT1D0813	110.043	ctg5048
810	GB5Y7FA01DQU4S	1D	AT1D0814	110.225	ctg5048
811	GB5Y7FA01DAIAK	1D	AT1D0815	110.592	ctg5048
812	GA8KES401DZ8F7	1D	AT1D0816	110.592
813	GDEEGVY02JFN28	1D	AT1D0820	112.158	ctg1375
814	GDRF1KQ02G917G	1D	AT1D0817	112.067	ctg1375
815	BE443588	1D	BE443588	112.067	ctg1375
816	GDS7LZN01DH431	1D	AT1D0819	112.113	ctg1375
817	contig17569	1D	AT1D0821	113.117	ctg623
818	GBUVHFX01BZRZT	1D	AT1D0822	113.208	ctg623
819	GA8KES402FF20B	1D	AT1D0823	113.708	ctg623
820	F5XZDLF01BWCO6	1D	AT1D0824	113.708	ctg623
821	GB5Y7FA02I8AKS	1D	AT1D0825	113.708	ctg623
822	contig33413	1D	AT1D0826	113.799	ctg623
823	F1BEJMU01B45EL	1D	AT1D0827	113.799	ctg623
824	GCE8AKX01AJ6TE	1D	AT1D0830	113.799	ctg623
825	BE590634	1D	BE590634	113.799	ctg623
826	GBF1XID02GVOE1	1D	AT1D0829	113.799	ctg623
827	GDEEGVY02GGUZR	1D	AT1D0831	114.802	ctg1491
828	GDRF1KQ01B043C	1D	AT1D0832	114.847	ctg1491
829	GBF1XID01EC4YL	1D	AT1D0833	114.847	ctg1491
830	contig35634	1D	AT1D0834	115.029	ctg1491
831	F5XZDLF01DA5XW	1D	AT1D0835	115.12	ctg1491
832	GB5Y7FA01EXSYA	1D	AT1D0836	116.908	ctg938
833	GDEEGVY01E0TQQ	1D	AT1D0837	116.999	ctg4797
834	GBUVHFX01DY72Z	1D	AT1D0839	117.044	ctg4797
835	contig29752	1D	AT1D0838	117.044
836	contig78515	1D	AT1D0840	117.363	ctg4797
837	GB5Y7FA02I07N2	1D	AT1D0841	117.363	ctg4797
838	GBF1XID01D2MXO	1D	AT1D0842	117.499	ctg4797
839	GBF1XID02G7B1O	1D	AT1D0843	119.495	ctg837
840	F1BEJMU02H4KYJ	1D	AT1D0844	119.955	ctg4742
841	contig06944	1D	AT1D0845	120.366	ctg2092
842	GDRF1KQ01B0EHI	1D	AT1D0846	120.412	ctg2092
843	contig19064	1D	AT1D0847	120.412	ctg2092
844	GA8KES401DBCLH	1D	AT1D0848	120.412	ctg2092
845	GBB4FNX01CN3N9	1D	AT1D0849	121.737
846	GBB4FNX02F78LX	1D	AT1D0850	121.827
847	contig01373	1D	AT1D0851	122.146	ctg2103
848	GDEEGVY02HKWKX	1D	AT1D0852	122.282	ctg999
849	GBUVHFX01API9H	1D	AT1D0853	123.239	ctg999
850	GA8KES402JKC44	1D	AT1D0854	124.52	ctg999
851	F5XZDLF01A64L7	1D	AT1D0856	124.841	ctg999
852	contig62097	1D	AT1D0855	124.841	ctg980
853	GBB4FNX01A03A0	1D	AT1D0857	124.933	ctg6498
854	contig04014	1D	AT1D0858	125.524	ctg6498
855	contig36498	1D	AT1D0859	125.843	ctg512
856	GA8KES401A09YH	1D	AT1D0860	126.985	ctg403
857	GBQ4KXB01DP56E	1D	AT1D0861	127.485	ctg403
858	GA8KES402IH0DJ	1D	AT1D0862	127.987	ctg403
859	F1BEJMU02HADGO	1D	AT1D0863	128.602	ctg403
860	contig87354	1D	AT1D0864	129.578	ctg403
861	GCE8AKX02G6Y0Y	1D	AT1D0865	130.537	ctg403
862	contig07677	1D	AT1D0866	130.947	ctg403
863	GCE8AKX02HHMI5	1D	AT1D0867	131.631	ctg403
864	contig35497	1D	AT1D0868	132.542	ctg7372
865	contig60888	1D	AT1D0869	132.678	ctg3866
866	contig37863	1D	AT1D0870	132.724	ctg3866
867	GBF1XID01CQT1O	1D	AT1D0872	132.906	ctg3866
868	GDEEGVY01AEH37	1D	AT1D0871	132.906	ctg3866
869	F5XZDLF02ISUOK	1D	AT1D0873	133.133	ctg3601
870	GB5Y7FA02HFN53	1D	AT1D0874	133.587	ctg3601
871	contig27822	1D	AT1D0875	133.973	ctg3601
872	F5XZDLF01EIXG2	1D	AT1D0876	134.553	ctg1022
873	GDEEGVY01BG3UM	1D	AT1D0877	136.162	ctg1143
874	contig34101	1D	AT1D0878	137.625	ctg4014
875	contig76843	1D	AT1D0879	139.042	ctg4713
876	GA8KES401BA8QF	1D	AT1D0880	139.588	ctg1600
877	GDRF1KQ01DCAW2	1D	AT1D0881	140.545	ctg1600
878	GDEEGVY02ICJRG	1D	AT1D0882	140.818	ctg1600
879	GBB4FNX01ARJLZ	1D	AT1D0883	141.273	ctg1600
880	GDS7LZN02GPGC0	1D	AT1D0884	141.273	ctg1600
881	GBF1XID02HICHV	1D	AT1D0885	141.454	ctg1600
882	GDS7LZN02HILRP	1D	AT1D0886	141.909	ctg1600
883	contig36766	1D	AT1D0887	141.955	ctg1600
884	GB5Y7FA01BLT6I	1D	AT1D0888	141.955	ctg5942
885	GDRF1KQ01EC5E7	1D	AT1D0889	142	ctg5942
886	GCE8AKX01CMR3X	1D	AT1D0890	142.82	ctg6048
887	GDS7LZN01B9JUU	1D	AT1D0891	144.976	ctg7151
888	F5MV3MU01COSWB	1D	AT1D0892	145.021	ctg7151
889	GBB4FNX02FP4CK	1D	AT1D0893	145.021	ctg7151
890	GDRF1KQ02JSRFH	1D	AT1D0894	145.021	ctg7151
891	contig05569	1D	AT1D0895	145.522	ctg2801
892	contig16289	1D	AT1D0896	146.342	ctg2801
893	F5XZDLF01DR1S5	1D	AT1D0897	146.433	ctg2801
894	GDS7LZN02GPTRA	1D	AT1D0898	146.479	ctg2801
895	GA8KES401EAOLW	1D	AT1D0899	146.479	ctg2801
896	GDRF1KQ02JHCOB	1D	AT1D0900	146.479	ctg2801
897	contig33370	1D	AT1D0901	146.479	ctg2801
898	GBB4FNX02HLIX5	1D	AT1D0902	146.479	ctg2801
899	contig36170	1D	AT1D0903	146.479	ctg2801
900	GDRF1KQ01A3G9Z	1D	AT1D0904	147.485	ctg1410
901	contig08028	1D	AT1D0905	148.264	ctg1410
902	GA8KES401EST7C	1D	AT1D0906	149.871	ctg1410
903	F1BEJMU02G0BY5	1D	AT1D0907	150.691	ctg1410
904	contig18101	1D	AT1D0908	151.009	ctg1410
905	contig21129	1D	AT1D0909	151.373	ctg1410
906	GA8KES401A19V6	1D	AT1D0910	151.919	ctg10746
907	BE591290	1D	BE591290	151.919	ctg10746
908	GB5Y7FA02IBCYV	1D	AT1D0912	152.465	ctg10746
909	F5XZDLF01DIEYQ	1D	AT1D0913	154.158	ctg8988
910	GBF1XID02JNP3M	1D	AT1D0914	154.158	ctg10509
911	contig27510	1D	AT1D0915	154.568	ctg2492
912	F5XZDLF01DJ2ED	1D	AT1D0916	156.218	ctg7871
913	BF484166	1D	BF484166	156.491	ctg7871
914	contig31245	1D	AT1D0918	157.586	ctg5495
915	GDRF1KQ02H7SQW	1D	AT1D0919	158.177	ctg1160
916	contig17663	1D	AT1D0920	158.268	ctg1160
917	contig36533	1D	AT1D0921	158.359	ctg1160
918	contig18933	1D	AT1D0922	158.951	ctg1160
919	GBUVHFX01BCYAZ	1D	AT1D0923	159.087	ctg1160
920	contig10858	1D	AT1D0924	159.133	ctg1160
921	GDEEGVY01CN9T6	1D	AT1D0925	159.542	ctg1160
922	GA8KES402G5AE1	1D	AT1D0926	159.951	ctg1160
923	contig60870	1D	AT1D0927	160.864	ctg2915
924	BE585781	1D	BE585781	161.273	ctg2915
925	GA8KES402GVSLL	1D	AT1D0929	161.956	ctg4764
926	contig78207	1D	AT1D0930	162.229	ctg4764
927	contig18068	1D	AT1D0932	162.593	ctg4764
928	GBF1XID02IL5GB	1D	AT1D0933	162.593	ctg4764
929	GBUVHFX01AHO3C	1D	AT1D0931	162.593	ctg2041
930	GBB4FNX02GC3I7	1D	AT1D0934	162.593	ctg2041
931	GB5Y7FA01DVGU5	1D	AT1D0937	162.593	ctg2041
932	contig09946	1D	AT1D0935	162.593	ctg2041
933	contig20850	1D	AT1D0936	162.593
934	contig27044	1D	AT1D0938	164.538	ctg2041
935	GDRF1KQ01ALAOZ	1D	AT1D0939	165.32	ctg2041
936	contig33457	1D	AT1D0940	165.32	ctg2041
937	F5XZDLF02FYQ67	1D	AT1D0941	166.003	ctg6850
938	contig14466	1D	AT1D0942	166.777	ctg2259
939	contig25902	1D	AT1D0943	166.823	ctg2259
940	GB5Y7FA02JUS5J	1D	AT1D0944	167.005	ctg2259
941	GBF1XID01DRLWB	1D	AT1D0945	167.005	ctg2259
942	GA8KES401BZMQ9	1D	AT1D0946	167.323	ctg2259
943	contig03023	1D	AT1D0947	167.459	ctg1835
944	contig01966	1D	AT1D0948	167.459	ctg1835
945	GB5Y7FA02JEMDI	1D	AT1D0949	169.587	ctg1835
946	GBF1XID02HOIQC	1D	AT1D0950	170.045	ctg1835
947	contig57386	1D	AT1D0951	170.091	ctg3783
948	contig32020	1D	AT1D0952	170.457	ctg3783
949	GBB4FNX02JGQIZ	1D	AT1D0953	170.866	ctg3783
950	GDEEGVY01EDYPO	1D	AT1D0954	171.366	ctg2281
951	F5XZDLF02GY0X2	1D	AT1D0955	171.366	ctg2281
952	contig35004	1D	AT1D0956	171.776	ctg2281
953	GA8KES401ENHCV	1D	AT1D0957	172.779	ctg2281
954	contig12592	1D	AT1D0958	173.054	ctg2281
955	contig56978	1D	AT1D0959	173.192	ctg2281
956	F5MV3MU02G9ENY	1D	AT1D0960	173.192	ctg2281
957	GDEEGVY01CPKQN	1D	AT1D0961	173.192	ctg2281
958	GBB4FNX02GZRQ6	1D	AT1D0962	174.305	ctg725
959	GB5Y7FA01DLXNR	1D	AT1D0963	174.398	ctg15242
960	GDRF1KQ02I64JW	1D	AT1D0964	174.853	ctg5173
961	GDEEGVY01DD44S	1D	AT1D0965	174.853	ctg5173
962	GBB4FNX02GEW2Z	1D	AT1D0966	174.989	ctg123
963	BE518435	1D	BE518435	174.989	ctg123
964	GBF1XID01A9JDN	1D	AT1D0968	175.489	ctg5209
965	contig31128	1D	AT1D0969	175.489	ctg5209
966	BE446672	1D	BE446672	175.625	ctg5209
967	F5MV3MU01AGPNA	1D	AT1D0971	175.625	ctg5209
968	contig33331	1D	AT1D0973	175.625	ctg5209
969	F5MV3MU01AVHK3	1D	AT1D0972	175.625	ctg5625
970	GBQ4KXB01DK187	2D	AT2D0974	0	ctg5036
971	GBB4FNX02ICG1I	2D	AT2D0975	0	ctg5036
972	BE471132	2D	BE471132	0.684	ctg88
973	GA8KES402G58AN	2D	AT2D0977	1.598	ctg88
974	GA8KES402FUMP6	2D	AT2D0978	2.603	ctg1107
975	GBF1XID01A3SWO	2D	AT2D0979	3.241	ctg10271
976	contig17974	2D	AT2D0980	3.332	ctg10271
977	contig29492	2D	AT2D0981	3.332	ctg10271
978	GDEEGVY02GF37X	2D	AT2D0982	3.559	ctg10271
979	GCE8AKX02F47RV	2D	AT2D0983	3.604	ctg10271
980	GDEEGVY01BI9L0	2D	AT2D0984	3.877	ctg8140
981	GB5Y7FA02ILQ9Z	2D	AT2D0985	4.244	ctg8140
982	GCE8AKX02HSRPC	2D	AT2D0986	4.335	ctg8140
983	GBF1XID01ARYV4	2D	AT2D0987	4.472	ctg8140
984	GDRF1KQ01CYAIV	2D	AT2D0988	4.517	ctg8140
985	GB5Y7FA02JCHQ0	2D	AT2D0989	4.745	ctg8140
986	F5XZDLF01C6JZM	2D	AT2D0990	5.017	ctg963
987	F5MV3MU01CD688	2D	AT2D0991	5.336	ctg8396
988	GBB4FNX02IPS4F	2D	AT2D0992	5.427	ctg8396
989	F1BEJMU02IKD3X	2D	AT2D0993	6.753	ctg962
990	contig60640	2D	AT2D0994	9.519	ctg2209
991	GDEEGVY02I0IOX	2D	AT2D0996	9.519	ctg2209
992	GB5Y7FA02HSMR1	2D	AT2D0997	9.519	ctg2209
993	GBQ4KXB01EB5SG	2D	AT2D0995	9.519	ctg10342
994	contig46673	2D	AT2D0998	9.565	ctg2496
995	GDEEGVY02IF3IH	2D	AT2D0999	9.655	ctg2496
996	GBUVHFX02GZMMW	2D	AT2D1000	10.065	ctg2496
997	F5XZDLF02I2X3F	2D	AT2D1001	10.795	ctg564
998	contig74612	2D	AT2D1002	10.841	ctg564
999	contig37197	2D	AT2D1004	10.886	ctg564
1000	GBQ4KXB01A5XG9	2D	AT2D1005	10.886	ctg564
1001	contig15455	2D	AT2D1003	10.886	ctg564
1002	contig46934	2D	AT2D1006	10.932
1003	contig27836	2D	AT2D1007	11.389
1004	contig79877	2D	AT2D1008	12.074	ctg1568
1005	F5MV3MU01C57SN	2D	AT2D1009	12.256	ctg1568
1006	contig71899	2D	AT2D1010	12.713	ctg1568
1007	GA8KES401A6022	2D	AT2D1011	12.849	ctg1568
1008	F1BEJMU02IOPF2	2D	AT2D1012	14.882	ctg32
1009	GCE8AKX02FU286	2D	AT2D1013	14.974	ctg32
1010	F1BEJMU02HXD1T	2D	AT2D1014	14.974	ctg32
1011	contig10855	2D	AT2D1015	15.11	ctg32
1012	contig22642	2D	AT2D1016	15.292	ctg32
1013	GDEEGVY01A58YG	2D	AT2D1017	15.292	ctg32
1014	GDRF1KQ01CVOT2	2D	AT2D1018	15.292	ctg32
1015	GB5Y7FA01CORLV	2D	AT2D1019	15.383	ctg32
1016	contig12411	2D	AT2D1020	15.383	ctg32
1017	GDS7LZN01A9CIC	2D	AT2D1021	15.474	ctg32
1018	GB5Y7FA01A570E	2D	AT2D1022	15.565
1019	GDEEGVY01C8EUG	2D	AT2D1023	16.247	ctg849
1020	GDEEGVY02FC9VB	2D	AT2D1024	18.269	ctg849
1021	F1BEJMU02JILPD	2D	AT2D1025	18.496	ctg6872
1022	contig16382	2D	AT2D1026	18.587	ctg6872
1023	contig23677	2D	AT2D1027	19.365	ctg6872
1024	GDRF1KQ01DZFKF	2D	AT2D1028	19.458	ctg6872
1025	GBUVHFX01CSU22	2D	AT2D1029	19.739	ctg6872
1026	F5XZDLF01APM9T	2D	AT2D1030	19.739	ctg6872
1027	GDS7LZN02F3V0T	2D	AT2D1031	20.605
1028	GDS7LZN02GBSEW	2D	AT2D1032	20.968	ctg1774
1029	contig18314	2D	AT2D1033	21.834	ctg1774
1030	F5XZDLF01A3BPI	2D	AT2D1034	21.834	ctg1774
1031	GBB4FNX02F1XHZ	2D	AT2D1035	22.152	ctg1774
1032	contig16084	2D	AT2D1036	22.198	ctg1774
1033	GBB4FNX02GIWVX	2D	AT2D1037	22.198	ctg1774
1034	F1BEJMU02GB94Z	2D	AT2D1038	24.54	ctg1774
1035	contig21303	2D	AT2D1040	25.59	ctg1774
1036	GCE8AKX02H7A3Z	2D	AT2D1039	25.59	ctg1774
1037	GBUVHFX01AU224	2D	AT2D1041	26.227	ctg3073
1038	contig30308	2D	AT2D1042	26.773	ctg6881
1039	GBB4FNX01EQ4XD	2D	AT2D1043	26.864	ctg6881
1040	contig15871	2D	AT2D1044	27.182	ctg9022
1041	contig39379	2D	AT2D1047	27.182	ctg9022
1042	contig37475	2D	AT2D1048	27.182
1043	GA8KES402IA06E	2D	AT2D1046	27.182	ctg5005
1044	contig20215	2D	AT2D1045	27.182	ctg388
1045	GBF1XID02GKJIU	2D	AT2D1049	27.227	ctg388
1046	GDEEGVY02GZC6D	2D	AT2D1050	27.409	ctg5151
1047	GDEEGVY01BICC3	2D	AT2D1051	27.545	ctg5151
1048	contig52594	2D	AT2D1052	27.681	ctg5151
1049	GDRF1KQ01AX0PH	2D	AT2D1053	28.502	ctg5151
1050	contig09313	2D	AT2D1054	30.128
1051	GA8KES401DA7LO	2D	AT2D1056	30.174	ctg7056
1052	contig01272	2D	AT2D1055	30.174	ctg7056
1053	GBB4FNX02HAQP7	2D	AT2D1057	30.219	ctg5606
1054	GDS7LZN02JQOXV	2D	AT2D1058	30.401	ctg494
1055	contig39560	2D	AT2D1059	30.401	ctg494
1056	GBUVHFX02HNZOV	2D	AT2D1060	30.447	ctg494
1057	GBF1XID02GZJU7	2D	AT2D1061	30.539	ctg494
1058	GDEEGVY01B0QLN	2D	AT2D1062	30.994	ctg494
1059	GA8KES401DEQHZ	2D	AT2D1063	31.04	ctg494
1060	contig21659	2D	AT2D1064	31.272	ctg494
1061	contig10675	2D	AT2D1065	31.408	ctg494
1062	contig19895	2D	AT2D1066	31.408	ctg494
1063	F5XZDLF01C5J20	2D	AT2D1067	32.412	ctg494
1064	F5XZDLF02IRQG9	2D	AT2D1068	33.829	ctg6164
1065	GA8KES401CIV9Z	2D	AT2D1069	35.339	ctg1775
1066	contig14543	2D	AT2D1070	35.339	ctg1775
1067	contig11473	2D	AT2D1071	35.385	ctg1775
1068	F1BEJMU01BX1JD	2D	AT2D1072	35.657	ctg1775
1069	GB5Y7FA01BUXOP	2D	AT2D1073	35.93	ctg1775
1070	GBB4FNX02GK8U4	2D	AT2D1074	36.203	ctg1775
1071	GBUVHFX02I0DAG	2D	AT2D1075	36.339	ctg5773
1072	GBUVHFX01ELV44	2D	AT2D1076	36.566	ctg5773
1073	GB5Y7FA01A368B	2D	AT2D1077	37.112	ctg546
1074	F5XZDLF01DJINL	2D	AT2D1078	37.112	ctg546
1075	contig01617	2D	AT2D1079	37.294
1076	F5XZDLF02FL9O3	2D	AT2D1080	37.385	ctg2121
1077	GDEEGVY02HGSSR	2D	AT2D1081	37.385	ctg2121
1078	GB5Y7FA02HINSP	2D	AT2D1082	37.933	ctg4363
1079	F5XZDLF01EFGMN	2D	AT2D1083	37.978	ctg4363
1080	contig10130	2D	AT2D1084	38.069	ctg4363
1081	F5XZDLF02G5SD3	2D	AT2D1085	38.159	ctg309
1082	GDEEGVY02GJGZ1	2D	AT2D1086	38.159	ctg309
1083	GA8KES401AJV7L	2D	AT2D1087	38.432	ctg309
1084	GA8KES402GRIFZ	2D	AT2D1088	38.569	ctg309
1085	GBF1XID01BDF99	2D	AT2D1089	39.119	ctg309
1086	GB5Y7FA01BCN94	2D	AT2D1090	39.302	ctg309
1087	GDS7LZN01C04AG	2D	AT2D1091	39.348	ctg309
1088	F1BEJMU01BQ0TL	2D	AT2D1092	39.439	ctg309
1089	GB5Y7FA01DPSJ1	2D	AT2D1093	39.532	ctg309
1090	contig23875	2D	AT2D1094	40.378	ctg309
1091	GDS7LZN01EX3OX	2D	AT2D1095	40.696	ctg309
1092	GB5Y7FA02GWLL9	2D	AT2D1096	40.787	ctg309
1093	F5XZDLF01CA9QM	2D	AT2D1097	40.923	ctg1221
1094	GB5Y7FA02IE981	2D	AT2D1099	40.923	ctg1221
1095	F5MV3MU01DAJ3P	2D	AT2D1098	40.923	ctg1779
1096	GBUVHFX02JNU3Q	2D	AT2D1100	41.014	ctg1779
1097	contig29912	2D	AT2D1101	41.059	ctg1779
1098	contig63014	2D	AT2D1105	41.332	ctg1779
1099	GBUVHFX02FTLLX	2D	AT2D1102	41.332	ctg1779
1100	contig10515	2D	AT2D1103	41.332	ctg1779
1101	F5MV3MU01EAJ4J	2D	AT2D1104	41.332	ctg1779
1102	GDRF1KQ01BKQQV	2D	AT2D1106	41.377	ctg1779
1103	GDRF1KQ02IBEZ9	2D	AT2D1107	42.802	ctg1779
1104	F5MV3MU01BBJIK	2D	AT2D1108	43.852	ctg1779
1105	contig26412	2D	AT2D1109	43.852	ctg1779
1106	GCE8AKX01C8GZX	2D	AT2D1110	44.079	ctg1779
1107	GCE8AKX02GZOH3	2D	AT2D1111	44.124	ctg1779
1108	GBUVHFX02I0NRZ	2D	AT2D1112	44.124	ctg1779
1109	GBUVHFX02H83X6	2D	AT2D1113	44.124	ctg1779
1110	GBUVHFX02JKG4A	2D	AT2D1114	44.26	ctg1779
1111	GA8KES401DWWH2	2D	AT2D1115	44.533	ctg1779
1112	BE518440	2D	BE518440	44.624	ctg10526
1113	GCE8AKX01AXOES	2D	AT2D1117	44.76	ctg10526
1114	GB5Y7FA01EUNPV	2D	AT2D1118	44.851	ctg10526
1115	contig20011	2D	AT2D1119	45.391	ctg10885
1116	contig30382	2D	AT2D1120	46.661	ctg2846
1117	contig57417	2D	AT2D1121	46.888	ctg2846
1118	GBB4FNX01BVFX2	2D	AT2D1122	46.934	ctg316
1119	GA8KES401B2NVH	2D	AT2D1123	46.934	ctg8793
1120	GA8KES401BVP4P	2D	AT2D1124	47.161	ctg8793
1121	GB5Y7FA01EQYBG	2D	AT2D1125	47.524	ctg2542
1122	GDS7LZN02FJ2B3	2D	AT2D1126	47.524	ctg2542
1123	GBB4FNX01CXHV1	2D	AT2D1127	47.57	ctg2542
1124	GBB4FNX02FYO3H	2D	AT2D1128	48.116	ctg2542
1125	contig28615	2D	AT2D1129	49.58	ctg2542
1126	GBF1XID02F00C8	2D	AT2D1130	50.081	ctg2542
1127	GBUVHFX02FIKTK	2D	AT2D1131	51.821	ctg1879
1128	F1BEJMU01EISTM	2D	AT2D1132	53.47	ctg1879
1129	GA8KES402HR3TZ	2D	AT2D1133	54.933	ctg1879
1130	contig10833	2D	AT2D1135	55.434	ctg1879
1131	GBUVHFX02GHTZJ	2D	AT2D1134	55.434	ctg1879
1132	GB5Y7FA01DCNYM	2D	AT2D1136	55.479	ctg7577
1133	GDRF1KQ01BR3BG	2D	AT2D1139	55.616	ctg7577
1134	GB5Y7FA02IWSVE	2D	AT2D1138	55.616
1135	GBQ4KXB02HJM7P	2D	AT2D1137	55.616	ctg495
1136	contig15277	2D	AT2D1140	55.843	ctg7097
1137	contig39581	2D	AT2D1141	55.934
1138	GBQ4KXB01D8SJD	2D	AT2D1142	56.208	ctg7097
1139	contig39162	2D	AT2D1143	56.943	ctg2858
1140	F5MV3MU01EX23B	2D	AT2D1144	57.631	ctg2858
1141	contig20166	2D	AT2D1145	57.813	ctg2858
1142	contig48941	2D	AT2D1146	57.813	ctg2858
1143	GDEEGVY01D7M9R	2D	AT2D1147	57.813	ctg2858
1144	GA8KES401CBJSX	2D	AT2D1148	57.813	ctg2858
1145	GCE8AKX02IKEV2	2D	AT2D1149	57.813	ctg2858
1146	contig61264	2D	AT2D1150	57.858	ctg2858
1147	GBUVHFX02F4HX4	2D	AT2D1151	58.966	ctg1872
1148	GCE8AKX02HCTCR	2D	AT2D1152	59.103	ctg1872
1149	contig01259	2D	AT2D1153	59.149	ctg1872
1150	F5XZDLF02GYATC	2D	AT2D1154	59.786	ctg484
1151	contig37872	2D	AT2D1155	59.786	ctg484
1152	GA8KES402FMVFR	2D	AT2D1156	59.786	ctg484
1153	GCE8AKX01D69DC	2D	AT2D1157	59.786	ctg484
1154	contig00174	2D	AT2D1158	60.059	ctg484
1155	GCE8AKX02F1Y8W	2D	AT2D1159	60.241	ctg484
1156	contig21286	2D	AT2D1160	60.241	ctg484
1157	contig28131	2D	AT2D1161	60.241	ctg484
1158	GB5Y7FA01CHFVW	2D	AT2D1163	60.332	ctg484
1159	GA8KES402JM2KV	2D	AT2D1164	60.332	ctg5372
1160	GBB4FNX02FM84A	2D	AT2D1162	60.332	ctg8978
1161	contig54347	2D	AT2D1165	60.332	ctg8978
1162	contig36671	2D	AT2D1166	60.377	ctg361
1163	F5MV3MU01EPBQD	2D	AT2D1167	60.468	ctg361
1164	contig16799	2D	AT2D1168	60.604	ctg361
1165	contig05653	2D	AT2D1169	60.604	ctg361
1166	F1BEJMU01DV52E	2D	AT2D1170	60.604	ctg361
1167	contig14927	2D	AT2D1171	60.604	ctg361
1168	GBB4FNX01CH07U	2D	AT2D1172	60.695	ctg361
1169	GCE8AKX01A8ED0	2D	AT2D1173	61.424	ctg5628
1170	GDRF1KQ01BAXK3	2D	AT2D1174	61.424	ctg5628
1171	GBB4FNX01DJHXL	2D	AT2D1175	61.514	ctg5628
1172	GDEEGVY02H602I	2D	AT2D1176	62.244	ctg5628
1173	GCE8AKX01CSV1Z	2D	AT2D1177	62.791	ctg5628
1174	contig14083	2D	AT2D1178	62.881	ctg226
1175	contig63192	2D	AT2D1179	62.972	ctg226
1176	GDS7LZN01EF2XG	2D	AT2D1180	63.203	ctg226
1177	BF428792	2D	BF428792	63.621	ctg814
1178	GA8KES401DAEOJ	2D	AT2D1182	63.987	ctg814
1179	GDRF1KQ02JXLEK	2D	AT2D1183	64.99	ctg814
1180	contig28346	2D	AT2D1184	65.172	ctg814
1181	GDRF1KQ01A0AOV	2D	AT2D1185	65.217	ctg814
1182	GDEEGVY01B4LPH	2D	AT2D1186	65.49	ctg814
1183	GBB4FNX01A1ZCW	2D	AT2D1187	65.535	ctg814
1184	GBUVHFX02GV41H	2D	AT2D1188	65.9	ctg814
1185	GA8KES401BGXVX	2D	AT2D1189	66.583
1186	GA8KES401C5T0E	2D	AT2D1190	68.548	ctg80
1187	GDEEGVY01D9OQ5	2D	AT2D1191	69.597	ctg80
1188	contig36581	2D	AT2D1192	69.687	ctg13934
1189	GBUVHFX02GCG32	2D	AT2D1193	70.188	ctg2108
1190	contig73920	2D	AT2D1195	70.734	ctg2108
1191	F5MV3MU02IRWKV	2D	AT2D1194	70.734	ctg2108
1192	GB5Y7FA01C4JO3	2D	AT2D1197	72.291	ctg2768
1193	GDS7LZN01A4SY1	2D	AT2D1196	72.291	ctg2768
1194	GBQ4KXB01ALZ87	2D	AT2D1198	73.302	ctg1751
1195	GDRF1KQ02JH49B	2D	AT2D1199	73.485	ctg1751
1196	GDS7LZN01EW9R0	2D	AT2D1203	73.576	ctg1751
1197	contig09209	2D	AT2D1204	73.576	ctg1481
1198	GBF1XID01EKZRT	2D	AT2D1200	73.576	ctg1481
1199	F5MV3MU01CVZ2Y	2D	AT2D1201	73.576	ctg1481
1200	GB5Y7FA01EU1ES	2D	AT2D1202	73.576	ctg1481
1201	GB5Y7FA02GB9CA	2D	AT2D1205	73.804	ctg1481
1202	contig05331	2D	AT2D1206	78.734	ctg1688
1203	GDS7LZN02H9PDK	2D	AT2D1207	81.596	ctg1171
1204	GBQ4KXB01D5ZUR	2D	AT2D1208	81.869	ctg1171
1205	contig63347	2D	AT2D1209	82.096	ctg109
1206	GBB4FNX02GD5X6	2D	AT2D1210	82.324	ctg109
1207	F5XZDLF02IK9E8	2D	AT2D1211	82.825	ctg109
1208	BE497494	2D	BE497494	83.234	ctg109
1209	BE445628	2D	BE445628	83.234	ctg109
1210	GDEEGVY01EBF5V	2D	AT2D1214	83.234	ctg109
1211	contig77859	2D	AT2D1215	83.28	ctg109
1212	GBB4FNX02IJIBV	2D	AT2D1216	83.735	ctg15813
1213	contig07501	2D	AT2D1217	84.008	ctg1001
1214	GDRF1KQ01ANAD4	2D	AT2D1218	84.783	ctg7214
1215	contig04731	2D	AT2D1219	84.783	ctg7214
1216	GDS7LZN02GBLYO	2D	AT2D1220	84.783	ctg7214
1217	GBUVHFX02G7ZNC	2D	AT2D1222	84.783	ctg7214
1218	F5MV3MU01EDIA8	2D	AT2D1221	84.783	ctg7214
1219	BE405367	2D	BE405367	84.874	ctg7214
1220	GB5Y7FA02I1S2F	2D	AT2D1224	84.874	ctg7214
1221	contig56407	2D	AT2D1226	85.33	ctg482
1222	F1BEJMU01A9TEZ	2D	AT2D1229	85.375	ctg482
1223	contig25212	2D	AT2D1225	85.33	ctg482
1224	F5XZDLF02G1G5T	2D	AT2D1230	85.375	ctg482
1225	GBB4FNX01EYOBK	2D	AT2D1227	85.375	ctg1449
1226	BE499671	2D	BE499671	85.375	ctg1449
1227	contig31211	2D	AT2D1231	85.523	ctg1449
1228	F1BEJMU02FXGZS	2D	AT2D1232	85.728	ctg1449
1229	GB5Y7FA02IL3YU	2D	AT2D1233	85.773	ctg1449
1230	GBF1XID01DD419	2D	AT2D1234	85.91	ctg1449
1231	GA8KES401CW9MD	2D	AT2D1235	86.639	ctg1449
1232	GDS7LZN01A7CO1	2D	AT2D1236	86.685	ctg1449
1233	GB5Y7FA01BUG6N	2D	AT2D1237	86.775	ctg2140
1234	contig35418	2D	AT2D1240	86.821	ctg2140
1235	GBB4FNX02INIOI	2D	AT2D1244	86.821	ctg2140
1236	F5MV3MU01D2DSE	2D	AT2D1241	86.821	ctg672
1237	GDEEGVY02IKIQD	2D	AT2D1245	86.821	ctg672
1238	GBF1XID01ANYHH	2D	AT2D1246	86.821	ctg3227
1239	BE498730	2D	BE498730	86.821	ctg3227
1240	GBF1XID01AY2XP	2D	AT2D1239	86.821	ctg3227
1241	F1BEJMU01EJG53	2D	AT2D1238	86.821	ctg3227
1242	GDS7LZN01EN4E3	2D	AT2D1243	86.821	ctg1549
1243	GCE8AKX02I2WAZ	2D	AT2D1248	87.048	ctg487
1244	GDEEGVY01CGRFG	2D	AT2D1247	87.048	ctg439
1245	contig32266	2D	AT2D1249	87.144	ctg439
1246	contig17508	2D	AT2D1250	87.336	ctg1228
1247	contig05415	2D	AT2D1251	87.336	ctg1228
1248	GBUVHFX02F1X73	2D	AT2D1252	87.793	ctg1099
1249	GCE8AKX01DWM09	2D	AT2D1253	87.793	ctg2192
1250	CD453913	2D	CD453913	87.793	ctg1232
1251	F5XZDLF01D2VMF	2D	AT2D1255	87.793	ctg1232
1252	GBB4FNX02IN1OU	2D	AT2D1256	87.793	ctg1232
1253	GBQ4KXB01API4N	2D	AT2D1257	88.072	ctg803
1254	BF201533	2D	BF201533	88.165	ctg360
1255	GA8KES402JA7FU	2D	AT2D1259	88.438	ctg360
1256	GA8KES402HPK9H	2D	AT2D1260	88.438	ctg360
1257	GBF1XID01C98IH	2D	AT2D1261	88.483	ctg360
1258	GBF1XID01B0TD2	2D	AT2D1262	88.848	ctg360
1259	F5XZDLF02GNUAY	2D	AT2D1264	88.939	ctg360
1260	contig77835	2D	AT2D1263	88.939	ctg360
1261	GA8KES402IINBH	2D	AT2D1265	89.44	ctg360
1262	GB5Y7FA02FYZV9	2D	AT2D1266	89.44	ctg360
1263	GBF1XID01B3H29	2D	AT2D1267	89.576	ctg5149
1264	GDS7LZN02FF3SL	2D	AT2D1268	89.576	ctg1180
1265	GBUVHFX02H42DF	2D	AT2D1269	89.576	ctg1180
1266	F5XZDLF02JPAU7	2D	AT2D1270	89.576	ctg1180
1267	contig54506	2D	AT2D1271	90.169	ctg212
1268	GCE8AKX01AO79J	2D	AT2D1272	90.169	ctg212
1269	GDS7LZN01CHHOT	2D	AT2D1273	90.487	ctg1542
1270	BQ169707	2D	BQ169707	90.487	ctg1542
1271	GCE8AKX01BCQWX	2D	AT2D1275	90.487	ctg1542
1272	contig18828	2D	AT2D1278	90.487	ctg1542
1273	contig09303	2D	AT2D1274	90.487	ctg1542
1274	contig20887	2D	AT2D1277	90.487	ctg1542
1275	GB5Y7FA01ED8F7	2D	AT2D1279	90.623	ctg915
1276	GBB4FNX02IRQC7	2D	AT2D1280	90.76	ctg915
1277	BF478936	2D	BF478936	90.942	ctg915
1278	contig13580	2D	AT2D1283	91.169	ctg915
1279	GDRF1KQ02JWGAU	2D	AT2D1282	91.169	ctg186
1280	GDEEGVY01CWTGW	2D	AT2D1284	91.305	ctg5663
1281	GA8KES401AU0NF	2D	AT2D1285	91.396	ctg5663
1282	GA8KES402GJ1QJ	2D	AT2D1286	91.488	ctg5663
1283	GA8KES401D9BT5	2D	AT2D1287	91.627
1284	GDS7LZN02HF1ZU	2D	AT2D1288	92.175	ctg504
1285	GDRF1KQ01AIQ1D	2D	AT2D1289	92.266	ctg504
1286	GBF1XID01CI52S	2D	AT2D1290	92.312	ctg504
1287	contig54651	2D	AT2D1291	92.357	ctg504
1288	GDS7LZN02GFN4G	2D	AT2D1292	92.676	ctg504
1289	contig23288	2D	AT2D1293	92.903	ctg504
1290	contig18916	2D	AT2D1294	92.903	ctg504
1291	GDRF1KQ02H87J8	2D	AT2D1295	92.948	ctg504
1292	F5XZDLF01A2ABC	2D	AT2D1296	92.948
1293	contig38801	2D	AT2D1300	93.449	ctg891
1294	F5XZDLF01CBLWN	2D	AT2D1306	93.449	ctg891
1295	GBF1XID01DW643	2D	AT2D1298	93.449	ctg78
1296	GDEEGVY01CDNQX	2D	AT2D1301	93.449	ctg78
1297	GDRF1KQ02FPUEM	2D	AT2D1309	93.449	ctg78
1298	GDRF1KQ02HY0LZ	2D	AT2D1305	93.449	ctg78
1299	GBB4FNX02GCXLF	2D	AT2D1299	93.449	ctg96
1300	GBB4FNX02GIF0B	2D	AT2D1308	93.449	ctg96
1301	GDS7LZN01BAIZW	2D	AT2D1304	93.449	ctg96
1302	contig32123	2D	AT2D1303	93.449	ctg96
1303	GDS7LZN01CDRXH	2D	AT2D1302	93.449	ctg96
1304	F5MV3MU01DW6JK	2D	AT2D1297	93.449	ctg96
1305	contig30147	2D	AT2D1307	93.449	ctg96
1306	contig14671	2D	AT2D1312	93.495	ctg96
1307	contig03573	2D	AT2D1310	93.495	ctg96
1308	GBF1XID01CUYQZ	2D	AT2D1311	93.495	ctg96
1309	F5XZDLF02GP5I9	2D	AT2D1313	93.54	ctg96
1310	GDRF1KQ01AT799	2D	AT2D1314	93.631	ctg96
1311	contig12641	2D	AT2D1315	93.767	ctg96
1312	contig05278	2D	AT2D1316	93.858	ctg549
1313	GDEEGVY01BNWE4	2D	AT2D1317	94.176	ctg1217
1314	contig03226	2D	AT2D1318	94.449	ctg7200
1315	F5XZDLF01BUYC5	2D	AT2D1319	94.857
1316	GA8KES401CXU44	2D	AT2D1320	95.06	ctg2730
1317	GBQ4KXB01BB0VB	2D	AT2D1321	95.424	ctg2730
1318	GDRF1KQ01DKOTU	2D	AT2D1322	95.515	ctg2730
1319	GDRF1KQ02FUSHA	2D	AT2D1323	95.606	ctg2730
1320	contig24182	2D	AT2D1324	95.697	ctg2730
1321	GCE8AKX01AJYZE	2D	AT2D1325	95.697	ctg2730
1322	contig80939	2D	AT2D1327	95.742	ctg2730
1323	BG497590	2D	BG497590	95.742	ctg872
1324	contig15270	2D	AT2D1328	95.742	ctg872
1325	GBQ4KXB01CE0Y3	2D	AT2D1326	95.742	ctg872
1326	F1BEJMU01D56S7	2D	AT2D1330	96.015	ctg657
1327	F1BEJMU01EYJDI	2D	AT2D1331	96.197	ctg657
1328	GBQ4KXB01BVVOR	2D	AT2D1332	96.379	ctg657
1329	F1BEJMU01DOWJ3	2D	AT2D1333	96.379	ctg884
1330	GBUVHFX01AWEX5	2D	AT2D1334	96.56	ctg884
1331	contig21707	2D	AT2D1342	96.788	ctg310
1332	contig02111	2D	AT2D1340	96.788	ctg310
1333	contig72437	2D	AT2D1335	96.788	ctg310
1334	F5XZDLF02GNJRC	2D	AT2D1343	96.788	ctg310
1335	F5XZDLF02IDF1W	2D	AT2D1341	96.788	ctg133
1336	GBUVHFX02F737G	2D	AT2D1337	96.788	ctg133
1337	F5XZDLF02IW1UT	2D	AT2D1336	96.788	ctg817
1338	contig61246	2D	AT2D1344	96.788	ctg817
1339	F5XZDLF02F11TJ	2D	AT2D1338	96.788	ctg817
1340	GDEEGVY01BEIQF	2D	AT2D1339	96.788	ctg9346
1341	GA8KES402GTGA8	2D	AT2D1354	96.833	ctg9346
1342	F1BEJMU02HB6MI	2D	AT2D1345	96.833	ctg1683
1343	F5MV3MU01BJS77	2D	AT2D1347	96.833	ctg390
1344	GDS7LZN02HZNCY	2D	AT2D1350	96.833	ctg390
1345	contig72161	2D	AT2D1353	96.833	ctg390
1346	GDS7LZN02GVIYJ	2D	AT2D1352	96.833	ctg390
1347	GBUVHFX01CIXJ6	2D	AT2D1349	96.833	ctg222
1348	GCE8AKX02IE66R	2D	AT2D1348	96.833	ctg222
1349	F1BEJMU01EXUTT	2D	AT2D1351	96.833	ctg222
1350	GBUVHFX01DE6A5	2D	AT2D1346	96.833	ctg222
1351	contig01074	2D	AT2D1355	96.924	ctg79
1352	GCE8AKX02F6ZC3	2D	AT2D1356	97.015	ctg79
1353	contig10790	2D	AT2D1360	97.015	ctg79
1354	contig35591	2D	AT2D1358	97.015	ctg79
1355	GA8KES402GVD0U	2D	AT2D1359	97.015	ctg55
1356	GA8KES402H8JDW	2D	AT2D1357	97.015	ctg55
1357	contig06573	2D	AT2D1361	97.653	ctg3890
1358	GDEEGVY02JV5AK	2D	AT2D1362	97.699	ctg1003
1359	F5MV3MU01ARVBA	2D	AT2D1363	97.699	ctg1300
1360	F5MV3MU01DR35U	2D	AT2D1364	97.699	ctg1300
1361	GDEEGVY01CIMLL	2D	AT2D1365	97.789	ctg1300
1362	GBB4FNX02ISWNW	2D	AT2D1368	97.789	ctg3995
1363	GDS7LZN01A0SB8	2D	AT2D1376	97.789	ctg3995
1364	F5XZDLF01DS7YO	2D	AT2D1370	97.789	ctg3995
1365	F5XZDLF02HKEH6	2D	AT2D1374	97.789	ctg3995
1366	contig21629	2D	AT2D1372	97.789	ctg865
1367	contig21011	2D	AT2D1369	97.789	ctg865
1368	GB5Y7FA02H9B36	2D	AT2D1367	97.789	ctg865
1369	GDS7LZN02GOMTB	2D	AT2D1366	97.789	ctg951
1370	GB5Y7FA01AJOR0	2D	AT2D1371	97.789	ctg951
1371	GB5Y7FA01CBJ0Z	2D	AT2D1375	97.789	ctg951
1372	GDS7LZN01AMPI3	2D	AT2D1373	97.789	ctg951
1373	F5XZDLF02IT0SI	2D	AT2D1377	97.88	ctg951
1374	GBQ4KXB01CERT5	2D	AT2D1378	97.971	ctg414
1375	GDS7LZN02HGJIZ	2D	AT2D1379	97.971	ctg414
1376	contig01958	2D	AT2D1380	97.971	ctg414
1377	GDEEGVY01A487L	2D	AT2D1381	98.016	ctg157
1378	contig33473	2D	AT2D1382	98.198
1379	F5XZDLF01BP9HZ	2D	AT2D1383	98.198	ctg157
1380	contig29600	2D	AT2D1384	98.29	ctg157
1381	F5XZDLF01DUUBF	2D	AT2D1385	98.29	ctg157
1382	GDS7LZN02IOKQ2	2D	AT2D1386	98.335	ctg157
1383	GA8KES402GM59S	2D	AT2D1387	98.836	ctg3482
1384	GBQ4KXB01EL0P6	2D	AT2D1389	98.836	ctg2668
1385	GB5Y7FA01DPZQ3	2D	AT2D1391	98.836	ctg2668
1386	contig19566	2D	AT2D1393	98.836	ctg2129
1387	F5MV3MU01ANDTY	2D	AT2D1394	98.836	ctg1963
1388	F5XZDLF01B8CI0	2D	AT2D1388	98.836	ctg122
1389	GB5Y7FA01DQ2O1	2D	AT2D1390	98.836	ctg122
1390	GDEEGVY01BGPIM	2D	AT2D1392	98.836	ctg122
1391	GB5Y7FA02H0ET8	2D	AT2D1395	99.109	ctg122
1392	GBQ4KXB01EOQ8G	2D	AT2D1396	99.109	ctg122
1393	GDRF1KQ02F3DES	2D	AT2D1398	99.245	ctg7552
1394	GDEEGVY02I00IW	2D	AT2D1399	99.291	ctg7552
1395	contig26196	2D	AT2D1400	99.518	ctg317
1396	GBUVHFX01BKHSF	2D	AT2D1401	99.518	ctg317
1397	GDEEGVY02GS8VA	2D	AT2D1402	99.564
1398	GBUVHFX01EJMX7	2D	AT2D1403	99.609	ctg13
1399	GA8KES402FP6GV	2D	AT2D1404	99.609	ctg13
1400	GBQ4KXB01B4KQK	2D	AT2D1406	99.609	ctg13
1401	contig36445	2D	AT2D1405	99.609	ctg13
1402	GA8KES401DGU1L	2D	AT2D1407	99.792	ctg1902
1403	BE590745	2D	BE590745	99.928	ctg1902
1404	F1BEJMU02JHCVB	2D	AT2D1408	99.928	ctg1902
1405	GCE8AKX02IGVOM	2D	AT2D1412	99.974	ctg1902
1406	contig06915	2D	AT2D1410	99.974	ctg1902
1407	GDRF1KQ02IRUEG	2D	AT2D1411	99.974	ctg1902
1408	F5XZDLF01AO82G	2D	AT2D1413	100.019	ctg1902
1409	contig72654	2D	AT2D1420	100.932	ctg1902
1410	GBF1XID02HP5YB	2D	AT2D1416	100.932	ctg1902
1411	contig24466	2D	AT2D1418	100.932	ctg1902
1412	GB5Y7FA02JLUTY	2D	AT2D1415	100.932	ctg1902
1413	contig26828	2D	AT2D1419	100.932	ctg1028
1414	F1BEJMU02FUXI9	2D	AT2D1417	100.932	ctg1028
1415	F5XZDLF02I744T	2D	AT2D1414	100.932	ctg6005
1416	GCE8AKX01BKIB7	2D	AT2D1421	101.068	ctg4333
1417	contig12983	2D	AT2D1422	101.114	ctg4333
1418	GDS7LZN02JASST	2D	AT2D1425	101.205	ctg4333
1419	GBB4FNX01CYM4I	2D	AT2D1428	101.205	ctg2891
1420	contig38628	2D	AT2D1424	101.205	ctg490
1421	contig73659	2D	AT2D1427	101.205	ctg3519
1422	BE591939	2D	BE591939	101.205	ctg138
1423	contig40893	2D	AT2D1423	101.205	ctg138
1424	GBB4FNX02HN0H5	2D	AT2D1426	101.205	ctg405
1425	GDS7LZN01D9C4Y	2D	AT2D1432	101.25	ctg1893
1426	GA8KES401AVZF3	2D	AT2D1431	101.25	ctg1893
1427	GDRF1KQ02IGR4L	2D	AT2D1493	101.25	ctg1893
1428	GDRF1KQ02IT0MG	2D	AT2D1501	101.25	ctg1893
1429	F5XZDLF01BF0C4	2D	AT2D1465	101.25	ctg1893
1430	contig79943	2D	AT2D1476	101.25	ctg2674
1431	F5MV3MU01ECGCI	2D	AT2D1482	101.25	ctg2674
1432	GBUVHFX01DSKUC	2D	AT2D1474	101.25	ctg2674
1433	contig32577	2D	AT2D1479	101.25	ctg21177
1434	contig32845	2D	AT2D1450	101.25	ctg21177
1435	contig35921	2D	AT2D1447	101.25	ctg21177
1436	GB5Y7FA01D8DK9	2D	AT2D1477	101.25	ctg21177
1437	GDS7LZN01DK2GH	2D	AT2D1433	101.25	ctg21177
1438	GA8KES401BBLJK	2D	AT2D1490	101.25	ctg1075
1439	GBF1XID01C6LUT	2D	AT2D1505	101.25	ctg1075
1440	contig18151	2D	AT2D1443	101.25	ctg408
1441	contig13901	2D	AT2D1439	101.25	ctg408
1442	GA8KES402HK6KK	2D	AT2D1485	101.25	ctg408
1443	contig13573	2D	AT2D1442	101.25	ctg421
1444	contig32181	2D	AT2D1455	101.25	ctg421
1445	GBB4FNX02FUGUE	2D	AT2D1502	101.25	ctg421
1446	F5XZDLF01CVTGT	2D	AT2D1464	101.25	ctg6028
1447	GBF1XID02HO442	2D	AT2D1459	101.25	ctg6028
1448	GDEEGVY01EAZTE	2D	AT2D1472	101.25	ctg934
1449	GBF1XID01DQFDU	2D	AT2D1457	101.25	ctg126
1450	GDEEGVY01EE0E9	2D	AT2D1494	101.25	ctg126
1451	GA8KES402I9EZZ	2D	AT2D1492	101.25	ctg126
1452	GBB4FNX02IS7MW	2D	AT2D1468	101.25	ctg806
1453	GDEEGVY02G3Q15	2D	AT2D1451	101.25	ctg1153
1454	F5XZDLF02I46Z3	2D	AT2D1446	101.25	ctg1153
1455	contig19799	2D	AT2D1448	101.25	ctg444
1456	GBF1XID02IOUBQ	2D	AT2D1461	101.25	ctg444
1457	GDS7LZN01BP9XF	2D	AT2D1473	101.25	ctg2197
1458	F5MV3MU01AQ0MP	2D	AT2D1444	101.25	ctg2197
1459	GDS7LZN01CE2PN	2D	AT2D1466	101.25	ctg3196
1460	BF291674	2D	BF291674	101.25	ctg3399
1461	GB5Y7FA01EA6LF	2D	AT2D1470	101.25	ctg3399
1462	GCE8AKX01B7BJ7	2D	AT2D1488	101.25	ctg3399
1463	contig62798	2D	AT2D1441	101.25	ctg3399
1464	GA8KES402F6EBH	2D	AT2D1487	101.25
1465	F5MV3MU02JTXNK	2D	AT2D1437	101.25	ctg758
1466	GBUVHFX02IH6FW	2D	AT2D1489	101.25	ctg758
1467	GDEEGVY01BWAZP	2D	AT2D1471	101.25	ctg1238
1468	GBB4FNX02IEKQ0	2D	AT2D1435	101.25	ctg1238
1469	GBQ4KXB01DUT7E	2D	AT2D1460	101.25	ctg1238
1470	GCE8AKX02HJFRJ	2D	AT2D1467	101.25	ctg50
1471	GBQ4KXB01EAQUR	2D	AT2D1481	101.25	ctg1540
1472	contig35510	2D	AT2D1440	101.25	ctg848
1473	GDRF1KQ02I8PDS	2D	AT2D1430	101.25	ctg848
1474	GDRF1KQ02G6CVQ	2D	AT2D1480	101.25	ctg1157
1475	BF483083	2D	BF483083	101.25	ctg1157
1476	contig77037	2D	AT2D1499	101.25	ctg1157
1477	GBUVHFX01A8EFD	2D	AT2D1462	101.25	ctg328
1478	F1BEJMU02HTVDA	2D	AT2D1445	101.25	ctg1725
1479	GDEEGVY01DSG4T	2D	AT2D1486	101.25	ctg559
1480	contig74959	2D	AT2D1452	101.25	ctg559
1481	GBUVHFX02FQIRN	2D	AT2D1483	101.25	ctg559
1482	F5XZDLF01EQOTO	2D	AT2D1434	101.25	ctg1211
1483	GBQ4KXB01CTBXL	2D	AT2D1436	101.25	ctg11890
1484	contig19666	2D	AT2D1449	101.25	ctg949
1485	BF201348	2D	BF201348	101.25	ctg460
1486	contig75812	2D	AT2D1454	101.25	ctg460
1487	contig68692	2D	AT2D1475	101.25	ctg916
1488	GBUVHFX01D1DEC	2D	AT2D1484	101.25	ctg916
1489	contig61676	2D	AT2D1478	101.25
1490	GA8KES401BL3VK	2D	AT2D1495	101.25
1491	GA8KES401BT3PZ	2D	AT2D1497	101.25	ctg6669
1492	F5XZDLF01EU53R	2D	AT2D1456	101.25	ctg1119
1493	GA8KES401DAB6H	2D	AT2D1498	101.25	ctg1119
1494	contig28985	2D	AT2D1458	101.25	ctg705
1495	contig64403	2D	AT2D1491	101.25	ctg376
1496	contig14175	2D	AT2D1500	101.25	ctg376
1497	F5XZDLF01DDQHZ	2D	AT2D1496	101.25
1498	GBB4FNX01EU7CR	2D	AT2D1503	101.25	ctg4799
1499	GDRF1KQ02FYBHL	2D	AT2D1504	101.25	ctg4626
1500	contig09556	2D	AT2D1438	101.25	ctg1172
1501	F5MV3MU01B1AN6	2D	AT2D1510	101.296	ctg1172
1502	contig23277	2D	AT2D1506	101.296	ctg1707
1503	GCE8AKX02IBXH7	2D	AT2D1507	101.296	ctg1707
1504	contig71688	2D	AT2D1512	101.296	ctg1707
1505	F5XZDLF01DOWSP	2D	AT2D1509	101.296	ctg3331
1506	GCE8AKX02I4PIA	2D	AT2D1514	101.296	ctg3331
1507	GBB4FNX01ES83V	2D	AT2D1508	101.296	ctg651
1508	GBB4FNX01BFL3O	2D	AT2D1517	101.296	ctg651
1509	GDEEGVY02GABG3	2D	AT2D1516	101.296	ctg651
1510	GBB4FNX02JP1OO	2D	AT2D1515	101.296	ctg3561
1511	contig30433	2D	AT2D1513	101.296	ctg2376
1512	F5MV3MU01BFAQY	2D	AT2D1518	101.296
1513	GBQ4KXB02I3P14	2D	AT2D1519	101.296	ctg755
1514	GB5Y7FA01AJZMO	2D	AT2D1511	101.296	ctg337
1515	GCE8AKX02ICP0F	2D	AT2D1520	101.477	ctg337
1516	GCE8AKX02H56F6	2D	AT2D1521	101.524	ctg337
1517	GA8KES401B4BHP	2D	AT2D1522	101.57
1518	contig101117	2D	AT2D1523	101.616	ctg978
1519	contig30088	2D	AT2D1525	101.616	ctg978
1520	GDEEGVY02HEL0Z	2D	AT2D1524	101.616	ctg978
1521	contig07718	2D	AT2D1526	101.616	ctg4816
1522	contig03797	2D	AT2D1529	101.798	ctg1741
1523	F1BEJMU01C876E	2D	AT2D1528	101.798	ctg1741
1524	contig71212	2D	AT2D1527	101.798	ctg6252
1525	GBUVHFX01E17CD	2D	AT2D1530	101.843	ctg6252
1526	GDRF1KQ01APKVR	2D	AT2D1534	101.889	ctg106
1527	BE442608	2D	BE442608	101.889	ctg106
1528	GCE8AKX02HJXH5	2D	AT2D1531	101.889	ctg3635
1529	F5XZDLF02IHGJL	2D	AT2D1535	101.889	ctg3635
1530	GCE8AKX01DGA31	2D	AT2D1533	101.889	ctg3635
1531	GBF1XID02IBFAM	2D	AT2D1536	101.889	ctg3635
1532	GB5Y7FA01C3O6I	2D	AT2D1532	101.889	ctg2369
1533	contig24433	2D	AT2D1538	101.979
1534	GBB4FNX02HEUA8	2D	AT2D1540	101.979	ctg2369
1535	BE591248	2D	BE591248	102.07	ctg2369
1536	contig12881	2D	AT2D1544	102.07	ctg2369
1537	GBUVHFX01DAYKY	2D	AT2D1546	102.07	ctg184
1538	GBUVHFX01B00PD	2D	AT2D1548	102.07	ctg184
1539	contig03818	2D	AT2D1542	102.07	ctg184
1540	GDRF1KQ02GGU8V	2D	AT2D1547	102.07	ctg184
1541	contig16379	2D	AT2D1543	102.07	ctg3781
1542	GDEEGVY02JCHAK	2D	AT2D1549	102.116	ctg887
1543	GA8KES401EVGRE	2D	AT2D1550	102.434
1544	GDEEGVY02FLZI3	2D	AT2D1558	102.526	ctg887
1545	contig28175	2D	AT2D1562	102.526	ctg2314
1546	contig81593	2D	AT2D1556	102.526	ctg2314
1547	GDRF1KQ01BA4RE	2D	AT2D1564	102.526	ctg2314
1548	contig33298	2D	AT2D1551	102.526	ctg2314
1549	contig21902	2D	AT2D1570	102.526	ctg2314
1550	contig10966	2D	AT2D1566	102.526	ctg2043
1551	F5XZDLF02IN83A	2D	AT2D1560	102.526	ctg2043
1552	GDRF1KQ02HD2PU	2D	AT2D1565	102.526	ctg2043
1553	GDRF1KQ02JUJ73	2D	AT2D1581	102.526	ctg2043
1554	GBB4FNX01C6LAP	2D	AT2D1552	102.526	ctg341
1555	GBF1XID01ARCA3	2D	AT2D1555	102.526	ctg1239
1556	F1BEJMU01D8TA4	2D	AT2D1573	102.526	ctg1239
1557	GB5Y7FA01CN82D	2D	AT2D1578	102.526	ctg1239
1558	GDEEGVY01ERLGF	2D	AT2D1574	102.526	ctg1239
1559	contig73217	2D	AT2D1575	102.526	ctg1239
1560	F1BEJMU02IH5R0	2D	AT2D1571	102.526	ctg1239
1561	GCE8AKX02FGVNA	2D	AT2D1577	102.526	ctg1239
1562	GB5Y7FA01BIHMN	2D	AT2D1553	102.526	ctg1239
1563	F5MV3MU01DXWHE	2D	AT2D1563	102.526	ctg1239
1564	GBUVHFX02IONZ4	2D	AT2D1576	102.526	ctg1239
1565	contig35539	2D	AT2D1561	102.526	ctg446
1566	GA8KES401DKEK2	2D	AT2D1567	102.526	ctg446
1567	F5XZDLF01ADDGG	2D	AT2D1559	102.526	ctg446
1568	GBB4FNX02ILBMC	2D	AT2D1568	102.526	ctg446
1569	GDS7LZN01CX9AK	2D	AT2D1579	102.526	ctg446
1570	GDEEGVY01DXTWK	2D	AT2D1580	102.526	ctg1013
1571	GA8KES401D6KV0	2D	AT2D1554	102.526	ctg1013
1572	F5XZDLF01BJSGQ	2D	AT2D1557	102.526	ctg237
1573	GBB4FNX02GCN0Q	2D	AT2D1572	102.526	ctg237
1574	GBUVHFX01D4X0C	2D	AT2D1569	102.526	ctg237
1575	contig21593	2D	AT2D1582	102.617	ctg237
1576	contig75122	2D	AT2D1584	102.708	ctg237
1577	GA8KES402FSRBL	2D	AT2D1583	102.708	ctg796
1578	GDEEGVY02IQ5HN	2D	AT2D1588	102.753	ctg131
1579	GCE8AKX01CN7A0	2D	AT2D1585	102.708	ctg131
1580	contig33032	2D	AT2D1587	102.753	ctg131
1581	GCE8AKX01CG3RC	2D	AT2D1586	102.753	ctg131
1582	contig24369	2D	AT2D1591	102.753	ctg131
1583	GA8KES402FIRC4	2D	AT2D1589	102.753	ctg131
1584	contig20648	2D	AT2D1592	102.753	ctg131
1585	F1BEJMU01D6JE2	2D	AT2D1590	102.753	ctg131
1586	contig63523	2D	AT2D1594	102.798	ctg131
1587	F1BEJMU02GUMJ2	2D	AT2D1597	102.798	ctg131
1588	GBUVHFX01C4AWJ	2D	AT2D1596	102.798	ctg3999
1589	GBUVHFX02IQDRP	2D	AT2D1595	102.798	ctg3999
1590	GDRF1KQ02JF0EE	2D	AT2D1593	102.798	ctg1443
1591	contig18754	2D	AT2D1598	102.844	ctg1443
1592	GB5Y7FA01EHPZX	2D	AT2D1599	102.844	ctg1443
1593	F5MV3MU01BQN71	2D	AT2D1600	103.117	ctg3996
1594	BE404384	2D	BE404384	103.208	ctg3996
1595	GB5Y7FA01AF3L9	2D	AT2D1603	103.208	ctg3996
1596	GBUVHFX02IHCTQ	2D	AT2D1604	103.208	ctg3996
1597	GA8KES401D16Y7	2D	AT2D1601	103.208	ctg3996
1598	GA8KES402JD8Y9	2D	AT2D1608	103.299	ctg3996
1599	GDS7LZN02IVMEV	2D	AT2D1617	103.299	ctg3996
1600	F5MV3MU01BOWAN	2D	AT2D1605	103.299	ctg4597
1601	GDEEGVY01AV826	2D	AT2D1620	103.299	ctg4597
1602	contig06292	2D	AT2D1614	103.299	ctg147
1603	F5MV3MU01B2UYB	2D	AT2D1625	103.299	ctg147
1604	GBUVHFX02H2IY2	2D	AT2D1618	103.299	ctg1032
1605	GB5Y7FA02G802W	2D	AT2D1624	103.299	ctg538
1606	GBF1XID01BTX81	2D	AT2D1616	103.299	ctg538
1607	F1BEJMU01BYRXV	2D	AT2D1628	103.299	ctg538
1608	GB5Y7FA01CNU2D	2D	AT2D1622	103.299	ctg913
1609	contig74495	2D	AT2D1611	103.299	ctg913
1610	contig27134	2D	AT2D1606	103.299	ctg913
1611	GBB4FNX01AMKNY	2D	AT2D1607	103.299	ctg913
1612	GBUVHFX02G5S37	2D	AT2D1610	103.299	ctg913
1613	GBQ4KXB01D325C	2D	AT2D1615	103.299	ctg913
1614	GA8KES401BF1MQ	2D	AT2D1619	103.299	ctg913
1615	GDS7LZN01CJVSE	2D	AT2D1626	103.299	ctg913
1616	contig15239	2D	AT2D1613	103.299	ctg1885
1617	contig26337	2D	AT2D1612	103.299	ctg1885
1618	GBF1XID02HI3Y1	2D	AT2D1627	103.299
1619	GBF1XID02H9FW2	2D	AT2D1629	103.299	ctg93
1620	GA8KES401CSZUR	2D	AT2D1621	103.299	ctg93
1621	F5XZDLF01C1UCK	2D	AT2D1609	103.299	ctg93
1622	BE405045	2D	BE405045	103.299	ctg93
1623	GBUVHFX01BQGVW	2D	AT2D1630	103.39	ctg93
1624	BQ161196	2D	BQ161196	103.39	ctg93
1625	F5XZDLF01EIUPT	2D	AT2D1632	103.39	ctg93
1626	contig06852	2D	AT2D1631	103.39	ctg690
1627	BG606625	2D	BG606625	103.435	ctg690
1628	GA8KES401C6XXB	2D	AT2D1638	103.435	ctg690
1629	GBUVHFX01DX234	2D	AT2D1643	103.435	ctg690
1630	GCE8AKX02JJOTN	2D	AT2D1642	103.435	ctg690
1631	GA8KES402I3WO8	2D	AT2D1637	103.435	ctg690
1632	GBF1XID02ITQY8	2D	AT2D1639	103.435	ctg690
1633	GBF1XID01BAQF7	2D	AT2D1645	103.435
1634	GBF1XID01C8KF4	2D	AT2D1646	103.435	ctg690
1635	contig15569	2D	AT2D1644	103.435	ctg690
1636	GDEEGVY01EGPEN	2D	AT2D1640	103.435	ctg1997
1637	contig10912	2D	AT2D1634	103.435	ctg1997
1638	GDS7LZN01BNHDR	2D	AT2D1636	103.435	ctg1997
1639	GBB4FNX01A061B	2D	AT2D1641	103.435	ctg1997
1640	contig70776	2D	AT2D1647	103.845	ctg1997
1641	contig04118	2D	AT2D1648	103.89	ctg1997
1642	contig65683	2D	AT2D1649	103.89	ctg30
1643	GA8KES401BCXP1	2D	AT2D1650	103.936	ctg30
1644	GB5Y7FA01CLO3O	2D	AT2D1651	104.482	ctg30
1645	GCE8AKX02HFCFH	2D	AT2D1652	104.573	ctg30
1646	contig13957	2D	AT2D1653	104.664	ctg30
1647	GB5Y7FA02GM7OM	2D	AT2D1654	104.71	ctg30
1648	GCE8AKX01AOZXN	2D	AT2D1655	105.028	ctg30
1649	contig31035	2D	AT2D1656	105.255	ctg14334
1650	contig26796	2D	AT2D1658	105.255	ctg14334
1651	contig22372	2D	AT2D1657	105.255	ctg4218
1652	contig11884	2D	AT2D1659	105.301	ctg4218
1653	GA8KES402H9G6D	2D	AT2D1660	105.392	ctg4218
1654	contig54428	2D	AT2D1661	105.392	ctg4218
1655	GB5Y7FA01BHBOA	2D	AT2D1662	105.533	ctg1244
1656	GBUVHFX01DHJYY	2D	AT2D1664	105.58	ctg1244
1657	GDEEGVY01D1BV0	2D	AT2D1663	105.58	ctg1244
1658	GDS7LZN02I4NFK	2D	AT2D1667	105.626	ctg1244
1659	BE490204	2D	BE490204	105.626	ctg1244
1660	GBF1XID01B4GMC	2D	AT2D1665	105.626	ctg1197
1661	contig16078	2D	AT2D1668	106.355	ctg1197
1662	GDRF1KQ02I43P5	2D	AT2D1669	106.537	ctg1197
1663	GCE8AKX01DPEVV	2D	AT2D1672	107.22	ctg1197
1664	GBUVHFX02JE9WP	2D	AT2D1670	107.22	ctg2468
1665	GDRF1KQ02I7XB1	2D	AT2D1671	107.22	ctg2468
1666	contig00592	2D	AT2D1681	107.311	ctg2468
1667	contig49246	2D	AT2D1678	107.311	ctg2468
1668	contig13447	2D	AT2D1677	107.311	ctg4936
1669	GBB4FNX02HPKLK	2D	AT2D1673	107.311	ctg4936
1670	contig33111	2D	AT2D1676	107.311	ctg4936
1671	GCE8AKX02IGRFP	2D	AT2D1675	107.311	ctg4936
1672	GBB4FNX02HLEQE	2D	AT2D1679	107.311	ctg4936
1673	GBF1XID01D8QK3	2D	AT2D1674	107.311
1674	contig30608	2D	AT2D1680	107.311
1675	GBF1XID01CU0E2	2D	AT2D1686	107.357	ctg188
1676	contig22209	2D	AT2D1685	107.357	ctg188
1677	contig30159	2D	AT2D1682	107.357	ctg188
1678	BE403177	2D	BE403177	107.357	ctg188
1679	GBUVHFX01EQ94D	2D	AT2D1684	107.357	ctg188
1680	contig03805	2D	AT2D1693	107.448	ctg188
1681	contig17244	2D	AT2D1699	107.448	ctg188
1682	GBUVHFX01E1B8O	2D	AT2D1694	107.448	ctg188
1683	GB5Y7FA01BPFXY	2D	AT2D1690	107.448	ctg188
1684	GCE8AKX02JYA0C	2D	AT2D1691	107.448	ctg188
1685	GDS7LZN01DGJP1	2D	AT2D1698	107.448	ctg188
1686	GBQ4KXB02HTIRB	2D	AT2D1696	107.448	ctg188
1687	contig19699	2D	AT2D1689	107.448	ctg188
1688	GB5Y7FA01EKFIY	2D	AT2D1688	107.448	ctg1753
1689	F5MV3MU01B2ADK	2D	AT2D1687	107.448	ctg257
1690	GB5Y7FA01ERYKY	2D	AT2D1697	107.448	ctg257
1691	F1BEJMU02GDKR8	2D	AT2D1692	107.448	ctg257
1692	contig15420	2D	AT2D1695	107.448	ctg257
1693	contig16759	2D	AT2D1700	107.584	ctg257
1694	GCE8AKX01BGV2Z	2D	AT2D1701	107.629	ctg257
1695	contig74047	2D	AT2D1704	107.948	ctg589
1696	GBB4FNX02G1T06	2D	AT2D1702	107.948	ctg5612
1697	GA8KES401DBS7J	2D	AT2D1703	107.948	ctg5612
1698	GA8KES402H6RLA	2D	AT2D1705	107.993	ctg5423
1699	GBF1XID01DY5TI	2D	AT2D1706	108.039	ctg5423
1700	GB5Y7FA01C8QJD	2D	AT2D1707	108.039	ctg5423
1701	GB5Y7FA01ELFZF	2D	AT2D1709	108.084	ctg5423
1702	GA8KES402GSCT9	2D	AT2D1710	108.084	ctg6591
1703	F1BEJMU02HA59O	2D	AT2D1711	108.084	ctg6591
1704	GBUVHFX01BUGHX	2D	AT2D1708	108.084	ctg1331
1705	GBUVHFX02JVX5W	2D	AT2D1712	108.084	ctg1331
1706	GBF1XID01B201O	2D	AT2D1714	108.129	ctg5752
1707	GBB4FNX02HBLFM	2D	AT2D1718	108.129
1708	GDEEGVY01DO9KS	2D	AT2D1717	108.129	ctg308
1709	GB5Y7FA01B2IC7	2D	AT2D1713	108.129	ctg308
1710	BG313179	2D	BG313179	108.129	ctg308
1711	contig08297	2D	AT2D1720	108.129	ctg308
1712	contig04381	2D	AT2D1715	108.129	ctg308
1713	GDS7LZN02I271G	2D	AT2D1719	108.129	ctg308
1714	GB5Y7FA01DKGVF	2D	AT2D1721	108.448	ctg308
1715	contig22424	2D	AT2D1722	108.766	ctg308
1716	contig52178	2D	AT2D1725	108.994	ctg308
1717	contig62662	2D	AT2D1727	108.994	ctg308
1718	GDRF1KQ01AQU7T	2D	AT2D1723	108.994	ctg308
1719	GBQ4KXB01D4D2P	2D	AT2D1729	108.994	ctg308
1720	GCE8AKX02HZ6HZ	2D	AT2D1728	108.994	ctg1079
1721	GBF1XID01ASYXD	2D	AT2D1730	108.994	ctg1079
1722	F5MV3MU02JBATW	2D	AT2D1724	108.994	ctg1079
1723	GA8KES402JNS8Q	2D	AT2D1726	108.994	ctg1079
1724	GA8KES401B7C4N	2D	AT2D1731	109.13	ctg1079
1725	BE406509	2D	BE406509	109.175	ctg14903
1726	contig70393	2D	AT2D1733	109.312	ctg14903
1727	contig79220	2D	AT2D1734	109.539	ctg209
1728	GDEEGVY01DOZZF	2D	AT2D1735	109.676	ctg209
1729	GB5Y7FA01CV5XP	2D	AT2D1736	109.676	ctg209
1730	contig56872	2D	AT2D1737	109.721	ctg209
1731	contig33913	2D	AT2D1738	109.721	ctg209
1732	GB5Y7FA02G7EHP	2D	AT2D1739	109.721	ctg209
1733	contig33486	2D	AT2D1744	109.766	ctg209
1734	contig38813	2D	AT2D1745	109.766	ctg262
1735	contig22729	2D	AT2D1742	109.766	ctg262
1736	GDS7LZN02G5FMR	2D	AT2D1743	109.766	ctg262
1737	contig39650	2D	AT2D1749	109.766	ctg262
1738	GDEEGVY02G3V8E	2D	AT2D1740	109.766	ctg262
1739	GB5Y7FA01ERG15	2D	AT2D1751	109.766	ctg262
1740	GBF1XID01AUY69	2D	AT2D1746	109.766	ctg262
1741	contig28361	2D	AT2D1748	109.766	ctg3384
1742	contig03837	2D	AT2D1747	109.766	ctg332
1743	GDS7LZN01D6Q9Q	2D	AT2D1741	109.766	ctg332
1744	GDS7LZN02HVSRB	2D	AT2D1750	109.766	ctg332
1745	GBUVHFX01BGATF	2D	AT2D1752	109.857	ctg332
1746	GBF1XID01EUG15	2D	AT2D1754	110.085	ctg332
1747	contig24531	2D	AT2D1753	110.085	ctg332
1748	contig00402	2D	AT2D1757	110.085	ctg332
1749	GCE8AKX01D2WVM	2D	AT2D1755	110.085	ctg332
1750	GBQ4KXB01BU0KH	2D	AT2D1756	110.085	ctg332
1751	GBF1XID01DMV5V	2D	AT2D1758	110.13	ctg332
1752	contig12905	2D	AT2D1759	110.221	ctg332
1753	GB5Y7FA01BKQUB	2D	AT2D1766	110.221	ctg332
1754	GB5Y7FA01CZ5K5	2D	AT2D1760	110.221	ctg332
1755	GBQ4KXB01B3G5L	2D	AT2D1762	110.221	ctg332
1756	GB5Y7FA02JVFDI	2D	AT2D1765	110.221	ctg332
1757	GB5Y7FA02FO2FT	2D	AT2D1763	110.221	ctg3002
1758	GCE8AKX02I568H	2D	AT2D1764	110.221	ctg3002
1759	GDRF1KQ02FEHMV	2D	AT2D1761	110.221	ctg3002
1760	BE442788	2D	BE442788	110.267	ctg3002
1761	GA8KES402HMEQ8	2D	AT2D1769	110.267	ctg3002
1762	GBB4FNX02IBARI	2D	AT2D1772	110.267	ctg3002
1763	contig05220	2D	AT2D1768	110.267	ctg3002
1764	GB5Y7FA02JIUEJ	2D	AT2D1771	110.267	ctg3002
1765	contig53933	2D	AT2D1770	110.267	ctg715
1766	F5MV3MU01AO39J	2D	AT2D1773	110.358	ctg715
1767	GBUVHFX02F2ZRZ	2D	AT2D1774	110.403	ctg871
1768	GDRF1KQ01CMOC2	2D	AT2D1775	110.494	ctg871
1769	F1BEJMU01ARUF2	2D	AT2D1776	110.494	ctg871
1770	contig26065	2D	AT2D1778	110.585	ctg871
1771	contig08213	2D	AT2D1777	110.585	ctg871
1772	GB5Y7FA01C80T0	2D	AT2D1779	110.722	ctg871
1773	GCE8AKX01CV0TA	2D	AT2D1780	112.235	ctg871
1774	GA8KES401AI5ST	2D	AT2D1781	112.235	ctg871
1775	GBB4FNX02FW3QQ	2D	AT2D1782	112.417	ctg871
1776	contig46070	2D	AT2D1783	112.417	ctg871
1777	contig24670	2D	AT2D1784	112.463	ctg871
1778	contig17820	2D	AT2D1787	112.463	ctg871
1779	BE406351	2D	BE406351	112.463	ctg3495
1780	GDRF1KQ01CF8IZ	2D	AT2D1785	112.463	ctg1163
1781	GDRF1KQ02IMPTZ	2D	AT2D1788	112.508	ctg500
1782	contig22169	2D	AT2D1789	112.508	ctg500
1783	F5XZDLF01AGJQ2	2D	AT2D1791	112.69	ctg500
1784	GBQ4KXB01BO88F	2D	AT2D1790	112.69	ctg1055
1785	GBF1XID01CZ4TI	2D	AT2D1792	112.781	ctg1055
1786	GBUVHFX02F4PS9	2D	AT2D1793	112.781
1787	contig28499	2D	AT2D1795	112.781	ctg1055
1788	contig65657	2D	AT2D1796	112.917	ctg1055
1789	GBUVHFX02GBL1G	2D	AT2D1797	113.555	ctg153
1790	GBF1XID01BYCLJ	2D	AT2D1798	113.601	ctg153
1791	contig04150	2D	AT2D1799	113.601	ctg153
1792	GA8KES402FU2S5	2D	AT2D1800	113.601	ctg7233
1793	F5XZDLF02H66IU	2D	AT2D1801	113.601	ctg7233
1794	contig39628	2D	AT2D1802	113.783	ctg2176
1795	contig09221	2D	AT2D1803	113.783	ctg2176
1796	GBB4FNX01EBHNR	2D	AT2D1804	113.783	ctg2176
1797	F5MV3MU01B37O7	2D	AT2D1805	113.783	ctg2176
1798	contig05113	2D	AT2D1806	113.783	ctg11262
1799	GBUVHFX01EQG0Y	2D	AT2D1807	114.056	ctg2614
1800	F5MV3MU01BWFSV	2D	AT2D1810	114.101	ctg856
1801	GBF1XID02IML8B	2D	AT2D1814	114.101	ctg856
1802	GCE8AKX01DJW9H	2D	AT2D1816	114.101	ctg27
1803	GBUVHFX01B87A9	2D	AT2D1808	114.101	ctg4171
1804	GDEEGVY02FPF9B	2D	AT2D1809	114.101	ctg4171
1805	GB5Y7FA02HYWFA	2D	AT2D1813	114.101	ctg4171
1806	contig09817	2D	AT2D1818	114.101	ctg4171
1807	GDEEGVY01BWGQJ	2D	AT2D1817	114.101	ctg4171
1808	F1BEJMU01EDD7B	2D	AT2D1815	114.101	ctg4171
1809	F5XZDLF02HLZJ2	2D	AT2D1811	114.101	ctg4171
1810	GBUVHFX02HMEY6	2D	AT2D1812	114.101	ctg4171
1811	GBF1XID01D2CAC	2D	AT2D1819	114.329	ctg2779
1812	contig00547	2D	AT2D1820	114.329	ctg2779
1813	GDS7LZN02F3F6D	2D	AT2D1821	114.329	ctg2779
1814	GBUVHFX01DUL0P	2D	AT2D1822	114.42	ctg283
1815	GBF1XID01BTR1G	2D	AT2D1823	114.42	ctg283
1816	GBB4FNX02F7Z6S	2D	AT2D1824	114.465	ctg283
1817	GA8KES402IZQVQ	2D	AT2D1825	114.602	ctg283
1818	F5XZDLF02F65AG	2D	AT2D1826	114.602	ctg283
1819	GA8KES402F8SKX	2D	AT2D1827	114.602	ctg283
1820	GDS7LZN01AX229	2D	AT2D1828	114.784	ctg283
1821	contig02254	2D	AT2D1829	114.784	ctg283
1822	GCE8AKX01D5GVI	2D	AT2D1830	114.829	ctg645
1823	contig77675	2D	AT2D1831	114.92	ctg12268
1824	GCE8AKX02G3XDE	2D	AT2D1832	114.92	ctg21176
1825	F5MV3MU01CFRPN	2D	AT2D1833	114.92	ctg21176
1826	contig06675	2D	AT2D1838	115.057	ctg21176
1827	GDEEGVY01D4L3U	2D	AT2D1834	115.057	ctg21176
1828	F5XZDLF02IVAEV	2D	AT2D1839	115.057	ctg21176
1829	GA8KES401EQTMF	2D	AT2D1835	115.057	ctg21176
1830	contig36117	2D	AT2D1836	115.057	ctg21176
1831	GB5Y7FA01CW4BW	2D	AT2D1837	115.057	ctg21176
1832	GBUVHFX01EZ6BR	2D	AT2D1840	115.102	ctg21176
1833	GBB4FNX02HI3U2	2D	AT2D1843	115.42	ctg21176
1834	GA8KES402H0CG5	2D	AT2D1841	115.42	ctg21176
1835	GDEEGVY01DHB6B	2D	AT2D1842	115.42	ctg21176
1836	F5XZDLF01CJQR0	2D	AT2D1844	115.876	ctg21176
1837	GA8KES402HEDRP	2D	AT2D1845	115.876	ctg21176
1838	GA8KES402IIBEZ	2D	AT2D1846	115.876	ctg21176
1839	GB5Y7FA01CM2F1	2D	AT2D1847	115.967	ctg21176
1840	contig24535	2D	AT2D1849	115.967	ctg21176
1841	GB5Y7FA01AVQF0	2D	AT2D1848	115.967	ctg265
1842	contig76404	2D	AT2D1850	116.103	ctg265
1843	F5XZDLF01CFTGI	2D	AT2D1855	116.239	ctg265
1844	contig28697	2D	AT2D1854	116.239	ctg265
1845	BG274019	2D	BG274019	116.239	ctg265
1846	contig11380	2D	AT2D1852	116.239	ctg265
1847	GBUVHFX01DW8LN	2D	AT2D1853	116.239	ctg265
1848	contig77683	2D	AT2D1856	116.285	ctg265
1849	contig08677	2D	AT2D1857	116.285	ctg265
1850	GDEEGVY02ITY93	2D	AT2D1858	116.558	ctg3063
1851	GBB4FNX02FJ2OM	2D	AT2D1859	117.334	ctg457
1852	GCE8AKX02JL8RM	2D	AT2D1860	117.425	ctg457
1853	GBF1XID02HII1E	2D	AT2D1861	117.47	ctg135
1854	GBUVHFX01ES2LI	2D	AT2D1862	117.788	ctg135
1855	F5XZDLF01BT4F8	2D	AT2D1864	118.198	ctg135
1856	contig22221	2D	AT2D1863	118.198	ctg135
1857	GBUVHFX02HDGOJ	2D	AT2D1867	118.244	ctg135
1858	contig22826	2D	AT2D1871	118.244	ctg135
1859	F5XZDLF02HXF08	2D	AT2D1868	118.244	ctg135
1860	GDS7LZN01AEQ02	2D	AT2D1875	118.244	ctg135
1861	GDEEGVY02HZVVI	2D	AT2D1878	118.244	ctg1882
1862	GBB4FNX02IBSZ8	2D	AT2D1876	118.244	ctg1882
1863	GBUVHFX01EIJHV	2D	AT2D1869	118.244	ctg1487
1864	GBB4FNX02H2AGK	2D	AT2D1866	118.244	ctg1487
1865	contig12175	2D	AT2D1870	118.244	ctg1487
1866	F1BEJMU02I70GR	2D	AT2D1865	118.244	ctg1487
1867	F1BEJMU01EG8CE	2D	AT2D1873	118.244	ctg738
1868	GBF1XID02G3VM1	2D	AT2D1872	118.244	ctg738
1869	GA8KES402HERHS	2D	AT2D1877	118.244	ctg738
1870	GDEEGVY02JNW95	2D	AT2D1879	118.29	ctg2474
1871	F5XZDLF01A6PSM	2D	AT2D1880	118.337	ctg2474
1872	contig28988	2D	AT2D1881	118.337	ctg2474
1873	GDS7LZN02GFF7O	2D	AT2D1883	118.382	ctg2474
1874	contig03858	2D	AT2D1882	118.382	ctg2474
1875	GDS7LZN02GZ6AJ	2D	AT2D1884	119.482	ctg2474
1876	GBQ4KXB01C8KC1	2D	AT2D1885	120.123	ctg2474
1877	contig03401	2D	AT2D1886	120.168	ctg2474
1878	GBQ4KXB01BTU9R	2D	AT2D1887	120.26	ctg2474
1879	GBUVHFX01DSLGX	2D	AT2D1888	120.582	ctg2827
1880	GB5Y7FA01D13XK	2D	AT2D1889	120.764	ctg2827
1881	contig31942	2D	AT2D1890	120.81	ctg2827
1882	GDS7LZN01DS22T	2D	AT2D1891	120.901	ctg2827
1883	GBUVHFX02F82XB	2D	AT2D1892	120.946
1884	contig05814	2D	AT2D1893	120.946	ctg2827
1885	GCE8AKX01BYCW6	2D	AT2D1894	120.991	ctg776
1886	contig02500	2D	AT2D1895	120.991	ctg776
1887	GBF1XID01DOBX7	2D	AT2D1896	120.991	ctg776
1888	GB5Y7FA01BPSUL	2D	AT2D1897	121.037	ctg776
1889	contig06832	2D	AT2D1898	121.082	ctg776
1890	GBF1XID01EN5V9	2D	AT2D1899	121.082	ctg776
1891	GB5Y7FA01CT1EG	2D	AT2D1900	121.082	ctg776
1892	GBB4FNX02FWW8K	2D	AT2D1901	121.082	ctg776
1893	BQ169383	2D	BQ169383	121.082
1894	contig38131	2D	AT2D1904	121.173	ctg11084
1895	GCE8AKX02IE9JB	2D	AT2D1905	121.173	ctg11084
1896	GA8KES402J0PGJ	2D	AT2D1903	121.173	ctg998
1897	contig22053	2D	AT2D1906	121.264	ctg998
1898	GCE8AKX01DLMGJ	2D	AT2D1907	121.4	ctg998
1899	contig80442	2D	AT2D1908	121.4	ctg64
1900	contig18863	2D	AT2D1909	121.4	ctg64
1901	GDEEGVY02GI4S9	2D	AT2D1910	121.446	ctg64
1902	GDRF1KQ02JNPQZ	2D	AT2D1911	121.536	ctg64
1903	GA8KES401ALJXB	2D	AT2D1912	122.679	ctg64
1904	GDS7LZN01EKJ52	2D	AT2D1913	122.769	ctg64
1905	GB5Y7FA01AFX60	2D	AT2D1914	122.769	ctg64
1906	GA8KES401DDYAY	2D	AT2D1915	122.769	ctg64
1907	F5MV3MU01CQY8Z	2D	AT2D1916	122.769	ctg64
1908	GDRF1KQ01DRWED	2D	AT2D1917	122.906	ctg583
1909	contig67287	2D	AT2D1920	122.906	ctg583
1910	GBF1XID02I7MWA	2D	AT2D1918	122.906	ctg583
1911	GBB4FNX02H8SSE	2D	AT2D1919	122.906	ctg583
1912	BE490763	2D	BE490763	122.951	ctg583
1913	GBF1XID01CFF1A	2D	AT2D1922	122.951	ctg583
1914	GDRF1KQ02IY7I3	2D	AT2D1923	122.951	ctg583
1915	contig14865	2D	AT2D1924	122.951	ctg583
1916	GB5Y7FA01APA6S	2D	AT2D1925	123.042	ctg583
1917	contig59476	2D	AT2D1926	123.543	ctg583
1918	contig97392	2D	AT2D1927	123.588	ctg583
1919	GDS7LZN02FRIH8	2D	AT2D1928	123.906	ctg583
1920	contig17685	2D	AT2D1929	123.906	ctg583
1921	contig63404	2D	AT2D1930	124.088	ctg583
1922	contig17183	2D	AT2D1931	124.27	ctg583
1923	GBF1XID01CH9FX	2D	AT2D1932	124.27	ctg583
1924	GDEEGVY01CZYBF	2D	AT2D1933	124.589	ctg1327
1925	F5XZDLF02J0RAR	2D	AT2D1934	124.589	ctg1327
1926	GDEEGVY01AHIZH	2D	AT2D1935	124.771	ctg1327
1927	GA8KES401CLLUC	2D	AT2D1936	124.82	ctg1327
1928	GBB4FNX01CDI4R	2D	AT2D1937	124.97	ctg1327
1929	contig09621	2D	AT2D1938	125.015	ctg3024
1930	F5XZDLF01AU0PL	2D	AT2D1939	125.015	ctg3024
1931	GA8KES401A94M0	2D	AT2D1940	125.061	ctg617
1932	GBUVHFX02G3MA2	2D	AT2D1943	125.061	ctg617
1933	GCE8AKX01BQSG5	2D	AT2D1941	125.061	ctg617
1934	contig09254	2D	AT2D1942	125.061	ctg4725
1935	GBUVHFX01DLQUS	2D	AT2D1944	125.242	ctg422
1936	contig62308	2D	AT2D1945	125.242
1937	GDS7LZN02G536K	2D	AT2D1949	125.333	ctg830
1938	F5XZDLF01BE209	2D	AT2D1947	125.333	ctg830
1939	GB5Y7FA01BOA8P	2D	AT2D1946	125.333
1940	contig97738	2D	AT2D1948	125.333
1941	F1BEJMU02FP0C6	2D	AT2D1950	125.38	ctg1783
1942	GB5Y7FA02HAZBP	2D	AT2D1951	125.427	ctg1783
1943	BE423182	2D	BE423182	125.654	ctg1783
1944	contig18207	2D	AT2D1963	125.654	ctg3493
1945	contig07691	2D	AT2D1953	125.654	ctg3493
1946	contig33810	2D	AT2D1961	125.654	ctg3493
1947	F5XZDLF02F25YT	2D	AT2D1955	125.654	ctg1076
1948	GBUVHFX02FTG32	2D	AT2D1958	125.654	ctg1076
1949	GCE8AKX02JVPCA	2D	AT2D1954	125.654	ctg1076
1950	contig06467	2D	AT2D1957	125.654	ctg1076
1951	GDRF1KQ01EWCU4	2D	AT2D1959	125.654	ctg99
1952	contig09126	2D	AT2D1960	125.654	ctg99
1953	GBUVHFX01ERV1G	2D	AT2D1952	125.654	ctg99
1954	F5XZDLF01CKIEE	2D	AT2D1962	125.654	ctg99
1955	GDEEGVY01DI1XU	2D	AT2D1964	125.927	ctg99
1956	GBF1XID01CHE4W	2D	AT2D1965	126.018	ctg99
1957	GBB4FNX02J04JK	2D	AT2D1966	126.064	ctg99
1958	BE490267	2D	BE490267	126.155	ctg8135
1959	F5XZDLF01D6H1B	2D	AT2D1972	126.155	ctg8135
1960	GDEEGVY02HYS04	2D	AT2D1970	126.155	ctg3729
1961	F1BEJMU02FRM0M	2D	AT2D1969	126.155	ctg3729
1962	GA8KES401EWGHM	2D	AT2D1968	126.155	ctg242
1963	F1BEJMU02JSV6Q	2D	AT2D1971	126.155	ctg242
1964	GBF1XID01CLH8H	2D	AT2D1977	126.201	ctg2054
1965	contig10616	2D	AT2D1975	126.201	ctg2054
1966	GDEEGVY02F8XDQ	2D	AT2D1976	126.201	ctg2054
1967	GBUVHFX02F430N	2D	AT2D1973	126.201	ctg8844
1968	GA8KES402G9AHI	2D	AT2D1974	126.201	ctg575
1969	contig32754	2D	AT2D1978	126.474	ctg3613
1970	GBB4FNX02G1EH0	2D	AT2D1979	126.839	ctg280
1971	contig02119	2D	AT2D1980	126.839	ctg280
1972	GDEEGVY02H5U10	2D	AT2D1981	126.839	ctg682
1973	contig32758	2D	AT2D1982	126.839	ctg682
1974	F5MV3MU01D7KNM	2D	AT2D1983	126.929	ctg682
1975	GCE8AKX02HEBSR	2D	AT2D1986	127.02	ctg1151
1976	GB5Y7FA02IYNML	2D	AT2D1985	127.02	ctg3265
1977	GBF1XID01AG52M	2D	AT2D1984	127.02	ctg3265
1978	GA8KES401CMG08	2D	AT2D1987	127.066	ctg3265
1979	contig20340	2D	AT2D1990	127.066	ctg3265
1980	GDRF1KQ01AI238	2D	AT2D1988	127.066	ctg663
1981	GBUVHFX01DFP44	2D	AT2D1989	127.066	ctg663
1982	F5XZDLF01DEQYD	2D	AT2D1991	127.247	ctg663
1983	GBQ4KXB01EWHJQ	2D	AT2D1992	127.247	ctg663
1984	GCE8AKX01CZBW2	2D	AT2D1993	127.429	ctg663
1985	GDRF1KQ02FQUFX	2D	AT2D1994	127.52	ctg663
1986	F1BEJMU02JS4AY	2D	AT2D1995	127.792	ctg9007
1987	GBB4FNX01CMQ24	2D	AT2D1996	127.792	ctg4948
1988	GDS7LZN02FCG1D	2D	AT2D1997	127.883	ctg4948
1989	F1BEJMU02IGRDY	2D	AT2D2000	128.065	ctg3250
1990	contig29865	2D	AT2D1998	128.065	ctg3250
1991	contig62358	2D	AT2D1999	128.065	ctg3250
1992	contig00171	2D	AT2D2001	128.43	ctg3250
1993	GCE8AKX01CJYKS	2D	AT2D2002	128.796	ctg6398
1994	GB5Y7FA01EGHXD	2D	AT2D2003	129.024	ctg944
1995	GA8KES401C5NZG	2D	AT2D2004	129.115	ctg732
1996	GDEEGVY02H24AF	2D	AT2D2005	129.115	ctg732
1997	GBF1XID02IUXCO	2D	AT2D2006	129.115	ctg732
1998	GDRF1KQ01D4PSQ	2D	AT2D2007	129.115	ctg732
1999	contig12938	2D	AT2D2008	129.896	ctg732
[truncated: 5,137 more rows]
