# Supplementary material for: High-throughput physical map anchoring via BAC-pool sequencing
Source: BMC Plant Biol. 2015 Apr 11;15:99. doi: 10.1186/s12870-015-0429-1 (PMC4407875; doi:10.1186/s12870-015-0429-1)
Supplement: Additional file 8: — Test of number of mismatches for read alignment. [file 12870_2015_429_MOESM8_ESM.xlsx]

## Sheet: List1
pool rP
number of mismatches	positive_seqeunces
0	15
1	28
2	34
3	41
4	43
5	45
6	47
7	47
8	47
9	48
